# Supplementary material for: Genome evolution and divergence in cis-regulatory architecture is associated with condition-responsive development in horned dung beetles
Source: PLoS Genet. 2024 Mar 5;20(3):e1011165. doi: 10.1371/journal.pgen.1011165 (PMC10942260; doi:10.1371/journal.pgen.1011165)
Supplement: S1 Data — (TXT) [file pgen.1011165.s001.txt]

OG	description
OG0000000	PREDICTED: LINE-1 retrotransposable element ORF2 protein; PREDICTED: RNA-directed DNA polymerase from mobile element jockey; transmembrane protease serine 5-like; PREDICTED: RNA-directed DNA polymerase from mobile element jockey-like; PREDICTED: RNA-directed DNA polymerase from mobile element jockey-like, partial
OG0000001	LOW QUALITY PROTEIN: probable cytochrome P450 6a14; PREDICTED: cytochrome P450 6a9; probable cytochrome P450 6a17
OG0000002	dehydrogenase/reductase SDR family member 11 isoform X1; farnesol dehydrogenase-like; farnesol dehydrogenase-like isoform X2
OG0000003	tigger transposable element-derived protein 6-like; tigger transposable element-derived protein 2-like
OG0000004	PREDICTED: RNA-directed DNA polymerase from mobile element jockey-like, partial; PREDICTED: RNA-directed DNA polymerase from mobile element jockey-like
OG0000005	probable DNA polymerase isoform X1
OG0000006	PREDICTED: lactase-phlorizin hydrolase-like; lactase-phlorizin hydrolase; lactase-phlorizin hydrolase-like; myrosinase 1-like
OG0000007	multifunctional protein ADE2 isoform X3; tyrosine recombinase XerC-like
OG0000008	keratin, type I cytoskeletal 9-like; PREDICTED: cuticle protein; cuticle protein-like; adult-specific cuticular protein ACP-20-like; cuticle protein
OG0000009	fatty-acid amide hydrolase 2-B-like
OG0000010	flocculation protein FLO11-like
OG0000011	PREDICTED: cytochrome P450 9e2; cytochrome P450 9e2-like; cytochrome P450 9e2-like isoform X1
OG0000012	PREDICTED: transmembrane protease serine 9; mannan-binding lectin serine protease 2-like, partial; transmembrane protease serine 9-like; acrosin; PREDICTED: trypsin-7
OG0000013	probable ATP-dependent RNA helicase YTHDC2; piggyBac transposable element-derived protein 4-like; piggyBac transposable element-derived protein 4 isoform X1; piggyBac transposable element-derived protein 3-like
OG0000014	mucin-2 isoform X1; chitin-binding domain protein cbd-1; dentin sialophosphoprotein-like isoform X1; PREDICTED: peritrophic matrix protein 1-C isoform X1; proteoglycan 4-like
OG0000015	putative 115 kDa protein in type-1 retrotransposable element R1DM; ribonuclease H-like
OG0000016	putative nuclease HARBI1 isoform X1; putative nuclease HARBI1
OG0000017	transcription factor MafB-like; PREDICTED: retrovirus-related Pol polyprotein from type-1 retrotransposable element R1; cuticle protein 21-like; LOW QUALITY PROTEIN: DNA ligase 1-like
OG0000018	protein ALP1-like; putative nuclease HARBI1; protein ANTAGONIST OF LIKE HETEROCHROMATIN PROTEIN 1-like
OG0000019	Pao retrotransposon peptidase family protein; probable RNA helicase armi; myrosinase 1-like
OG0000020	putative integrase core domain protein; putative transcription factor COE1
OG0000021	PREDICTED: flap endonuclease 1-like isoform X2
OG0000022	PREDICTED: RNA-directed DNA polymerase from mobile element jockey-like; Down syndrome cell adhesion molecule-like protein Dscam2; PREDICTED: putative 115 kDa protein in type-1 retrotransposable element R1DM
OG0000023	PREDICTED: UDP-glucuronosyltransferase 2A2-like; PREDICTED: UDP-glucuronosyltransferase; UDP-glycosyltransferase UGT5; PREDICTED: UDP-glucuronosyltransferase 2B16; UDP-glucuronosyltransferase
OG0000024	zinc finger protein 721-like; zinc finger protein 91-like; zinc finger protein 780B-like; zinc finger protein 729-like, partial; zinc finger protein 184-like
OG0000025	PH domain-containing protein DDB_G0275795-like
OG0000026	mucin-2-like isoform X1; zonadhesin-like; SCO-spondin-like
OG0000027	zinc finger MYM-type protein 1-like
OG0000028	cytochrome P450 4c3-like; probable cytochrome P450 4d14; cytochrome P450 4d2; cytochrome P450 4c3-like isoform X1
OG0000029	uncharacterized oxidoreductase dhs-27-like; AGAP013450-PA
OG0000030	PREDICTED: alpha-esterase like protein E3 isoform X1; PREDICTED: alpha-esterase like protein E1 isoform X1; esterase B1-like; esterase B1 isoform X1; esterase E4-like
OG0000031	lipase 3; lipase 3-like; lipase 3-like isoform X1
OG0000032	ice-structuring glycoprotein-like; cuticle protein 16.5-like; larval cuticle protein A3A-like; larval cuticle protein A2B-like
OG0000033	ubinuclein-1-like; retrovirus-related Pol polyprotein from transposon 412 isoform X2
OG0000034	facilitated trehalose transporter Tret1-like isoform X1; facilitated trehalose transporter Tret1-2 homolog isoform X1; facilitated trehalose transporter Tret1-like
OG0000035	rho-associated protein kinase 1
OG0000036	AGAP013239-PA
OG0000037	tubulin alpha-1 chain-like isoform X2; tubulin alpha-2 chain-like; tubulin alpha-1 chain isoform X1; tubulin alpha-1C chain; tubulin alpha-4 chain-like
OG0000038	PREDICTED: endocuticle structural glycoprotein SgAbd-8-like; PREDICTED: endocuticle structural glycoprotein SgAbd-4; PREDICTED: endocuticle structural glycoprotein SgAbd-8; endocuticle structural glycoprotein SgAbd-2-like
OG0000039	UDP-glucuronosyltransferase 2B1-like; UDP-glucuronosyltransferase 2B20-like; UDP-glucuronosyltransferase 1-3-like; UDP-glucuronosyltransferase 2B9; UDP-glucuronosyltransferase 2B1-like isoform X1
OG0000040	jerky protein homolog-like; tigger transposable element-derived protein 2-like; PREDICTED: jerky protein homolog-like isoform X4
OG0000041	DNA polymerase epsilon subunit 2-like
OG0000042	serine protease Hayan-like isoform X1; serine protease snake-like isoform X1; venom protease-like; serine protease snake-like
OG0000043	putative nuclease HARBI1; putative nuclease HARBI1 isoform X1; protein ALP1-like isoform X1
OG0000044	serine protease persephone; trypsin-3-like; chymotrypsin-like; brachyurin-like
OG0000045	peroxisomal hydratase-dehydrogenase-epimerase-like; 15-hydroxyprostaglandin dehydrogenase
OG0000046	NA
OG0000047	glutathione S-transferase-like
OG0000048	cystathionine beta-synthase-like; piggyBac transposable element-derived protein 3-like; piggyBac transposable element-derived protein 2-like; PREDICTED: LOW QUALITY PROTEIN: piggyBac transposable element-derived protein 3
OG0000049	putative integrase core domain protein, partial; zinc knuckle protein
OG0000050	LOW QUALITY PROTEIN: phosphatase and actin regulator 4A-like; AGAP002074-PA
OG0000051	serine protease easter-like; transmembrane protease serine 9-like; PREDICTED: serine protease easter; phenoloxidase-activating factor 1-like isoform X1; CLIP domain-containing serine protease 2-like isoform X1
OG0000052	zinc finger BED domain-containing protein 5-like; protein ZBED8-like; SCAN domain-containing protein 3-like
OG0000053	neuroligin-1 isoform X2; integrator complex subunit 3 homolog; protein cortex-like; hemicentin-1-like
OG0000054	homeobox protein Wariai-like, partial
OG0000055	zinc finger protein 729-like; zinc finger protein 11-like, partial; zinc finger protein 11-like; zinc finger protein 99-like; zinc finger protein 845-like
OG0000056	PREDICTED: HC-toxin synthetase; luciferin 4-monooxygenase-like; luciferin 4-monooxygenase; luciferin 4-monooxygenase isoform X1
OG0000057	natterin-3-like isoform X2; LOW QUALITY PROTEIN: natterin-4-like; C3 and PZP-like alpha-2-macroglobulin domain-containing protein 8 isoform X1; natterin-4-like, partial; natterin-4-like
OG0000058	LOW QUALITY PROTEIN: heat shock 70 kDa protein cognate 4-like; heat shock 70 kDa protein 1-like; heat shock protein 70 A1; heat shock protein 68; heat shock protein 68-like
OG0000059	tigger transposable element-derived protein 1-like; tigger transposable element-derived protein 2-like
OG0000060	venom acid phosphatase Acph-1-like; venom acid phosphatase Acph-1-like isoform X1; venom acid phosphatase Acph-1
OG0000061	facilitated trehalose transporter Tret1-2 homolog isoform X1; facilitated trehalose transporter Tret1-like
OG0000062	probable E3 ubiquitin-protein ligase HERC2; PREDICTED: RNA-directed DNA polymerase from mobile element jockey-like
OG0000063	serine-rich adhesin for platelets; PREDICTED: mucin-5AC isoform X1; serine-rich adhesin for platelets-like; mucin-5AC-like isoform X1
OG0000064	mucin-19-like
OG0000065	pickpocket protein 28-like; PREDICTED: pickpocket protein 28; PREDICTED: pickpocket protein 28 isoform X1; pickpocket protein 28
OG0000066	zinc finger protein 862-like; SCAN domain-containing protein 3-like
OG0000067	probable multidrug resistance-associated protein lethal(2)03659 isoform X1; probable multidrug resistance-associated protein lethal(2)03659
OG0000068	NA
OG0000069	PREDICTED: histone H2A; histone H2A, sperm-like; histone H2A
OG0000070	tubulin beta chain; tubulin beta chain-like
OG0000071	forkhead box protein O-like; eukaryotic translation initiation factor 3 subunit A-like
OG0000072	hemicentin-1-like; T-complex protein 1 subunit zeta-like
OG0000073	natterin-3-like; natterin-3-like isoform X2; natterin-3-like isoform X1; natterin-3
OG0000074	histone-lysine N-methyltransferase SETMAR-like
OG0000075	serine protease 53-like; chymotrypsin-2-like; chymotrypsin-2-like isoform X1; chymotrypsin-like proteinase 5B precursor precursor
OG0000076	transmembrane protease serine 9; LOW QUALITY PROTEIN: transmembrane protease serine 9-like; serine protease 53-like; transmembrane protease serine 9-like
OG0000077	carboxylesterase 1D-like; esterase E4; carboxylesterase 5A-like; venom carboxylesterase-6-like isoform X1; esterase E4-like
OG0000078	PREDICTED: transcription factor Adf-1-like; transcription factor Adf-1-like; myosin tail region-interacting protein MTI1-like
OG0000079	inositol 1,4,5-trisphosphate receptor-like, partial; histone-lysine N-methyltransferase SETMAR-like
OG0000080	zinc finger protein 99-like; zinc finger protein 729-like; zinc finger protein 90-like
OG0000081	PREDICTED: lipopolysaccharide-induced tumor necrosis factor-alpha factor homolog; cell death-inducing p53-target protein 1-like isoform X1; lipopolysaccharide-induced tumor necrosis factor-alpha factor homolog isoform X1; lipopolysaccharide-induced tumor necrosis factor-alpha factor homolog
OG0000082	acyl-CoA Delta(11) desaturase-like isoform X2; acyl-CoA Delta(11) desaturase-like; acyl-CoA Delta(11) desaturase-like isoform X1; acyl-CoA Delta-9 desaturase
OG0000083	NA
OG0000084	PREDICTED: transposable element P transposase isoform X1
OG0000085	piggyBac transposable element-derived protein 4-like
OG0000086	zinc finger protein 208-like; zinc finger protein 585A-like; zinc finger protein 728-like; zinc finger protein 729-like; zinc finger protein 585A
OG0000087	multidrug resistance-associated protein 4-like; multidrug resistance-associated protein 4; probable multidrug resistance-associated protein lethal(2)03659; ATP-binding cassette sub-family C member 4
OG0000088	probable DNA polymerase isoform X1
OG0000089	PREDICTED: transmembrane protease serine 9; CLIP domain-containing serine protease 14D-like isoform X1; CLIP domain-containing serine protease 2-like isoform X1; melanization protease 1-like; melanization protease 1-like isoform X1
OG0000090	cytochrome P450 4C1; PREDICTED: RNA-directed DNA polymerase from mobile element jockey-like, partial; tigger transposable element-derived protein 6-like; trichohyalin-like; Down syndrome cell adhesion molecule-like protein Dscam2
OG0000091	conserved oligomeric Golgi complex subunit 8-like
OG0000092	PREDICTED: gustatory receptor for sugar taste 64f-like; PREDICTED: chymotrypsin-like proteinase 5A isoform X1; PREDICTED: gustatory receptor for sugar taste 64e-like isoform X1; gustatory receptor for sugar taste 64e; gustatory receptor for sugar taste 64f-like isoform X1
OG0000093	PREDICTED: luciferin 4-monooxygenase; luciferin 4-monooxygenase-like; 4-coumarate--CoA ligase 1-like
OG0000094	PREDICTED: B1 protein; B2 protein-like isoform X1; B2 protein
OG0000095	transcription factor Adf-1-like; lysophosphatidylcholine acyltransferase; flocculation protein FLO11-like
OG0000096	hepatoma-derived growth factor-related protein 2-like; myosin-7B-like; serine/arginine-rich splicing factor RS2Z32-like; cellular nucleic acid-binding protein-like; PREDICTED: cellular nucleic acid-binding protein homolog
OG0000097	KRAB-A domain-containing protein; retrovirus-related Pol polyprotein from transposon 412 isoform X2; retrovirus-related Pol polyprotein from transposon 412 isoform X1
OG0000098	glutathione S-transferase D5-like; PREDICTED: glutathione S-transferase 1 isoform X1; PREDICTED: glutathione S-transferase 1-like; PREDICTED: glutathione S-transferase 1; glutathione S-transferase 1 isoform X1
OG0000099	PREDICTED: cytochrome P450 4C1; cytochrome P450 4C1; cytochrome P450 4C1-like; cytochrome P450 4d2
OG0000100	PREDICTED: histone H2B; histone H2B isoform X2; histone H2B
OG0000101	NA
OG0000102	NA
OG0000103	facilitated trehalose transporter Tret1-2 homolog isoform X1; facilitated trehalose transporter Tret1-like isoform X1; facilitated trehalose transporter Tret1-like; PREDICTED: facilitated trehalose transporter Tret1
OG0000104	NA
OG0000105	Protein CBG07229
OG0000106	PREDICTED: RNA-directed DNA polymerase from mobile element jockey-like; Down syndrome cell adhesion molecule-like protein Dscam2; PREDICTED: RNA-directed DNA polymerase from mobile element jockey-like, partial
OG0000107	protein lethal(2)essential for life-like; alpha-crystallin B chain; PREDICTED: protein lethal(2)essential for life; alpha-crystallin A chain-like
OG0000108	phospholipase A1-like isoform X1; PREDICTED: phospholipase A1 2; phospholipase A1-like; lipase member H-A; PREDICTED: inactive pancreatic lipase-related protein 1
OG0000109	PREDICTED: fatty acid synthase; fatty acid synthase-like; fatty acid synthase
OG0000110	PREDICTED: odorant receptor 4 isoform X1; odorant receptor 4-like isoform X1; odorant receptor Or2-like; odorant receptor 13a-like
OG0000111	stress response protein NST1-like; chorion peroxidase-like; putative inorganic phosphate cotransporter; probable cytochrome P450 49a1; PREDICTED: retrovirus-related Pol polyprotein from transposon 17.6 isoform X2
OG0000112	PREDICTED: RNA-directed DNA polymerase homolog; PREDICTED: retrovirus-related Pol polyprotein from transposon 17.6 isoform X2; peptidyl-prolyl cis-trans isomerase G-like; PREDICTED: retrovirus-related Pol polyprotein from transposon 297
OG0000113	zinc finger protein 729-like; oocyte zinc finger protein XlCOF6-like; zinc finger protein 708-like
OG0000114	Protein CBG24598
OG0000115	PREDICTED: nucleic-acid-binding protein from mobile element jockey-like, partial; PREDICTED: nucleic-acid-binding protein from mobile element jockey; mucin-5AC-like
OG0000116	odorant receptor 4-like isoform X1; putative odorant receptor 19b; odorant receptor 4-like isoform X3; PREDICTED: odorant receptor 7a isoform X2
OG0000117	transposable element Tcb2 transposase; PREDICTED: transposable element Tcb2 transposase; larval serum protein 1 beta chain-like; adhesion G protein-coupled receptor L2-like isoform X2; PREDICTED: histone-lysine N-methyltransferase SETMAR-like
OG0000118	ubiquilin-3-like; serine-rich adhesin for platelets isoform X1; PREDICTED: retrovirus-related Pol polyprotein from transposon 17.6 isoform X2
OG0000119	general transcription factor II-I repeat domain-containing protein 2-like; general transcription factor II-I repeat domain-containing protein 2B-like; PREDICTED: general transcription factor II-I repeat domain-containing protein 2
OG0000120	leucine-rich repeat extensin-like protein 5 isoform X1; stress response protein NST1-like; ubiquitin carboxyl-terminal hydrolase 14-like; spindle pole body component 110-like
OG0000121	UDP-glucuronosyltransferase 3A1-like; multidrug resistance protein mrp-7, partial
OG0000122	zinc finger protein 729-like; gastrula zinc finger protein XlCGF58.1-like; zinc finger protein 808-like isoform X1; zinc finger protein 708-like
OG0000123	probable 4-coumarate--CoA ligase 3; PREDICTED: 4-coumarate--CoA ligase isoform X1; 4-coumarate--CoA ligase-like 7; probable 4-coumarate--CoA ligase 1
OG0000124	protein G12-like
OG0000125	enzymatic polyprotein, putative; PREDICTED: RNA-directed DNA polymerase homolog; enzymatic polyprotein; Endonuclease; Reverse transcriptase, putative; retrovirus-related Pol polyprotein from transposon 412 isoform X1; retrovirus-related Pol polyprotein from transposon 297 isoform X2
OG0000126	serine/threonine-protein phosphatase 6 regulatory ankyrin repeat subunit B-like; serine/threonine-protein phosphatase 6 regulatory ankyrin repeat subunit A-like; ankyrin-3-like; ankyrin repeat, PH and SEC7 domain containing protein secG-like
OG0000127	inner nuclear membrane protein Man1-like isoform X1; eIF-2-alpha kinase activator GCN1
OG0000128	PREDICTED: probable DNA polymerase; protein still life, isoform SIF type 1-like
OG0000129	zinc finger protein 761-like; MOG interacting and ectopic P-granules protein 1 isoform X2; PREDICTED: RNA-directed DNA polymerase from mobile element jockey-like; pickpocket protein 28-like
OG0000130	NA
OG0000131	histone-lysine N-methyltransferase SETMAR-like; protein GVQW3-like
OG0000132	retrovirus-related Pol polyprotein from transposon 412 isoform X2; PREDICTED: retrovirus-related Pol polyprotein from transposon 412
OG0000133	general odorant-binding protein 56d-like; general odorant-binding protein 99b-like
OG0000134	PREDICTED: aldose reductase; PREDICTED: 1,5-anhydro-D-fructose reductase; 1,5-anhydro-D-fructose reductase-like isoform X1; PREDICTED: aldose reductase isoform X1; aldose reductase
OG0000135	esterase E4-like; venom carboxylesterase-6-like; venom carboxylesterase-6 isoform X2; juvenile hormone esterase; esterase FE4-like
OG0000136	odorant receptor 4-like; odorant receptor 49b; odorant receptor 2a-like; odorant receptor 94a-like
OG0000137	protein PFC0760c-like, partial
OG0000138	NA
OG0000139	NA
OG0000140	NA
OG0000141	histone-lysine N-methyltransferase SETMAR-like
OG0000142	fatty acyl-CoA reductase wat-like; fatty acyl-CoA reductase wat isoform X1
OG0000143	protein NYNRIN-like; ubiquitin carboxyl-terminal hydrolase puf-like
OG0000144	aldehyde dehydrogenase family 3 member B1-like isoform X1; aldehyde dehydrogenase, dimeric NADP-preferring-like; aldehyde dehydrogenase, dimeric NADP-preferring; aldehyde dehydrogenase, dimeric NADP-preferring isoform X1
OG0000145	tyrosine recombinase XerC-like
OG0000146	PREDICTED: nose resistant to fluoxetine protein 6-like; nose resistant to fluoxetine protein 6 isoform X1; O-acyltransferase like protein; nose resistant to fluoxetine protein 6-like
OG0000147	zinc finger protein 91-like; zinc finger protein 91-like isoform X1; zinc finger protein 708-like isoform X1; zinc finger protein 845-like; zinc finger protein 808-like
OG0000148	PREDICTED: retinol dehydrogenase 11 isoform X1; retinol dehydrogenase 11; retinol dehydrogenase 11-like; PREDICTED: retinol dehydrogenase 13-like isoform X1
OG0000149	esterase FE4-like; esterase E4-like; juvenile hormone esterase-like; venom carboxylesterase-6-like isoform X1
OG0000150	zinc finger protein 354B-like isoform X2; PREDICTED: zinc finger protein Gfi-1b; 52 kDa repressor of the inhibitor of the protein kinase-like isoform X1; THAP domain-containing protein 2-like isoform X1; zinc finger protein 655-like isoform X2
OG0000151	PREDICTED: zinc finger BED domain-containing protein 5 isoform X1; zinc finger BED domain-containing protein 5-like; protein FAM200A-like
OG0000152	SCAN domain-containing protein 3-like; KRAB-A domain-containing protein 2-like
OG0000153	retrovirus-related Pol polyprotein from transposon 17.6; PREDICTED: papilin
OG0000154	sulfotransferase 1E1-like; estrogen sulfotransferase-like; sulfotransferase 1 family member D1-like; sulfotransferase 4A1-like; amine sulfotransferase-like
OG0000155	NA
OG0000156	AGAP001552-PA; AGAP013239-PA; uncharacterized oxidoreductase dhs-27-like isoform X2; uncharacterized oxidoreductase dhs-27-like
OG0000157	protein takeout-like; circadian clock-controlled protein-like
OG0000158	putative nuclease HARBI1
OG0000159	beta-galactosidase-1-like protein 2; beta-galactosidase-1-like protein 3
OG0000160	PREDICTED: gustatory receptor isoform X1; PREDICTED: putative gustatory receptor 2a; gustatory receptor 68a-like; putative gustatory receptor 2a
OG0000161	cytochrome P450 6k1-like isoform X2; cytochrome P450 6k1-like; cytochrome P450 6k1-like isoform X1
OG0000162	KRAB-A domain-containing protein 2-like
OG0000163	pancreatic triacylglycerol lipase-like; phospholipase A1-like; pancreatic lipase-related protein 2 isoform X1; PREDICTED: phospholipase A1
OG0000164	venom allergen 5 2 isoform X1; venom allergen 5.02-like; venom allergen 5; venom allergen 5-like
OG0000165	prostaglandin reductase 1-like; prostaglandin reductase 1; PREDICTED: prostaglandin reductase 1; PREDICTED: prostaglandin reductase 1 isoform X1
OG0000166	eukaryotic translation initiation factor 5B-like; tigger transposable element-derived protein 1-like; reticulocyte binding protein 2 homolog b-like; MFS-type transporter clz9-like
OG0000167	retrovirus-related protein
OG0000168	phenoloxidase-activating factor 2 isoform X1; serine protease 27; serine protease 44-like; serine protease 28-like; phenoloxidase-activating factor 2
OG0000169	cytochrome P450 4C1-like isoform X2; cytochrome P450 4C1-like isoform X1; cytochrome P450 4c3 isoform X1; cytochrome P450 4C1-like
OG0000170	tensin-4-like; diacylglycerol kinase theta; fatty acid synthase-like, partial
OG0000171	ATP-dependent DNA helicase PIF1-like
OG0000172	sensory neuron membrane protein 2; sensory neuron membrane protein 2-like isoform X1; PREDICTED: sensory neuron membrane protein 2; sensory neuron membrane protein 2-like
OG0000173	mast cell carboxypeptidase A-like; carboxypeptidase B-like; carboxypeptidase B
OG0000174	ATP-dependent RNA helicase dbp2-like; DEAD-box ATP-dependent RNA helicase 20 isoform X1; ATP-dependent RNA helicase dbp2 isoform X1; ATP-dependent RNA helicase dbp2 isoform X2; DEAD-box ATP-dependent RNA helicase 20-like
OG0000175	juvenile hormone epoxide hydrolase 1; juvenile hormone epoxide hydrolase 2-like; juvenile hormone epoxide hydrolase 1-like isoform X1; juvenile hormone epoxide hydrolase 1-like
OG0000176	probable multidrug resistance-associated protein lethal(2)03659; PREDICTED: probable multidrug resistance-associated protein lethal(2)03659 isoform X1; multidrug resistance-associated protein 4
OG0000177	PREDICTED: odorant receptor 43a-like isoform X1; PREDICTED: odorant receptor 43a; PREDICTED: odorant receptor 43a-like; odorant receptor 43a-like
OG0000178	NA
OG0000179	ejaculatory bulb-specific protein 3-like; ejaculatory bulb-specific protein 3; chemosensory protein 10 precursor
OG0000180	putative mediator of RNA polymerase II transcription subunit 12; histone-lysine N-methyltransferase SETMAR-like
OG0000181	chymotrypsin-1-like; trypsin beta; PREDICTED: chymotrypsin-1
OG0000182	cellular retinoic acid-binding protein 1-like; fatty acid-binding protein, liver; fatty acid-binding protein, liver-like; fatty acid-binding protein type 2-like; fatty acid binding protein 1-A, liver-like
OG0000183	PREDICTED: zinc finger protein ZFP69 isoform X8; zinc finger protein 82-like isoform X1; glyoxylate reductase/hydroxypyruvate reductase-like; 52 kDa repressor of the inhibitor of the protein kinase-like
OG0000184	putative 115 kDa protein in type-1 retrotransposable element R1DM; Down syndrome cell adhesion molecule-like protein Dscam2; ribonuclease H-like
OG0000185	oocyte zinc finger protein XlCOF6-like isoform X1; oocyte zinc finger protein XlCOF6-like; zinc finger protein 708-like
OG0000186	NA
OG0000187	THAP domain-containing protein 1-like; THAP domain-containing protein 2-like; PREDICTED: THAP domain-containing protein 1; PREDICTED: THAP domain-containing protein 1-like; THAP domain-containing protein 6
OG0000188	fatty-acid amide hydrolase 2-B-like isoform X1; fatty-acid amide hydrolase 2 isoform X1; fatty-acid amide hydrolase 2-A isoform X1
OG0000189	maltase 2-like; maltase 2; maltase 2-like isoform X2
OG0000190	zinc finger protein 99-like; zinc finger protein 425-like; zinc finger protein 493-like; zinc finger E-box-binding homeobox protein zag-1-like, partial; longitudinals lacking protein, isoforms H/M/V isoform X1
OG0000191	venom carboxylesterase-6; venom carboxylesterase-6-like; venom carboxylesterase-6-like isoform X1
OG0000192	NA
OG0000193	serine/arginine repetitive matrix protein 2
OG0000194	NA
OG0000195	actin, cytoplasmic; actin, clone 302-like; actin, cytoplasmic A3a; actin, muscle-like; actin-3-like
OG0000196	alkaline nuclease isoform X1; AGAP011046-PA, partial
OG0000197	AGAP006068-PC
OG0000198	UDP-glucuronosyltransferase 2B15-like; PREDICTED: UDP-glucuronosyltransferase 2B9-like; UDP-glucuronosyltransferase 2B7; UDP-glucosyltransferase 2; UDP-glucuronosyltransferase 2B2-like
OG0000199	PREDICTED: inter-alpha-trypsin inhibitor heavy chain H4 isoform X1; PREDICTED: inter-alpha-trypsin inhibitor heavy chain H4-like isoform X1; inter-alpha-trypsin inhibitor heavy chain H4-like isoform X1
OG0000200	protein NYNRIN-like; Down syndrome cell adhesion molecule-like protein Dscam2
OG0000201	retinol dehydrogenase 14-like isoform X1; retinol dehydrogenase 12-like; retinol dehydrogenase 11-like isoform X1; retinol dehydrogenase 11-like
OG0000202	NA
OG0000203	zinc finger protein 91-like; zinc finger protein 260-like isoform X1; zinc finger protein 2-like; gastrula zinc finger protein XlCGF26.1-like
OG0000204	PREDICTED: LOW QUALITY PROTEIN: histone-lysine N-methyltransferase SETMAR-like, partial; histone-lysine N-methyltransferase SETMAR-like, partial; histone-lysine N-methyltransferase SETMAR-like; protein GVQW3-like, partial
OG0000205	claspin-like; transcription factor Adf-1-like; dorsal interacting protein 3
OG0000206	zinc finger BED domain-containing protein 5-like; PREDICTED: uncharacterized F-box/LRR-repeat protein C02F5.7; F-box/LRR-repeat protein fbxl-1 isoform X2
OG0000207	PREDICTED: leukocyte elastase inhibitor; PREDICTED: antichymotrypsin-2 isoform X1; antichymotrypsin-2-like; antichymotrypsin-2-like isoform X1; leukocyte elastase inhibitor A-like
OG0000208	lysosomal alpha-mannosidase-like; lysosomal alpha-mannosidase; lysosomal alpha-mannosidase-like isoform X1
OG0000209	integrator complex subunit 3 homolog; predicted protein; hemicentin-1-like
OG0000210	PREDICTED: aminopeptidase N-like protein isoform X1; putative aminopeptidase-2; membrane alanyl aminopeptidase; membrane alanyl aminopeptidase-like; aminopeptidase N-like
OG0000211	neprilysin-2 isoform X2; neprilysin-2-like isoform X1; PREDICTED: neprilysin-11 isoform X1; neprilysin-2-like; neprilysin-2 isoform X1
OG0000212	high affinity cationic amino acid transporter 1; high affinity cationic amino acid transporter 1-like isoform X1; PREDICTED: high affinity cationic amino acid transporter 1 isoform X1; high affinity cationic amino acid transporter 1 isoform X1
OG0000213	WD repeat-containing protein 75-like; AGAP007946-PA, partial; uncharacterized kinase-like protein D1044.1 isoform X1
OG0000214	PREDICTED: ATP-binding cassette sub-family A member 3 isoform X1; ATP-binding cassette sub-family A member 3-like isoform X1; ATP-binding cassette sub-family A member 3-like; ATP-binding cassette sub-family A member 3
OG0000215	glycine N-phenylacetyltransferase-like isoform X2; zinc finger MYM-type protein 5-like; glycine N-acyltransferase-like protein isoform X3
OG0000216	venom allergen 5-like; venom allergen 3-like; CRISP/Allergen/PR-1-like; PREDICTED: venom allergen 5
OG0000217	PREDICTED: synaptic vesicle glycoprotein 2C; synaptic vesicle glycoprotein 2B-like; synaptic vesicle glycoprotein 2C-like isoform X1; PREDICTED: synaptic vesicle glycoprotein 2B-like isoform X1
OG0000218	endocuticle structural glycoprotein SgAbd-2-like; endocuticle structural glycoprotein ABD-5-like; flexible cuticle protein 12-like; PREDICTED: flexible cuticle protein 12; endocuticle structural glycoprotein SgAbd-5
OG0000219	zinc finger protein 184-like; zinc finger protein 761-like; zinc finger protein 91-like, partial; zinc finger protein 91-like; zinc finger protein 431-like
OG0000220	inactive serine protease PAMR1 isoform X2; probable chitinase 10; modular serine protease-like isoform X1; modular serine protease isoform X1; modular serine protease-like
OG0000221	sphingomyelin phosphodiesterase-like isoform X1; sphingomyelin phosphodiesterase 1-like; sphingomyelin phosphodiesterase-like
OG0000222	AGAP002803-PA
OG0000223	apolipoprotein D-like; apolipoprotein D-like isoform X2
OG0000224	monocarboxylate transporter 13-like isoform X1; monocarboxylate transporter 9-like; monocarboxylate transporter 9-like isoform X1; PREDICTED: monocarboxylate transporter 13
OG0000225	adult-specific rigid cuticular protein 15.5-like, partial; adult-specific rigid cuticular protein 15.5-like; flexible cuticle protein 12-like; cuticle protein 7-like
OG0000226	general odorant-binding protein 56a-like; general odorant-binding protein 56d-like; B1 protein-like
OG0000227	pheromone-binding protein-related protein 6-like
OG0000228	general odorant-binding protein 69a-like
OG0000229	monoacylglycerol lipase ABHD12-like isoform X1; lysophosphatidylserine lipase ABHD12; lysophosphatidylserine lipase ABHD12 isoform X1; monoacylglycerol lipase ABHD12 isoform X1
OG0000230	odorant receptor 49b-like; odorant receptor 49b isoform X2; odorant receptor Or2-like; odorant receptor 49b
OG0000231	zinc knuckle protein; LOW QUALITY PROTEIN: vacuolar protein sorting-associated protein 13D; Pao retrotransposon peptidase superfamily, partial
OG0000232	PREDICTED: sodium-coupled monocarboxylate transporter 1; sodium-coupled monocarboxylate transporter 1; sodium-coupled monocarboxylate transporter 1-like; PREDICTED: sodium-coupled monocarboxylate transporter 2; PREDICTED: sodium-coupled monocarboxylate transporter 2-like isoform X1
OG0000233	mite allergen Der p 7-like; mite allergen Der f 7-like; PREDICTED: mite allergen Der p 7-like
OG0000234	sodium/potassium/calcium exchanger 4-like isoform X1; transcription factor Adf-1-like; glutamate receptor ionotropic, kainate 2-like
OG0000235	suppressor protein SRP40-like
OG0000236	juvenile hormone acid O-methyltransferase-like; juvenile hormone acid O-methyltransferase-like isoform X1
OG0000237	PREDICTED: glycine-rich cell wall structural protein; odorant receptor Or2-like; PREDICTED: odorant receptor 45b-like
OG0000238	NA
OG0000239	zinc finger protein 432 isoform X1; zinc finger protein 436-like; zinc finger protein 184
OG0000240	dehydrogenase/reductase SDR family member 4; dehydrogenase/reductase SDR family member 4-like isoform X1; dehydrogenase/reductase SDR family member 4-like
OG0000241	ice-structuring glycoprotein-like; cuticle protein 21-like; cuticle protein
OG0000242	PREDICTED: odorant receptor 49b-like; odorant receptor Or1-like; PREDICTED: odorant receptor Or1 isoform X1; PREDICTED: odorant receptor Or1-like isoform X1
OG0000243	beta-1,4-glucuronyltransferase 1; beta-1,4-glucuronyltransferase 1-like isoform X1; beta-1,4-glucuronyltransferase 1-like
OG0000244	peroxisomal biogenesis factor 6-like, partial
OG0000245	flocculation protein FLO11-like; PREDICTED: ice-structuring glycoprotein; histidine-rich protein PFHRP-II-like; cuticle protein 16.5-like; cuticle protein 38-like
OG0000246	histone-lysine N-methyltransferase SETMAR-like
OG0000247	retinol-binding protein pinta-like isoform X1; retinol-binding protein pinta-like
OG0000248	AGAP001819-PA
OG0000249	alpha-tocopherol transfer protein-like isoform X1; alpha-tocopherol transfer protein-like
OG0000250	endopolygalacturonase I-like; polygalacturonase-like
OG0000251	spermine oxidase-like isoform X1; spermine oxidase-like; peroxisomal N(1)-acetyl-spermine/spermidine oxidase-like; spermine oxidase
OG0000252	transcription factor Adf-1-like
OG0000253	facilitated trehalose transporter Tret1-like; facilitated trehalose transporter Tret1
OG0000254	keratin, type II cytoskeletal 1-like; probable H/ACA ribonucleoprotein complex subunit 1; glycine-rich cell wall structural protein 1-like; glycine-rich cell wall structural protein-like; pupal cuticle protein 36-like
OG0000255	zinc finger and BTB domain-containing protein 21-like; zinc finger and BTB domain-containing protein 7C; longitudinals lacking protein-like; protein bric-a-brac 1 isoform X1; zinc finger and BTB domain-containing protein 44-like isoform X1
OG0000256	inner nuclear membrane protein Man1-like isoform X1
OG0000257	PREDICTED: retrovirus-related Pol polyprotein from transposon 17.6 isoform X2; PREDICTED: retrovirus-related Pol polyprotein from transposon 297
OG0000258	glucose dehydrogenase; PREDICTED: glucose dehydrogenase
OG0000259	protein dopey-1 homolog; predicted protein
OG0000260	PREDICTED: glutamate receptor ionotropic, kainate 2 isoform X1; glutamate receptor ionotropic, kainate 2-like isoform X1; glutamate receptor ionotropic, kainate 2; glutamate receptor ionotropic, kainate 1-like
OG0000261	PREDICTED: arrestin domain-containing protein 3; arrestin domain-containing protein 3-like; arrestin domain-containing protein 3-like isoform X1; arrestin domain-containing protein 2-like
OG0000262	mucin-19-like; KRAB-A domain-containing protein; PREDICTED: protocadherin-like protein, partial; Protein CBG27949
OG0000263	AGAP001352-PA; protein takeout-like
OG0000264	NA
OG0000265	NA
OG0000266	endothelial zinc finger protein induced by tumor necrosis factor alpha-like isoform X1; zinc finger protein 37-like; zinc finger protein OZF; zinc finger protein 98-like; zinc finger X-chromosomal protein-like
OG0000267	alpha-amylase-like isoform X1; alpha-amylase A-like; alpha-amylase-like; alpha-amylase-like isoform X2
OG0000268	C-type lectin domain family 4 member A-like; mannose-binding protein C; PREDICTED: C-type lectin; perlucin-like isoform X1; perlucin-like
OG0000269	putative cystathionine gamma-lyase 2
OG0000270	pupal cuticle protein 36-like; pupal cuticle protein 20-like isoform X1; pupal cuticle protein 20-like; PREDICTED: endocuticle structural glycoprotein SgAbd-1
OG0000271	pseudouridine-5'-phosphatase-like; probable pseudouridine-5'-phosphatase; pseudouridine-5'-phosphatase-like isoform X1
OG0000272	PREDICTED: protein toll; protein toll
OG0000273	PREDICTED: protein D3 isoform X1; protein D2-like; protein D3-like isoform X1; protein D2 isoform X1
OG0000274	la1-like protein 13; PREDICTED: la1-like protein 13; U-scoloptoxin(16)-Er13a-like; venom peptide HsVx1-like
OG0000275	mucin-19-like; putative integrase core domain protein; reverse transcriptase family protein
OG0000276	zinc finger protein 721; zinc finger protein 888 isoform X1; putative uncharacterized zinc finger protein 814, partial; PREDICTED: zinc finger protein 836 isoform X1; zinc finger protein OZF-like
OG0000277	LOW QUALITY PROTEIN: cathepsin L-like proteinase; cathepsin L-like proteinase isoform X1; digestive cysteine proteinase 1-like; cathepsin L1-like isoform X1; cathepsin L-like proteinase
OG0000278	tigger transposable element-derived protein 4-like
OG0000279	IgGFc-binding protein-like; SCO-spondin-like
OG0000280	NA
OG0000281	efflux pump membrane transporter BepE-like
OG0000282	arylalkylamine N-acetyltransferase-like 2; AGAP004529-PA; AGAP004528-PA
OG0000283	trehalase-like; trehalase; PREDICTED: trehalase isoform X1
OG0000284	attacin-C-like; attacin-B-like; sarcotoxin II-1-like; attacin-C
OG0000285	putative nuclease HARBI1
OG0000286	alkaline phosphatase-like; alkaline phosphatase, tissue-nonspecific isozyme-like; membrane-bound alkaline phosphatase-like, partial; membrane-bound alkaline phosphatase
OG0000287	tetraspanin-9-like; leukocyte surface antigen CD53; CD63 antigen-like isoform X2; PREDICTED: tetraspanin-8-like; leukocyte surface antigen CD53-like
OG0000288	PREDICTED: glutamate receptor ionotropic, kainate 2; glutamate receptor ionotropic, kainate 2-like; glutamate receptor ionotropic, kainate 2-like isoform X2; glutamate receptor ionotropic, kainate 2-like isoform X1
OG0000289	PREDICTED: ovomucoid-like; DNA cross-link repair 1 protein-like isoform X2; ras guanine nucleotide exchange factor P-like; serine protease inhibitor dipetalogastin-like; PREDICTED: endoglucanase A
OG0000290	von Willebrand factor; inducible metalloproteinase inhibitor protein; inducible metalloproteinase inhibitor protein-like
OG0000291	lactosylceramide 4-alpha-galactosyltransferase isoform X1; lactosylceramide 4-alpha-galactosyltransferase-like isoform X1; lactosylceramide 4-alpha-galactosyltransferase-like; lactosylceramide 4-alpha-galactosyltransferase; PREDICTED: lactosylceramide 4-alpha-galactosyltransferase
OG0000292	PREDICTED: RNA-directed DNA polymerase from mobile element jockey-like, partial
OG0000293	LOW QUALITY PROTEIN: histone chaperone rtt106-like; Transposase, ISXO2-like domain-containing protein
OG0000294	zinc finger BED domain-containing protein 4-like
OG0000295	HD protein homolog; longitudinals lacking protein, isoforms J/P/Q/S/Z isoform X2
OG0000296	PREDICTED: probable serine/threonine-protein kinase DDB_G0280111
OG0000297	NA
OG0000298	NA
OG0000299	NA
OG0000300	laminin subunit gamma-1-like; peptidoglycan-recognition protein LE isoform X1; peptidoglycan-recognition protein LE-like isoform X1; peptidoglycan-recognition protein LE-like; PREDICTED: peptidoglycan-recognition protein LE
OG0000301	PREDICTED: aldose reductase; alcohol dehydrogenase; aldose reductase-like
OG0000302	protein gooseberry-like; protein gooseberry; PREDICTED: paired isoform X1
OG0000303	PREDICTED: cilia- and flagella-associated protein 61-like; serine/arginine repetitive matrix protein 2
OG0000304	regucalcin-like isoform X1; PREDICTED: regucalcin; PREDICTED: regucalcin isoform X1; regucalcin isoform X1
OG0000305	LIRP-like; bombyxin E-1-like; insulin-2-like; LIRP-like isoform X1
OG0000306	serine hydrolase-like protein; serine hydrolase-like protein 2 isoform X1; serine hydrolase-like protein isoform X1
OG0000307	zinc carboxypeptidase; zinc carboxypeptidase-like
OG0000308	insulin-like growth factor-binding protein complex acid labile subunit; protein PIF-like; sex peptide receptor-like
OG0000309	G-protein coupled receptor Mth-like; probable G-protein coupled receptor Mth-like 2; probable G-protein coupled receptor Mth-like 6 isoform X1; probable G-protein coupled receptor Mth-like 11; G-protein coupled receptor Mth2-like
OG0000310	cilia- and flagella-associated protein 47-like; PREDICTED: cilia- and flagella-associated protein 47
OG0000311	Protein CBG24836
OG0000312	NA
OG0000313	NA
OG0000314	GILT-like protein 1 isoform X1; GILT-like protein 1; gamma-interferon-inducible lysosomal thiol reductase isoform X1
OG0000315	putative inorganic phosphate cotransporter isoform X1; putative inorganic phosphate cotransporter
OG0000316	jerky protein homolog-like; MFS-type transporter clz9-like
OG0000317	collagen alpha-1(I) chain-like; pupal cuticle protein G1A-like; cuticle protein 16.5-like; PREDICTED: cuticle protein 16.5, isoform A-like
OG0000318	lysozyme precursor; lysozyme C-1-like; lysozyme c-1-like
OG0000319	zinc finger protein 431 isoform X1; zinc finger protein 681-like; 52 kDa repressor of the inhibitor of the protein kinase-like; 52 kDa repressor of the inhibitor of the protein kinase-like isoform X1
OG0000320	general odorant-binding protein 19d-like; PREDICTED: general odorant-binding protein 19d
OG0000321	hexamerin 1B precursor; larval serum protein 1 alpha chain-like; arylphorin precursor; arylphorin subunit alpha-like
OG0000322	DNA damage-regulated autophagy modulator protein 1-like; DNA damage-regulated autophagy modulator protein 2-like; DNA damage-regulated autophagy modulator protein 2-like isoform X1
OG0000323	E3 ubiquitin-protein ligase RNF216-like; E3 ubiquitin-protein ligase RNF216-like isoform X7; E3 ubiquitin-protein ligase RNF216 isoform X7
OG0000324	PREDICTED: probable cytochrome P450 6a13; cytochrome P450 6j1-like; cytochrome P450 6k1-like; probable cytochrome P450 28a5
OG0000325	structural maintenance of chromosomes protein 4 isoform X1; proteasome subunit beta type-2-like
OG0000326	poly; PREDICTED: poly; protein mono-ADP-ribosyltransferase PARP12; TCDD-inducible poly
OG0000327	carboxypeptidase Y-like; natterin-4-like; natterin-3-like isoform X1; PREDICTED: natterin-3-like isoform X1; natterin-3
OG0000328	carbonic anhydrase-related protein 10-like; carbonic anhydrase-related protein 10; PREDICTED: carbonic anhydrase-related protein 10; carbonic anhydrase-related protein 10 isoform X1
OG0000329	saccharopine dehydrogenase-like oxidoreductase; saccharopine dehydrogenase-like
OG0000330	PREDICTED: homeobox protein 9-like; PREDICTED: mucin-2-like
OG0000331	piggyBac transposable element-derived protein 3-like isoform X1; piggyBac transposable element-derived protein 3-like; piggyBac transposable element-derived protein 2-like
OG0000332	secreted RxLR effector protein 161-like
OG0000333	brachyurin-like isoform X2; brachyurin-like isoform X1; brachyurin-like
OG0000334	odorant receptor 9a-like; odorant receptor 47b-like; odorant receptor 2a-like
OG0000335	Reverse transcriptase domain-containing protein
OG0000336	PREDICTED: uncharacterized sensor-like histidine kinase ycf26
OG0000337	LOW QUALITY PROTEIN: piggyBac transposable element-derived protein 4, partial; putative nuclease HARBI1
OG0000338	PREDICTED: transmembrane protease serine 9; PREDICTED: transmembrane protease serine 9-like; PREDICTED: serine protease H115 isoform X1; PREDICTED: serine protease 27
OG0000339	venom carboxylesterase-6-like; venom carboxylesterase-6-like isoform X2; venom carboxylesterase-6
OG0000340	serine protease persephone; serine protease persephone-like isoform X1; serine protease persephone-like; venom protease
OG0000341	AGAP011367-PA; LOW QUALITY PROTEIN: glutactin-like; glutactin-like
OG0000342	carbonyl reductase; PREDICTED: carbonyl reductase
OG0000343	extensin-3-like, partial; SH3 domain-containing protein 21-like; myb-like protein X, partial
OG0000344	uncharacterized oxidoreductase dhs-27-like; uncharacterized oxidoreductase dhs-27-like isoform X2; AGAP013239-PA; uncharacterized oxidoreductase dhs-27-like isoform X1
OG0000345	multidrug resistance protein homolog 49-like; multidrug resistance protein 1-like isoform X1; ATP-dependent translocase ABCB1-like isoform X1; PREDICTED: multidrug resistance protein 1B isoform X1; multidrug resistance protein 1
OG0000346	E3 ubiquitin-protein ligase RNF8-like isoform X1; E3 ubiquitin-protein ligase CHFR-like isoform X1; E3 ubiquitin-protein ligase CHFR; E3 ubiquitin-protein ligase CHFR-like
OG0000347	fumarate hydratase, mitochondrial-like; fumarate hydratase, mitochondrial isoform X1; fumarate hydratase, mitochondrial-like isoform X1; PREDICTED: fumarate hydratase, mitochondrial
OG0000348	ankyrin repeat and sterile alpha motif domain-containing protein 1B-like; ankyrin repeat and sterile alpha motif domain-containing protein 1B-like isoform X1; serine/threonine-protein phosphatase 6 regulatory ankyrin repeat subunit C-like; ankyrin repeat, PH and SEC7 domain containing protein secG-like isoform X1
OG0000349	superoxide dismutase; superoxide dismutase-like protein precursor
OG0000350	NADP-dependent malic enzyme isoform X1; PREDICTED: NADP-dependent malic enzyme isoform X1; NADP-dependent malic enzyme-like isoform X1
OG0000351	ATP-binding cassette sub-family A member 3-like isoform X1; ATP-binding cassette sub-family A member 3-like isoform X3; retinal-specific ATP-binding cassette transporter; ATP-binding cassette sub-family A member 3-like; ATP-binding cassette sub-family A member 2 isoform X2
OG0000352	PREDICTED: THAP domain-containing protein 5-like; THAP domain-containing protein 1-like; THAP domain-containing protein 1-like isoform X1
OG0000353	GATA zinc finger domain-containing protein 14-like
OG0000354	zinc finger MYM-type protein 1-like
OG0000355	probable cytochrome P450 49a1; PREDICTED: retrovirus-related Pol polyprotein from transposon 17.6 isoform X2
OG0000356	senescence-associated protein
OG0000357	myosin-10-like; protein PFC0760c-like, partial; zinc finger BED domain-containing protein 5-like; spindle pole body component 110-like; NKAP family protein UM04995-like, partial
OG0000358	ankyrin-1-like; tankyrase-1-like; ankyrin-3-like; ankyrin repeat, PH and SEC7 domain containing protein secG-like
OG0000359	NA
OG0000360	zinc finger protein 271-like; zinc finger protein 271-like isoform X1; zinc finger protein 345-like; zinc finger protein 260-like; zinc finger protein 431-like isoform X1
OG0000361	G2/M phase-specific E3 ubiquitin-protein ligase-like isoform X1; G2/M phase-specific E3 ubiquitin-protein ligase-like
OG0000362	NA
OG0000363	NA
OG0000364	NA
OG0000365	protein charybde; protein charybde-like; protein charybde isoform X1
OG0000366	kin of IRRE-like protein 3; SPEG neighbor protein; hemicentin-2-like isoform X1; PREDICTED: peroxidasin homolog isoform X1; PREDICTED: lachesin
OG0000367	NA
OG0000368	antifreeze protein Maxi-like, partial; glycine, alanine and asparagine-rich protein-like; PREDICTED: glycine, alanine and asparagine-rich protein isoform X1; glycine, alanine and asparagine-rich protein; mediator of RNA polymerase II transcription subunit 15-like isoform X1
OG0000369	putative thiosulfate sulfurtransferase, mitochondrial isoform X1; PREDICTED: putative thiosulfate sulfurtransferase, mitochondrial; heat shock protein 67B2-like isoform X1; rhodanese domain-containing protein CG4456; rhodanese domain-containing protein CG4456-like isoform X1
OG0000370	transmembrane protease serine 9-like; vitamin K-dependent protein C-like; chymotrypsinogen 2-like; melanization protease 1-like isoform X1; CLIP domain-containing serine protease HP8 isoform X2
OG0000371	rho-associated protein kinase 1; ELKS/Rab6-interacting/CAST family member 1; coiled-coil domain-containing protein 42; PREDICTED: coiled-coil domain-containing protein 42 homolog; coiled-coil domain-containing protein 42 homolog
OG0000372	phytanoyl-CoA dioxygenase, peroxisomal-like isoform X1; phytanoyl-CoA dioxygenase, peroxisomal-like; PREDICTED: phytanoyl-CoA dioxygenase, peroxisomal; probable phytanoyl-CoA dioxygenase
OG0000373	monocarboxylate transporter 7-like isoform X1; monocarboxylate transporter 1; monocarboxylate transporter 7; monocarboxylate transporter 9 isoform X1; monocarboxylate transporter 7-like
OG0000374	zinc finger BED domain-containing protein 1-like; E3 SUMO-protein ligase ZBED1-like
OG0000375	serine proteinase stubble isoform X1; serine proteinase stubble-like isoform X1; PREDICTED: serine proteinase stubble isoform X1; limulus clotting factor C-like isoform X1; PREDICTED: chymotrypsin-C isoform X1
OG0000376	PREDICTED: alpha-tocopherol transfer protein-like; alpha-tocopherol transfer protein-like
OG0000377	homeobox protein invected isoform X1; homeobox protein invected; homeobox protein invected-like; homeobox protein engrailed-1a-like
OG0000378	multiple epidermal growth factor-like domains protein 10; PREDICTED: tenascin; PREDICTED: von Willebrand factor D and EGF domain-containing protein; von Willebrand factor D and EGF domain-containing protein-like
OG0000379	vanin-like protein 2; vanin-like protein 2 isoform X1; vanin-like protein 1
OG0000380	uncharacterized transcriptional regulatory protein TBS1-like
OG0000381	titin homolog isoform X1
OG0000382	PREDICTED: LOW QUALITY PROTEIN: fatty acid synthase-like; mediator of RNA polymerase II transcription subunit 15-like isoform X4
OG0000383	inner nuclear membrane protein Man1-like isoform X1
OG0000384	piggyBac transposable element-derived protein 4-like; piggyBac transposable element-derived protein 4-like, partial
OG0000385	tRNA selenocysteine 1-associated protein 1-like isoform X1; myosin tail region-interacting protein MTI1-like; leukocyte receptor cluster member 8 homolog isoform X2
OG0000386	NA
OG0000387	NA
OG0000388	NA
OG0000389	cathepsin L1-like; cathepsin L1-like isoform X1; PREDICTED: cathepsin L1
OG0000390	hemicentin-1-like; protein cortex-like
OG0000391	toll-like receptor 13; toll-like receptor 3; toll-like receptor 4; PREDICTED: toll-like receptor 2
OG0000392	glucose dehydrogenase
OG0000393	catalase-like; PREDICTED: catalase; catalase; PREDICTED: LOW QUALITY PROTEIN: catalase-like
OG0000394	titin-like isoform X1; titin isoform X1; serine/arginine repetitive matrix protein 2 isoform X1; centromere-associated protein E isoform X1; calponin homology domain-containing protein DDB_G0272472 isoform X3
OG0000395	sterol O-acyltransferase 1 isoform X1; sterol O-acyltransferase 1-like isoform X1; sterol O-acyltransferase 1-like; sterol O-acyltransferase 1
OG0000396	ADP-ribosylation factor 1
OG0000397	drebrin-like protein; activating signal cointegrator 1 complex subunit 2 homolog; trihydrophobin-like; DNA translocase FtsK-like; PREDICTED: vitelline membrane protein Vm26Ab-like
OG0000398	PREDICTED: titin isoform X4; titin-like isoform X1; LOW QUALITY PROTEIN: titin-like; titin
OG0000399	piggyBac transposable element-derived protein 4-like
OG0000400	histone H3-like; histone H3.3-like type 2
OG0000401	receptor-type tyrosine-protein phosphatase delta-like isoform X1; receptor-type tyrosine-protein phosphatase F-like; PREDICTED: receptor-type tyrosine-protein phosphatase F isoform X1; receptor-type tyrosine-protein phosphatase mu-like; PREDICTED: receptor-type tyrosine-protein phosphatase U isoform X1
OG0000402	tenecin-1; holotricin-1; defensin, isoforms B and C; PREDICTED: holotricin-1; defensin-B-like
OG0000403	PREDICTED: phosphoglycolate phosphatase 2-like isoform X1; 4-nitrophenylphosphatase-like; phosphoglycolate phosphatase 2-like; phosphoglycolate phosphatase 1B, chloroplastic-like
OG0000404	pathogenesis-related protein 5-like; pathogenesis-related thaumatin-like protein 3.5; PREDICTED: pathogenesis-related protein 5; pathogenesis-related protein 5
OG0000405	polycystic kidney disease protein 1-like 2; polycystic kidney disease protein 1-like 2 isoform X2; PREDICTED: polycystic kidney disease protein 1-like 2 isoform X1; location of vulva defective 1-like isoform X5
OG0000406	facilitated trehalose transporter Tret1-like
OG0000407	serine protease inhibitor I/II-like isoform X1; pacifastin-like protease inhibitor cvp4; protease inhibitors-like
OG0000408	LOW QUALITY PROTEIN: putative diacyglycerol O-acyltransferase Mb3761c; putative diacyglycerol O-acyltransferase Mb3154c; PREDICTED: putative diacyglycerol O-acyltransferase MT3172
OG0000409	LINE-1 retrotransposable element ORF2 protein; PREDICTED: RNA-directed DNA polymerase from mobile element jockey-like
OG0000410	NA
OG0000411	fatty-acid amide hydrolase 2-B-like
OG0000412	NA
OG0000413	NA
OG0000414	PREDICTED: glutathione S-transferase D1-like isoform X2; glutathione S-transferase 1-1-like; glutathione S-transferase D2-like isoform X1; glutathione S-transferase 1 isoform X1
OG0000415	venom carboxylesterase-6-like
OG0000416	leucine-rich repeat-containing G-protein coupled receptor 4-like; PREDICTED: carboxypeptidase N subunit 2; leucine-rich repeat-containing protein 15-like; slit homolog 3 protein-like; leucine-rich repeat-containing protein 70-like
OG0000417	fatty acyl-CoA reductase 1-like isoform X1; PREDICTED: putative fatty acyl-CoA reductase CG5065; fatty acyl-CoA reductase 1 isoform X2; putative fatty acyl-CoA reductase CG5065
OG0000418	zinc finger protein 585A-like; gastrula zinc finger protein XlCGF26.1-like; zinc finger protein 62 homolog; zinc finger protein 486-like
OG0000419	probable phospholipid hydroperoxide glutathione peroxidase; probable phospholipid hydroperoxide glutathione peroxidase isoform X1
OG0000420	putative nuclease HARBI1 isoform X1
OG0000421	phenoloxidase 1 isoform X1; phenoloxidase 1-like; phenoloxidase 2-like
OG0000422	receptor-type tyrosine-protein phosphatase F-like isoform X2; tyrosine-protein phosphatase 10D-like isoform X1; phosphatidylinositol phosphatase PTPRQ-like isoform X3; PREDICTED: tyrosine-protein phosphatase Lar-like, partial; receptor-type tyrosine-protein phosphatase H-like isoform X1
OG0000423	putative inorganic phosphate cotransporter isoform X1; putative inorganic phosphate cotransporter; PREDICTED: putative inorganic phosphate cotransporter isoform X1
OG0000424	hydroxysteroid dehydrogenase-like protein 2; PREDICTED: hydroxysteroid dehydrogenase-like protein 2
OG0000425	chitin synthase chs-2-like; chitin synthase chs-2; chitin synthase 2; chitin synthase chs-2-like isoform X1
OG0000426	AGAP005683-PA
OG0000427	early nodulin-75-like; GATA zinc finger domain-containing protein 14-like; probable serine/threonine-protein kinase clkA; mucin-3B-like isoform X2
OG0000428	PREDICTED: papilin; activity-regulated cytoskeleton associated protein 1-like; activity-regulated cytoskeleton associated protein 2-like
OG0000429	lachesin-like; PREDICTED: neurotrimin isoform X1; neurotrimin-like; PREDICTED: lachesin
OG0000430	secreted RxLR effector protein 161-like; PREDICTED: uncharacterized mitochondrial protein AtMg00810-like
OG0000431	PREDICTED: probable myosin heavy chain ECU04_1000; protein lava lamp-like
OG0000432	NA
OG0000433	NA
OG0000434	zinc finger protein 3-like; zinc finger protein 271-like; zinc finger protein 569-like; oocyte zinc finger protein XlCOF6-like; zinc finger protein 708-like
OG0000435	secreted RxLR effector protein 161-like
OG0000436	odorant receptor 67a-like; odorant receptor 43a-like; odorant receptor 85c-like; putative odorant receptor 92a; odorant receptor 85b-like
OG0000437	pupal cuticle protein 36-like; prisilkin-39-like; keratin, type I cytoskeletal 10-like
OG0000438	PREDICTED: RNA-directed DNA polymerase from mobile element jockey isoform X1
OG0000439	gustatory receptor 54; PREDICTED: gustatory and pheromone receptor 39a, isoform C-like; gustatory receptor; PREDICTED: gustatory and pheromone receptor 39a, isoform B-like; gustatory receptor Gr108
OG0000440	NA
OG0000441	NA
OG0000442	NA
OG0000443	NA
OG0000444	protein NPC2 homolog; PREDICTED: protein NPC2 homolog isoform X1; NPC intracellular cholesterol transporter 2-like; mite group 2 allergen Gly d 2.02-like
OG0000445	homeobox protein abdominal-A homolog isoform X1; homeobox protein abdominal-A homolog; homeobox protein abdominal-A homolog isoform X2
OG0000446	AGAP004006-PA; AGAP004003-PA; AGAP004007-PA
OG0000447	zinc finger protein 761-like; zinc finger protein 90-like; zinc finger protein 708-like
OG0000448	nose resistant to fluoxetine protein 6-like isoform X2; nose resistant to fluoxetine protein 6-like; nose resistant to fluoxetine protein 6; PREDICTED: nose resistant to fluoxetine protein 6 isoform X1
OG0000449	transmembrane protease serine 9; brachyurin; brachyurin-like
OG0000450	5-hydroxytryptamine receptor-like isoform X1; 5-hydroxytryptamine receptor; 5-hydroxytryptamine receptor-like; 5-hydroxytryptamine receptor-like isoform X2
OG0000451	odorant receptor 94a-like; odorant receptor Or2-like; LOW QUALITY PROTEIN: putative odorant receptor 85d; PREDICTED: odorant receptor Or1-like; PREDICTED: putative odorant receptor 71a
OG0000452	pyrokinin-1 receptor isoform X1; pyrokinin-1 receptor-like isoform X1; pyrokinin-1 receptor-like; PREDICTED: neuromedin-U receptor 2-like isoform X1; pyrokinin-1 receptor
OG0000453	cyclic GMP-AMP synthase-like receptor; cyclic GMP-AMP synthase-like isoform X1; cyclic GMP-AMP synthase
OG0000454	gastric triacylglycerol lipase-like; gastric triacylglycerol lipase-like isoform X1; lipase 3; lipase member J-like; lipase member K-like
OG0000455	alpha-L-fucosidase; alpha-L-fucosidase-like; PREDICTED: alpha-L-fucosidase-like isoform X1; tissue alpha-L-fucosidase
OG0000456	serine/arginine-rich splicing factor 4-like; serine-arginine protein 55 isoform X1; serine-arginine protein 55; PREDICTED: serine-arginine protein 55 isoform X1; serine-arginine protein 55-like
OG0000457	odorant receptor Or2-like; odorant receptor 13a-like; odorant receptor 94a-like; odorant receptor Or2
OG0000458	elongation of very long chain fatty acids protein 7-like; elongation of very long chain fatty acids protein 1; elongation of very long chain fatty acids protein; elongation of very long chain fatty acids protein AAEL008004-like
OG0000459	chitin deacetylase 6 precursor; chitin deacetylase 8 precursor; chitin deacetylase 7 precursor; chitin deacetylase 7; chitin deacetylase 7-like
OG0000460	cathepsin B; cathepsin B-like
OG0000461	SH3 and cysteine-rich domain-containing protein 2-like isoform X3; SH3 and cysteine-rich domain-containing protein 2-like isoform X7; pneumococcal serine-rich repeat protein
OG0000462	potassium/sodium hyperpolarization-activated cyclic nucleotide-gated channel 1-like; PREDICTED: potassium/sodium hyperpolarization-activated cyclic nucleotide-gated channel 1; potassium/sodium hyperpolarization-activated cyclic nucleotide-gated channel 2-like
OG0000463	circadian clock-controlled protein-like; protein takeout-like; protein takeout-like isoform X1
OG0000464	protein arginine N-methyltransferase 7-like; THAP domain-containing protein 1-like; THAP domain-containing protein 4-like isoform X2; THAP domain-containing protein 2-like
OG0000465	nose resistant to fluoxetine protein 6-like isoform X1; O-acyltransferase like protein-like; nose resistant to fluoxetine protein 6 isoform X1
OG0000466	coiled-coil domain-containing protein 63-like; coiled-coil domain-containing protein 63
OG0000467	PREDICTED: protein argonaute-3-like
OG0000468	glutamate receptor isoform X1; PREDICTED: venom protease; glutamate receptor 3-like
OG0000469	F-box only protein 21; F-box only protein 21 isoform X1; F-box only protein 21-like
OG0000470	protein unc-13 homolog C-like; la-related protein 7-like; LOW QUALITY PROTEIN: putative 1-phosphatidylinositol 3-phosphate 5-kinase
OG0000471	PREDICTED: zinc finger BED domain-containing protein 4-like, partial; inactive dipeptidyl peptidase 10, partial; patched domain-containing protein 3-like
OG0000472	inner nuclear membrane protein Man1-like isoform X1; mucin-2-like
OG0000473	LOW QUALITY PROTEIN: vacuolar protein sorting-associated protein 13D; peroxisomal biogenesis factor 6-like, partial; integrator complex subunit 5-like protein; Down syndrome cell adhesion molecule-like protein Dscam2
OG0000474	probable kinetochore protein NDC80; activating signal cointegrator 1 complex subunit 3-like
OG0000475	NA
OG0000476	NA
OG0000477	NA
OG0000478	calponin homology domain-containing protein DDB_G0272472-like isoform X1; glyoxalase domain-containing protein 4; glyoxalase domain-containing protein 4 isoform X1
OG0000479	zinc finger protein interacting with ribonucleoprotein K-like; zinc finger protein 260-like; zinc finger protein 337; zinc finger protein 484-like; zinc finger protein 567-like
OG0000480	dynein beta chain, ciliary-like; dynein beta chain, ciliary; PREDICTED: dynein beta chain, ciliary isoform X1
OG0000481	transcription factor Adf-1-like
OG0000482	beta-1,3-glucan-binding protein-like isoform X1; beta-1,3-glucan-binding protein 1-like isoform X1; beta-1,3-glucan-binding protein-like
OG0000483	LOW QUALITY PROTEIN: acetylcholinesterase-like; cholinesterase 2-like isoform X1; juvenile hormone esterase-like; esterase FE4 isoform X1; cholinesterase 2-like
OG0000484	cubilin isoform X1
OG0000485	E3 ubiquitin-protein ligase sina; E3 ubiquitin-protein ligase sina-like; E3 ubiquitin-protein ligase SIAH1B-like; E3 ubiquitin-protein ligase siah-1-like
OG0000486	transferrin-like isoform X1; transferrin isoform X1; PREDICTED: transferrin isoform X1; transferrin
OG0000487	solute carrier family 25 member 35-like isoform X1; solute carrier family 25 member 35-like
OG0000488	transducin-like enhancer protein 4 isoform X1; transducin-like enhancer protein 4; PREDICTED: protein groucho-1 isoform X1
OG0000489	zinc finger protein 761-like; zinc finger protein 90-like; zinc finger protein 729-like; zinc finger protein 816-like; zinc finger protein 708-like
OG0000490	PREDICTED: ankyrin-3-like; serine/threonine-protein phosphatase 6 regulatory ankyrin repeat subunit B-like, partial; alpha-latrotoxin-Lhe1a-like; serine/threonine-protein phosphatase 6 regulatory ankyrin repeat subunit B-like
OG0000491	dopamine N-acetyltransferase-like isoform X1; dopamine N-acetyltransferase isoform X1; dopamine N acetyltransferase isoform 1; dopamine N-acetyltransferase-like
OG0000492	craniofacial development protein 2-like
OG0000493	cytochrome P450 4g15; cytochrome P450 4g15-like
OG0000494	protein CREG1; protein CREG1-like
OG0000495	sulfotransferase 1E1-like; amine sulfotransferase-like; luciferin sulfotransferase isoform X2
OG0000496	rho GTPase-activating protein gacF-like
OG0000497	zinc finger protein 91-like; zinc finger protein 436-like; gastrula zinc finger protein XlCGF57.1 isoform X1; zinc finger protein OZF-like isoform X1
OG0000498	aquaporin AQPAe.a-like isoform X1; aquaporin AQPAe.a isoform X1; aquaporin AQPcic-like; aquaporin AQPAe.a; aquaporin AQPAe.a-like
OG0000499	peritrophic matrix protein 14 precursor; PREDICTED: chondroitin proteoglycan 2 isoform X1; peritrophic matrix protein 9 precursor; chondroitin proteoglycan-2-like; mucin-5AC-like
OG0000500	proton-coupled amino acid transporter-like protein pathetic isoform X1; proton-coupled amino acid transporter-like protein CG1139 isoform X1
OG0000501	meiosis-specific nuclear structural protein 1-like; PREDICTED: RNA-directed DNA polymerase homolog, partial; PREDICTED: retrovirus-related Pol polyprotein from transposon 297; myosin-9-like
OG0000502	COP1-interactive protein 1-like isoform X1; myosin-13-like isoform X2; myosin-9-like isoform X1; intracellular protein transport protein USO1; PREDICTED: protein MLP1 homolog isoform X1
OG0000503	ornithine aminotransferase, mitochondrial; LOW QUALITY PROTEIN: ornithine aminotransferase, mitochondrial-like; ornithine aminotransferase, mitochondrial-like; PREDICTED: ornithine aminotransferase, mitochondrial
OG0000504	sodium-dependent nutrient amino acid transporter 1-like; sodium-dependent nutrient amino acid transporter 1; sodium-dependent nutrient amino acid transporter 1-like isoform X1
OG0000505	PREDICTED: 52 kDa repressor of the inhibitor of the protein kinase-like isoform X1; zinc finger MYM-type protein 1-like; PREDICTED: 52 kDa repressor of the inhibitor of the protein kinase-like
OG0000506	cubilin homolog; enzymatic polyprotein; Endonuclease; Reverse transcriptase, putative; GATA zinc finger domain-containing protein 14-like; enzymatic polyprotein, putative
OG0000507	PREDICTED: sec1 family domain-containing protein 2-like
OG0000508	odorant receptor 67a-like isoform X1; odorant receptor 85b-like; odorant receptor 85c-like isoform X1; odorant receptor 4-like isoform X1; putative odorant receptor 92a
OG0000509	PREDICTED: probable sulfate/thiosulfate import ATP-binding protein CysA
OG0000510	NA
OG0000511	craniofacial development protein 2-like
OG0000512	nose resistant to fluoxetine protein 6-like
OG0000513	leucine-rich repeat-containing protein 15-like; leucine-rich repeat-containing G-protein coupled receptor 6-like; reticulon-4 receptor-like; phospholipase A2 inhibitor-like; leucine-rich repeat neuronal protein 1-like
OG0000514	NA
OG0000515	NA
OG0000516	sarcoplasmic reticulum histidine-rich calcium-binding protein-like; glycine-rich cell wall structural protein-like isoform X2; cuticle protein 18.6-like; adult-specific cuticular protein ACP-20-like; adult-specific cuticular protein ACP-20
OG0000517	cytochrome b5-related protein isoform X1; cytochrome b5-related protein-like isoform X1; cytochrome b5-related protein-like
OG0000518	kielin/chordin-like protein
OG0000519	diuretic hormone receptor; PREDICTED: diuretic hormone receptor-like isoform X1; diuretic hormone receptor-like; diuretic hormone receptor-like isoform X1; PREDICTED: diuretic hormone receptor
OG0000520	PREDICTED: inaD-like protein isoform X1; multiple PDZ domain protein; multiple PDZ domain protein-like isoform X2; inaD-like protein isoform X1; inaD-like protein isoform X2
OG0000521	NA
OG0000522	cytochrome P450 4d2-like; PREDICTED: cytochrome P450 4d2; cytochrome P450 4C1-like; cytochrome P450 4c3-like
OG0000523	transcriptional regulator ATRX-like isoform X1; transcriptional regulator ATRX; transcriptional regulator ATRX isoform X1; transcriptional regulator ATRX isoform X3
OG0000524	sialin-like isoform X1; PREDICTED: sialin isoform X1; sialin isoform X1; sialin-like; sialin
OG0000525	cilia- and flagella-associated protein 61-like
OG0000526	NFX1-type zinc finger-containing protein 1-like; NFX1-type zinc finger-containing protein 1-like isoform X1; PREDICTED: NFX1-type zinc finger-containing protein 1 isoform X1
OG0000527	G2/mitotic-specific cyclin-B-like isoform X2; G2/mitotic-specific cyclin-B2-like isoform X1; G2/mitotic-specific cyclin-B-like
OG0000528	leucine-rich repeat-containing protein 24-like
OG0000529	V-type proton ATPase 21 kDa proteolipid subunit; V-type proton ATPase 21 kDa proteolipid subunit c''-like; V-type proton ATPase 21 kDa proteolipid subunit-like
OG0000530	U1 small nuclear ribonucleoprotein C-like; velvet complex subunit B-like; pollen-specific leucine-rich repeat extensin-like protein 2; extensin-2-like
OG0000531	keratin-associated protein 16-1 isoform X1; keratin-associated protein 10-7; basic proline-rich protein-like; DBF4-type zinc finger-containing protein 2 homolog
OG0000532	kunitz-type protease inhibitor 2-like; eppin-like isoform X2; boophilin-H2-like, partial; kappaPI-actitoxin-Avd3c-like; PREDICTED: kunitz-type serine protease inhibitor vestiginin-5-like
OG0000533	tigger transposable element-derived protein 6; MFS-type transporter clz9-like
OG0000534	myb/SANT-like DNA-binding domain-containing protein 3
OG0000535	polyadenylate-binding protein 4-like; polyadenylate-binding protein 4-like isoform X1; polyadenylate-binding protein 1-like
OG0000536	apyrase-like; apyrase
OG0000537	piggyBac transposable element-derived protein 4-like
OG0000538	regucalcin; regucalcin isoform X1; PREDICTED: regucalcin isoform X1; PREDICTED: regucalcin
OG0000539	corticotropin-releasing factor receptor 1-like; fatty-acid amide hydrolase 2-B-like
OG0000540	PREDICTED: transposable element P transposase isoform X2; glutamate receptor 2-like; glutamate receptor ionotropic, delta-2-like
OG0000541	retinol-binding protein 4-like; lazarillo protein-like
OG0000542	PREDICTED: RNA-directed DNA polymerase from mobile element jockey-like
OG0000543	ras-related protein Rab-3 isoform X1; integrator complex subunit 1 homolog
OG0000544	proline-rich receptor-like protein kinase PERK9; formin-like protein 3
OG0000545	NA
OG0000546	NA
OG0000547	odorant receptor 22b-like; odorant receptor 4-like, partial; odorant receptor 22c-like; odorant receptor 49b-like
OG0000548	PREDICTED: gamma-glutamyltranspeptidase 1 isoform X1; glutathione hydrolase 1 proenzyme-like isoform X1; glutathione hydrolase 1 proenzyme-like; glutathione hydrolase 1 proenzyme; scoloptoxin SSD14-like
OG0000549	COP1-interactive protein 1-like isoform X2; COP1-interactive protein 1-like; GRIP and coiled-coil domain-containing protein 2-like; protein MLP1 homolog; COP1-interactive protein 1
OG0000550	general odorant-binding protein 19a-like isoform X1; general odorant-binding protein lush-like; PREDICTED: general odorant-binding protein 72; general odorant-binding protein 72 isoform X2
OG0000551	cuticle protein 21.3-like; ADFb like protein precursor; PREDICTED: shematrin-like protein 3; elastin
OG0000552	endochitinase A-like; pupal cuticle protein C1B-like; pupal cuticle protein G1A; larval/pupal cuticle protein H1C-like
OG0000553	zinc finger MYM-type protein 1-like; pastrel, isoform G
OG0000554	beta-1,3-glucan-binding protein; PREDICTED: beta-1,3-glucan-binding protein; beta-1,3-glucan-binding protein-like
OG0000555	rubber oxygenase-like; rubber oxygenase
OG0000556	L-xylulose reductase-like; PREDICTED: L-xylulose reductase
OG0000557	putative nuclease HARBI1
OG0000558	chromo domain-containing protein cec-1-like; heterochromatin protein 1-like; chromobox protein homolog 5-like; chromobox protein homolog 3-like
OG0000559	otoferlin-like; otoferlin; PREDICTED: otoferlin isoform X1
OG0000560	transmembrane reductase CYB561D2; PREDICTED: cytochrome b561 domain-containing protein 1; cytochrome b561 domain-containing protein 2-like
OG0000561	cell adhesion molecule 1-like
OG0000562	transmembrane protein 272-like
OG0000563	RNA exonuclease 3-like isoform X1; RNA exonuclease 3 isoform X1; RNA exonuclease 3 isoform X2; putative exonuclease GOR; RNA exonuclease 1 homolog isoform X3
OG0000564	polycomb group protein Psc-like isoform X1; flocculation protein FLO11; polycomb group protein Psc-like; PREDICTED: polycomb group protein Psc isoform X1
OG0000565	odorant receptor 49b-like isoform X1; odorant receptor 49b; PREDICTED: odorant receptor 4; odorant receptor 85b-like; PREDICTED: odorant receptor 49b
OG0000566	PREDICTED: methyltransferase-like protein 22; methyltransferase-like protein 22 isoform X1; methyltransferase-like protein 22; transient receptor potential cation channel protein painless-like
OG0000567	acyl-coenzyme A thioesterase 13-like
OG0000568	cell adhesion molecule 2-like; cell adhesion molecule 1-like
OG0000569	pro-resilin-like; PREDICTED: resilin isoform X1; pro-resilin
OG0000570	myogenesis-regulating glycosidase-like; myogenesis-regulating glycosidase-like isoform X1
OG0000571	60S ribosomal protein L19-like; 60S ribosomal protein L19
OG0000572	facilitated trehalose transporter Tret1-2 homolog isoform X1; facilitated trehalose transporter Tret1-like; facilitated trehalose transporter Tret1 isoform X1
OG0000573	protein mab-21-like; protein mab-21
OG0000574	dimethylaniline monooxygenase; flavin-containing monooxygenase FMO GS-OX-like 2; flavin-containing monooxygenase FMO GS-OX-like 3
OG0000575	40S ribosomal protein S6-like; ribosomal protein S6; 40S ribosomal protein S6
OG0000576	stearoyl-CoA desaturase 5-like; acyl-CoA Delta(11) desaturase-like
OG0000577	uroporphyrinogen-III synthase isoform X1; uroporphyrinogen-III synthase-like; uroporphyrinogen-III synthase
OG0000578	zinc metalloproteinase nas-13-like; zinc metalloproteinase nas-6-like; zinc metalloproteinase nas-14-like
OG0000579	trichohyalin-like; golgin subfamily A member 6-like protein 22
OG0000580	GATA zinc finger domain-containing protein 14-like
OG0000581	NA
OG0000582	NA
OG0000583	trichohyalin-like; putative 115 kDa protein in type-1 retrotransposable element R1DM; Down syndrome cell adhesion molecule-like protein Dscam2
OG0000584	venom carboxylesterase-6-like
OG0000585	NA
OG0000586	odorant receptor Or2-like; odorant receptor 82a-like; odorant receptor 4-like, partial; odorant receptor 59a-like
OG0000587	chaoptin-like; protein artichoke-like; insulin-like growth factor-binding protein complex acid labile subunit isoform X1
OG0000588	tyrosine recombinase XerC-like
OG0000589	NA
OG0000590	protein ABHD11-like; protein ABHD11 isoform X1
OG0000591	soluble guanylate cyclase 89Db-like; PREDICTED: soluble guanylate cyclase 89Db; PREDICTED: soluble guanylate cyclase 89Db-like; soluble guanylate cyclase 89Db
OG0000592	arylsulfatase B-like; arylsulfatase B precursor; PREDICTED: arylsulfatase B
OG0000593	retinol dehydrogenase 11-like; retinol dehydrogenase 13-like
OG0000594	O-acyltransferase WSD-like; putative diacyglycerol O-acyltransferase MT0231
OG0000595	beta-1,3-glucan-binding protein-like; beta-1,3-glucan-binding protein
OG0000596	neurotrophin 1-like
OG0000597	cuticular protein analogous to peritrophins 1-I precursor; general transcriptional corepressor trfA-like; homeobox protein 4; myb-like protein P; myb-like protein AA
OG0000598	PREDICTED: IQ domain-containing protein D; IQ domain-containing protein G-like; dynein regulatory complex protein 9-like; PREDICTED: IQ domain-containing protein G
OG0000599	transketolase-like protein 2 isoform X1; transketolase-like protein 2; PREDICTED: transketolase-like protein 2 isoform X1
OG0000600	vanin-like protein 3; vanin-like protein 2 isoform X1; vanin-like protein 1; PREDICTED: vanin-like protein 1
OG0000601	NADH dehydrogenase; NADH-ubiquinone oxidoreductase 49 kDa subunit; NADH-ubiquinone oxidoreductase 49 kDa subunit isoform X2; PREDICTED: NADH-ubiquinone oxidoreductase 49 kDa subunit
OG0000602	PREDICTED: serine/threonine-protein phosphatase PP1-beta catalytic subunit isoform X1; serine/threonine-protein phosphatase PP1-beta catalytic subunit isoform X2; serine/threonine-protein phosphatase PP1-beta catalytic subunit isoform X1; serine/threonine-protein phosphatase alpha-2 isoform isoform X1
OG0000603	mannose-1-phosphate guanyltransferase beta
OG0000604	protein Malvolio isoform X1; protein Malvolio-like isoform X1; protein Malvolio isoform X5
OG0000605	PREDICTED: kalirin isoform X1; triple functional domain protein isoform X1; triple functional domain protein-like; triple functional domain protein; triple functional domain protein, partial
OG0000606	cuticlin-4; cyclic AMP-dependent transcription factor ATF-7; PREDICTED: cyclic AMP-dependent transcription factor ATF-7; transcription factor atf1
OG0000607	G protein-activated inward rectifier potassium channel 3-like isoform X1; G protein-activated inward rectifier potassium channel 4; G protein-activated inward rectifier potassium channel 3-like; inward rectifier potassium channel 2-like
OG0000608	probable G-protein coupled receptor Mth-like 10 isoform X1; probable G-protein coupled receptor Mth-like 3 isoform X1; G-protein coupled receptor Mth2-like isoform X2; PREDICTED: G-protein coupled receptor Mth2 isoform X2; G-protein coupled receptor Mth2-like isoform X1
OG0000609	putative phosphoenolpyruvate synthase isoform X1; PREDICTED: putative phosphoenolpyruvate synthase isoform X1; putative phosphoenolpyruvate synthase
OG0000610	ADP,ATP carrier protein 1-like; ADP,ATP carrier protein; ADP,ATP carrier protein 1; ADP,ATP carrier protein 2
OG0000611	26S proteasome non-ATPase regulatory subunit 1; PREDICTED: 26S proteasome non-ATPase regulatory subunit 1
OG0000612	probable medium-chain specific acyl-CoA dehydrogenase, mitochondrial
OG0000613	LOW QUALITY PROTEIN: E3 ubiquitin-protein ligase MYCBP2; PREDICTED: LOW QUALITY PROTEIN: E3 ubiquitin-protein ligase MYCBP2; E3 ubiquitin-protein ligase MYCBP2; E3 ubiquitin-protein ligase MYCBP2-like, partial
OG0000614	PREDICTED: lachesin isoform X1; lachesin-like; PREDICTED: lachesin; lachesin
OG0000615	hydrocephalus-inducing protein homolog; hydrocephalus-inducing protein-like; hydrocephalus-inducing protein; PREDICTED: hydrocephalus-inducing protein-like, partial
OG0000616	protein tramtrack, beta isoform isoform X1; protein tramtrack, beta isoform-like isoform X1; modifier of mdg4
OG0000617	polyribonucleotide nucleotidyltransferase; probable ATP-dependent RNA helicase ddx42
OG0000618	centromere protein F-like; myosin-2 heavy chain-like; nuclear anchorage protein 1-like; golgin subfamily B member 1-like isoform X5; intracellular protein transport protein USO1-like
OG0000619	histone H1-like; LOW QUALITY PROTEIN: histone H1.3-like; histone H1.2-like
OG0000620	pregnancy zone protein-like isoform X1; alpha-2-macroglobulin-like protein 1 isoform X1; LOW QUALITY PROTEIN: pregnancy zone protein-like; PREDICTED: pregnancy zone protein; alpha-1-macroglobulin-like isoform X1
OG0000621	integrator complex subunit 1 homolog
OG0000622	LOW QUALITY PROTEIN: myb-like protein W; protein kinase 4-like
OG0000623	PREDICTED: transposable element P transposase isoform X1; PREDICTED: transposable element P transposase isoform X3
OG0000624	general transcription factor 3C polypeptide 1-like
OG0000625	serine-repeat antigen protein 5-like
OG0000626	PREDICTED: retrovirus-related Pol polyprotein from transposon 412
OG0000627	ADP-ribose glycohydrolase OARD1-like
OG0000628	15-hydroxyprostaglandin dehydrogenase
OG0000629	Protein CBG24598; Protein CBG24836; conserved oligomeric Golgi complex subunit 8-like; Protein CBG23766
OG0000630	fatty acyl-CoA reductase 1-like; putative fatty acyl-CoA reductase CG5065; putative fatty acyl-CoA reductase CG8306
OG0000631	activity-regulated cytoskeleton-associated protein-like
OG0000632	NA
OG0000633	polygalacturonase; polygalacturonase-like; probable endopolygalacturonase I
OG0000634	protein ALP1-like
OG0000635	NA
OG0000636	trihelix transcription factor GTL1-like isoform X1
OG0000637	formin-like protein 14; myb-related transcription factor, partner of profilin-like
OG0000638	protein takeout-like
OG0000639	NA
OG0000640	PREDICTED: transposable element P transposase isoform X1; PREDICTED: anaphase-promoting complex subunit 6-like; leucine-rich repeat extensin-like protein 5; PREDICTED: transposable element P transposase isoform X2
OG0000641	elongation factor 1-alpha
OG0000642	cGMP-dependent protein kinase, isozyme 1 isoform X1; cGMP-dependent protein kinase 1; PREDICTED: cGMP-dependent protein kinase 1; cGMP-dependent protein kinase, isozyme 1-like
OG0000643	suppressor of lurcher protein 1; PREDICTED: suppressor of lurcher protein 1 isoform X1; suppressor of lurcher protein 1 isoform X1; suppressor of lurcher protein 1-like
OG0000644	sorbitol dehydrogenase-like isoform X1; PREDICTED: sorbitol dehydrogenase; sorbitol dehydrogenase isoform X2; sorbitol dehydrogenase
OG0000645	neuroligin-4, Y-linked-like; neuroligin 4-like, partial; neuroligin-2-like; neuroligin-4, Y-linked-like, partial
OG0000646	PREDICTED: glutamate receptor ionotropic, delta-2 isoform X1; PREDICTED: glutamate receptor 2; probable glutamate receptor; glutamate receptor 1-like, partial; glutamate receptor ionotropic, delta-2-like
OG0000647	sex peptide receptor-like; G-protein coupled receptor dmsr-1
OG0000648	27 kDa hemolymph protein; PREDICTED: 27 kDa hemolymph protein; 27 kDa hemolymph protein-like; 27 kDa hemolymph glycoprotein; 27 kDa hemolymph glycoprotein-like
OG0000649	ATP-binding cassette sub-family G member 4; ATP-binding cassette sub-family G member 4-like; ATP-binding cassette sub-family G member 1-like isoform X1; ATP-binding cassette subfamily G member 4 isoform X2
OG0000650	keratin-3, type I cytoskeletal 51 kDa-like; glycine-rich cell wall structural protein 1.0-like isoform X2; elastin-like; PREDICTED: cuticle protein 63; acanthoscurrin-1-like
OG0000651	pacifastin-like protease inhibitor cvp4 isoform X1; protease inhibitors-like; G8 domain-containing protein DDB_G0286311 isoform X2; serine protease inhibitor I/II; PREDICTED: protease inhibitors-like isoform X1
OG0000652	casein kinase II subunit alpha isoform X1; PREDICTED: casein kinase II subunit alpha isoform X1
OG0000653	cilia- and flagella-associated protein 251-like; MORN repeat-containing protein 5-like
OG0000654	putative histone-lysine N-methyltransferase 1 isoform X2; putative histone-lysine N-methyltransferase 1 isoform X3
OG0000655	limbic system-associated membrane protein; PREDICTED: limbic system-associated membrane protein isoform X1; limbic system-associated membrane protein-like
OG0000656	G protein alpha i subunit; G protein alpha i subunit isoform X2
OG0000657	major facilitator superfamily domain-containing protein 9-like; major facilitator superfamily domain-containing protein 9-like isoform X1; PREDICTED: major facilitator superfamily domain-containing protein 9 isoform X1
OG0000658	protein dopey homolog PFC0245c-like
OG0000659	neutral alpha-glucosidase C-like; neutral alpha-glucosidase C isoform X1; neutral alpha-glucosidase C
OG0000660	WD repeat-containing protein 60; cytoplasmic dynein 2 intermediate chain 1; LOW QUALITY PROTEIN: WD repeat-containing protein 60; WD repeat-containing protein 60 isoform X1
OG0000661	probable cation-transporting ATPase 13A3; probable cation-transporting ATPase 13A3 isoform X1; polyamine-transporting ATPase 13A3
OG0000662	PREDICTED: odorant receptor 46a, isoform A-like; PREDICTED: odorant receptor Or1-like; PREDICTED: odorant receptor 33a-like isoform X1; PREDICTED: odorant receptor Or1-like isoform X1; odorant receptor Or1-like
OG0000663	titin-like; B-cell receptor CD22-like
OG0000664	fasciclin-3-like isoform X1; basal cell adhesion molecule-like isoform X2; cell adhesion molecule 3-like isoform X2; cell adhesion molecule 2-like isoform X1
OG0000665	2-iminobutanoate/2-iminopropanoate deaminase-like; rutC family protein UK114 isoform X1; rutC family protein UK114; rutC family protein UK114-like
OG0000666	major royal jelly protein 1-like; yellow-g2 precursor; major royal jelly protein 1
OG0000667	V-type proton ATPase subunit G-like; PREDICTED: V-type proton ATPase subunit G
OG0000668	caspase-1; PREDICTED: caspase-1; caspase-1-like
OG0000669	PREDICTED: pangolin isoform X4; protein pangolin, isoforms A/H/I/S isoform X1; myb-like protein I isoform X2; protein pangolin, isoforms A/H/I/S-like isoform X1
OG0000670	protein regulator of cytokinesis 1-like isoform X1; protein regulator of cytokinesis 1-like; protein regulator of cytokinesis 1; PREDICTED: protein regulator of cytokinesis 1 isoform X1
OG0000671	retinaldehyde-binding protein 1-like; clavesin-1 isoform X3; clavesin-1; alpha-tocopherol transfer protein-like
OG0000672	D-2-hydroxyglutarate dehydrogenase, mitochondrial; D-2-hydroxyglutarate dehydrogenase, mitochondrial-like
OG0000673	inter-alpha-trypsin inhibitor heavy chain H3; inter-alpha-trypsin inhibitor heavy chain H3-like isoform X1; inter-alpha-trypsin inhibitor heavy chain H3-like
OG0000674	fatty acid synthase-like; PREDICTED: fatty acid synthase; fatty acid synthase-like isoform X1
OG0000675	zinc finger BED domain-containing protein 4-like
OG0000676	FUN14 domain-containing protein 1-like; PREDICTED: FUN14 domain-containing protein 1 isoform X1; FUN14 domain-containing protein 1 isoform X1; FUN14 domain-containing protein 2 isoform X1
OG0000677	sodium-independent sulfate anion transporter; sodium-independent sulfate anion transporter isoform X1; sodium-independent sulfate anion transporter-like
OG0000678	mucin-3A-like isoform X5; uncharacterized threonine-rich GPI-anchored glycoprotein PJ4664.02-like; protocadherin Fat 1 isoform X6
OG0000679	peroxisomal acyl-coenzyme A oxidase 3 isoform X1; peroxisomal acyl-coenzyme A oxidase 3-like; peroxisomal acyl-coenzyme A oxidase 3; PREDICTED: peroxisomal acyl-coenzyme A oxidase 3
OG0000680	calcium-activated potassium channel slowpoke isoform X2; PREDICTED: calcium-activated potassium channel slowpoke; calcium-activated potassium channel slowpoke; calcium-activated potassium channel slowpoke isoform X1
OG0000681	serine/arginine-rich splicing factor 7-like isoform X1; serine/arginine-rich splicing factor 7-like; PREDICTED: serine/arginine-rich splicing factor 7 isoform X1; serine/arginine-rich splicing factor 7
OG0000682	transcription factor IIIB 90 kDa subunit isoform X1; PREDICTED: transcription factor IIIB 90 kDa subunit; transcription factor IIIB 90 kDa subunit-like; transcription factor IIIB 90 kDa subunit, partial
OG0000683	transcription factor Adf-1-like; transcription factor Adf-1-like isoform X1
OG0000684	hornerin isoform X1; collagen alpha-1(III) chain-like; collagen alpha-5(IV) chain-like; collagen alpha-2(IV) chain-like; PREDICTED: hornerin
OG0000685	THAP domain-containing protein 2-like; spindle assembly checkpoint component MAD1-like
OG0000686	kynurenine--oxoglutarate transaminase 3-like; kynurenine--oxoglutarate transaminase 3
OG0000687	COP9 signalosome complex subunit 2; COP9 signalosome complex subunit 2-like
OG0000688	titin homolog; titin-like; ankyrin-3 isoform X1; ankyrin-2-like
OG0000689	probable serine hydrolase
OG0000690	LOW QUALITY PROTEIN: DNA transposase THAP9; LOW QUALITY PROTEIN: transposable element P transposase; PREDICTED: transposable element P transposase isoform X3; PREDICTED: transposable element P transposase isoform X1
OG0000691	sodium channel protein Nach-like isoform X1; sodium channel protein Nach-like; PREDICTED: sodium channel protein Nach; pickpocket protein 28-like isoform X1; PREDICTED: sodium channel protein Nach-like
OG0000692	PREDICTED: serine protease inhibitor 3/4 isoform X1; serine protease inhibitor 3/4 isoform X1; serine protease inhibitor 3/4-like isoform X1; antichymotrypsin-2 isoform X1
OG0000693	formin-like protein; arp2/3 complex-activating protein rickA; protein diaphanous-like; H/ACA ribonucleoprotein complex non-core subunit NAF1-like
OG0000694	ras guanine nucleotide exchange factor R; sarcoplasmic reticulum histidine-rich calcium-binding protein-like
OG0000695	probable multidrug resistance-associated protein lethal(2)03659; multidrug resistance-associated protein 4-like; ATP-binding cassette sub-family C member 4
OG0000696	PREDICTED: odorant receptor 22c-like; PREDICTED: odorant receptor 98a-like; PREDICTED: odorant receptor 94b-like; PREDICTED: odorant receptor 85a-like; PREDICTED: odorant receptor 94a-like
OG0000697	PREDICTED: transposable element P transposase isoform X1; LOW QUALITY PROTEIN: transposable element P transposase; LOW QUALITY PROTEIN: DNA transposase THAP9
OG0000698	stress response protein NST1-like; MATH and LRR domain-containing protein PFE0570w-like; PREDICTED: retrovirus-related Pol polyprotein from transposon 297
OG0000699	LOW QUALITY PROTEIN: neuroglian-like
OG0000700	laminin subunit alpha-1; proton-coupled folate transporter
OG0000701	PREDICTED: RNA-directed DNA polymerase from mobile element jockey-like
OG0000702	protein NYNRIN-like; probable E3 ubiquitin-protein ligase bre1
OG0000703	52 kDa repressor of the inhibitor of the protein kinase-like isoform X1; THAP domain-containing protein 2-like
OG0000704	NA
OG0000705	esterase FE4-like; juvenile hormone esterase-like
OG0000706	PREDICTED: coleoptericin; PREDICTED: coleoptericin-like; rhinocerosin-like
OG0000707	histone-lysine N-methyltransferase SETMAR-like, partial; PDZ and LIM domain protein Zasp-like isoform X1
OG0000708	ABC transporter G family member 23-like; PREDICTED: nod factor export ATP-binding protein I-like
OG0000709	NA
OG0000710	PREDICTED: probable DNA polymerase
OG0000711	NA
OG0000712	2',5'-phosphodiesterase 12-like; 2',5'-phosphodiesterase 12 isoform X1; 2',5'-phosphodiesterase 12
OG0000713	thiamine transporter 1; thiamine transporter 1-like; PREDICTED: thiamine transporter 1; thiamine transporter 2
OG0000714	60S acidic ribosomal protein P1-like
OG0000715	protein TsetseEP isoform X1; cilia- and flagella-associated protein 20-like; PREDICTED: cilia- and flagella-associated protein 20
OG0000716	adenylate kinase 9; PREDICTED: LOW QUALITY PROTEIN: adenylate kinase 9; adenylate kinase 9-like
OG0000717	sodium/potassium-transporting ATPase subunit alpha isoform X12; LOW QUALITY PROTEIN: sodium/potassium-transporting ATPase subunit alpha-4-like; sodium/potassium-transporting ATPase subunit alpha isoform X1
OG0000718	octopamine receptor beta-1R; octopamine receptor beta-1R-like
OG0000719	cadherin-related tumor suppressor; cadherin-23-like; cadherin-23; protein dachsous-like; PREDICTED: protocadherin Fat 4
OG0000720	isocitrate dehydrogenase
OG0000721	succinate dehydrogenase; PREDICTED: succinate dehydrogenase
OG0000722	glutamate receptor ionotropic, kainate 2-like; glutamate receptor ionotropic, kainate 2-like isoform X1
OG0000723	NA
OG0000724	acyl-CoA synthetase family member 2, mitochondrial isoform X1; acyl-CoA synthetase family member 2, mitochondrial; acyl-CoA synthetase family member 2, mitochondrial-like
OG0000725	AGAP002950-PA
OG0000726	laminin subunit alpha-1; laminin subunit alpha-1 isoform X1; laminin subunit alpha-1-like; PREDICTED: laminin subunit alpha-1
OG0000727	cytochrome P450 4C1-like; cytochrome P450 4C1 isoform X1; cytochrome P450 4c21-like
OG0000728	cilia- and flagella-associated protein 44-like; PREDICTED: cilia- and flagella-associated protein 44 isoform X1; cilia- and flagella-associated protein 44
OG0000729	serine/arginine-rich splicing factor 4-like; protamine-like; non-histone chromosomal protein 6-like; PREDICTED: protamine
OG0000730	pyrroline-5-carboxylate reductase-like; PREDICTED: pyrroline-5-carboxylate reductase; pyrroline-5-carboxylate reductase
OG0000731	mitochondrial folate transporter/carrier; mitochondrial folate transporter/carrier isoform X1; PREDICTED: mitochondrial folate transporter/carrier isoform X1; mitochondrial folate transporter/carrier-like
OG0000732	plasminogen activator inhibitor 1 RNA-binding protein-like; plasminogen activator inhibitor 1 RNA-binding protein isoform X1; plasminogen activator inhibitor 1 RNA-binding protein-like isoform X4; plasminogen activator inhibitor 1 RNA-binding protein-like isoform X1
OG0000733	xanthine dehydrogenase-like; indole-3-acetaldehyde oxidase; xanthine dehydrogenase-like isoform X1; PREDICTED: indole-3-acetaldehyde oxidase; xanthine dehydrogenase
OG0000734	NADH dehydrogenase
OG0000735	pyruvate dehydrogenase E1 component subunit alpha, mitochondrial; probable pyruvate dehydrogenase E1 component subunit alpha, mitochondrial isoform X1; pyruvate dehydrogenase E1 component subunit alpha, mitochondrial isoform X1; pyruvate dehydrogenase E1 component subunit alpha type II, mitochondrial-like; pyruvate dehydrogenase E1 component subunit alpha type II, mitochondrial-like isoform X1
OG0000736	bifunctional 3'-phosphoadenosine 5'-phosphosulfate synthase 2-like; bifunctional 3'-phosphoadenosine 5'-phosphosulfate synthase isoform X2; bifunctional 3'-phosphoadenosine 5'-phosphosulfate synthase-like; bifunctional 3'-phosphoadenosine 5'-phosphosulfate synthase
OG0000737	proton-coupled amino acid transporter-like protein CG1139 isoform X1; proton-coupled amino acid transporter-like protein CG1139 isoform X2; proton-coupled amino acid transporter-like protein CG1139; PREDICTED: proton-coupled amino acid transporter 4 isoform X1
OG0000738	4-aminobutyrate aminotransferase, mitochondrial-like isoform X1; 4-aminobutyrate aminotransferase, mitochondrial; PREDICTED: 4-aminobutyrate aminotransferase, mitochondrial-like
OG0000739	PREDICTED: orexin receptor type 2 isoform X1; orexin receptor type 2-like
OG0000740	arginine kinase isoform X1; arginine kinase-like; PREDICTED: arginine kinase
OG0000741	mucin-2-like isoform X1; mucin-2-like isoform X4; mucin-2-like
OG0000742	glyoxal reductase; PREDICTED: glyoxal reductase; uncharacterized oxidoreductase YtbE; NADPH-dependent aldo-keto reductase, chloroplastic-like, partial; glyoxal reductase-like
OG0000743	enolase; enolase-like; PREDICTED: enolase
OG0000744	QRFP-like peptide receptor; thyrotropin-releasing hormone receptor isoform X1; ecdysis triggering hormone receptor isoform B; growth hormone secretagogue receptor type 1-like; pyrokinin-1 receptor-like
OG0000745	sialin; gustatory receptor Gr82; sialin isoform X1
OG0000746	putative sodium-dependent multivitamin transporter; PREDICTED: putative sodium-dependent multivitamin transporter
OG0000747	zinc finger protein 502; zinc finger protein 235-like; zinc finger protein 813-like; PREDICTED: histone-lysine N-methyltransferase PRDM9; zinc finger protein Xfin isoform X1
OG0000748	PREDICTED: thrombospondin type-1 domain-containing protein 1 isoform X4
OG0000749	zinc finger protein Xfin; zinc finger protein 93-like; histone-lysine N-methyltransferase PRDM9-like, partial; gastrula zinc finger protein xLCGF3.1-like isoform X1; RE1-silencing transcription factor B
OG0000750	neurogenic differentiation factor 4 isoform X1; PREDICTED: neurogenin-3; helix-loop-helix protein delilah-like
OG0000751	EH domain-containing protein 1-like; EH domain-containing protein 3 isoform X1; EH domain-containing protein 3; EH domain-containing protein 1-like isoform X1
OG0000752	protein arginine N-methyltransferase 1-B; protein arginine N-methyltransferase 1 isoform X1; PREDICTED: protein arginine N-methyltransferase 1 isoform X1; protein arginine N-methyltransferase 1
OG0000753	nicotinate phosphoribosyltransferase isoform X1; PREDICTED: nicotinate phosphoribosyltransferase isoform X1; nicotinate phosphoribosyltransferase-like isoform X1
OG0000754	paired mesoderm homeobox protein 2B-like; paired mesoderm homeobox protein 2A-like; PREDICTED: paired mesoderm homeobox protein 2A; paired mesoderm homeobox protein 2B-like, partial
OG0000755	titin; PREDICTED: titin isoform X1; titin-like
OG0000756	PREDICTED: trans-1,2-dihydrobenzene-1,2-diol dehydrogenase; trans-1,2-dihydrobenzene-1,2-diol dehydrogenase-like isoform X1; trans-1,2-dihydrobenzene-1,2-diol dehydrogenase-like
OG0000757	acyl-CoA:glycerol-3-phosphate acyltransferase; activating signal cointegrator 1 complex subunit 3-like
OG0000758	FACT complex subunit POB3-like; glutamic acid-rich protein-like
OG0000759	cationic trypsin-like; trypsin-like; PREDICTED: trypsin-1 isoform X1; transmembrane protease serine 9-like; proclotting enzyme-like
OG0000760	TPPP family protein CG45057; TPPP family protein CG45057-like; PREDICTED: TPPP family protein CG45057
OG0000761	serine, glycine and glutamine-rich protein-like; collagen alpha-1(XVII) chain-like; putative lysozyme-like protein
OG0000762	selection and upkeep of intraepithelial T-cells protein 1 isoform X2; selection and upkeep of intraepithelial T-cells protein 1 isoform X1
OG0000763	facilitated trehalose transporter Tret1-like isoform X1; facilitated trehalose transporter Tret1-2 homolog isoform X1; facilitated trehalose transporter Tret1-2 homolog
OG0000764	PREDICTED: protein takeout isoform X1; protein takeout isoform X1; protein takeout-like
OG0000765	PREDICTED: general odorant-binding protein 69a isoform X1; PREDICTED: pheromone-binding protein-related protein 6-like; general odorant-binding protein 83a isoform X1; general odorant-binding protein 83a-like isoform X1; general odorant-binding protein 69a-like isoform X1
OG0000766	FACT complex subunit Ssrp1
OG0000767	myb/SANT-like DNA-binding domain-containing protein 3; myb/SANT-like DNA-binding domain-containing protein 4, partial; myb/SANT-like DNA-binding domain-containing protein 4
OG0000768	protein yellow-like; protein yellow
OG0000769	unconventional myosin-XV; PREDICTED: unconventional myosin-XV; unconventional myosin-XV-like; LOW QUALITY PROTEIN: unconventional myosin-XV-like
OG0000770	fatty acid synthase; fatty acid synthase-like
OG0000771	cyclin-dependent kinase 11B isoform X1; cyclin-dependent kinase 11B-like; serine/threonine-protein kinase PITSLRE
OG0000772	PREDICTED: glucosylceramidase-like; glucosylceramidase-like; lysosomal acid glucosylceramidase-like isoform X1; PREDICTED: glucosylceramidase
OG0000773	A-kinase anchor protein 14-like; A-kinase anchor protein 14 isoform X2
OG0000774	cytoplasmic tRNA 2-thiolation protein 2 isoform X2
OG0000775	ubiquitin carboxyl-terminal hydrolase puf-like; putative integrase core domain protein
OG0000776	protein takeout-like; protein takeout; circadian clock-controlled protein-like
OG0000777	LOW QUALITY PROTEIN: DNA transposase THAP9; THAP domain-containing protein 1-like
OG0000778	NA
OG0000779	THAP domain-containing protein 2-like
OG0000780	piggyBac transposable element-derived protein 4-like; piggyBac transposable element-derived protein 3-like
OG0000781	coiled-coil domain-containing protein 102A isoform X4; PREDICTED: retrovirus-related Pol polyprotein from transposon 297; protein DEK-like, partial
OG0000782	serine/threonine kinase, partial; T-complex protein 1 subunit zeta-like; putative dynein heavy chain
OG0000783	NA
OG0000784	chaperone protein ClpB-like
OG0000785	NA
OG0000786	ubiquitin-like-specific protease ESD4
OG0000787	juvenile hormone acid O-methyltransferase-like isoform X1; juvenile hormone acid O-methyltransferase-like
OG0000788	sterile alpha motif domain-containing protein 3 isoform X1
OG0000789	pheromone-binding protein-related protein 6-like isoform X1; pheromone-binding protein-related protein 6-like; general odorant-binding protein 83a-like
OG0000790	NA
OG0000791	general odorant-binding protein 57c-like
OG0000792	galectin-7-like
OG0000793	NA
OG0000794	homeobox protein Hox-A4-like; homeobox protein Hox-B10a-like isoform X2; homeobox-leucine zipper protein HAT1; homeobox protein HMX3-like isoform X1; PREDICTED: homeobox protein BarH-like 1
OG0000795	UDP-glucuronosyltransferase 2B13-like; UDP-glucuronosyltransferase 2B7; UDP-glucuronosyltransferase 2B7-like; UDP-glucuronosyltransferase 2B37 isoform X1
OG0000796	PREDICTED: cyclic nucleotide-gated channel rod photoreceptor subunit alpha isoform X1; cyclic nucleotide-gated channel rod photoreceptor subunit alpha isoform X1; cyclic nucleotide-gated cation channel beta-1-like; cyclic nucleotide-gated cation channel alpha-3-like; potassium/sodium hyperpolarization-activated cyclic nucleotide-gated channel 1
OG0000797	annexin B9-like isoform X1; LOW QUALITY PROTEIN: annexin B9-like; annexin B9 isoform X1
OG0000798	PREDICTED: LOW QUALITY PROTEIN: nuclear receptor corepressor 1; nuclear receptor corepressor 1 isoform X1; nuclear receptor corepressor 1 isoform X2
OG0000799	neurogenic protein mastermind-like isoform X1; PREDICTED: neurogenic protein mastermind, partial; neurogenic protein mastermind isoform X1; neurogenic protein mastermind-like isoform X5
OG0000800	rho guanine nucleotide exchange factor 11; rho guanine nucleotide exchange factor 12 isoform X1; PREDICTED: rho guanine nucleotide exchange factor 11 isoform X1; rho guanine nucleotide exchange factor 12 isoform X5; rho guanine nucleotide exchange factor 11 isoform X1
OG0000801	U3 small nucleolar RNA-associated protein 6 homolog; PREDICTED: U3 small nucleolar RNA-associated protein 6 homolog
OG0000802	5'-nucleotidase domain-containing protein 1; PREDICTED: 5'-nucleotidase domain-containing protein 1 isoform X1
OG0000803	protein spaetzle-like isoform X1; protein spaetzle isoform X1; PREDICTED: protein spaetzle; protein spaetzle-like
OG0000804	glucose 1,6-bisphosphate synthase-like; phosphoglucomutase-2 isoform X1; phosphoglucomutase-2
OG0000805	odorant receptor 4-like; odorant receptor Or1-like; PREDICTED: odorant receptor 4; odorant receptor 49b-like
OG0000806	probable serine/threonine-protein kinase nek3; GTP-binding protein GEM-like; ras-related protein Rap1-like; DNA-directed RNA polymerase II subunit RPB1-like
OG0000807	cyclin-dependent kinases regulatory subunit; PREDICTED: cyclin-dependent kinases regulatory subunit; cyclin-dependent kinases regulatory subunit-like
OG0000808	kinesin-like protein KIF11-B; kinesin-like protein Klp61F; PREDICTED: kinesin-like protein KIF11-B
OG0000809	potassium channel KAT1-like; potassium/sodium hyperpolarization-activated cyclic nucleotide-gated channel 1-like; potassium channel AKT2/3-like; potassium channel KAT3-like
OG0000810	mucin-5AC-like; mucin-2-like; serine-rich adhesin for platelets; flocculation protein FLO11-like isoform X3; PREDICTED: mucin-21, partial
OG0000811	wee1-like protein kinase isoform X1; wee1-like protein kinase
OG0000812	M-phase inducer phosphatase; AGAP004377-PA; bromodomain-containing protein DDB_G0270170
OG0000813	deoxynucleoside kinase-like; deoxynucleoside kinase; PREDICTED: deoxynucleoside kinase
OG0000814	KRAB-A domain-containing protein 2-like; WW domain-binding protein 11-like
OG0000815	uncharacterized oxidoreductase YjmC isoform X1; PREDICTED: uncharacterized oxidoreductase YjmC; PREDICTED: uncharacterized oxidoreductase YjmC-like isoform X1; PREDICTED: uncharacterized oxidoreductase YjmC-like; uncharacterized oxidoreductase YjmC-like isoform X1
OG0000816	glutamine synthetase-like; glutamine synthetase 2 cytoplasmic isoform X1; glutamine synthetase 2 cytoplasmic-like; PREDICTED: glutamine synthetase; LOW QUALITY PROTEIN: glutamine synthetase
OG0000817	mitochondrial pyruvate carrier 2-like; mitochondrial pyruvate carrier 2
OG0000818	zonadhesin-like
OG0000819	LOW QUALITY PROTEIN: mucin-22-like; integumentary mucin C.1-like isoform X1; mucin-17-like; integumentary mucin C.1-like; integumentary mucin C.1
OG0000820	cyclin-dependent kinase 1; PREDICTED: cyclin-dependent kinase 1
OG0000821	LOW QUALITY PROTEIN: dynein heavy chain 1, axonemal-like; PREDICTED: dynein heavy chain 1, axonemal; dynein heavy chain 1, axonemal-like; dynein heavy chain 1, axonemal-like, partial
OG0000822	testicular haploid expressed gene protein-like
OG0000823	multidrug resistance-associated protein 1 isoform X1; PREDICTED: multidrug resistance-associated protein 1 isoform X1; multidrug resistance-associated protein 1-like
OG0000824	phosphoglycerate mutase 1-like; phosphoglycerate mutase 2
OG0000825	cardioacceleratory peptide receptor isoform X1; PREDICTED: cardioacceleratory peptide receptor 2 isoform X1; cardioacceleratory peptide receptor-like isoform X1; cardioacceleratory peptide receptor-like
OG0000826	anillin-like isoform X1; anillin-like; anillin-like protein 1 isoform X1; anillin-like isoform X4
OG0000827	3,4-dihydroxyphenylacetaldehyde synthase 2-like isoform X1; aromatic-L-amino-acid decarboxylase-like; alpha-methyldopa hypersensitive protein-like
OG0000828	transmembrane protease serine 9-like; trypsin I-P1-like; cationic trypsin-3-like isoform X1; trypsin-like, partial; cationic trypsin-like
OG0000829	metabotropic glutamate receptor 7-like isoform X3; metabotropic glutamate receptor; PREDICTED: metabotropic glutamate receptor isoform X1; metabotropic glutamate receptor isoform X1; metabotropic glutamate receptor, partial
OG0000830	flotillin-1 isoform X1; flotillin-1-like
OG0000831	glycine-rich cell wall structural protein 1.8-like isoform X1; glycine-rich cell wall structural protein-like; hornerin-like; glycine-rich cell wall structural protein 1.0-like; PE-PGRS family protein PE_PGRS16 isoform X1
OG0000832	PREDICTED: cubilin; cubilin homolog; cubilin-like; cubilin
OG0000833	PREDICTED: mitochondrial glutamate carrier 1 isoform X1; mitochondrial glutamate carrier 1-like; mitochondrial glutamate carrier 1 isoform X1
OG0000834	inactive dipeptidyl peptidase 10, partial
OG0000835	vicilin-like seed storage protein At2g18540; MAP7 domain-containing protein 2-like; sodium/potassium/calcium exchanger Nckx30C-like
OG0000836	c-Cbl-associated protein isoform X1; PREDICTED: microtubule-associated protein futsch isoform X4; serine/arginine repetitive matrix protein 2-like; sorbin and SH3 domain-containing protein 1-like
OG0000837	cytochrome c-like; cytochrome c; cytochrome c-2
OG0000838	fibroleukin-like; 52 kDa repressor of the inhibitor of the protein kinase-like
OG0000839	zinc finger protein 354A-like; cylicin-1-like; titin-like; RE1-silencing transcription factor-like
OG0000840	visual system homeobox 2-like; PREDICTED: visual system homeobox 2 isoform X1; visual system homeobox 2 isoform X1
OG0000841	embryonic polarity protein dorsal isoform X1; embryonic polarity protein dorsal-like isoform X1; dorsal
OG0000842	transient receptor potential cation channel protein painless-like; transient receptor potential cation channel protein painless; PREDICTED: painless isoform X1
OG0000843	cytochrome b-c1 complex subunit Rieske, mitochondrial isoform X1; cytochrome b-c1 complex subunit Rieske, mitochondrial; cytochrome b-c1 complex subunit Rieske, mitochondrial-like; ubiquinol-cytochrome c reductase, Rieske iron-sulfur polypeptide 1
OG0000844	glycine receptor subunit alpha-2-like; glycine receptor subunit alphaZ1-like isoform X1; glycine receptor subunit alpha-2 isoform X1; pH-sensitive chloride channel 2 isoform X1
OG0000845	PREDICTED: protein sickie isoform X1; protein sickie isoform X1; protein sickie-like; neuron navigator 3 isoform X1
OG0000846	probable low-specificity L-threonine aldolase 2; probable low-specificity L-threonine aldolase 2 isoform X1
OG0000847	alpha-soluble NSF attachment protein-like isoform X1; alpha-soluble NSF attachment protein-like; alpha-soluble NSF attachment protein
OG0000848	tudor domain-containing protein 5 isoform X1; PREDICTED: tudor domain-containing protein 5 isoform X1; tudor domain-containing protein 5-like isoform X2; tudor domain-containing protein 5-like isoform X1; tudor domain-containing protein 7A
OG0000849	zinc finger MYM-type protein 4; zinc finger MYM-type protein 3 isoform X1; zinc finger MYM-type protein 3-like
OG0000850	radish, isoform M; radish, isoform L; radish, isoform I
OG0000851	3'-5' RNA helicase YTHDC2 isoform X1; ATP-dependent RNA helicase DHX36-like; probable ATP-dependent RNA helicase YTHDC2; ATP-dependent DNA/RNA helicase DHX36-like isoform X1
OG0000852	homocysteine S-methyltransferase 1-like isoform X1; PREDICTED: homocysteine S-methyltransferase; homocysteine S-methyltransferase 1-like; homocysteine S-methyltransferase isoform X1
OG0000853	zinc finger protein 91 isoform X1; zinc finger protein 271-like isoform X1; zinc finger protein 420; PREDICTED: zinc finger protein 2 homolog; zinc finger protein 271-like
OG0000854	short/branched chain specific acyl-CoA dehydrogenase, mitochondrial; short/branched chain specific acyl-CoA dehydrogenase, mitochondrial isoform X1; short/branched chain specific acyl-CoA dehydrogenase, mitochondrial-like
OG0000855	SET and MYND domain-containing protein 4-like; SET and MYND domain-containing protein 4; PREDICTED: SET and MYND domain-containing protein 4
OG0000856	transmembrane protein 199; PREDICTED: transmembrane protein 199; transmembrane protein 199-like; transmembrane protein 199-like isoform X1
OG0000857	myosin heavy chain kinase D; myosin heavy chain kinase D-like; type II inositol polyphosphate 5-phosphatase 14-like; UDP-galactose:fucoside alpha-3-galactosyltransferase-like
OG0000858	protein downstream neighbor of son homolog isoform X1; protein downstream neighbor of son homolog
OG0000859	cytoplasmic dynein 2 heavy chain 1; PREDICTED: cytoplasmic dynein 2 heavy chain 1
OG0000860	chemosensory protein A 87a
OG0000861	protein ANTAGONIST OF LIKE HETEROCHROMATIN PROTEIN 1-like; putative nuclease HARBI1; protein ALP1-like
OG0000862	reverse transcriptase, putative; PREDICTED: autophagy-related protein 16-1-like
OG0000863	PREDICTED: retrovirus-related Pol polyprotein from transposon 17.6; vicilin-like seed storage protein At2g18540
OG0000864	glycine-rich cell wall structural protein-like; elastin-like
OG0000865	PREDICTED: golgin subfamily A member 6-like protein 6; PREDICTED: trichohyalin-like
OG0000866	cubilin-like, partial; protein FAM200B-like
OG0000867	putative integrase core domain protein; zinc knuckle protein; putative integrase core domain protein, partial; putative mediator of RNA polymerase II transcription subunit 26
OG0000868	serine palmitoyltransferase small subunit A; serine palmitoyltransferase small subunit A-like; nipped-B-like protein A
OG0000869	transcription factor Adf-1-like
OG0000870	probable serine/threonine-protein kinase cdc7; probable serine/threonine-protein kinase DDB_G0276461
OG0000871	PREDICTED: sec1 family domain-containing protein 2-like
OG0000872	glutamate receptor ionotropic, kainate 2-like; probable glutamate receptor
OG0000873	cytochrome P450 4d2-like; cytochrome P450 4C1-like; cytochrome P450 4C1-like isoform X1; cytochrome P450 4d8-like isoform X2
OG0000874	NA
OG0000875	NA
OG0000876	gustatory receptor; PREDICTED: gustatory and pheromone receptor 32a-like; gustatory receptor Gr103; PREDICTED: putative gustatory receptor 28b; PREDICTED: gustatory receptor 68a-like
OG0000877	golgin subfamily A member 6-like protein 6; trichohyalin-like; myosin-2 heavy chain-like
OG0000878	NA
OG0000879	enzymatic polyprotein, putative; enzymatic polyprotein; Endonuclease; Reverse transcriptase, putative
OG0000880	NA
OG0000881	NA
OG0000882	NA
OG0000883	NA
OG0000884	leiomodin-3-like; nucleolar transcription factor 1-A-like
OG0000885	NA
OG0000886	facilitated trehalose transporter Tret1-2 homolog; facilitated trehalose transporter Tret1-2 homolog isoform X1; facilitated trehalose transporter Tret1-like
OG0000887	piggyBac transposable element-derived protein 4-like
OG0000888	NA
OG0000889	juvenile hormone acid O-methyltransferase-like
OG0000890	maternal effect protein oskar isoform X3; pollen-specific leucine-rich repeat extensin-like protein 1 isoform X2
OG0000891	general odorant-binding protein 99b-like; general odorant-binding protein 99a-like; general odorant-binding protein 56d-like
OG0000892	NA
OG0000893	NA
OG0000894	NA
OG0000895	NA
OG0000896	NA
OG0000897	NA
OG0000898	NA
OG0000899	dynein heavy chain 7, axonemal; PREDICTED: dynein heavy chain 7, axonemal isoform X2; dynein axonemal heavy chain 7
OG0000900	glycoprotein-N-acetylgalactosamine 3-beta-galactosyltransferase 1-like; glycoprotein-N-acetylgalactosamine 3-beta-galactosyltransferase 1; glycoprotein-N-acetylgalactosamine 3-beta-galactosyltransferase 1-like isoform X1
OG0000901	sensory neuron membrane protein 1 isoform X1; PREDICTED: sensory neuron membrane protein 1; sensory neuron membrane protein 1-like; PREDICTED: sensory neuron membrane protein 1-like isoform X1
OG0000902	glutamate receptor ionotropic, kainate 5; probable glutamate receptor
OG0000903	lachesin-like; Down syndrome cell adhesion molecule-like; PREDICTED: lachesin
OG0000904	serine protease persephone; serine protease persephone-like; venom protease-like
OG0000905	probable E3 ubiquitin-protein ligase sinah isoform X2; 2',5'-phosphodiesterase 12-like
OG0000906	PREDICTED: 3-oxoacyl-; 3-oxoacyl-
OG0000907	homeotic protein proboscipedia; maxillopedia
OG0000908	neutral alpha-glucosidase C-like; neutral alpha-glucosidase C isoform X1; PREDICTED: neutral alpha-glucosidase C
OG0000909	PREDICTED: xanthine dehydrogenase isoform X2; xanthine dehydrogenase; xanthine dehydrogenase isoform X1; LOW QUALITY PROTEIN: xanthine dehydrogenase-like
OG0000910	PREDICTED: rhomboid-related protein 2 isoform X1; rhomboid-related protein 2 isoform X1; rhomboid-related protein 2; rhomboid-related protein 2-like
OG0000911	sodium-independent sulfate anion transporter-like; sodium-independent sulfate anion transporter isoform X1; sodium-independent sulfate anion transporter-like isoform X2; sodium-independent sulfate anion transporter-like isoform X1
OG0000912	charged multivesicular body protein 4c; charged multivesicular body protein 4c-like; charged multivesicular body protein 4b
OG0000913	synapsin; PREDICTED: synapsin, partial; synapsin-like
OG0000914	protein MLP1-like isoform X1; putative leucine-rich repeat-containing protein DDB_G0290503; PREDICTED: ELKS/Rab6-interacting/CAST family member 1-like isoform X1; centromere protein F-like; myosin-13-like isoform X1
OG0000915	protein 5NUC; protein 5NUC-like isoform X1
OG0000916	G protein-activated inward rectifier potassium channel 3 isoform X1; G protein-activated inward rectifier potassium channel 3-like
OG0000917	PREDICTED: SET and MYND domain-containing protein 4-like isoform X1; SET and MYND domain-containing protein DDB_G0273589-like; SET and MYND domain-containing protein 4; SET and MYND domain-containing protein 4-like
OG0000918	myrosinase 1-like isoform X1; myrosinase 1-like; myrosinase 1 isoform X1
OG0000919	uncharacterized MFS-type transporter C09D4.1-like; uncharacterized MFS-type transporter C09D4.1 isoform X1; uncharacterized MFS-type transporter C09D4.1
OG0000920	DNA ligase 1 isoform X1; mucin-3A
OG0000921	cAMP-dependent protein kinase catalytic subunit alpha-like; cAMP-dependent protein kinase catalytic subunit
OG0000922	hornerin-like; RNA-binding protein FUS-like; PREDICTED: protein argonaute-2 isoform X1; histidine-rich glycoprotein-like; PREDICTED: histidine-rich glycoprotein
OG0000923	fork head domain transcription factor slp2; fork head domain transcription factor slp2-like
OG0000924	cation-independent mannose-6-phosphate receptor-like isoform X1; cation-independent mannose-6-phosphate receptor-like; cation-independent mannose-6-phosphate receptor; cation-independent mannose-6-phosphate receptor isoform X3
OG0000925	cytokine receptor-like factor 3 isoform X1; cytokine receptor-like factor 3; PREDICTED: cytokine receptor-like factor 3
OG0000926	casein kinase I isoform X1; PREDICTED: casein kinase I isoform gamma-3 isoform X1
OG0000927	trihelix transcription factor GT-3b-like; zinc finger protein with KRAB and SCAN domains 2
OG0000928	NADH-quinone oxidoreductase subunit B 2; NADH-quinone oxidoreductase subunit B; PREDICTED: NADH-quinone oxidoreductase subunit B 2; NADH-quinone oxidoreductase subunit B 2-like
OG0000929	PREDICTED: peptidoglycan-recognition protein 2; peptidoglycan-recognition protein 2; peptidoglycan-recognition protein 1-like
OG0000930	trihelix transcription factor GTL1-like isoform X2
OG0000931	adenylate cyclase type 6; PREDICTED: adenylate cyclase type 6 isoform X1; adenylate cyclase type 6 isoform X1; adenylate cyclase type 5 isoform X1
OG0000932	histone acetyltransferase type B catalytic subunit-like isoform X1; histone acetyltransferase type B catalytic subunit-like
OG0000933	PREDICTED: golgin subfamily A member 6-like protein 22; golgin subfamily A member 6-like protein 22; golgin subfamily A member 6-like protein 22 isoform X1
OG0000934	aldehyde dehydrogenase, mitochondrial; aldehyde dehydrogenase, mitochondrial-like; aldehyde dehydrogenase, mitochondrial isoform X1
OG0000935	aldose 1-epimerase; aldose 1-epimerase-like; PREDICTED: aldose 1-epimerase isoform X1
OG0000936	3-hydroxy-3-methylglutaryl-coenzyme A reductase; 3-hydroxy-3-methylglutaryl-coenzyme A reductase-like isoform X1; PREDICTED: 3-hydroxy-3-methylglutaryl-coenzyme A reductase; 3-hydroxy-3-methylglutaryl-coenzyme A reductase-like
OG0000937	zinc finger protein 135-like isoform X1; zinc finger and SCAN domain-containing protein 12-like; zinc finger and BTB domain-containing protein 49; zinc finger protein 850 isoform X1; PREDICTED: zinc finger protein 835 isoform X1
OG0000938	L-lactate dehydrogenase-like; L-lactate dehydrogenase-like isoform X1; PREDICTED: L-lactate dehydrogenase isoform X1
OG0000939	serine--tRNA synthetase-like protein Slimp; PREDICTED: serine--tRNA ligase, mitochondrial isoform X1; serine--tRNA ligase, mitochondrial-like
OG0000940	2-acylglycerol O-acyltransferase 1-like isoform X1; 2-acylglycerol O-acyltransferase 2-A-like isoform X1; 2-acylglycerol O-acyltransferase 2-A-like; 2-acylglycerol O-acyltransferase 1-like; 2-acylglycerol O-acyltransferase 2-A
OG0000941	myb/SANT-like DNA-binding domain-containing protein 3
OG0000942	fasciclin-3-like; pregnancy-specific beta-1-glycoprotein 11-like; AGAP000938-PA, partial; beat protein, putative; cell adhesion molecule 2-like isoform X2
OG0000943	zinc finger protein 69 homolog; GDNF-inducible zinc finger protein 1; zinc finger protein 567-like; zinc finger protein 626-like; zinc finger protein 675-like
OG0000944	alpha-tocopherol transfer protein-like; retinaldehyde-binding protein 1; clavesin-1-like
OG0000945	neurexin-1-like isoform X4; neurexin-1; PREDICTED: neurexin-1; neurexin-1-like; neurexin-1a
OG0000946	potassium voltage-gated channel protein Shab isoform X1; potassium voltage-gated channel subfamily B member 1 isoform X1; potassium voltage-gated channel protein Shab-like; potassium voltage-gated channel subfamily B member 1 isoform X3; potassium voltage-gated channel protein Shab isoform X2
OG0000947	dnaJ protein homolog 1; dnaJ protein homolog 1-like
OG0000948	sulfhydryl oxidase 2; sulfhydryl oxidase 2 isoform X1; sulfhydryl oxidase 1
OG0000949	beta-1,3-glucan-binding protein-like; PREDICTED: beta-1,3-glucan-binding protein 2; gram-negative bacteria-binding protein 3; beta-1,3-glucan-binding protein-like isoform X1; gram-negative bacteria-binding protein 3-like isoform X1
OG0000950	nucleoside diphosphate kinase B-like; nucleoside diphosphate kinase; nucleoside diphosphate kinase-like
OG0000951	PREDICTED: cytochrome b561 domain-containing protein 1; cytochrome b561 domain-containing protein 2; cytochrome b561 domain-containing protein 2-like
OG0000952	monocarboxylate transporter 10-like; monocarboxylate transporter 14-like; monocarboxylate transporter 12-like isoform X2
OG0000953	titin-like isoform X19; PKS-NRPS hybrid synthetase cheA-like isoform X2; PKS-NRPS hybrid synthetase cheA-like isoform X3
OG0000954	PREDICTED: RNA-binding protein Musashi homolog Rbp6 isoform X1; RNA-binding protein Musashi homolog Rbp6 isoform X1; RNA-binding protein Musashi homolog Rbp6-like
OG0000955	leukotriene A-4 hydrolase isoform X1; leukotriene A-4 hydrolase; PREDICTED: leukotriene A-4 hydrolase isoform X1
OG0000956	beta-glucuronidase; beta-glucuronidase-like
OG0000957	ionotropic receptor 75a-like isoform X1; glutamate receptor 2-like; PREDICTED: glutamate receptor ionotropic, delta-2-like isoform X1; glutamate; PREDICTED: glutamate receptor ionotropic, kainate 2
OG0000958	protein hunchback; protein hunchback-like; PREDICTED: protein hunchback isoform X1
OG0000959	purine nucleoside phosphorylase-like isoform X1; purine nucleoside phosphorylase isoform X1; purine nucleoside phosphorylase
OG0000960	hyaluronan mediated motility receptor-like isoform X2; interaptin; hyaluronan mediated motility receptor-like; hyaluronan-mediated motility receptor-like
OG0000961	protein ALP1-like
OG0000962	feline leukemia virus subgroup C receptor-related protein 2; uncharacterized MFS-type transporter C09D4.1-like; PREDICTED: uncharacterized MFS-type transporter C09D4.1; PREDICTED: uncharacterized MFS-type transporter C09D4.1-like
OG0000963	glutenin, high molecular weight subunit PW212-like; basic salivary proline-rich protein 1; galectin-4 isoform X1; trithorax group protein osa-like; PREDICTED: galectin-4 isoform X1
OG0000964	histidine triad nucleotide-binding protein 1-like; histidine triad nucleotide-binding protein 1
OG0000965	ATP-dependent DNA helicase PIF1-like
OG0000966	adenylate cyclase type 8 isoform X1; adenylate cyclase type 8-like; adenylate cyclase type 8; PREDICTED: adenylate cyclase type 8 isoform X1; adenylyl cyclase 78C
OG0000967	endoplasmic reticulum metallopeptidase 1 isoform X1; endoplasmic reticulum metallopeptidase 1-like isoform X1; endoplasmic reticulum metallopeptidase 1-like; PREDICTED: endoplasmic reticulum metallopeptidase 1
OG0000968	PREDICTED: aminopeptidase N-like; AGAP013019-PA
OG0000969	cuticle protein CP14.6-like; cuticle protein CP14.6; endocuticle structural glycoprotein SgAbd-5-like; endocuticle structural protein SgAbd-6-like
OG0000970	serine/arginine repetitive matrix protein 2 isoform X7; PREDICTED: glutamate receptor-interacting protein 2-like
OG0000971	zinc finger BED domain-containing protein 1-like, partial; zinc finger BED domain-containing protein 4-like
OG0000972	gamma-glutamylcyclotransferase-like isoform X1; gamma-glutamylcyclotransferase; PREDICTED: gamma-glutamylcyclotransferase isoform X1
OG0000973	craniofacial development protein 2-like
OG0000974	PREDICTED: tigger transposable element-derived protein 1-like; protein NYNRIN-like
OG0000975	protein C19orf12 homolog; protein C19orf12 homolog isoform X1; PREDICTED: protein C19orf12 homolog
OG0000976	O-acyltransferase like protein isoform X4; transcription factor Adf-1-like; leiomodin-2-like
OG0000977	proton-coupled folate transporter-like isoform X1; proton-coupled folate transporter isoform X1; PREDICTED: tetracycline resistance protein, class C; proton-coupled folate transporter-like
OG0000978	glutathione S-transferase theta-1-like; glutathione S-transferase theta-1; glutathione S-transferase theta-3-like
OG0000979	fatty-acid amide hydrolase 2-A isoform X1; fatty-acid amide hydrolase 2-B; PREDICTED: fatty-acid amide hydrolase 2 isoform X1; fatty-acid amide hydrolase 2
OG0000980	PREDICTED: solute carrier family 26 member 10 isoform X1; prestin isoform X1; solute carrier family 26 member 6-like isoform X1; solute carrier family 26 member 10 isoform X2; solute carrier family 26 member 10 isoform X1
OG0000981	guanine nucleotide-binding protein-like 1 isoform X2
OG0000982	GPI mannosyltransferase 4; GPI mannosyltransferase 4 isoform X2; PREDICTED: GPI mannosyltransferase 4
OG0000983	plexin domain-containing protein 2-like; PREDICTED: plexin domain-containing protein 2; plexin domain-containing protein 2; plexin domain-containing protein 1
OG0000984	cAMP and cAMP-inhibited cGMP 3',5'-cyclic phosphodiesterase 10A-like; PREDICTED: cAMP and cAMP-inhibited cGMP 3',5'-cyclic phosphodiesterase 10A
OG0000985	PREDICTED: alpha-2C adrenergic receptor isoform X1; alpha-2 adrenergic receptor; alpha-2C adrenergic receptor; alpha-2Da adrenergic receptor isoform X1
OG0000986	calaxin; EF-hand calcium-binding domain-containing protein 1-like; PREDICTED: EF-hand calcium-binding domain-containing protein 1-like
OG0000987	caspase Dronc-like; caspase-3-like; caspase-1 isoform X1; caspase-7-like isoform X1; caspase-7-like
OG0000988	SID1 transmembrane family member 1-like; Sid-1-related A precursor; SID1 transmembrane family member 1
OG0000989	aminopeptidase N; aminopeptidase N-like; PREDICTED: aminopeptidase N isoform X1
OG0000990	mitogen-activated protein kinase kinase kinase 11 isoform X1; mitogen-activated protein kinase kinase kinase 11; mitogen-activated protein kinase kinase kinase 10; PREDICTED: mitogen-activated protein kinase kinase kinase 11 isoform X1; mitogen-activated protein kinase kinase kinase 10-like, partial
OG0000991	PREDICTED: peripheral plasma membrane protein CASK isoform X1; peripheral plasma membrane protein CASK isoform X2; peripheral plasma membrane protein CASK; peripheral plasma membrane protein CASK isoform X1
OG0000992	CGG triplet repeat-binding protein 1-like; LOW QUALITY PROTEIN: jerky protein homolog-like, partial
OG0000993	probable RNA helicase armi; LOW QUALITY PROTEIN: vacuolar protein sorting-associated protein 13D
OG0000994	UDP-glucuronosyltransferase 2B31; PREDICTED: 2-hydroxyacylsphingosine 1-beta-galactosyltransferase isoform X1; UDP-glucuronosyltransferase 2A3; UDP-glucuronosyltransferase 2B15; UDP-glucuronosyltransferase 2B31-like
OG0000995	PREDICTED: putative beta-carotene-binding protein; protein takeout-like; putative beta-carotene-binding protein
OG0000996	probable rhamnogalacturonate lyase C
OG0000997	facilitated trehalose transporter Tret1-like; facilitated trehalose transporter Tret1-like isoform X1
OG0000998	transmembrane protease serine 9-like, partial; brachyurin-like; PREDICTED: chymotrypsin BI; PREDICTED: brachyurin, partial; chymotrypsin BI-like
OG0000999	NAD-dependent protein deacetylase Sir2B-like; inactive dipeptidyl peptidase 10, partial
OG0001000	GATA zinc finger domain-containing protein 4-like
OG0001001	zinc finger MYM-type protein 1-like
OG0001002	NA
OG0001003	attacin-B-like
OG0001004	interleukin-13 receptor subunit alpha-2-like
OG0001005	NA
OG0001006	piggyBac transposable element-derived protein 1-like; piggyBac transposable element-derived protein 3-like
OG0001007	NA
OG0001008	anoctamin-4-like; anoctamin-6-like; anoctamin-3-like, partial; anoctamin-7-like
OG0001009	LOW QUALITY PROTEIN: phosphatase and actin regulator 4A-like; AGAP004174-PA; AGAP011844-PA, partial
OG0001010	NA
OG0001011	NA
OG0001012	NA
OG0001013	NA
OG0001014	NA
OG0001015	NA
OG0001016	myrosinase 1
OG0001017	LOW QUALITY PROTEIN: chromosome partition protein MukB-like; E3 ubiquitin-protein ligase TRAIP-like
OG0001018	ubiquitin-like-specific protease ESD4
OG0001019	4-coumarate--CoA ligase 1-like; luciferin 4-monooxygenase-like; luciferin 4-monooxygenase-like, partial
OG0001020	PREDICTED: general transcription factor II-I repeat domain-containing protein 2-like; chymotrypsin-1-like; SCAN domain-containing protein 3-like; KRAB-A domain-containing protein 2-like, partial
OG0001021	activating signal cointegrator 1 complex subunit 3-like
OG0001022	probable DNA polymerase isoform X1
OG0001023	PREDICTED: odorant receptor 7a-like; PREDICTED: odorant receptor 7a isoform X1; PREDICTED: odorant receptor 22b-like; PREDICTED: odorant receptor 43a-like
OG0001024	NA
OG0001025	serine/threonine-protein kinase SIK2 isoform X1; serine/threonine-protein kinase SIK1 isoform X1; PREDICTED: serine/threonine-protein kinase SIK2 isoform X1; serine/threonine-protein kinase SIK2-like
OG0001026	PREDICTED: protein PFC0760c
OG0001027	vesicular glutamate transporter 2-like; sialin-like; putative inorganic phosphate cotransporter
OG0001028	carboxypeptidase M isoform X3; carboxypeptidase D-like isoform X1; carboxypeptidase M isoform X1
OG0001029	zinc finger protein 624-like; zinc finger protein draculin-like; gastrula zinc finger protein XlCGF57.1-like; zinc finger protein 26-like
OG0001030	testis-expressed protein 10 homolog; testis-expressed protein 10; PREDICTED: testis-expressed sequence 10 protein
OG0001031	interaptin isoform X1; A-kinase anchor protein 9-like isoform X1; GRIP and coiled-coil domain-containing protein 2 isoform X5; golgin subfamily B member 1-like isoform X2
OG0001032	cilia- and flagella-associated protein 251-like; PREDICTED: WD repeat-containing protein 66
OG0001033	alpha-N-acetylgalactosaminidase isoform X1; alpha-N-acetylgalactosaminidase; PREDICTED: alpha-N-acetylgalactosaminidase isoform X1
OG0001034	androgen-dependent TFPI-regulating protein; androgen-dependent TFPI-regulating protein-like
OG0001035	succinate--CoA ligase; PREDICTED: succinyl-CoA ligase subunit alpha, mitochondrial
OG0001036	RNA-binding protein squid isoform X1; RNA-binding protein squid isoform X4; RNA-binding protein squid-like; PREDICTED: RNA-binding protein squid isoform X1
OG0001037	protein zwilch isoform X1; PREDICTED: protein zwilch; protein zwilch isoform X2
OG0001038	dmX-like protein 2 isoform X1; PREDICTED: dmX-like protein 2
OG0001039	doublesex- and mab-3-related transcription factor A2-like; doublesex- and mab-3-related transcription factor A2 isoform X1; PREDICTED: doublesex- and mab-3-related transcription factor A2
OG0001040	bromodomain-containing protein 8; bromodomain-containing protein 8-like; PREDICTED: bromodomain-containing protein 8
OG0001041	repellent protein 1-like; zinc finger protein 391-like
OG0001042	maternal protein tudor-like isoform X1
OG0001043	PREDICTED: adenosine kinase 2 isoform X1; adenosine kinase-like; adenosine kinase
OG0001044	odorant receptor 67b; odorant receptor 85b-like; odorant receptor 2a-like; odorant receptor 43a-like
OG0001045	lipid droplet-associated hydrolase; lipid droplet-associated hydrolase isoform X1; lipid droplet-associated hydrolase-like
OG0001046	centrosomal protein of 135 kDa isoform X1; centrosomal protein of 135 kDa, partial; PREDICTED: centrosomal protein of 135 kDa isoform X1
OG0001047	nuclear protein localization protein 4 homolog; PREDICTED: nuclear protein localization protein 4 homolog; nuclear protein localization protein 4 homolog isoform X1
OG0001048	PREDICTED: heparanase-like isoform X1; heparanase-like; heparanase-like isoform X1; heparanase isoform X1
OG0001049	PREDICTED: radial spoke head 14 homolog; lysoplasmalogenase-like protein TMEM86A
OG0001050	headcase protein; PREDICTED: headcase protein
OG0001051	adenosine deaminase 2-like; adenosine deaminase 2
OG0001052	AGAP000711-PA
OG0001053	transcription factor collier isoform X2; PREDICTED: transcription factor collier isoform X1; transcription factor collier; transcription factor collier isoform X3
OG0001054	isoleucyl-tRNA synthetase, cytoplasmic, putative
OG0001055	glucose-6-phosphate 1-epimerase-like isoform X1; putative glucose-6-phosphate 1-epimerase; PREDICTED: glucose-6-phosphate 1-epimerase isoform X1; glucose-6-phosphate 1-epimerase
OG0001056	titin; serine/threonine-protein kinase WNK3, partial; serine/threonine-protein kinase WNK2 isoform X5; endochitinase A-like isoform X4
OG0001057	condensin complex subunit 3 isoform X5; condensin complex subunit 3 isoform X1; condensin complex subunit 3
OG0001058	PREDICTED: guanine nucleotide-binding protein G(q) subunit alpha isoform X5; guanine nucleotide-binding protein G(q) subunit alpha isoform X3; guanine nucleotide-binding protein G(q) subunit alpha isoform X1; guanine nucleotide-binding protein G(q) subunit alpha isoform X6; guanine nucleotide-binding protein G(q) subunit alpha
OG0001059	glyoxylate reductase/hydroxypyruvate reductase; glyoxylate reductase/hydroxypyruvate reductase isoform X1; glyoxylate reductase/hydroxypyruvate reductase-like isoform X1; glyoxylate reductase/hydroxypyruvate reductase-like
OG0001060	condensin complex subunit 2-like isoform X1; condensin complex subunit 2 isoform X1; condensin complex subunit 2
OG0001061	pyruvate kinase isoform X1; pyruvate kinase-like isoform X3; PREDICTED: pyruvate kinase isoform X1; PREDICTED: pyruvate kinase
OG0001062	integrin beta-PS isoform X1; integrin beta-PS-like isoform X1; integrin beta-PS isoform X2
OG0001063	kinesin-like protein KIN-7N; kinesin-like protein KIF3A; kinesin-like protein KIF3A isoform X1
OG0001064	ceramide synthase 6; ceramide synthase 5; ceramide synthase 6-like
OG0001065	major facilitator superfamily domain-containing protein 6-A, partial; major facilitator superfamily domain-containing protein 6; major facilitator superfamily domain-containing protein 6-B, partial; major facilitator superfamily domain-containing protein 6-A isoform X1
OG0001066	retinal dehydrogenase 2; aldehyde dehydrogenase X, mitochondrial; PREDICTED: retinal dehydrogenase 1; aldehyde dehydrogenase 1A1-like; retinal dehydrogenase 1
OG0001067	sperm flagellar protein 2-like; PREDICTED: sperm flagellar protein 2
OG0001068	peroxiredoxin 1-like; PREDICTED: peroxiredoxin 1
OG0001069	prostatic acid phosphatase; prostatic acid phosphatase-like; testicular acid phosphatase homolog isoform X1; lysosomal acid phosphatase-like
OG0001070	transient receptor potential channel pyrexia; PREDICTED: transient receptor potential channel pyrexia
OG0001071	centromere/kinetochore protein zw10 homolog; PREDICTED: centromere/kinetochore protein zw10 homolog
OG0001072	isoaspartyl peptidase/L-asparaginase-like isoform X1; isoaspartyl peptidase/L-asparaginase isoform X1; PREDICTED: isoaspartyl peptidase/L-asparaginase isoform X1; PREDICTED: isoaspartyl peptidase/L-asparaginase; isoaspartyl peptidase/L-asparaginase
OG0001073	zinc finger protein 136 isoform X1; zinc finger protein 836-like; zinc finger protein 62-like; zinc finger protein 669-like; zinc finger protein 679-like
OG0001074	cytosolic non-specific dipeptidase; cytosolic non-specific dipeptidase-like isoform X1
OG0001075	cytochrome c oxidase subunit 6b-2; cytochrome c oxidase subunit 6B; cytochrome c oxidase subunit 6b-2-like; cytochrome c oxidase subunit 6B-like isoform X3
OG0001076	putative sodium-coupled neutral amino acid transporter 10 isoform X1; putative sodium-coupled neutral amino acid transporter 10; PREDICTED: putative sodium-coupled neutral amino acid transporter 10
OG0001077	sodium/potassium/calcium exchanger Nckx30C isoform X1; sodium/potassium/calcium exchanger Nckx30C; PREDICTED: sodium/potassium/calcium exchanger Nckx30C isoform X1
OG0001078	fatty acid synthase-like; fatty acid synthase-like, partial
OG0001079	endothelin-converting enzyme homolog; endothelin-converting enzyme homolog isoform X2; PREDICTED: LOW QUALITY PROTEIN: neprilysin-2; endothelin-converting enzyme 1-like
OG0001080	basic proline-rich protein; basic proline-rich protein-like, partial; proline-rich extensin-like protein EPR1; extensin; pro-resilin-like
OG0001081	probable beta-hexosaminidase fdl isoform X1; PREDICTED: fused lobes isoform X1
OG0001082	protein stum; PREDICTED: protein stum
OG0001083	probable serine/threonine-protein kinase ndrD
OG0001084	glutamate receptor ionotropic, NMDA 3B-like, partial
OG0001085	LOW QUALITY PROTEIN: chloride channel protein 2-like; chloride channel protein 2 isoform X1; PREDICTED: chloride channel protein 2 isoform X1
OG0001086	venom serine carboxypeptidase; venom serine carboxypeptidase-like
OG0001087	solute carrier family 2, facilitated glucose transporter member 1 isoform X1; solute carrier family 2, facilitated glucose transporter member 1; solute carrier family 2, facilitated glucose transporter member 1-like isoform X1; PREDICTED: solute carrier family 2, facilitated glucose transporter member 1 isoform X1
OG0001088	PREDICTED: LOW QUALITY PROTEIN: ETS-like protein pointed, isoform P2/D; protein C-ets-2 isoform X1; ETS-like protein pointed; protein c-ets-1-A isoform X1
OG0001089	angiotensin-converting enzyme isoform X1; angiotensin-converting enzyme 3 precursor; angiotensin-converting enzyme
OG0001090	pyrimidodiazepine synthase-like; PREDICTED: pyrimidodiazepine synthase-like; PREDICTED: pyrimidodiazepine synthase; pyrimidodiazepine synthase
OG0001091	lipoyltransferase 1, mitochondrial; lipoyltransferase 1, mitochondrial isoform X1; lipoyltransferase 1, mitochondrial-like; PREDICTED: lipoyltransferase 1, mitochondrial
OG0001092	WD repeat-containing protein 46-like isoform X2; WD repeat-containing protein 46; WD repeat-containing protein 46-like
OG0001093	dihydrolipoyllysine-residue succinyltransferase component of 2-oxoglutarate dehydrogenase complex, mitochondrial; PREDICTED: dihydrolipoyllysine-residue succinyltransferase component of 2-oxoglutarate dehydrogenase complex, mitochondrial
OG0001094	furin-like protease 2; PREDICTED: furin-like protease 2; LOW QUALITY PROTEIN: furin-like protease 2; furin-like protease 2 isoform X2
OG0001095	potassium/sodium hyperpolarization-activated cyclic nucleotide-gated channel 1-like; PREDICTED: potassium/sodium hyperpolarization-activated cyclic nucleotide-gated channel 1; PREDICTED: potassium/sodium hyperpolarization-activated cyclic nucleotide-gated channel 2; potassium/sodium hyperpolarization-activated cyclic nucleotide-gated channel 3-like; cyclic nucleotide-gated channel cone photorecep…
OG0001096	nuclear receptor coactivator 6-like isoform X1; mucin-5AC-like; nuclear receptor coactivator 6 isoform X3; PREDICTED: methyl-CpG-binding domain protein 5 isoform X1; methyl-CpG-binding domain protein 5-like isoform X1
OG0001097	UDP-glucuronosyltransferase 1-7C-like; UDP-glucuronosyltransferase 2B19-like; UDP-glucuronosyltransferase 2B14-like; UDP-glucuronosyltransferase 2B1-like; UDP-glucuronosyltransferase 2B30-like isoform X2
OG0001098	sortilin-related receptor-like isoform X1; sortilin-related receptor-like; sortilin-related receptor; PREDICTED: sortilin-related receptor
OG0001099	D-amino-acid oxidase isoform X1; D-aspartate oxidase; PREDICTED: D-aspartate oxidase; LOW QUALITY PROTEIN: D-aspartate oxidase; D-amino-acid oxidase-like
OG0001100	hrp65 protein-like; hrp65 protein isoform X1; hrp65 protein-like isoform X1
OG0001101	nuclear RNA export factor 2-like; nuclear RNA export factor 1-like; PREDICTED: nuclear RNA export factor 1; PREDICTED: nuclear RNA export factor 2 isoform X1
OG0001102	PREDICTED: RNA-directed DNA polymerase from mobile element jockey-like; PREDICTED: RNA-directed DNA polymerase from mobile element jockey isoform X1
OG0001103	zinc metalloproteinase nas-7-like; zinc metalloproteinase nas-13-like isoform X1; zinc metalloproteinase nas-1; hatching enzyme 1.2; zinc metalloproteinase nas-4-like
OG0001104	multiple epidermal growth factor-like domains protein 8; multiple epidermal growth factor-like domains protein 8 isoform X1; PREDICTED: multiple epidermal growth factor-like domains protein 8
OG0001105	probable cytochrome P450 303a1; PREDICTED: probable cytochrome P450 303a1
OG0001106	collagen alpha-1(XV) chain-like isoform X1; collagen alpha-1(XVIII) chain isoform X4; collagen alpha-1(XVIII) chain isoform X5; PREDICTED: collagen alpha-1(XVIII) chain; collagen alpha-1(XVIII) chain-like isoform X1
OG0001107	centrosomal protein of 131 kDa isoform X1; centrosomal protein of 131 kDa; PREDICTED: LOW QUALITY PROTEIN: centrosomal protein of 131 kDa
OG0001108	irregular chiasm C-roughest protein isoform X1; PREDICTED: kin of IRRE-like protein 2 isoform X1; kin of IRRE-like protein 2 isoform X3; hemicentin-2; hemicentin-2 isoform X1
OG0001109	teneurin-a isoform X1; teneurin-a isoform X2; PREDICTED: teneurin-a isoform X1
OG0001110	histone-lysine N-methyltransferase, H3 lysine-79 specific-like; eukaryotic translation initiation factor 5B; inner centromere protein-like; PREDICTED: stress response protein NST1
OG0001111	caltractin-like; PREDICTED: caltractin isoform X1; caltractin isoform X2
OG0001112	carbonic anhydrase-like; carbonic anhydrase 14 isoform X1; PREDICTED: putative carbonic anhydrase 3 isoform X1; putative carbonic anhydrase 5; carbonic anhydrase 1-like isoform X1
OG0001113	CD63 antigen-like, partial; CD63 antigen-like; CD63 antigen; leukocyte surface antigen CD53-like; leukocyte surface antigen CD53
OG0001114	protein MLP1-like
OG0001115	facilitated trehalose transporter Tret1-like; facilitated trehalose transporter Tret1
OG0001116	zinc finger and SCAN domain-containing protein 29-like isoform X1; trihelix transcription factor GT-3b-like; trihelix transcription factor DF1-like
OG0001117	NA
OG0001118	ATP-binding cassette sub-family G member 1; ATP-binding cassette sub-family G member 4-like isoform X1; PREDICTED: ATP-binding cassette sub-family G member 1; ATP-binding cassette sub-family G member 1-like isoform X1
OG0001119	myb-like protein X isoform X5; myb-like protein X isoform X6; myb-like protein X isoform X3; PREDICTED: myb-like protein X isoform X1
OG0001120	dynein heavy chain 2, axonemal-like isoform X1; dynein heavy chain 2, axonemal-like; dynein heavy chain 2, axonemal; PREDICTED: dynein heavy chain 2, axonemal
OG0001121	phospholipid phosphatase 1-like isoform X1; phospholipid phosphatase 1 isoform X1; PREDICTED: phospholipid phosphatase 3 isoform X1
OG0001122	probable phosphoglycerate kinase; PREDICTED: phosphoglycerate kinase; phosphoglycerate kinase; phosphoglycerate kinase isoform X1
OG0001123	NA
OG0001124	replication protein A 70 kDa DNA-binding subunit-like isoform X1; replication protein A 70 kDa DNA-binding subunit; replication protein A 70 kDa DNA-binding subunit-like
OG0001125	cyclin-dependent kinase 12-like, partial; flocculation protein FLO11 isoform X5; apical junction component 1 homolog, partial; serine/arginine repetitive matrix protein 1 isoform X3
OG0001126	cyclin-G-associated kinase isoform X1; cyclin-G-associated kinase
OG0001127	estradiol 17-beta-dehydrogenase 11 isoform X1; estradiol 17-beta-dehydrogenase 11; estradiol 17-beta-dehydrogenase 11-like; PREDICTED: estradiol 17-beta-dehydrogenase 11
OG0001128	3-ketoacyl-CoA thiolase, mitochondrial-like; 3-ketoacyl-CoA thiolase, mitochondrial; PREDICTED: 3-ketoacyl-CoA thiolase, mitochondrial
OG0001129	cleavage and polyadenylation specificity factor 73 isoform X1; cleavage and polyadenylation specificity factor 73; cleavage and polyadenylation specificity factor 73-like; PREDICTED: cleavage and polyadenylation specificity factor 73
OG0001130	kinesin-like protein subito
OG0001131	ninjurin-A, partial; ninjurin-A-like
OG0001132	AGAP002977-PA; AGAP002975-PA
OG0001133	TOG array regulator of axonemal microtubules protein 2-like isoform X1; TOG array regulator of axonemal microtubules protein 1-like; TOG array regulator of axonemal microtubules protein 1
OG0001134	paired box protein Pax-6-like isoform X1; paired box protein Pax-6-like; PREDICTED: eyeless isoform X1
OG0001135	integrator complex subunit 1 homolog; PREDICTED: cell wall integrity and stress response component 4-like isoform X2; PREDICTED: nuclear pore complex protein DDB_G0274915-like, partial
OG0001136	extensin-like; proline-rich protein 4-like; skin secretory protein xP2 isoform X1; skin secretory protein xP2-like
OG0001137	mitochondrial 2-oxoglutarate/malate carrier protein; PREDICTED: mitochondrial 2-oxoglutarate/malate carrier protein
OG0001138	NEDD4-binding protein 2 isoform X1; NEDD4-binding protein 2; NEDD4-binding protein 2-like isoform X1
OG0001139	AGAP008326-PA
OG0001140	transcription factor Adf-1-like
OG0001141	hexokinase type 2 isoform X2; hexokinase type 2 isoform X1; PREDICTED: hexokinase type 2 isoform X1; hexokinase type 2
OG0001142	M-phase inducer phosphatase-like; M-phase inducer phosphatase
OG0001143	PREDICTED: protein ariadne-1; E3 ubiquitin-protein ligase ariadne-1; potential E3 ubiquitin-protein ligase ariadne-1; potential E3 ubiquitin-protein ligase ariadne-1-like
OG0001144	ubiquitin carboxyl-terminal hydrolase 10; ubiquitin carboxyl-terminal hydrolase 10-B; ubiquitin carboxyl-terminal hydrolase 10-like isoform X1
OG0001145	titin-like isoform X1; transportin-1; PREDICTED: transportin-1
OG0001146	mitochondrial amidoxime reducing component 2 isoform X1; mitochondrial amidoxime-reducing component 1
OG0001147	protogenin-like, partial; protogenin isoform X1; immunoglobulin superfamily DCC subclass member 4-like isoform X1; immunoglobulin superfamily DCC subclass member 4; protogenin-like isoform X1
OG0001148	MAM domain-containing glycosylphosphatidylinositol anchor protein 1; hemicentin-1; roundabout homolog 3; sialic acid-binding Ig-like lectin 14; hemicentin-1, partial
OG0001149	prion-like-(Q/N-rich) domain-bearing protein 25 isoform X2; prion-like-(Q/N-rich) domain-bearing protein 25 isoform X1; prion-like-(Q/N-rich) domain-bearing protein 25; PREDICTED: tenascin-like
OG0001150	Down syndrome cell adhesion molecule-like protein Dscam2; nucleolar and coiled-body phosphoprotein 1-like
OG0001151	hemicentin-1-like; synaptogenesis protein syg-2-like; nephrin-like isoform X5; nephrin
OG0001152	putative serine protease K12H4.7
OG0001153	cyclic nucleotide-gated channel cone photoreceptor subunit alpha-like
OG0001154	serine protease nudel; serine protease nudel-like; PREDICTED: serine protease nudel
OG0001155	venom carboxylesterase-6-like isoform X1; venom carboxylesterase-6-like
OG0001156	dynein regulatory complex protein 10-like; IQ domain-containing protein D; PREDICTED: LOW QUALITY PROTEIN: IQ domain-containing protein D; dynein regulatory complex protein 10
OG0001157	putative beta-carotene-binding protein isoform X1; putative beta-carotene-binding protein isoform X2; protein takeout-like; PREDICTED: circadian clock-controlled protein-like
OG0001158	fibroblast growth factor receptor 4-like
OG0001159	dual specificity protein kinase lkh1 isoform X1; probable dual specificity protein kinase madd-3 isoform X1; dual specificity protein kinase CLK2-like isoform X1; serine/threonine-protein kinase Doa isoform X1; PREDICTED: serine/threonine-protein kinase Doa isoform X1
OG0001160	potassium/sodium hyperpolarization-activated cyclic nucleotide-gated channel 1-like; potassium/sodium hyperpolarization-activated cyclic nucleotide-gated channel 4-like; potassium channel AKT1-like; potassium/sodium hyperpolarization-activated cyclic nucleotide-gated channel 2-like
OG0001161	LOW QUALITY PROTEIN: vacuolar protein sorting-associated protein 13D; peroxisomal biogenesis factor 6-like, partial; putative histone-lysine N-methyltransferase 1 isoform X2
OG0001162	phosphoglycerate mutase family member 5 isoform X1; LOW QUALITY PROTEIN: eukaryotic translation initiation factor 4 gamma 3-like
OG0001163	PREDICTED: centromere-associated protein E isoform X1; kinesin-like protein KIF13A
OG0001164	retrovirus-related protein; putative integrase core domain protein, partial; PREDICTED: histone-lysine N-methyltransferase SETMAR-like
OG0001165	inactive dipeptidyl peptidase 10, partial
OG0001166	piggyBac transposable element-derived protein 3-like; piggyBac transposable element-derived protein 4-like
OG0001167	ras-like GTP-binding protein RhoL isoform X1
OG0001168	NA
OG0001169	protein FAM200B-like
OG0001170	NA
OG0001171	NA
OG0001172	NA
OG0001173	NA
OG0001174	trichohyalin-like
OG0001175	NA
OG0001176	PREDICTED: RNA-directed DNA polymerase from mobile element jockey-like; LINE-1 retrotransposable element ORF2 protein; PREDICTED: craniofacial development protein 2-like
OG0001177	MFS-type transporter clz9-like; tigger transposable element-derived protein 6-like
OG0001178	zinc finger protein 91-like; zinc finger protein 271-like; zinc finger protein 271-like isoform X1; zinc finger protein OZF-like; zinc finger protein OZF-like isoform X1
OG0001179	protein unc-13 homolog C-like; V-type proton ATPase subunit C isoform X1
OG0001180	tigger transposable element-derived protein 6-like
OG0001181	la-related protein 7-like; deleted in malignant brain tumors 1 protein-like
OG0001182	transcription factor Adf-1-like
OG0001183	putative nuclease HARBI1
OG0001184	PREDICTED: transposable element P transposase isoform X1; fibrinogen-like protein 1 isoform X1; intermembrane lipid transfer protein vps13B-like isoform X3; peroxisomal biogenesis factor 6-like, partial
OG0001185	piggyBac transposable element-derived protein 4-like; poly(A) polymerase-like; AGAP006039-PA; ribosome quality control complex subunit 2-like
OG0001186	juvenile hormone acid O-methyltransferase-like
OG0001187	PREDICTED: CRISP/Allergen/PR-1; PREDICTED: venom allergen 5 isoform X1; PREDICTED: venom allergen 5-like
OG0001188	NA
OG0001189	NA
OG0001190	NA
OG0001191	NA
OG0001192	NA
OG0001193	deoxycytidylate deaminase; deoxycytidylate deaminase-like
OG0001194	activity-regulated cytoskeleton associated protein 1-like; activity-regulated cytoskeleton associated protein 2-like; LOW QUALITY PROTEIN: activity-regulated cytoskeleton associated protein 1-like; activity-regulated cytoskeleton associated protein 2-like, partial
OG0001195	armadillo repeat-containing protein 3; armadillo repeat-containing protein 3-like; armadillo repeat-containing protein 3, partial
OG0001196	fasciclin-2 isoform X1; PREDICTED: fasciclin-2 isoform X1; fasciclin-2; fasciclin-2-like isoform X4
OG0001197	cyclin-dependent kinase 5 activator 1-like; cyclin-dependent kinase 5 activator 1
OG0001198	sialin isoform X1; sialin isoform X2; PREDICTED: sialin; sialin-like
OG0001199	trichohyalin-like; protein FAM184A-like isoform X1; protein FAM184A isoform X1; PREDICTED: LOW QUALITY PROTEIN: protein FAM184A
OG0001200	PREDICTED: ATP-citrate synthase isoform X1; ATP-citrate synthase isoform X1
OG0001201	protein Simiate; PREDICTED: protein Simiate; protein Abitram-like
OG0001202	lactoperoxidase, partial; peroxidasin homolog isoform X2; chorion peroxidase; chorion peroxidase-like
OG0001203	optomotor-blind protein isoform X1; optomotor-blind protein isoform X2; optomotor-blind protein-like isoform X5; PREDICTED: optomotor-blind protein isoform X1
OG0001204	kinesin-like protein 2; carboxy-terminal kinesin 2; protein claret segregational-like; protein claret segregational
OG0001205	calmodulin-lysine N-methyltransferase-like isoform X1; calmodulin-lysine N-methyltransferase; WW domain-binding protein 4
OG0001206	mpv17-like protein 2
OG0001207	homeobox protein Hox-D1; homeobox protein Hox-A1; homeobox protein Hox-A1-like; homeobox protein Hox-B1b-like
OG0001208	transmembrane 7 superfamily member 3-like; transmembrane 7 superfamily member 3 isoform X1
OG0001209	LOW QUALITY PROTEIN: coiled-coil and C2 domain-containing protein 2A; PREDICTED: coiled-coil and C2 domain-containing protein 2A; coiled-coil and C2 domain-containing protein 2A isoform X1; coiled-coil and C2 domain-containing protein 2A
OG0001210	N(4)-(Beta-N-acetylglucosaminyl)-L-asparaginase; N(4)-(Beta-N-acetylglucosaminyl)-L-asparaginase-like; PREDICTED: N(4)-(Beta-N-acetylglucosaminyl)-L-asparaginase
OG0001211	farnesyl pyrophosphate synthase-like; farnesyl pyrophosphate synthase isoform X1; farnesyl pyrophosphate synthase
OG0001212	PREDICTED: D-arabinitol dehydrogenase 1; probable D-xylulose reductase A; D-arabinitol dehydrogenase 1-like
OG0001213	extended synaptotagmin-2; extended synaptotagmin-2 isoform X1; extended synaptotagmin-2-like isoform X1
OG0001214	cystathionine beta-synthase; PREDICTED: cystathionine beta-synthase isoform X1; cystathionine beta-synthase-like
OG0001215	serine/threonine-protein kinase RIO3
OG0001216	PREDICTED: transmembrane protein 216-like; transmembrane protein 80-like; transmembrane protein 216-like
OG0001217	protein jim lovell isoform X1; protein jim lovell; PREDICTED: protein jim lovell
OG0001218	vascular endothelial growth factor receptor 1-like isoform X1; vascular endothelial growth factor receptor 1; vascular endothelial growth factor receptor 1 isoform X1; PREDICTED: vascular endothelial growth factor receptor 1 isoform X1
OG0001219	NA
OG0001220	cilia- and flagella-associated protein 43; LOW QUALITY PROTEIN: cilia- and flagella-associated protein 43; PREDICTED: cilia- and flagella-associated protein 43 isoform X1; cilia- and flagella-associated protein 43 isoform X1
OG0001221	heat shock 70 kDa protein isoform X1; heat shock 70 kDa protein-like; heat shock 70 kDa protein II isoform X1
OG0001222	tubulin polyglutamylase complex subunit 2-like; tubulin polyglutamylase complex subunit 2; tubulin polyglutamylase complex subunit 2 isoform X1
OG0001223	angiopoietin-related protein 7-like; fibrinogen C domain-containing protein 1-A-like; angiopoietin-related protein 1-like
OG0001224	AP-1 complex-associated regulatory protein-like isoform X2
OG0001225	tropomyosin-1 isoform X1; tropomyosin-1; PREDICTED: tropomyosin-2 isoform X4
OG0001226	DNA N6-methyl adenine demethylase-like; DNA N6-methyl adenine demethylase isoform X1
OG0001227	tryptase alpha/beta-1; mast cell tryptase-like; PREDICTED: trypsin-1; tryptase-like; phenoloxidase-activating factor 2
OG0001228	phospholipase A1 member A; PREDICTED: lipase member H-A; inactive pancreatic lipase-related protein 1-like; pancreatic triacylglycerol lipase-like; phospholipase A1
OG0001229	piggyBac transposable element-derived protein 4-like
OG0001230	zinc finger protein 26-like; zinc finger protein 252; PREDICTED: zinc finger protein 62 isoform X1; zinc finger protein 624; zinc finger protein 845 isoform X1
OG0001231	alpha-(1,3)-fucosyltransferase C-like isoform X1; PREDICTED: alpha-(1,3)-fucosyltransferase C; alpha-(1,3)-fucosyltransferase C-like; alpha-(1,3)-fucosyltransferase C
OG0001232	potassium voltage-gated channel unc-103 isoform X1; potassium voltage-gated channel subfamily H member 6; potassium voltage-gated channel subfamily H member 6 isoform X1; PREDICTED: potassium voltage-gated channel subfamily H member 6 isoform X1
OG0001233	PREDICTED: rab11 family-interacting protein 4A isoform X1; rab11 family-interacting protein 4 isoform X1; rab11 family-interacting protein 4B isoform X1; rab11 family-interacting protein 4, partial
OG0001234	1-phosphatidylinositol 4,5-bisphosphate phosphodiesterase classes I and II; 1-phosphatidylinositol 4,5-bisphosphate phosphodiesterase classes I and II isoform X1; PREDICTED: 1-phosphatidylinositol 4,5-bisphosphate phosphodiesterase classes I and II; 1-phosphatidylinositol 4,5-bisphosphate phosphodiesterase classes I and II isoform X3
OG0001235	juvenile hormone acid O-methyltransferase; methyltransferase 2; juvenile hormone acid O-methyltransferase-like
OG0001236	general odorant-binding protein 56d; lutropin-choriogonadotropic hormone receptor-like; B2 protein isoform X1
OG0001237	mitochondrial import inner membrane translocase subunit TIM50-C-like isoform X1; mitochondrial import inner membrane translocase subunit TIM50-C; mitochondrial import inner membrane translocase subunit TIM50-C-like; PREDICTED: mitochondrial import inner membrane translocase subunit TIM50-C
OG0001238	B2 protein-like isoform X1; B1 protein-like; B2 protein-like isoform X3
OG0001239	PREDICTED: beta-1,3-galactosyltransferase 5; beta-1,3-galactosyltransferase 5; beta-1,3-galactosyltransferase 5-like
OG0001240	PREDICTED: acetylcholinesterase; PREDICTED: esterase FE4-like isoform X1; PREDICTED: esterase E4; PREDICTED: para-nitrobenzyl esterase; PREDICTED: venom carboxylesterase-6
OG0001241	protein lava lamp isoform X1; golgin subfamily B member 1; protein lava lamp; protein lava lamp-like isoform X1
OG0001242	nidogen-2 isoform X2; nidogen-2; nidogen-like; PREDICTED: nidogen-1; nidogen-2-like
OG0001243	prefoldin subunit 3; prefoldin subunit 3-like; PREDICTED: prefoldin subunit 3
OG0001244	equilibrative nucleoside transporter 3 isoform X1; equilibrative nucleoside transporter 3-like
OG0001245	probable LRR receptor-like serine/threonine-protein kinase At2g23950; protein Tube; probable receptor-like protein kinase At5g18500; probable LRR receptor-like protein kinase At1g51890 isoform X1
OG0001246	protein takeout-like; protein takeout-like isoform X2; AGAP001354-PA; protein takeout
OG0001247	mesoderm induction early response protein 1; PREDICTED: mesoderm induction early response protein 1 isoform X1; mesoderm induction early response protein 1-like isoform X1; mesoderm induction early response protein 1 isoform X1
OG0001248	vitellogenin-like; PREDICTED: vitellogenin; vitellogenin
OG0001249	uncharacterized serine-rich protein C215.13 isoform X1; probable serine/threonine-protein kinase dyrk2 isoform X1; ataxin-7-like protein 1; flocculation protein FLO11 isoform X1
OG0001250	protein krueppel-like isoform X1; zinc finger protein 84-like isoform X1; protein krueppel-like, partial
OG0001251	neural/ectodermal development factor IMP-L2-like; neural/ectodermal development factor IMP-L2 isoform X1; neural/ectodermal development factor IMP-L2
OG0001252	potassium/sodium hyperpolarization-activated cyclic nucleotide-gated channel 1-like; potassium/sodium hyperpolarization-activated cyclic nucleotide-gated channel 2-like; potassium/sodium hyperpolarization-activated cyclic nucleotide-gated channel 1; PREDICTED: potassium/sodium hyperpolarization-activated cyclic nucleotide-gated channel 1
OG0001253	titin homolog; DNA ligase 1 isoform X2
OG0001254	PREDICTED: protein trapped in endoderm-1; protein trapped in endoderm-1; protein trapped in endoderm-1-like; protein trapped in endoderm-1 isoform X1
OG0001255	protein tyrosine phosphatase type IVA 1; PREDICTED: protein tyrosine phosphatase type IVA 1; PRL-1 phosphatase; protein tyrosine phosphatase type IVA 1 isoform X1
OG0001256	guanylate kinase-like; guanylate kinase-like isoform X1; guanylate kinase isoform X1; guanylate kinase
OG0001257	pleckstrin homology domain-containing family G member 5 isoform X1; PREDICTED: pleckstrin homology domain-containing family G member 5 isoform X1; pleckstrin homology domain-containing family G member 5
OG0001258	titin; titin isoform X1; mucin-2 isoform X1; titin homolog
OG0001259	heterogeneous nuclear ribonucleoprotein C-like 2 isoform X1; heterogeneous nuclear ribonucleoprotein C; heterogeneous nuclear ribonucleoprotein C isoform X1; PREDICTED: heterogeneous nuclear ribonucleoprotein C
OG0001260	beta-1,3-galactosyltransferase brn-like; beta-1,3-galactosyltransferase brn
OG0001261	transient receptor potential cation channel subfamily V member 5; transient receptor potential cation channel subfamily V member 1
OG0001262	PREDICTED: neurofilament heavy polypeptide
OG0001263	restin homolog isoform X1; microtubule-associated tumor suppressor 1 homolog; microtubule-associated tumor suppressor 1 homolog isoform X1; microtubule-associated protein futsch-like; CAP-Gly domain-containing linker protein 1 isoform X2
OG0001264	sodium/bile acid cotransporter-like; ileal sodium/bile acid cotransporter-like; solute carrier family 10 member 6 isoform X1; ileal sodium/bile acid cotransporter; ileal sodium/bile acid cotransporter-like isoform X1
OG0001265	platelet-derived growth factor receptor beta isoform X2; platelet-derived growth factor receptor alpha isoform X1; PREDICTED: vascular endothelial growth factor receptor 2 isoform X4; angiopoietin-1 receptor-like isoform X1
OG0001266	PREDICTED: proton-coupled amino acid transporter 1 isoform X1; proton-coupled amino acid transporter-like protein pathetic
OG0001267	WD repeat-containing protein 63; LOW QUALITY PROTEIN: WD repeat-containing protein 63; PREDICTED: WD repeat-containing protein 63; WD repeat-containing protein 63-like
OG0001268	coiled-coil domain-containing protein 113; coiled-coil domain-containing protein 113-like
OG0001269	PREDICTED: aminoacylase-1; aminoacylase-1 isoform X1; aminoacylase-1-like isoform X1
OG0001270	homeobox protein Hox-A4; homeobox protein LOX10-like; homeobox protein Hox-A7-like; PREDICTED: homeobox protein Hox-D4a; motor neuron and pancreas homeobox protein 1-like
OG0001271	homeotic protein distal-less-like isoform X1; homeotic protein distal-less; homeotic protein distal-less isoform X2; distal-less
OG0001272	ubiquinone biosynthesis monooxygenase COQ6, mitochondrial; ubiquinone biosynthesis monooxygenase COQ6, mitochondrial isoform X1; ubiquinone biosynthesis monooxygenase COQ6, mitochondrial-like
OG0001273	N-acetylneuraminate lyase isoform X1; N-acetylneuraminate lyase-like isoform X1; N-acetylneuraminate lyase B-like; N-acetylneuraminate lyase-like
OG0001274	PREDICTED: peptidyl-prolyl cis-trans isomerase; peptidyl-prolyl cis-trans isomerase; peptidyl-prolyl cis-trans isomerase-like
OG0001275	zinc finger protein 235 isoform X1; zinc finger protein 883 isoform X1; zinc finger protein 2-like; PREDICTED: gastrula zinc finger protein XlCGF57.1 isoform X1; zinc finger protein 883-like
OG0001276	damage-control phosphatase ARMT1-like isoform X1; protein-glutamate O-methyltransferase; protein-glutamate O-methyltransferase-like
OG0001277	general transcriptional corepressor trfA; PREDICTED: probable WRKY transcription factor protein 1 isoform X1; schwannomin-interacting protein 1 homolog isoform X1; schwannomin-interacting protein 1 homolog; general transcriptional corepressor trfA-like isoform X2
OG0001278	alkaline phosphatase-like; alkaline phosphatase-like isoform X1; PREDICTED: alkaline phosphatase isoform X1; alkaline phosphatase, tissue-nonspecific isozyme-like
OG0001279	phosphatidate cytidylyltransferase, photoreceptor-specific; phosphatidate cytidylyltransferase, photoreceptor-specific isoform X2; PREDICTED: phosphatidate cytidylyltransferase, photoreceptor-specific
OG0001280	translin-associated protein X; PREDICTED: translin-associated protein X
OG0001281	PREDICTED: sodium channel protein 60E isoform X1; sodium channel protein 60E-like isoform X2; sodium channel protein 60E isoform X1; sodium channel protein 60E
OG0001282	alpha-tocopherol transfer protein-like; clavesin-2 isoform X1; alpha-tocopherol transfer protein-like isoform X1; alpha-tocopherol transfer protein isoform X1; PREDICTED: alpha-tocopherol transfer protein-like isoform X1
OG0001283	structural maintenance of chromosomes protein 3; structural maintenance of chromosomes protein 3 isoform X2
OG0001284	slit homolog 3 protein isoform X1; toll-like receptor 2 isoform X2; PREDICTED: tsukushin; leucine-rich repeat and immunoglobulin-like domain-containing nogo receptor-interacting protein 2; vasorin-like
OG0001285	ABC transporter G family member 5-like; LOW QUALITY PROTEIN: protein white; ABC transmembrane transporter white; protein white-like isoform X1; protein white-like
OG0001286	ankyrin repeat domain-containing protein 33B-like; PREDICTED: ankyrin repeat domain-containing protein 33B-like isoform X1; espin-like protein, partial; photoreceptor ankyrin repeat protein-like, partial
OG0001287	transcription factor Adf-1-like
OG0001288	reduction of Rh1, isoform B; AGAP000669-PA
OG0001289	C-1-tetrahydrofolate synthase, cytoplasmic; PREDICTED: C-1-tetrahydrofolate synthase, cytoplasmic isoform X1; C-1-tetrahydrofolate synthase, cytoplasmic isoform X1
OG0001290	probable methyltransferase-like protein 15 homolog; probable methyltransferase-like protein 15 homolog isoform X2; probable methyltransferase-like protein 15 homolog isoform X1
OG0001291	PREDICTED: glucose dehydrogenase; glucose dehydrogenase
OG0001292	putative serine/threonine-protein kinase haspin homolog; serine/threonine-protein kinase haspin-like; serine/threonine-protein kinase haspin homolog; MATH and LRR domain-containing protein PFE0570w-like isoform X2; MATH and LRR domain-containing protein PFE0570w-like isoform X1
OG0001293	putative cysteine proteinase CG12163; myb-like protein X
OG0001294	tRNA (cytosine-5-)-methyltransferase; tRNA (cytosine(38)-C(5))-methyltransferase; tRNA (cytosine-5-)-methyltransferase isoform X1; PREDICTED: tRNA (cytosine-5-)-methyltransferase
OG0001295	histone-lysine N-methyltransferase SETMAR; zinc finger protein 366-like; histone-lysine N-methyltransferase SETMAR-like
OG0001296	vesicle-fusing ATPase-like isoform X1; probable RNA-directed DNA polymerase from transposon BS; ribonuclease H1-like
OG0001297	adhesion G protein-coupled receptor B1-like isoform X2; PREDICTED: adhesion G protein-coupled receptor F5-like; adhesion G protein-coupled receptor B3-like
OG0001298	AGAP001806-PA
OG0001299	keratin, type II cytoskeletal 1-like
OG0001300	NADH dehydrogenase
OG0001301	peroxidase-like; peroxidase
OG0001302	netrin-1; PREDICTED: netrin-1; netrin-1 isoform X1; netrin-B-like; netrin-1-like
OG0001303	HIG1 domain family member 1A, mitochondrial isoform X1; HIG1 domain family member 1A, mitochondrial-like
OG0001304	matrix metalloproteinase-14 isoform X3; matrix metalloproteinase-14 isoform X1; matrix metalloproteinase 1 isoform 1 precursor; matrix metalloproteinase-14-like isoform X1
OG0001305	chitinase-like protein Idgf4 isoform X1; chitinase-like protein EN03 isoform X1; PREDICTED: imaginal disc growth factor 4 isoform X1
OG0001306	titin; titin homolog isoform X1; titin-like isoform X1
OG0001307	PREDICTED: prolactin-releasing peptide receptor isoform X1; prolactin-releasing peptide receptor-like; prolactin-releasing peptide receptor-like isoform X1; prolactin-releasing peptide receptor isoform X1
OG0001308	receptor-type tyrosine-protein phosphatase F-like isoform X2; phosphatidylinositol phosphatase PTPRQ isoform X1; receptor-type tyrosine-protein phosphatase eta-like isoform X1; tyrosine-protein phosphatase 10D-like isoform X1
OG0001309	pro-resilin-like; loricrin-like; glycine-rich RNA-binding protein 3, mitochondrial; glycine-rich protein 2
OG0001310	3-hydroxyisobutyryl-CoA hydrolase, mitochondrial; 3-hydroxyisobutyryl-CoA hydrolase, mitochondrial isoform X1
OG0001311	cytochrome c oxidase subunit 4 isoform 1, mitochondrial-like
OG0001312	fasciclin-2-like; PREDICTED: fasciclin-2; hemicentin-2; neural cell adhesion molecule 1-like; lachesin-like
OG0001313	tetratricopeptide repeat protein 37; tetratricopeptide repeat protein 37 isoform X1; PREDICTED: tetratricopeptide repeat protein 37
OG0001314	protein lap4; protein lap4-like; protein lap4 isoform X1; PREDICTED: protein lap4-like isoform X1
OG0001315	PREDICTED: cholecystokinin receptor type A isoform X1; LOW QUALITY PROTEIN: cholecystokinin receptor type A-like; PREDICTED: cholecystokinin receptor; cholecystokinin receptor; cholecystokinin receptor-like
OG0001316	gamma-glutamyl hydrolase isoform X1; gamma-glutamyl hydrolase-like; gamma-glutamyl hydrolase A-like; PREDICTED: gamma-glutamyl hydrolase isoform X1
OG0001317	nose resistant to fluoxetine protein 6-like isoform X1; nose resistant to fluoxetine protein 6-like; nose resistant to fluoxetine protein 6; PREDICTED: nose resistant to fluoxetine protein 6-like
OG0001318	cilia- and flagella-associated protein 206-like isoform X1; cilia- and flagella-associated protein 206-like; cilia- and flagella-associated protein 206 isoform X1
OG0001319	PREDICTED: calcium-binding mitochondrial carrier protein SCaMC-2 isoform X1; calcium-binding mitochondrial carrier protein SCaMC-2 isoform X1; calcium-binding mitochondrial carrier protein SCaMC-2; calcium-binding mitochondrial carrier protein SCaMC-2-A isoform X1
OG0001320	PREDICTED: voltage-dependent T-type calcium channel subunit alpha-1G isoform X1; voltage-dependent T-type calcium channel subunit alpha-1G isoform X1; voltage-dependent T-type calcium channel subunit alpha-1G isoform X2; voltage-dependent T-type calcium channel subunit alpha-1H; voltage-dependent T-type calcium channel subunit alpha-1G-like isoform X1
OG0001321	L-2-hydroxyglutarate dehydrogenase, mitochondrial; PREDICTED: L-2-hydroxyglutarate dehydrogenase, mitochondrial
OG0001322	5'-AMP-activated protein kinase subunit gamma-2; 5'-AMP-activated protein kinase subunit gamma-2 isoform X1; PREDICTED: 5'-AMP-activated protein kinase subunit gamma-2 isoform X1; 5'-AMP-activated protein kinase subunit gamma-2 isoform X3
OG0001323	U3 small nucleolar ribonucleoprotein protein MPP10 isoform X2; U3 small nucleolar ribonucleoprotein protein MPP10; U3 small nucleolar ribonucleoprotein protein MPP10-like
OG0001324	innexin inx2-like
OG0001325	ATPase WRNIP1; ATPase WRNIP1-like; PREDICTED: ATPase WRNIP1
OG0001326	gustatory receptor for sugar taste 43a-like isoform X1; gustatory receptor for sugar taste 43a-like; PREDICTED: putative gustatory receptor 28b isoform X1; PREDICTED: gustatory receptor for sugar taste 43a
OG0001327	interaptin; J domain-containing protein DDB_G0295729; coiled-coil domain-containing protein 50
OG0001328	4-coumarate--CoA ligase 1-like
OG0001329	vacuolar protein sorting-associated protein 13 isoform X1; vacuolar protein sorting-associated protein 13-like isoform X1; PREDICTED: vacuolar protein sorting-associated protein 13C isoform X1; intermembrane lipid transfer protein Vps13 isoform X1
OG0001330	WAS/WASL-interacting protein family member 1 isoform X1; proline-rich extensin-like protein EPR1; PREDICTED: DNA-directed RNA polymerase II subunit RPB1; proline-rich extensin-like protein EPR1 isoform X2
OG0001331	E3 SUMO-protein ligase RanBP2-like isoform X1; E3 SUMO-protein ligase RanBP2; ranBP2-like and GRIP domain-containing protein 4 isoform X1; PREDICTED: E3 SUMO-protein ligase RanBP2
OG0001332	adenomatous polyposis coli protein isoform X1; adenomatous polyposis coli protein-like; adenomatous polyposis coli protein; adenomatous polyposis coli homolog; adenomatous polyposis coli homolog isoform X1
OG0001333	aspartate aminotransferase, mitochondrial; PREDICTED: aspartate aminotransferase, mitochondrial
OG0001334	arylalkylamine N-acetyltransferase-like 2 isoform X3; arylalkylamine N-acetyltransferase-like 2 isoform X2
OG0001335	protein PTHB1; PREDICTED: protein PTHB1; protein PTHB1 isoform X1
OG0001336	MFS-type transporter clz9-like
OG0001337	gametocyte-specific factor 1 homolog; gametocyte-specific factor 1 homolog isoform X1
OG0001338	keratin-associated protein 10-7-like; protein PYRICULARIA ORYZAE RESISTANCE 21-like; keratin-associated protein 16-1-like isoform X1
OG0001339	basement membrane-specific heparan sulfate proteoglycan core protein; PREDICTED: basement membrane-specific heparan sulfate proteoglycan core protein isoform X1; basement membrane-specific heparan sulfate proteoglycan core protein-like; basement membrane-specific heparan sulfate proteoglycan core protein isoform X1
OG0001340	ethylmalonyl-CoA decarboxylase-like; ethylmalonyl-CoA decarboxylase-like isoform X1; PREDICTED: ethylmalonyl-CoA decarboxylase
OG0001341	ATP-dependent RNA helicase WM6; ATP-dependent RNA helicase WM6 isoform X2; ATP-dependent RNA helicase WM6-like
OG0001342	MAP kinase-activating death domain protein isoform X1; PREDICTED: MAP kinase-activating death domain protein isoform X1; MAP kinase-activating death domain protein
OG0001343	cysteine desulfurase, mitochondrial isoform X1; cysteine desulfurase, mitochondrial; probable cysteine desulfurase, mitochondrial; PREDICTED: probable cysteine desulfurase, mitochondrial
OG0001344	glyceraldehyde-3-phosphate dehydrogenase 1-like isoform X1; glyceraldehyde-3-phosphate dehydrogenase 2-like; PREDICTED: glyceraldehyde-3-phosphate dehydrogenase; PREDICTED: glyceraldehyde-3-phosphate dehydrogenase 2; glyceraldehyde-3-phosphate dehydrogenase 2
OG0001345	hypoxia-inducible factor 1-alpha isoform X1; PREDICTED: hypoxia-inducible factor 1-alpha isoform X1; hypoxia-inducible factor 1-alpha isoform X3; hypoxia-inducible factor 1-alpha-like; hypoxia-inducible factor 1-alpha isoform X2
OG0001346	enoyl-CoA delta isomerase 2, mitochondrial; PREDICTED: enoyl-CoA delta isomerase 2, mitochondrial; enoyl-CoA delta isomerase 2, mitochondrial-like
OG0001347	PREDICTED: recombination repair protein 1; recombination repair protein 1 isoform X1; exodeoxyribonuclease; recombination repair protein 1; PREDICTED: exodeoxyribonuclease-like
OG0001348	oligoribonuclease; oligoribonuclease, mitochondrial-like; PREDICTED: probable oligoribonuclease isoform X1; oligoribonuclease, mitochondrial-like isoform X1
OG0001349	acyl-CoA-binding protein homolog 1-like isoform X1; acyl-CoA-binding protein homolog 1-like; putative acyl-CoA-binding protein; PREDICTED: putative acyl-CoA-binding protein; acyl-CoA-binding protein homolog
OG0001350	LOW QUALITY PROTEIN: protein stoned-B-like; protein stoned-B-like; PREDICTED: protein stoned-B
OG0001351	ATP synthase subunit alpha, mitochondrial-like; ATP synthase subunit alpha, mitochondrial; LOW QUALITY PROTEIN: ATP synthase subunit alpha, mitochondrial; PREDICTED: ATP synthase subunit alpha, mitochondrial
OG0001352	protein split ends isoform X1
OG0001353	cell adhesion molecule 2-like isoform X4; cell adhesion molecule 1-like
OG0001354	aurora kinase C-like; aurora kinase B-like; aurora kinase B
OG0001355	abnormal spindle-like microcephaly-associated protein homolog isoform X2; protein abnormal spindle; abnormal spindle-like microcephaly-associated protein homolog; protein abnormal spindle-like
OG0001356	cell adhesion molecule 1-like; cell adhesion molecule 2-like isoform X4
OG0001357	programmed cell death protein 6-like isoform X1; PREDICTED: programmed cell death protein 6 isoform X1; programmed cell death protein 6
OG0001358	AGAP013007-PA
OG0001359	soluble guanylate cyclase 88E isoform X1; soluble guanylate cyclase 88E; PREDICTED: soluble guanylate cyclase 88E isoform X1
OG0001360	neuroligin-4, Y-linked isoform X1; PREDICTED: neuroligin-4, Y-linked isoform X1; neuroligin-4, Y-linked; neuroligin-1-like, partial; neuroligin-1
OG0001361	protein jim lovell isoform X1; zinc finger and BTB domain-containing protein 18-like isoform X1; protein tramtrack, beta isoform-like isoform X1; protein tramtrack, alpha isoform-like isoform X1; PREDICTED: tramtrack isoform X1
OG0001362	histamine H2 receptor, partial; adenosine receptor A2b isoform X1; histamine H2 receptor; uncharacterized LOC103314255
OG0001363	iron transport multicopper oxidase fetC isoform X1; laccase-like isoform X1; laccase-1-like; laccase-2-like; PREDICTED: laccase 1 isoform X1
OG0001364	PREDICTED: protein-methionine sulfoxide oxidase Mical; F-actin-monooxygenase Mical isoform X1; F-actin-monooxygenase Mical-like isoform X1; F-actin-monooxygenase Mical
OG0001365	ketimine reductase mu-crystallin; ketimine reductase mu-crystallin-like
OG0001366	rho guanine nucleotide exchange factor 5; ephexin-1 isoform X1; ephexin-1-like
OG0001367	short spindle 5
OG0001368	brain-specific serine protease 4-like; trypsin-1 isoform X1; trypsin-7-like; trypsin-1-like
OG0001369	killer cell lectin-like receptor subfamily B member 1A, partial; tigger transposable element-derived protein 2-like, partial; Protein CBG27332
OG0001370	ankyrin repeat and MYND domain-containing protein 1-like, partial
OG0001371	adhesion G-protein coupled receptor G4-like; adhesion G-protein coupled receptor G4 isoform X1; adhesion G-protein coupled receptor G2-like; PREDICTED: G-protein coupled receptor 126-like
OG0001372	odorant receptor 43a-like; PREDICTED: odorant receptor 83a; PREDICTED: putative odorant receptor 85e; odorant receptor Or1-like isoform X1; putative odorant receptor 85e
OG0001373	acid sphingomyelinase-like phosphodiesterase 3b; acid sphingomyelinase-like phosphodiesterase 3a isoform X1; acid sphingomyelinase-like phosphodiesterase 3a; PREDICTED: acid sphingomyelinase-like phosphodiesterase 3b
OG0001374	AGAP002855-PA
OG0001375	NA
OG0001376	histone H4-like; PREDICTED: histone H4
OG0001377	sodium-dependent nutrient amino acid transporter 1-like; sodium-dependent dopamine transporter-like; sodium- and chloride-dependent glycine transporter 2-like
OG0001378	inactive dipeptidyl peptidase 10, partial
OG0001379	NA
OG0001380	intermembrane lipid transfer protein vps13B-like isoform X3
OG0001381	retrovirus-related Pol polyprotein from transposon TNT 1-94; putative integrase core domain protein
OG0001382	NA
OG0001383	cytochrome P450 6a8-like
OG0001384	target of rapamycin; zinc finger BED domain-containing protein 4-like
OG0001385	retinol-binding protein 4-like; lazarillo protein-like
OG0001386	NA
OG0001387	retinol-binding protein 4-like; nucleolar transcription factor 1-A-like
OG0001388	NA
OG0001389	transmembrane protein 181
OG0001390	NA
OG0001391	putative integrase core domain protein; Pao retrotransposon peptidase superfamily, partial; LOW QUALITY PROTEIN: vacuolar protein sorting-associated protein 13D
OG0001392	activity-regulated cytoskeleton associated protein 2-like; collagen alpha-2(IV) chain-like; extensin-like; trichohyalin-like
OG0001393	laminin subunit alpha-1
OG0001394	cytochrome P450 4V2-like; cytochrome P450 4d2-like; cytochrome P450 4V2-like isoform X1
OG0001395	retrovirus-related Pol polyprotein from transposon TNT 1-94
OG0001396	PREDICTED: dynein heavy chain 2, axonemal
OG0001397	transmembrane protease serine 9-like; trypsin alpha-like; trypsin alpha-4-like; trypsin alpha-4-like isoform X1; trypsin delta/gamma-like protein CG30031
OG0001398	PREDICTED: piggyBac transposable element-derived protein 4-like
OG0001399	NA
OG0001400	NA
OG0001401	NA
OG0001402	NA
OG0001403	NA
OG0001404	probable endopolygalacturonase II; probable endopolygalacturonase B; probable endopolygalacturonase A; LOW QUALITY PROTEIN: polygalacturonase
OG0001405	paramyosin isoform X1
OG0001406	eukaryotic translation initiation factor 5B-like; cGMP-specific 3',5'-cyclic phosphodiesterase-like; MFS-type transporter clz9-like
OG0001407	tigger transposable element-derived protein 4-like; tigger transposable element-derived protein 2-like
OG0001408	PREDICTED: protein unc-13 homolog C-like; protein unc-13 homolog C-like
OG0001409	NA
OG0001410	cytochrome P450 4c21-like isoform X3; cytochrome P450 4c3-like; cytochrome P450 4c21-like isoform X4; cytochrome P450 4V2-like
OG0001411	serine/arginine repetitive matrix protein 1-like
OG0001412	putative gustatory receptor 28b; PREDICTED: putative gustatory receptor 28b; putative gustatory receptor 28a
OG0001413	sporozoite surface protein 2-like; dynein heavy chain 1, axonemal-like, partial
OG0001414	zinc finger BED domain-containing protein 5-like; transcription factor Adf-1-like; zinc finger protein 333-like
OG0001415	NA
OG0001416	PREDICTED: protein takeout; PREDICTED: protein takeout-like
OG0001417	NA
OG0001418	inositol-trisphosphate 3-kinase B isoform X2; PREDICTED: inositol-trisphosphate 3-kinase A isoform X1; PREDICTED: inositol-trisphosphate 3-kinase A isoform X2; inositol-trisphosphate 3-kinase A
OG0001419	sarcosine dehydrogenase, mitochondrial isoform X2; sarcosine dehydrogenase, mitochondrial; sarcosine dehydrogenase, mitochondrial-like
OG0001420	HMG box transcription factor BBX-like; HMG box transcription factor BBX; HMG box transcription factor BBX isoform X2
OG0001421	sorting nexin-19-like
OG0001422	succinate dehydrogenase cytochrome b560 subunit, mitochondrial-like; succinate dehydrogenase cytochrome b560 subunit, mitochondrial; PREDICTED: succinate dehydrogenase cytochrome b560 subunit, mitochondrial isoform X1
OG0001423	telomere-associated protein RIF1-like isoform X1; telomere-associated protein RIF1; PREDICTED: mucin-4
OG0001424	fructose-bisphosphate aldolase-like; fructose-bisphosphate aldolase
OG0001425	BUB3-interacting and GLEBS motif-containing protein ZNF207 isoform X1; BUB3-interacting and GLEBS motif-containing protein ZNF207; PREDICTED: BUB3-interacting and GLEBS motif-containing protein ZNF207 isoform X1
OG0001426	cleavage stimulation factor subunit 2 isoform X1; cleavage stimulation factor subunit 2 tau variant; cleavage stimulation factor subunit 2-like; PREDICTED: cleavage stimulation factor subunit 2 tau variant isoform X1
OG0001427	L-dopachrome tautomerase yellow-f2; yellow-f precursor; L-dopachrome tautomerase yellow-f2-like; L-dopachrome tautomerase yellow-f2 isoform X1
OG0001428	PBAN-type neuropeptides-like; PREDICTED: PBAN-type neuropeptides isoform X1; PBAN-type neuropeptides
OG0001429	U4/U6 small nuclear ribonucleoprotein Prp3; U4/U6 small nuclear ribonucleoprotein Prp3 isoform X1
OG0001430	lysosomal Pro-X carboxypeptidase; PREDICTED: lysosomal Pro-X carboxypeptidase
OG0001431	lipase 3-like; lysosomal acid lipase/cholesteryl ester hydrolase-like isoform X1; lipase 3-like isoform X1; lipase 3; lipase member K-like
OG0001432	retinol-binding protein pinta; retinol-binding protein pinta-like
OG0001433	PREDICTED: band 7 protein AGAP004871 isoform X1; band 7 protein AGAP004871-like isoform X2; band 7 protein AGAP004871-like isoform X1; band 7 protein AGAP004871 isoform X2; band 7 protein AAEL010189
OG0001434	pumilio homolog 2; pumilio homolog 2 isoform X1; PREDICTED: pumilio homolog 2 isoform X1; maternal protein pumilio isoform X1
OG0001435	scavenger receptor class B member 1-like; scavenger receptor class B member 1
OG0001436	beta-ureidopropionase; beta-ureidopropionase-like
OG0001437	39S ribosomal protein L50, mitochondrial
OG0001438	AT-rich interactive domain-containing protein 5B; AT-rich interactive domain-containing protein 5B-like; PREDICTED: AT-rich interactive domain-containing protein 5B isoform X1; AT-rich interactive domain-containing protein 5B, partial
OG0001439	probable 3-hydroxyacyl-CoA dehydrogenase B0272.3; hydroxyacyl-coenzyme A dehydrogenase, mitochondrial; hydroxyacyl-coenzyme A dehydrogenase, mitochondrial-like; PREDICTED: hydroxyacyl-coenzyme A dehydrogenase, mitochondrial
OG0001440	serine/threonine-protein kinase VRK1 isoform X1; serine/threonine-protein kinase VRK1-like; PREDICTED: serine/threonine-protein kinase VRK1
OG0001441	division abnormally delayed protein; PREDICTED: division abnormally delayed protein; division abnormally delayed protein isoform X1
OG0001442	serine/threonine-protein phosphatase 2A regulatory subunit B'' subunit alpha isoform X1; serine/threonine-protein phosphatase 2A regulatory subunit B'' subunit alpha-like isoform X2; serine/threonine-protein phosphatase 2A regulatory subunit B'' subunit beta isoform X1; serine/threonine-protein phosphatase 2A regulatory subunit B'' subunit alpha-like isoform X1; serine/threonine-protein phosphata…
OG0001443	serine/threonine-protein phosphatase 6 regulatory ankyrin repeat subunit B-like isoform X3; arginine kinase-like isoform X1; arginine kinase
OG0001444	zinc finger CCCH domain-containing protein 13-like; mucin-3A isoform X1; probable GPI-anchored adhesin-like protein PGA55; mucin-3A isoform X2
OG0001445	innexin inx7; innexin inx7 isoform X1; innexin inx7-like
OG0001446	PREDICTED: cadherin-87A; cadherin-87A; cadherin-87A isoform X1; cadherin-87A, partial; cadherin-87A-like
OG0001447	zinc finger BED domain-containing protein 5-like
OG0001448	PREDICTED: synaptic vesicle glycoprotein 2B isoform X1; synaptic vesicle glycoprotein 2B-like isoform X1; synaptic vesicle glycoprotein 2C-like isoform X1; synaptic vesicle glycoprotein 2B-like isoform X2
OG0001449	ATP-dependent RNA helicase DDX54; PREDICTED: ATP-dependent RNA helicase DDX54
OG0001450	nose resistant to fluoxetine protein 6-like; PREDICTED: nose resistant to fluoxetine protein 6 isoform X1; O-acyltransferase like protein-like; PREDICTED: nose resistant to fluoxetine protein 6-like isoform X1
OG0001451	titin-like; PREDICTED: meiotic recombination protein REC8 homolog; meiotic recombination protein REC8 homolog; titin-like isoform X1
OG0001452	inhibitor of nuclear factor kappa-B kinase subunit epsilon-like; serine/threonine-protein kinase TBK1-like; PREDICTED: serine/threonine-protein kinase TBK1; serine/threonine-protein kinase TBK1
OG0001453	tyrosine protein-kinase src-2 isoform X1; tyrosine-protein kinase Src42A; tyrosine-protein kinase Src42A isoform X1; PREDICTED: tyrosine-protein kinase Src42A isoform X1
OG0001454	hapless 2 isoform X1; hapless 2; hapless 2-like
OG0001455	mitogen-activated protein kinase 15 isoform X1; mitogen-activated protein kinase 15-like; mitogen-activated protein kinase 15
OG0001456	ubiquitin carboxyl-terminal hydrolase puf; ubiquitin carboxyl-terminal hydrolase puf isoform X1; ubiquitin carboxyl-terminal hydrolase 34
OG0001457	solute carrier family 46 member 3-like; proton-coupled folate transporter-like
OG0001458	retinaldehyde-binding protein 1-like isoform X1; alpha-tocopherol transfer protein-like; alpha-tocopherol transfer protein-like isoform X1; PREDICTED: clavesin-1
OG0001459	PREDICTED: LOW QUALITY PROTEIN: metabotropic glutamate receptor 2-like; metabotropic glutamate receptor 2-like; metabotropic glutamate receptor 2-like isoform X1; metabotropic glutamate receptor-like; metabotropic glutamate receptor 4-like
OG0001460	zinc finger protein 395-like; zinc finger protein 395; PREDICTED: zinc finger protein 395 isoform X1
OG0001461	MIP18 family protein CG30152 isoform X1; MIP18 family protein galla-1; MIP18 family protein galla-1-like isoform X1
OG0001462	neuropeptide CCHamide-2 receptor-like; PREDICTED: gastrin-releasing peptide receptor isoform X1; neuropeptide CCHamide-2 receptor-like isoform X1
OG0001463	DNA (cytosine-5)-methyltransferase PliMCI-like; DNA (cytosine-5)-methyltransferase 1-like; DNA (cytosine-5)-methyltransferase 1
OG0001464	protein N-terminal asparagine amidohydrolase-like; PREDICTED: protein N-terminal asparagine amidohydrolase isoform X1; protein N-terminal asparagine amidohydrolase
OG0001465	extracellular serine/threonine protein CG31145-like; PREDICTED: extracellular serine/threonine protein CG31145 isoform X1; extracellular serine/threonine protein CG31145
OG0001466	trafficking kinesin-binding protein milt isoform X1; PREDICTED: trafficking kinesin-binding protein milt isoform X1
OG0001467	pancreatic lipase-related protein 2 isoform X1; phospholipase A1 VesT1.02; PREDICTED: phospholipase A1 member A; phospholipase A1 member A
OG0001468	dynein assembly factor 1, axonemal homolog; dynein axonemal assembly factor 1 homolog
OG0001469	LOW QUALITY PROTEIN: glutamate receptor 1; glutamate receptor 1; PREDICTED: glutamate receptor 1
OG0001470	UPF0764 protein C16orf89 homolog; UPF0764 protein C16orf89 homolog isoform X1; PREDICTED: UPF0764 protein C16orf89 homolog
OG0001471	cytochrome c oxidase assembly protein COX18, mitochondrial-like; mitochondrial inner membrane protein COX18
OG0001472	S-formylglutathione hydrolase isoform X1; S-formylglutathione hydrolase; PREDICTED: S-formylglutathione hydrolase
OG0001473	protein Skeletor, isoforms B/C-like, partial; protein Skeletor, isoforms B/C; protein Skeletor, isoforms D/E-like; PREDICTED: protein Skeletor, isoforms B/C isoform X1
OG0001474	organic cation transporter protein isoform X1; solute carrier family 22 member 3-like; organic cation transporter protein-like; organic cation transporter protein-like isoform X1
OG0001475	laminin subunit gamma-1 isoform X1; laminin subunit gamma-1; laminin subunit gamma-1-like isoform X2
OG0001476	putative zinc metalloproteinase YIL108W; putative zinc metalloproteinase C607.06c
OG0001477	PREDICTED: anoctamin-5-like isoform X1; anoctamin-3-like; anoctamin-4-like; anoctamin-3-like isoform X1
OG0001478	protein-L-isoaspartate O-methyltransferase domain-containing protein 1 isoform X1; protein-L-isoaspartate O-methyltransferase domain-containing protein 1-like; ABC transporter F family member 4-like; PREDICTED: protein-L-isoaspartate O-methyltransferase domain-containing protein 1
OG0001479	zinc finger protein 502-like; zinc finger protein 27-like, partial; zinc finger protein 182; zinc finger protein 271; PREDICTED: zinc finger protein 709 isoform X1
OG0001480	zinc finger protein 271-like; E3 ubiquitin-protein ligase E3D-like isoform X1; m7GpppX diphosphatase
OG0001481	calcineurin-binding protein cabin-1-like isoform X1; calcineurin-binding protein cabin-1 isoform X1; PREDICTED: calcineurin-binding protein cabin-1 isoform X1; calcineurin-binding protein cabin-1-like
OG0001482	cytoskeleton-associated protein 2-like
OG0001483	mucin-17; mucin-17-like isoform X1; mucin-2-like isoform X1; PREDICTED: mucin-2 isoform X1
OG0001484	low density lipoprotein receptor-related protein-like protein precursor
OG0001485	troponin C isoform X1; troponin C-like; troponin C
OG0001486	relaxin receptor 2-like isoform X1; PREDICTED: relaxin receptor 2; relaxin receptor 2-like; relaxin receptor 2
OG0001487	xaa-Pro dipeptidase isoform X1; xaa-Pro dipeptidase; xaa-Pro dipeptidase isoform X2; PREDICTED: xaa-Pro dipeptidase isoform X1
OG0001488	general odorant-binding protein 56d-like; general odorant-binding protein 56d; general odorant-binding protein 56a-like; PREDICTED: general odorant-binding protein 56d
OG0001489	PREDICTED: 40S ribosomal protein S13; 40S ribosomal protein S13
OG0001490	palmitoyltransferase ZDHHC15B isoform X1; PREDICTED: palmitoyltransferase ZDHHC15 isoform X1; palmitoyltransferase ZDHHC15 isoform X1; palmitoyltransferase ZDHHC2 isoform X1
OG0001491	endochitinase A-like; probable serine/threonine-protein kinase MARK-A isoform X2; cell surface glycoprotein 1-like; cell wall protein DAN4-like isoform X2
OG0001492	nuclear pore complex protein Nup50-like; nuclear pore complex protein Nup50
OG0001493	chitin deacetylase 4 precursor; chitin deacetylase 1
OG0001494	AGAP006940-PA
OG0001495	bestrophin-2 isoform X1; bestrophin-4 isoform X1; PREDICTED: bestrophin-4 isoform X1; PREDICTED: bestrophin-3 isoform X1
OG0001496	PREDICTED: pyruvate carboxylase, mitochondrial isoform X1; pyruvate carboxylase, mitochondrial isoform X1; pyruvate carboxylase, mitochondrial; pyruvate carboxylase, mitochondrial-like isoform X1
OG0001497	probable phosphoserine aminotransferase
OG0001498	c-Myc-binding protein homolog; PREDICTED: C-Myc-binding protein homolog; c-Myc-binding protein
OG0001499	PREDICTED: neuroligin-4, X-linked; neuroligin-1-like; neuroligin-4, X-linked-like; neuroligin-4, X-linked
OG0001500	serine-rich adhesin for platelets-like
OG0001501	monocarboxylate transporter 9-like; PREDICTED: monocarboxylate transporter 9-like
OG0001502	congested-like trachea protein; PREDICTED: congested-like trachea protein
OG0001503	activin receptor type-2A isoform X1; activin receptor type-2A; PREDICTED: activin receptor type-2A isoform X1
OG0001504	ras-related protein Rab6 isoform X1; PREDICTED: ras-related protein Rab6 isoform X1
OG0001505	glutamyl aminopeptidase-like isoform X1; glutamyl aminopeptidase isoform X1
OG0001506	chromatin modification-related protein eaf-1 isoform X1; nuclear receptor coactivator 6; BRD4-interacting chromatin-remodeling complex-associated protein-like; GATA zinc finger domain-containing protein 10-like, partial
OG0001507	GRB10-interacting GYF protein 2 isoform X1; GIGYF family protein CG11148 isoform X1; GIGYF family protein CG11148
OG0001508	ovochymase-1-like; venom serine protease 34-like; venom serine protease-like
OG0001509	maternal protein exuperantia; maternal protein exuperantia-1; maternal protein exuperantia-1-like
OG0001510	putative nuclease HARBI1; protein ALP1-like; putative nuclease HARBI1 isoform X1
OG0001511	general transcription factor IIF subunit 1; PREDICTED: general transcription factor IIF subunit 1 isoform X1
OG0001512	voltage-dependent calcium channel type A subunit alpha-1 isoform X1; voltage-dependent calcium channel type A subunit alpha-1; voltage-dependent calcium channel type A subunit alpha-1-like
OG0001513	inactive rhomboid protein 1 isoform X1; inactive rhomboid protein 1 isoform X2; inactive rhomboid protein 1; inactive rhomboid protein 2-like
OG0001514	UNC93-like protein isoform X1; UNC93-like protein
OG0001515	matrix metalloproteinase-25-like; matrix metalloproteinase-2-like isoform X1; PREDICTED: matrix metalloproteinase-25; matrix metalloproteinase-2-like
OG0001516	organic cation transporter protein-like isoform X1; organic cation transporter protein isoform X2; organic cation transporter protein isoform X1; organic cation transporter protein-like
OG0001517	protein-serine O-palmitoleoyltransferase porcupine-like; protein-serine O-palmitoleoyltransferase porcupine; PREDICTED: protein-serine O-palmitoleoyltransferase porcupine; protein-serine O-palmitoleoyltransferase porcupine isoform X1
OG0001518	14-3-3 protein zeta isoform X1; 14-3-3-like protein 2
OG0001519	ATP-dependent Clp protease proteolytic subunit; PREDICTED: ATP-dependent Clp protease proteolytic subunit; PREDICTED: ATP-dependent Clp protease proteolytic subunit, mitochondrial
OG0001520	putative mediator of RNA polymerase II transcription subunit 26
OG0001521	mucin-5AC-like; peflin-like; peflin isoform X1
OG0001522	F-box only protein 6-like; F-box only protein 6 isoform X1; PREDICTED: F-box only protein 6
OG0001523	neurabin-1 isoform X8; neurabin-1-like isoform X3; neurabin-1 isoform X3; PREDICTED: neurabin-1 isoform X1
OG0001524	probable cytochrome P450 301a1, mitochondrial; PREDICTED: probable cytochrome P450 301a1, mitochondrial; probable cytochrome P450 301a1, mitochondrial isoform X1
OG0001525	brain protein I3
OG0001526	protein polybromo-1 isoform X1; PREDICTED: protein polybromo-1 isoform X1
OG0001527	PREDICTED: leucine-rich repeat-containing protein 34; leucine-rich repeat-containing protein 34-like; leucine-rich repeat-containing protein 34
OG0001528	prosaposin-like; nucleoside diphosphate kinase homolog 5-like; PREDICTED: nucleoside diphosphate kinase homolog 5
OG0001529	PREDICTED: pituitary homeobox homolog Ptx1 isoform X1; pituitary homeobox homolog Ptx1 isoform X1; pituitary homeobox homolog Ptx1 isoform X2; pituitary homeobox homolog Ptx1
OG0001530	probable ATP-dependent RNA helicase DDX52; PREDICTED: probable ATP-dependent RNA helicase DDX52
OG0001531	E3 ubiquitin-protein ligase TRAIP; E3 ubiquitin-protein ligase TRAIP-like; E3 ubiquitin-protein ligase TRAIP isoform X1
OG0001532	nephrin; nephrin isoform X1; PREDICTED: nephrin isoform X1; nephrin-like isoform X1
OG0001533	elongation of very long chain fatty acids protein AAEL008004-like; elongation of very long chain fatty acids protein AAEL008004; PREDICTED: elongation of very long chain fatty acids protein AAEL008004 isoform X1
OG0001534	protein mothers against dpp isoform X1; PREDICTED: protein mothers against dpp isoform X1
OG0001535	NADH-ubiquinone oxidoreductase 75 kDa subunit, mitochondrial isoform X1; NADH-ubiquinone oxidoreductase 75 kDa subunit, mitochondrial; PREDICTED: NADH-ubiquinone oxidoreductase 75 kDa subunit, mitochondrial
OG0001536	tyrosine-protein phosphatase Lar isoform X5; PREDICTED: tyrosine-protein phosphatase Lar isoform X1; tyrosine-protein phosphatase Lar isoform X6; tyrosine-protein phosphatase Lar isoform X1
OG0001537	probable RNA-binding protein 46; probable RNA-binding protein 46 isoform X1; PREDICTED: APOBEC1 complementation factor-like
OG0001538	LOW QUALITY PROTEIN: spondin-1-like; PREDICTED: LOW QUALITY PROTEIN: spondin-1; spondin-1 isoform X1; spondin-1 isoform X2
OG0001539	probable cytochrome P450 12a5, mitochondrial isoform X1; cytochrome P450 CYP12A2-like; probable cytochrome P450 12a5, mitochondrial; probable cytochrome P450 12a4, mitochondrial; cytochrome P450 CYP12A2-like isoform X1
OG0001540	alpha-tocopherol transfer protein-like; PREDICTED: alpha-tocopherol transfer protein; alpha-tocopherol transfer protein
OG0001541	E3 ubiquitin-protein ligase TRIM37-like isoform X1; E3 ubiquitin-protein ligase TRIM37-like; PREDICTED: E3 ubiquitin-protein ligase TRIM37 isoform X3
OG0001542	guanine nucleotide exchange factor for Rab-3A-like; guanine nucleotide exchange factor for Rab-3A; PREDICTED: guanine nucleotide exchange factor for Rab-3A
OG0001543	PREDICTED: peroxidasin-like protein; peroxidasin-like protein; immunoglobulin superfamily member 10-like isoform X3
OG0001544	coiled-coil domain-containing protein 85C; coiled-coil domain-containing protein 85C-A isoform X1
OG0001545	4-hydroxyphenylpyruvate dioxygenase; 4-hydroxyphenylpyruvate dioxygenase-like
OG0001546	UDP-N-acetylhexosamine pyrophosphorylase-like protein 1; UDP-N-acetylhexosamine pyrophosphorylase
OG0001547	mucin-5AC isoform X2; putative GPI-anchored protein pfl2 isoform X2; mucin-5AC isoform X1; GTP-binding protein REM 1
OG0001548	protein rolling stone isoform X1; PREDICTED: protein rolling stone-like; PREDICTED: protein rolling stone; protein rolling stone; protein rolling stone-like isoform X1
OG0001549	short transient receptor potential channel 5-like; short transient receptor potential channel 4-like
OG0001550	eukaryotic translation initiation factor 4 gamma 3 isoform X1; eukaryotic translation initiation factor 4 gamma 3 isoform X6; eukaryotic translation initiation factor 4 gamma 3-like isoform X1
OG0001551	PREDICTED: L-threonine ammonia-lyase isoform X1; L-threonine ammonia-lyase isoform X1; PREDICTED: L-threonine ammonia-lyase isoform X2
OG0001552	flocculation protein FLO11 isoform X1; mucin-2 isoform X1; mucin-4 isoform X1; PREDICTED: mucin-5AC isoform X1
OG0001553	NA
OG0001554	glucose dehydrogenase; PREDICTED: glucose dehydrogenase
OG0001555	nucleolar protein 11-like isoform X1; nucleolar protein 11; PREDICTED: nucleolar protein 11; nucleolar protein 11-like isoform X2
OG0001556	EF-hand domain-containing family member B; EF-hand domain-containing family member B-like; PREDICTED: EF-hand domain-containing family member B
OG0001557	armadillo repeat-containing protein 2 isoform X1; armadillo repeat-containing protein 2; PREDICTED: armadillo repeat-containing protein 2 isoform X1; armadillo repeat-containing protein 2-like isoform X1
OG0001558	5'-3' exoribonuclease 1 isoform X1; LOW QUALITY PROTEIN: 5'-3' exoribonuclease 1; 5'-3' exoribonuclease 1; PREDICTED: 5'-3' exoribonuclease 1 isoform X1
OG0001559	serine hydroxymethyltransferase, cytosolic isoform X1; serine hydroxymethyltransferase, cytosolic-like isoform X1; PREDICTED: serine hydroxymethyltransferase, cytosolic isoform X1
OG0001560	PREDICTED: protein SET isoform X1; protein SET-like; protein SET
OG0001561	dynamin isoform X1; PREDICTED: dynamin isoform X1; dynamin isoform X2; dynamin
OG0001562	1-acyl-sn-glycerol-3-phosphate acyltransferase alpha isoform X1; 1-acyl-sn-glycerol-3-phosphate acyltransferase alpha isoform X2; 1-acyl-sn-glycerol-3-phosphate acyltransferase alpha-like; 1-acyl-sn-glycerol-3-phosphate acyltransferase alpha
OG0001563	UDP-glucuronosyltransferase 1-3 isoform X1; UDP-glucuronosyltransferase 1-9-like isoform X1; PREDICTED: UDP-glucuronosyltransferase 1-7C isoform X1; UDP-glucuronosyltransferase 1-8-like
OG0001564	sodium-dependent noradrenaline transporter; sodium-dependent dopamine transporter-like; PREDICTED: sodium-dependent noradrenaline transporter isoform X1; sodium-dependent noradrenaline transporter-like; sodium-dependent noradrenaline transporter-like, partial
OG0001565	insulin-like growth factor-binding protein complex acid labile subunit; PREDICTED: insulin-like growth factor-binding protein complex acid labile subunit; leucine-rich repeat-containing protein 15-like isoform X1; toll-like receptor 3 isoform X1; chondroadherin-like
OG0001566	tRNA 2'-phosphotransferase 1; PREDICTED: tRNA 2'-phosphotransferase 1
OG0001567	programmed cell death 6-interacting protein; PREDICTED: programmed cell death 6-interacting protein; programmed cell death 6-interacting protein-like
OG0001568	hydroxyacylglutathione hydrolase, mitochondrial isoform X1; hydroxyacylglutathione hydrolase, mitochondrial; PREDICTED: hydroxyacylglutathione hydrolase, mitochondrial isoform X1
OG0001569	isoleucine--tRNA ligase, mitochondrial isoform X1; PREDICTED: isoleucine--tRNA ligase, mitochondrial isoform X1; isoleucine--tRNA ligase, mitochondrial
OG0001570	trace amine-associated receptor 1; PREDICTED: CG13597-like amine receptor isoform X1; trace amine-associated receptor 8c-like
OG0001571	major royal jelly protein 1 isoform X1; major royal jelly protein 1-like isoform X1; yellow-e3 precursor; major royal jelly protein 2-like isoform X1; major royal jelly protein 2 isoform X1
OG0001572	PREDICTED: titin isoform X1; hemicentin-1-like; protein turtle-like isoform X1; nephrin-like; hemicentin-2-like
OG0001573	rabenosyn-5-like isoform X1; rabenosyn-5; rabenosyn-5-like
OG0001574	MATH and LRR domain-containing protein PFE0570w-like; PREDICTED: acidic repeat-containing protein; acidic repeat-containing protein-like
OG0001575	protein SERAC1 isoform X3; inorganic pyrophosphatase-like isoform X1; inorganic pyrophosphatase isoform X1; PREDICTED: inorganic pyrophosphatase isoform X1
OG0001576	peptide transporter family 1 isoform X1; peptide transporter family 1-like
OG0001577	dynein heavy chain 12, axonemal-like; LOW QUALITY PROTEIN: dynein heavy chain 12, axonemal; dynein heavy chain 12, axonemal; dynein heavy chain 7, axonemal; PREDICTED: dynein heavy chain 12, axonemal
OG0001578	bromodomain-containing protein 4 isoform X1; hepatoma-derived growth factor-related protein 2-like isoform X1
OG0001579	angiotensin-converting enzyme; angiotensin-converting enzyme-like
OG0001580	venom dipeptidyl peptidase 4 isoform X2; venom dipeptidyl peptidase 4-like isoform X1; venom dipeptidyl peptidase 4
OG0001581	protein mini spindles isoform X1; protein mini spindles; PREDICTED: cytoskeleton-associated protein 5
OG0001582	C2 domain-containing protein 3-like; PREDICTED: C2 domain-containing protein 3; C2 domain-containing protein 3 isoform X1
OG0001583	lutropin-choriogonadotropic hormone receptor-like isoform X1; PREDICTED: lutropin-choriogonadotropic hormone receptor isoform X1; lutropin-choriogonadotropic hormone receptor; lutropin-choriogonadotropic hormone receptor isoform X1; lutropin-choriogonadotropic hormone receptor, partial
OG0001584	phospholipase D3-like isoform X1; phospholipase D3 isoform X2; PREDICTED: phospholipase D3 isoform X1; phospholipase D3-like
OG0001585	beclin 1-associated autophagy-related key regulator-like isoform X1; beclin 1-associated autophagy-related key regulator isoform X1; beclin 1-associated autophagy-related key regulator-like; beclin 1-associated autophagy-related key regulator
OG0001586	importin-11; importin-11-like isoform X1
OG0001587	2-oxoisovalerate dehydrogenase subunit beta, mitochondrial; PREDICTED: 2-oxoisovalerate dehydrogenase subunit beta, mitochondrial isoform X1
OG0001588	phosphate carrier protein, mitochondrial-like; PREDICTED: phosphate carrier protein, mitochondrial-like isoform X1; phosphate carrier protein, mitochondrial
OG0001589	hyphally regulated cell wall protein 1-like, partial; neurotrypsin-like; LOW QUALITY PROTEIN: serine protease svh-1-like
OG0001590	serine/threonine-protein phosphatase rdgC; serine/threonine-protein phosphatase rdgC isoform X1; PREDICTED: serine/threonine-protein phosphatase rdgC
OG0001591	fructose-1,6-bisphosphatase 1-like isoform X1; PREDICTED: fructose-1,6-bisphosphatase isozyme 2-like isoform X1; fructose-1,6-bisphosphatase 1; fructose-1,6-bisphosphatase 1 isoform X1
OG0001592	DNA-binding protein D-ETS-6-like; DNA-binding protein D-ETS-6 isoform X1; PREDICTED: DNA-binding protein D-ETS-6; transcriptional regulator Erg-like; DNA-binding protein D-ETS-6-like isoform X1
OG0001593	barrier-to-autointegration factor-like; barrier-to-autointegration factor
OG0001594	2-methoxy-6-polyprenyl-1,4-benzoquinol methylase, mitochondrial-like; 2-methoxy-6-polyprenyl-1,4-benzoquinol methylase, mitochondrial; 2-methoxy-6-polyprenyl-1,4-benzoquinol methylase, mitochondrial isoform X1
OG0001595	LOW QUALITY PROTEIN: cingulin-like; hyaluronan-mediated motility receptor-like; myosin-1-like
OG0001596	transportin-3-like isoform X1; PREDICTED: transportin-3; transportin-3
OG0001597	transcription factor CP2-like protein 1 isoform X1; transcription factor CP2 isoform X1; transcription factor CP2-like protein 1; transcription factor CP2
OG0001598	vacuolar protein sorting-associated protein 13B; PREDICTED: vacuolar protein sorting-associated protein 13B isoform X1; vacuolar protein sorting-associated protein 13B-like
OG0001599	transcriptional regulator ovo isoform X1; transcriptional regulator ovo-like isoform X1
OG0001600	ATP-binding cassette sub-family G member 4; ATP-binding cassette sub-family G member 1; ATP-binding cassette sub-family G member 1-like
OG0001601	myosuppressin-like; myosuppressin; hemicentin-1-like; PREDICTED: myosuppressin-like
OG0001602	beta-1,3-galactosyltransferase 5-like isoform X1; beta-1,3-galactosyltransferase 5 isoform X1; PREDICTED: beta-1,3-galactosyltransferase 5 isoform X1; beta-1,3-galactosyltransferase 5
OG0001603	PREDICTED: protein disulfide-isomerase A3; protein disulfide-isomerase A3
OG0001604	rotatin-like; rotatin; rotatin isoform X1; PREDICTED: LOW QUALITY PROTEIN: rotatin
OG0001605	serine/threonine-protein kinase NLK isoform X1; PREDICTED: serine/threonine-protein kinase NLK isoform X1; serine/threonine-protein kinase NLK-like; serine/threonine-protein kinase NLK isoform X2
OG0001606	PREDICTED: UPF0609 protein C4orf27; histone PARylation factor 1; histone PARylation factor 1 isoform X1
OG0001607	myosin heavy chain, striated muscle; tropomyosin-1, isoforms 33/34-like; glutamine-rich protein 2-like
OG0001608	PREDICTED: rap guanine nucleotide exchange factor 4 isoform X1; rap guanine nucleotide exchange factor 4 isoform X2; rap guanine nucleotide exchange factor 4 isoform X1; rap guanine nucleotide exchange factor 4; rap guanine nucleotide exchange factor 4 isoform X3
OG0001609	neuroglobin-like; neuroglobin; PREDICTED: neuroglobin
OG0001610	dachshund homolog 1 isoform X1; PREDICTED: dachshund homolog 1 isoform X1; dachshund homolog 2 isoform X3; dachshund homolog 1-like isoform X1
OG0001611	centrosome-associated protein CEP250; PREDICTED: trichohyalin isoform X1; trichohyalin; myosin-3; myosin-10 isoform X1
OG0001612	myotubularin-related protein 9; PREDICTED: myotubularin-related protein 9 isoform X1
OG0001613	facilitated trehalose transporter Tret1-2 homolog isoform X1; PREDICTED: facilitated trehalose transporter Tret1-2 homolog isoform X1; facilitated trehalose transporter Tret1 isoform X1; facilitated trehalose transporter Tret1-2 homolog
OG0001614	threonylcarbamoyladenosine tRNA methylthiotransferase; PREDICTED: threonylcarbamoyladenosine tRNA methylthiotransferase; threonylcarbamoyladenosine tRNA methylthiotransferase isoform X1
OG0001615	protein phosphatase 1 regulatory subunit 12A-like isoform X1; PREDICTED: protein phosphatase 1 regulatory subunit 12B isoform X1; protein phosphatase 1 regulatory subunit 12A isoform X6; protein phosphatase 1 regulatory subunit 12A isoform X1; protein phosphatase 1 regulatory subunit 12A
OG0001616	CTL-like protein 2 isoform X1; PREDICTED: CTL-like protein 2 isoform X1; choline transporter-like 2 isoform X2; CTL-like protein 2
OG0001617	ubiquitin-like modifier-activating enzyme ATG7; ubiquitin-like modifier-activating enzyme ATG7 isoform X1
OG0001618	coiled-coil domain-containing protein 38; PREDICTED: coiled-coil domain-containing protein 37; cilia- and flagella-associated protein 100-like
OG0001619	adenylate cyclase type 2-like; adenylate cyclase type 2 isoform X1; PREDICTED: adenylate cyclase type 2 isoform X1
OG0001620	GTP cyclohydrolase 1; GTP cyclohydrolase 1 isoform X1; GTP cyclohydrolase 1-like isoform X1; PREDICTED: GTP cyclohydrolase 1 isoform X1
OG0001621	serum response factor homolog isoform X1; serum response factor homolog; PREDICTED: serum response factor isoform X1
OG0001622	52 kDa repressor of the inhibitor of the protein kinase-like; zinc finger MYM-type protein 1-like
OG0001623	kelch-like protein 41b isoform X1; BTB/POZ domain-containing protein 1-like; kelch-like protein 2; BTB/POZ domain-containing protein 2
OG0001624	retinoid-inducible serine carboxypeptidase-like; PREDICTED: retinoid-inducible serine carboxypeptidase
OG0001625	protein argonaute-2 isoform X1; PREDICTED: protein argonaute-2 isoform X1
OG0001626	NA
OG0001627	potassium channel subfamily K member 18 isoform X1; TWiK family of potassium channels protein 7-like; PREDICTED: TWiK family of potassium channels protein 7
OG0001628	collagen alpha chain CG42342-like isoform X1; PREDICTED: collagen alpha chain CG42342 isoform X1; collagen alpha chain CG42342 isoform X3; collagen alpha chain CG42342-like
OG0001629	probable citrate synthase 1, mitochondrial isoform X1; probable citrate synthase 2, mitochondrial isoform X1; probable citrate synthase 2, mitochondrial
OG0001630	evolutionarily conserved signaling intermediate in Toll pathway, mitochondrial-like; evolutionarily conserved signaling intermediate in Toll pathway, mitochondrial
OG0001631	acylamino-acid-releasing enzyme isoform X2; acylamino-acid-releasing enzyme-like; acylamino-acid-releasing enzyme
OG0001632	L-asparaginase isoform X1; 60 kDa lysophospholipase-like; 60 kDa lysophospholipase isoform X1; PREDICTED: L-asparaginase isoform X1
OG0001633	probable serine/threonine-protein kinase dyrk2
OG0001634	tetratricopeptide repeat protein 5-like isoform X1; tetratricopeptide repeat protein 5-like
OG0001635	PREDICTED: transmembrane and TPR repeat-containing protein 1; protein O-mannosyl-transferase TMTC1; transmembrane and TPR repeat-containing protein 1-like; transmembrane and TPR repeat-containing protein 1-like, partial; protein O-mannosyl-transferase TMTC1-like isoform X1
OG0001636	calcium uniporter protein, mitochondrial; PREDICTED: calcium uniporter protein, mitochondrial; calcium uniporter protein, mitochondrial isoform X1
OG0001637	junctophilin-1 isoform X1; probable serine/threonine-protein kinase ndrD isoform X1; junctophilin-1; junctophilin-1-like
OG0001638	F-box only protein 39-like; F-box only protein 39-like isoform X1; PREDICTED: F-box/LRR-repeat protein 3; F-box only protein 39
OG0001639	platelet-derived growth factor subunit A; placenta growth factor-like
OG0001640	eIF-2-alpha kinase GCN2; LOW QUALITY PROTEIN: eIF-2-alpha kinase GCN2; eIF-2-alpha kinase GCN2 isoform X1; PREDICTED: eIF-2-alpha kinase GCN2
OG0001641	filamentous growth regulator 23; mucin-16; PREDICTED: cell wall protein DAN4 isoform X1; mucin-2; mucin-5AC
OG0001642	homeobox protein CDX-1-like isoform X1; homeobox protein CHOX-CAD; PREDICTED: caudal isoform X1; homeotic protein caudal-like
OG0001643	facilitated trehalose transporter Tret1-like isoform X1; facilitated trehalose transporter Tret1-2 homolog; facilitated trehalose transporter Tret1-like
OG0001644	apoptosis-stimulating of p53 protein 2 isoform X1; apoptosis-stimulating of p53 protein 1; apoptosis-stimulating of p53 protein 2
OG0001645	solute carrier family 26 member 10-like isoform X1; solute carrier family 26 member 6; solute carrier family 26 member 10 isoform X1; PREDICTED: solute carrier family 26 member 10 isoform X1
OG0001646	proteasome activator complex subunit 4A-like; PREDICTED: proteasome activator complex subunit 4; proteasome activator complex subunit 4; proteasome activator complex subunit 4B-like
OG0001647	kinetochore-associated protein 1; kinetochore-associated protein 1-like
OG0001648	arylsulfatase I; arylsulfatase B; arylsulfatase B-like
OG0001649	leucine-rich repeat-containing protein 23-like; leucine-rich repeat-containing protein 23; leucine-rich repeat-containing protein 23-like isoform X1
OG0001650	ciliogenesis-associated TTC17-interacting protein-like; ciliogenesis-associated TTC17-interacting protein isoform X1
OG0001651	GATA zinc finger domain-containing protein 14-like; histidine-rich glycoprotein
OG0001652	V-type proton ATPase subunit d
OG0001653	protein dopey-1 homolog isoform X1; PREDICTED: protein dopey-1 homolog isoform X1
OG0001654	talin-2 isoform X1; talin-1 isoform X1; PREDICTED: talin-1 isoform X1; talin-2 isoform X2
OG0001655	activated CDC42 kinase 1; activated CDC42 kinase 1 isoform X1; activated CDC42 kinase 1 isoform X2; PREDICTED: activated CDC42 kinase 1
OG0001656	protein fork head; protein fork head-like
OG0001657	lysozyme 2; lysozyme; lysozyme-like
OG0001658	SET domain-containing protein SmydA-8-like; protein msta-like; protein msta-like isoform X1; SET domain-containing protein SmydA-8
OG0001659	peroxisomal multifunctional enzyme type 2-like isoform X1; peroxisomal multifunctional enzyme type 2 isoform X1; peroxisomal multifunctional enzyme type 2-like
OG0001660	ABC transporter G family member 23-like; ABC transporter G family member 20; ABC transporter G family member 20-like; ABC transporter G family member 23; ABC transporter G family member 23 isoform X1
OG0001661	kinesin-like protein KIF23
OG0001662	protein ELYS isoform X1; protein ELYS; PREDICTED: protein ELYS isoform X1
OG0001663	paxillin-B isoform X1; paxillin isoform X1; zinc finger protein 3 isoform X1; PREDICTED: prickle-like protein 3 isoform X1; LIM and senescent cell antigen-like-containing domain protein 1
OG0001664	cilia- and flagella-associated protein 69-like
OG0001665	opsin, ultraviolet-sensitive-like; opsin-2-like; PREDICTED: opsin, ultraviolet-sensitive isoform X1; opsin, ultraviolet-sensitive isoform X1
OG0001666	importin subunit alpha-7; importin subunit alpha-7 isoform X1; importin subunit alpha-7-like; PREDICTED: importin subunit alpha-7
OG0001667	glutaryl-CoA dehydrogenase, mitochondrial
OG0001668	synaptic vesicle glycoprotein 2B-like isoform X1; synaptic vesicle glycoprotein 2B; PREDICTED: synaptic vesicle glycoprotein 2B
OG0001669	facilitated trehalose transporter Tret1-like isoform X1; facilitated trehalose transporter Tret1-2 homolog isoform X1; PREDICTED: facilitated trehalose transporter Tret1 isoform X1; facilitated trehalose transporter Tret1-2 homolog isoform X4
OG0001670	carnitine O-palmitoyltransferase 2, mitochondrial; carnitine O-palmitoyltransferase 2, mitochondrial-like; PREDICTED: carnitine O-palmitoyltransferase 2, mitochondrial
OG0001671	period circadian protein isoform X1; PREDICTED: period isoform X1; period circadian protein
OG0001672	F-box/LRR-repeat protein 18-like isoform X1; F-box/LRR-repeat protein 18-like isoform X2; F-box/LRR-repeat protein 18
OG0001673	probable serine/threonine-protein kinase DDB_G0282963 isoform X1; MATH and LRR domain-containing protein PFE0570w isoform X3; MATH and LRR domain-containing protein PFE0570w isoform X1; uncharacterized threonine-rich GPI-anchored glycoprotein PJ4664.02 isoform X3
OG0001674	sideroflexin-1; sideroflexin-1-like; PREDICTED: sideroflexin-3
OG0001675	nucleoredoxin-like; nucleoredoxin; PREDICTED: nucleoredoxin
OG0001676	mitotic spindle assembly checkpoint protein MAD1; mitotic spindle assembly checkpoint protein MAD1-like; mitotic spindle assembly checkpoint protein MAD1 isoform X1
OG0001677	histone-lysine N-methyltransferase Su(var)3-9-like, partial; histone-lysine N-methyltransferase Su(var)3-9-like; histone-lysine N-methyltransferase SUV39H2-like isoform X1; histone-lysine N-methyltransferase Su(var)3-9-like isoform X1
OG0001678	type-2 histone deacetylase 1-like; lysosome-associated membrane glycoprotein 5-like; lysosome-associated membrane glycoprotein 5
OG0001679	glycerol kinase-like isoform X5; glycerol kinase isoform X1; glycerol kinase-like isoform X1; glycerol kinase
OG0001680	inactive dipeptidyl peptidase 10; PREDICTED: inactive dipeptidyl peptidase 10 isoform X1; inactive dipeptidyl peptidase 10, partial; probable dipeptidyl-aminopeptidase B
OG0001681	PREDICTED: glutathione synthetase isoform X4; glutathione synthetase-like isoform X1; glutathione synthetase; glutathione synthetase isoform X1
OG0001682	PREDICTED: translationally-controlled tumor protein homolog; translationally-controlled tumor protein homolog; translationally-controlled tumor protein homolog isoform X1
OG0001683	low-density lipoprotein receptor-related protein 4 isoform X1; PREDICTED: low-density lipoprotein receptor-related protein 4 isoform X1; low-density lipoprotein receptor-related protein 4
OG0001684	transmembrane protein 131; transmembrane protein 131 isoform X1; transmembrane protein 131 isoform X2
OG0001685	sulfide:quinone oxidoreductase, mitochondrial; sulfide:quinone oxidoreductase, mitochondrial isoform X1
OG0001686	protein ABHD4; PREDICTED: protein ABHD4-like isoform X1; 1-acylglycerol-3-phosphate O-acyltransferase ABHD5-like isoform X1; 1-acylglycerol-3-phosphate O-acyltransferase ABHD5
OG0001687	serine-rich adhesin for platelets; Protostome-specific GEF, isoform F; intersectin-1-like, partial
OG0001688	probable aconitate hydratase, mitochondrial isoform X1; probable aconitate hydratase, mitochondrial; PREDICTED: probable aconitate hydratase, mitochondrial
OG0001689	endopolyphosphatase-like; AGAP013414-PA
OG0001690	RNA polymerase II degradation factor 1-like; AGAP013007-PA
OG0001691	NA
OG0001692	piggyBac transposable element-derived protein 3-like, partial; piggyBac transposable element-derived protein 3-like; piggyBac transposable element-derived protein 2-like
OG0001693	protein ALP1-like; protein ANTAGONIST OF LIKE HETEROCHROMATIN PROTEIN 1-like
OG0001694	myb-like protein A
OG0001695	turripeptide Gli9.1-like; vasotab-like isoform X1; vasotab-like
OG0001696	titin-like; titin-like isoform X2; PREDICTED: titin
OG0001697	sensory neuron membrane protein 2-like; PREDICTED: sensory neuron membrane protein 2-like isoform X1
OG0001698	PREDICTED: thyrotropin-releasing hormone receptor; somatostatin receptor type 4-like isoform X1; thyrotropin-releasing hormone receptor-like; thyrotropin-releasing hormone receptor isoform X1; thyrotropin-releasing hormone receptor
OG0001699	Pao retrotransposon peptidase superfamily; serine protease gd-like; LOW QUALITY PROTEIN: vacuolar protein sorting-associated protein 13D; PREDICTED: vacuolar protein sorting-associated protein 13-like protein
OG0001700	PREDICTED: probable ATP-dependent DNA helicase HFM1 isoform X1; probable ATP-dependent DNA helicase HFM1; probable ATP-dependent DNA helicase HFM1 isoform X1
OG0001701	NA
OG0001702	PREDICTED: retrovirus-related Pol polyprotein from transposon 17.6 isoform X4; retrovirus-related Pol polyprotein from transposon 17.6; PREDICTED: retrovirus-related Pol polyprotein from transposon 17.6 isoform X3
OG0001703	zinc finger BED domain-containing protein 3-like isoform X2
OG0001704	NA
OG0001705	putative integrase core domain protein; LOW QUALITY PROTEIN: vacuolar protein sorting-associated protein 13D
OG0001706	NA
OG0001707	alpha-tocopherol transfer protein-like
OG0001708	NA
OG0001709	piggyBac transposable element-derived protein 4-like; sugar transporter SWEET1 isoform X1; NAD-dependent protein deacetylase Sir2B-like
OG0001710	nucleolar transcription factor 1-A-like; poly
OG0001711	piggyBac transposable element-derived protein 4-like; piggyBac transposable element-derived protein 4-like, partial
OG0001712	NA
OG0001713	NA
OG0001714	NA
OG0001715	NA
OG0001716	NA
OG0001717	NA
OG0001718	titin-like isoform X2; titin-like isoform X3; pollen-specific leucine-rich repeat extensin-like protein 3
OG0001719	PREDICTED: retrovirus-related Pol polyprotein from type-1 retrotransposable element R1; voltage-dependent calcium channel subunit alpha-2/delta-3-like; LOW QUALITY PROTEIN: DNA ligase 1-like; peptidoglycan-recognition protein SB1-like
OG0001720	NA
OG0001721	craniofacial development protein 2-like; PREDICTED: RNA-directed DNA polymerase from mobile element jockey-like
OG0001722	LOW QUALITY PROTEIN: pectinesterase; pectinesterase
OG0001723	PREDICTED: RNA-directed DNA polymerase from mobile element jockey-like
OG0001724	piggyBac transposable element-derived protein 2-like; piggyBac transposable element-derived protein 3-like; KRAB-A domain-containing protein 2-like
OG0001725	glutamate receptor 3.1-like; glutamate receptor U1-like; glutamate receptor ionotropic, delta-1
OG0001726	NA
OG0001727	PREDICTED: pogo transposable element with KRAB domain-like; PREDICTED: pogo transposable element with ZNF domain-like
OG0001728	NA
OG0001729	putative odorant receptor 85d; odorant receptor 43a-like
OG0001730	Pao retrotransposon peptidase superfamily, partial; putative integrase core domain protein; centrosomal protein of 135 kDa-like
OG0001731	golgin subfamily A member 6-like protein 22; PREDICTED: retrovirus-related Pol polyprotein from transposon 17.6
OG0001732	phenoloxidase-activating factor 3-like; phenoloxidase-activating factor 1-like isoform X1; serine protease 7-like isoform X1
OG0001733	uncharacterized oxidoreductase dhs-27-like
OG0001734	lachesin
OG0001735	PREDICTED: choline transporter-like protein 3 isoform X1; PREDICTED: choline transporter-like protein 2 isoform X1; PREDICTED: choline transporter-like protein 1 isoform X1; PREDICTED: choline transporter-like protein 1
OG0001736	cytochrome P450 4c3-like; PREDICTED: cytochrome P450 4C1; PREDICTED: cytochrome P450 4C1 isoform X1
OG0001737	NA
OG0001738	NA
OG0001739	NA
OG0001740	NA
OG0001741	NA
OG0001742	NA
OG0001743	NA
OG0001744	NA
OG0001745	NA
OG0001746	NA
OG0001747	ionotropic receptor 75a-like; ionotropic receptor 75a; leucine-rich repeat-containing protein 15-like
OG0001748	LOW QUALITY PROTEIN: methyltransferase-like protein 5; methyltransferase-like protein 5; PREDICTED: methyltransferase-like protein 5; LOW QUALITY PROTEIN: rRNA N6-adenosine-methyltransferase METTL5-like
OG0001749	translation initiation factor eIF-2B subunit delta; translation initiation factor eIF-2B subunit delta isoform X1; translation initiation factor eIF-2B subunit delta-like
OG0001750	AGAP007851-PA
OG0001751	PREDICTED: neural cell adhesion molecule 2 isoform X1; hemicentin-1; neural cell adhesion molecule 2; nephrin, partial
OG0001752	autophagy-related protein 2 homolog A; autophagy-related protein 2 homolog B isoform X1; PREDICTED: autophagy-related protein 2 homolog B isoform X1
OG0001753	alpha-tocopherol transfer protein-like; transmembrane emp24 domain-containing protein 2; transmembrane emp24 domain-containing protein 2-like
OG0001754	lamin-B receptor; PREDICTED: delta(14)-sterol reductase; delta(14)-sterol reductase LBR-like isoform X1
OG0001755	probable serine/threonine-protein kinase DDB_G0282963
OG0001756	multidrug resistance-associated protein 4-like; multidrug resistance-associated protein 4; probable multidrug resistance-associated protein lethal(2)03659
OG0001757	synaptogyrin; synaptogyrin-like; synaptogyrin isoform X1
OG0001758	ovarian-specific serine/threonine-protein kinase Lok-like isoform X1; ovarian-specific serine/threonine-protein kinase Lok; myosin light chain kinase A; PREDICTED: serine/threonine-protein kinase Chk2 isoform X1
OG0001759	transcription elongation factor SPT4-A; transcription elongation factor SPT4-like; transcription elongation factor SPT4
OG0001760	replication factor C subunit 5; replication factor C subunit 5 isoform X1
OG0001761	RNA-binding protein 28-like; RNA-binding protein 28
OG0001762	alpha-N-acetylgalactosaminidase; PREDICTED: alpha-N-acetylgalactosaminidase
OG0001763	PREDICTED: aspartate aminotransferase, cytoplasmic; probable aspartate aminotransferase, cytoplasmic; aspartate aminotransferase, cytoplasmic
OG0001764	growth hormone-regulated TBC protein 1-A-like; growth hormone-regulated TBC protein 1
OG0001765	protein takeout; protein takeout-like
OG0001766	facilitated trehalose transporter Tret1-like isoform X1; facilitated trehalose transporter Tret1; facilitated trehalose transporter Tret1-like
OG0001767	mucin-2 isoform X2; microtubule-associated protein futsch isoform X1; microtubule-associated protein 4-like isoform X5; PREDICTED: 205 kDa microtubule-associated protein; titin-like
OG0001768	serine/arginine repetitive matrix protein 2; serine/arginine repetitive matrix protein 1 isoform X1; serine/arginine repetitive matrix protein 1; muscle M-line assembly protein unc-89 isoform X1; serine/arginine repetitive matrix protein 1 isoform X3
OG0001769	RIB43A-like with coiled-coils protein 2; PREDICTED: RIB43A-like with coiled-coils protein 2
OG0001770	transcription initiation protein SPT3 homolog; PREDICTED: transcription initiation protein SPT3 homolog
OG0001771	transcription initiation factor TFIID subunit 1; transcription initiation factor TFIID subunit 1 isoform X1; PREDICTED: transcription initiation factor TFIID subunit 1 isoform X1
OG0001772	cilia- and flagella-associated protein 74-like; cilia- and flagella-associated protein 74-like isoform X4
OG0001773	A disintegrin and metalloproteinase with thrombospondin motifs 9 isoform X1; A disintegrin and metalloproteinase with thrombospondin motifs 9; PREDICTED: A disintegrin and metalloproteinase with thrombospondin motifs 9 isoform X1
OG0001774	putative oxidoreductase GLYR1 homolog; PREDICTED: putative oxidoreductase GLYR1 homolog
OG0001775	malonate--CoA ligase ACSF3, mitochondrial; acyl-CoA synthetase family member 3, mitochondrial; malonate--CoA ligase ACSF3, mitochondrial-like isoform X1; PREDICTED: acyl-CoA synthetase family member 3, mitochondrial
OG0001776	RNA-binding protein 33-like isoform X1; formin-like protein 7 isoform X1; bromodomain-containing protein 4 isoform X1; activating signal cointegrator 1 complex subunit 2 homolog; fibrous sheath CABYR-binding protein-like isoform X1
OG0001777	transcription elongation regulator 1
OG0001778	HEAT repeat-containing protein 6; HEAT repeat-containing protein 6 isoform X1
OG0001779	leucine-rich repeat and immunoglobulin-like domain-containing nogo receptor-interacting protein 3 isoform X1; leucine-rich repeat transmembrane neuronal protein 3; leucine-rich repeat neuronal protein 3; chondroadherin-like; PREDICTED: leucine-rich repeat-containing protein 70-like
OG0001780	NCK-interacting protein with SH3 domain; NCK-interacting protein with SH3 domain isoform X1; NCK-interacting protein with SH3 domain-like isoform X1
OG0001781	PREDICTED: syntaxin 1A isoform X1; syntaxin-1A isoform X1; syntaxin-1A isoform X2; syntaxin isoform X1
OG0001782	probable transaldolase; transaldolase; PREDICTED: probable transaldolase
OG0001783	testis-expressed protein 2 isoform X1; testis-expressed protein 2-like isoform X1; testis-expressed protein 2; PREDICTED: testis-expressed sequence 2 protein isoform X1
OG0001784	LOW QUALITY PROTEIN: guanylate cyclase 32E-like; guanylate cyclase 32E isoform X1; guanylate cyclase 32E; PREDICTED: guanylate cyclase 32E
OG0001785	tyrosine decarboxylase-like; tyrosine decarboxylase
OG0001786	succinyl-CoA:3-ketoacid coenzyme A transferase 1, mitochondrial; succinyl-CoA:3-ketoacid coenzyme A transferase 1, mitochondrial isoform X1; succinyl-CoA:3-ketoacid coenzyme A transferase 1, mitochondrial-like; succinyl-CoA:3-ketoacid coenzyme A transferase 1, mitochondrial isoform X2
OG0001787	rho guanine nucleotide exchange factor 10 isoform X1; PREDICTED: rho guanine nucleotide exchange factor 10 isoform X1; rho guanine nucleotide exchange factor 10
OG0001788	kynurenine formamidase isoform X1; kynurenine formamidase-like; PREDICTED: kynurenine formamidase; kynurenine formamidase
OG0001789	ATP-dependent helicase brm isoform X1; ATP-dependent helicase brm; LOW QUALITY PROTEIN: ATP-dependent helicase brm-like
OG0001790	retinal rod rhodopsin-sensitive cGMP 3',5'-cyclic phosphodiesterase subunit delta; retinal rod rhodopsin-sensitive cGMP 3',5'-cyclic phosphodiesterase subunit delta-like
OG0001791	N-acetyltransferase ESCO2-like isoform X1; N-acetyltransferase ESCO2; N-acetyltransferase ESCO2-like
OG0001792	muscleblind-like protein 2a isoform X1; PREDICTED: muscleblind-like protein 2a isoform X1; muscleblind-like protein 1, partial; PREDICTED: muscleblind-like protein 2a isoform X3; muscleblind-like protein 1 isoform X1
OG0001793	chitin deacetylase 2 isoform A precursor; chitin deacetylase 1-like; chitin deacetylase 1 isoform X1
OG0001794	homeobox protein Hox-C4a; homeobox protein Hox-C4-like isoform X1; homeobox protein Hox-C4; homeobox protein Hox-C4-like
OG0001795	WD repeat-containing protein 6-like isoform X1; WD repeat-containing protein 6 isoform X1; WD repeat-containing protein 6
OG0001796	PREDICTED: NADH-cytochrome b5 reductase 2 isoform X1; NADH-cytochrome b5 reductase 3 isoform X1; NADH-cytochrome b5 reductase 2 isoform X1
OG0001797	eukaryotic initiation factor 4A-I isoform X1; eukaryotic initiation factor 4A-I
OG0001798	ankyrin repeat and sterile alpha motif domain-containing protein 1B-like isoform X2; ankyrin repeat and SAM domain-containing protein 1A-like isoform X1; ankyrin repeat and sterile alpha motif domain-containing protein 1B; PREDICTED: ankyrin repeat and sterile alpha motif domain-containing protein 1B isoform X1
OG0001799	fatty acid synthase-like
OG0001800	probable serine/threonine-protein kinase DDB_G0278665 isoform X2; max-binding protein MNT; max-binding protein MNT-like
OG0001801	putative fatty acyl-CoA reductase CG5065; PREDICTED: putative fatty acyl-CoA reductase CG5065
OG0001802	leucine-rich repeat-containing protein 27; leucine-rich repeat-containing protein 27-like
OG0001803	kelch-like protein 10 isoform X2; kelch-like protein 10; PREDICTED: kelch-like protein 10
OG0001804	zinc finger protein 236-like; zinc finger protein 236 isoform X1
OG0001805	PREDICTED: even-skipped isoform X1; segmentation protein even-skipped-like
OG0001806	zinc finger protein 40 isoform X1
OG0001807	probable G-protein coupled receptor 139 isoform X1; probable G-protein coupled receptor 139; G-protein coupled receptor dmsr-1-like; PREDICTED: probable G-protein coupled receptor B0563.6 isoform X1
OG0001808	toll-like receptor 6; PREDICTED: slit homolog 2 protein; toll-like receptor Tollo
OG0001809	probable histone-lysine N-methyltransferase CG1716; histone-lysine N-methyltransferase SETD2; histone-lysine N-methyltransferase SETD2-like isoform X1
OG0001810	sex peptide receptor-like; sex peptide receptor
OG0001811	sushi, von Willebrand factor type A, EGF and pentraxin domain-containing protein 1-like; sushi, von Willebrand factor type A, EGF and pentraxin domain-containing protein 1-like isoform X1; PREDICTED: sushi, von Willebrand factor type A, EGF and pentraxin domain-containing protein 1
OG0001812	PREDICTED: ADAMTS-like protein 1 isoform X1; protein madd-4 isoform X1; ADAMTS-like protein 3 isoform X1; ADAMTS-like protein 1 isoform X1
OG0001813	PREDICTED: protein kinase C-binding protein NELL1 isoform X1; protein kinase C-binding protein NELL1-like isoform X1; protein kinase C-binding protein NELL2-like isoform X1; protein kinase C-binding protein NELL1-like isoform X2
OG0001814	probable elongator complex protein 2; probable elongator complex protein 2 isoform X1
OG0001815	PREDICTED: glutamate--cysteine ligase catalytic subunit; glutamate--cysteine ligase
OG0001816	putative fatty acyl-CoA reductase CG5065 isoform X1; PREDICTED: putative fatty acyl-CoA reductase CG5065 isoform X1; putative fatty acyl-CoA reductase CG5065
OG0001817	transmembrane protein 120 homolog, partial; transmembrane protein 120 homolog
OG0001818	nicotinamide riboside kinase 1 isoform X1; nicotinamide riboside kinase 1; PREDICTED: nicotinamide riboside kinase 1
OG0001819	LOW QUALITY PROTEIN: protein furry; protein furry; PREDICTED: protein furry
OG0001820	protein yellow; major royal jelly protein 1-like; protein yellow-like; PREDICTED: yellow-e isoform X1
OG0001821	beta-centractin; actin-related protein 1
OG0001822	bis(5'-nucleosyl)-tetraphosphatase
OG0001823	protein LTV1 homolog; PREDICTED: protein LTV1 homolog
OG0001824	homeobox protein Nkx-2.1-like; PREDICTED: homeobox protein Nkx-2.1; homeobox protein Nkx-2.1; LOW QUALITY PROTEIN: thyroid transcription factor 1-like, partial
OG0001825	PREDICTED: isopentenyl-diphosphate Delta-isomerase 1; isopentenyl-diphosphate Delta-isomerase 1; isopentenyl-diphosphate Delta-isomerase 1-like isoform X1
OG0001826	sugar transporter SWEET1; sugar transporter SWEET1 isoform X1; sugar transporter SWEET1-like; PREDICTED: sugar transporter SWEET1
OG0001827	glycine dehydrogenase (decarboxylating), mitochondrial; PREDICTED: glycine dehydrogenase (decarboxylating), mitochondrial; glycine dehydrogenase (decarboxylating), mitochondrial-like
OG0001828	tyrosine-protein kinase-like otk; tyrosine-protein kinase-like otk isoform X2; PREDICTED: tyrosine-protein kinase-like otk; tyrosine-protein kinase-like otk, partial
OG0001829	palmitoyl-protein thioesterase 1-like; PREDICTED: palmitoyl-protein thioesterase 1; palmitoyl-protein thioesterase 1
OG0001830	roundabout homolog 2-like; roundabout homolog 2; roundabout homolog 2-like isoform X1
OG0001831	THAP domain-containing protein 1-like; THAP domain-containing protein 2-like; THAP domain-containing protein 4-like
OG0001832	vesicular glutamate transporter 1; PREDICTED: vesicular glutamate transporter 1 isoform X1; vesicular glutamate transporter 1-like
OG0001833	calpain-D-like; PREDICTED: calpain-D isoform X1; calpain-D
OG0001834	tyrosine-protein kinase Btk29A; tyrosine-protein kinase Btk29A isoform X1; PREDICTED: tyrosine-protein kinase Btk29A isoform X1
OG0001835	probable cation-transporting ATPase 13A3; probable cation-transporting ATPase 13A3 isoform X1; PREDICTED: probable cation-transporting ATPase 13A3 isoform X1
OG0001836	FAST kinase domain-containing protein 1, mitochondrial isoform X2; FAST kinase domain-containing protein 1, mitochondrial; FAST kinase domain-containing protein 1, mitochondrial isoform X1; PREDICTED: FAST kinase domain-containing protein 1 isoform X1
OG0001837	PREDICTED: uncharacterized SDCCAG3 family protein-like; longitudinals lacking protein, isoforms H/M/V-like isoform X2
OG0001838	adenylyl cyclase-associated protein 1-like, partial; adenylyl cyclase-associated protein 1; PREDICTED: adenylyl cyclase-associated protein 1 isoform X1; adenylyl cyclase-associated protein 1 isoform X1
OG0001839	tyramine beta-hydroxylase; dopamine beta-hydroxylase; PREDICTED: tyramine beta-hydroxylase
OG0001840	DDB1- and CUL4-associated factor 6 isoform X1; DDB1- and CUL4-associated factor 6-like isoform X2; LOW QUALITY PROTEIN: DDB1- and CUL4-associated factor 6-like; DDB1- and CUL4-associated factor 6-like
OG0001841	max dimerization protein 4; max dimerization protein 1-like; PREDICTED: max-interacting protein 1; max-interacting protein 1-like
OG0001842	PREDICTED: glutathione S-transferase 1, isoform D; glutathione S-transferase 1-1; glutathione S-transferase 1
OG0001843	PREDICTED: neutral ceramidase isoform X1; neutral ceramidase; neutral ceramidase isoform X2; neutral ceramidase-like
OG0001844	hemicentin-2 isoform X1; hemicentin-2; nephrin isoform X2; hemicentin-1; PREDICTED: hemicentin-2 isoform X1
OG0001845	60S ribosomal protein L7a; 60S ribosomal protein L7a-like
OG0001846	T-box transcription factor TBX20 isoform X1; T-box transcription factor TBX20-like isoform X1; PREDICTED: T-box transcription factor TBX20 isoform X1
OG0001847	nesprin-1 isoform X1; PREDICTED: nesprin-1 isoform X11; nesprin-1 isoform X5
OG0001848	regulator of G-protein signaling 11 isoform X2; regulator of G-protein signaling 11 isoform X1; PREDICTED: regulator of G-protein signaling 7 isoform X1; regulator of G-protein signaling 9-like isoform X1
OG0001849	protein RRNAD1-like; methyltransferase-like protein 25B isoform X1; methyltransferase-like protein 25
OG0001850	serine/threonine-protein kinase CG17528; PREDICTED: serine/threonine-protein kinase GL21140; serine/threonine-protein kinase GM11705 isoform X1; serine/threonine-protein kinase GA29083-like; serine/threonine-protein kinase GD17699
OG0001851	epidermal growth factor receptor substrate 15-like 1 isoform X3; cuticular protein analogous to peritrophins 1-G precursor; epidermal growth factor receptor substrate 15-like 1
OG0001852	trichohyalin isoform X1; fas-binding factor 1-like; intracellular protein transport protein USO1-like; PREDICTED: fas-binding factor 1
OG0001853	probable cytochrome P450 4d14
OG0001854	long-chain-fatty-acid--CoA ligase 4 isoform X1; PREDICTED: long-chain-fatty-acid--CoA ligase 4 isoform X1; long-chain-fatty-acid--CoA ligase 4 isoform X4
OG0001855	PDZ and LIM domain protein Zasp isoform X9; PDZ and LIM domain protein Zasp-like isoform X1; PDZ and LIM domain protein Zasp isoform X1
OG0001856	large neutral amino acids transporter small subunit 1; Y+L amino acid transporter 2; PREDICTED: large neutral amino acids transporter small subunit 1; large neutral amino acids transporter small subunit 1 isoform X1; Y+L amino acid transporter 2-like
OG0001857	PREDICTED: chaoptin isoform X1; chaoptin-like; chaoptin; chaoptin-like, partial
OG0001858	mucin-5AC; flocculation protein FLO11; mucin-5AC-like; mucin-5AC, partial; PREDICTED: mucin-5AC
OG0001859	translation initiation factor eIF-2B subunit beta isoform X1; LOW QUALITY PROTEIN: translation initiation factor eIF-2B subunit beta; translation initiation factor eIF-2B subunit beta; translation initiation factor eIF-2B subunit beta-like
OG0001860	centromere-associated protein E isoform X2; protein PFC0760c; remodeling and spacing factor 1 isoform X1; remodeling and spacing factor 1; PREDICTED: remodeling and spacing factor 1
OG0001861	PREDICTED: keratin-associated protein 5-1-like; sperm mitochondrial-associated cysteine-rich protein-like
OG0001862	SET domain-containing protein SmydA-8-like; protein msta isoform X1; protein msta-like; SET domain-containing protein SmydA-8 isoform X1
OG0001863	adenylate cyclase type 10, partial; adenylate cyclase type 10; adenylate cyclase type 10-like; PREDICTED: adenylate cyclase type 10 isoform X1
OG0001864	mediator of RNA polymerase II transcription subunit 16; PREDICTED: mediator of RNA polymerase II transcription subunit 16 isoform X1; mediator of RNA polymerase II transcription subunit 16 isoform X1
OG0001865	PREDICTED: lachesin isoform X1; lachesin; lachesin-like
OG0001866	PREDICTED: fibroblast growth factor receptor homolog 1 isoform X1; fibroblast growth factor receptor homolog 1-like isoform X1; fibroblast growth factor receptor homolog 1 isoform X1; fibroblast growth factor receptor homolog 1
OG0001867	probable DNA mismatch repair protein Msh6 isoform X1; probable DNA mismatch repair protein Msh6; PREDICTED: probable DNA mismatch repair protein Msh6
OG0001868	forkhead box protein P1; forkhead box protein P1 isoform X1; PREDICTED: forkhead box protein P1 isoform X1
OG0001869	DNA polymerase alpha subunit B isoform X4; DNA polymerase alpha subunit B isoform X2
OG0001870	PREDICTED: nephrin isoform X1; nephrin-like; nephrin
OG0001871	T-complex protein 1 subunit eta; PREDICTED: T-complex protein 1 subunit eta
OG0001872	tumor susceptibility gene 101 protein isoform X1; tumor susceptibility gene 101 protein; PREDICTED: tumor susceptibility gene 101 protein
OG0001873	serine/arginine repetitive matrix protein 2 isoform X1; serine/arginine repetitive matrix protein 2; PHD and RING finger domain-containing protein 1 isoform X1; biorientation of chromosomes in cell division protein 1-like 1 isoform X1
OG0001874	vacuolar fusion protein CCZ1 homolog isoform X1; PREDICTED: vacuolar fusion protein CCZ1 homolog; vacuolar fusion protein CCZ1 homolog
OG0001875	lysosomal aspartic protease-like; lysosomal aspartic protease-like isoform X1; lysosomal aspartic protease
OG0001876	N-acetylgalactosaminyltransferase 7-like isoform X1; N-acetylgalactosaminyltransferase 7
OG0001877	transmembrane protein 41B isoform X1; PREDICTED: transmembrane protein 41B isoform X1; transmembrane protein 41 homolog isoform X1; transmembrane protein 41 homolog isoform X2
OG0001878	probable asparagine--tRNA ligase, mitochondrial; PREDICTED: probable asparagine--tRNA ligase, mitochondrial; probable asparagine--tRNA ligase, mitochondrial isoform X1
OG0001879	gamma-sarcoglycan isoform X1; gamma-sarcoglycan; PREDICTED: gamma-sarcoglycan isoform X1; delta-sarcoglycan-like
OG0001880	PREDICTED: pre-mRNA cleavage complex 2 protein Pcf11; pre-mRNA cleavage complex 2 protein Pcf11-like; pre-mRNA cleavage complex 2 protein Pcf11 isoform X1; pre-mRNA cleavage complex 2 protein Pcf11
OG0001881	nuclear pore complex protein Nup58 isoform X1; probable nucleoporin Nup58; PREDICTED: probable nucleoporin Nup58; probable nucleoporin Nup58 isoform X1
OG0001882	PREDICTED: otopetrin-2 isoform X1; otopetrin-2-like; proton channel OtopLc-like; proton channel OtopLc isoform X2
OG0001883	kinesin light chain isoform X1; PREDICTED: kinesin light chain isoform X1; kinesin light chain isoform X3
OG0001884	eukaryotic translation initiation factor 5; PREDICTED: eukaryotic translation initiation factor 5 isoform X1
OG0001885	glutaredoxin domain-containing cysteine-rich protein CG31559-like; glutaredoxin domain-containing cysteine-rich protein CG31559-like isoform X1; PREDICTED: glutaredoxin domain-containing cysteine-rich protein CG12206
OG0001886	tubulin-specific chaperone A-like; tubulin-specific chaperone A
OG0001887	fatty acyl-CoA reductase 1 isoform X1; putative fatty acyl-CoA reductase CG5065; PREDICTED: fatty acyl-CoA reductase 1 isoform X1
OG0001888	centrosome-associated zinc finger protein CP190
OG0001889	ubiquitin carboxyl-terminal hydrolase 24 isoform X2; ubiquitin carboxyl-terminal hydrolase Usp2 isoform X1; ubiquitin carboxyl-terminal hydrolase 4-like isoform X1; ubiquitin carboxyl-terminal hydrolase 2 isoform X1; PREDICTED: ubiquitin carboxyl-terminal hydrolase 4 isoform X1
OG0001890	DNA mismatch repair protein Mlh1; DNA mismatch repair protein Mlh1 isoform X1
OG0001891	cyclin-K; cyclin-K-like
OG0001892	NACHT and WD repeat domain-containing protein 2
OG0001893	titin-like isoform X1; muscle M-line assembly protein unc-89; zonadhesin-like; PREDICTED: proteoglycan 4 isoform X1
OG0001894	NADH dehydrogenase; NADH dehydrogenase (ubiquinone) B17 subunit, isoform C; AGAP009602-PA, partial
OG0001895	PREDICTED: solute carrier family 25 member 35 isoform X1; solute carrier family 25 member 35-like isoform X1; solute carrier family 25 member 35-like; PREDICTED: solute carrier family 25 member 35; solute carrier family 25 member 35
OG0001896	protein scarlet; protein scarlet-like
OG0001897	toll-like receptor 3; insulin-like growth factor-binding protein complex acid labile subunit; leucine-rich repeat protein SHOC-2; podocan-like
OG0001898	SAFB-like transcription modulator isoform X1; scaffold attachment factor B2 isoform X1; scaffold attachment factor B2-like isoform X1; SAFB-like transcription modulator
OG0001899	cytokine receptor; cytokine receptor-like; cytokine receptor isoform X1
OG0001900	organic cation transporter protein isoform X1; organic cation transporter protein-like; organic cation transporter protein-like isoform X1
OG0001901	GAS2-like protein pickled eggs isoform X2; GAS2-like protein pickled eggs isoform X1; GAS2-like protein pickled eggs
OG0001902	protein dead ringer-like isoform X1; protein dead ringer isoform X4; PREDICTED: protein dead ringer isoform X1; protein dead ringer-like
OG0001903	protein Cep89 homolog; PREDICTED: protein Cep89 homolog; protein Cep89 homolog isoform X2; protein Cep89 homolog isoform X1
OG0001904	arrestin, lateral eye; phosrestin-2-like; PREDICTED: phosrestin-2 isoform X1; phosrestin-1-like; arrestin homolog
OG0001905	runt-related transcription factor 3-like isoform X1; runt-related transcription factor 3-like; runt-related transcription factor 2 isoform X1; protein lozenge-like isoform X1; PREDICTED: runt-related transcription factor 3
OG0001906	PREDICTED: ribosomal protein S6 kinase beta-2, partial; ribosomal protein S6 kinase beta-2; ribosomal protein S6 kinase beta-1; ribosomal protein S6 kinase beta-1-like
OG0001907	cGMP-specific 3',5'-cyclic phosphodiesterase isoform X1; cGMP-specific 3',5'-cyclic phosphodiesterase
OG0001908	broad-complex core protein isoform X7; broad-complex core protein isoform X1; broad-complex core protein isoforms 1/2/3/4/5 isoform X1; broad-complex core protein-like isoform X4
OG0001909	protein atonal; PREDICTED: protein atonal; protein atonal-like
OG0001910	folylpolyglutamate synthase, mitochondrial-like; PREDICTED: folylpolyglutamate synthase, mitochondrial isoform X1
OG0001911	neuropathy target esterase sws; PREDICTED: neuropathy target esterase sws isoform X1; neuropathy target esterase sws-like isoform X1; neuropathy target esterase sws isoform X1
OG0001912	fork head transcription factor 1; pre-rRNA-processing protein FHL1-like; meiosis-specific transcription factor mei4-like; fork head transcription factor 1-like
OG0001913	glucose dehydrogenase; PREDICTED: alcohol dehydrogenase
OG0001914	cytochrome c oxidase subunit 6A1, mitochondrial-like; cytochrome c oxidase subunit 6A2, mitochondrial; cytochrome c oxidase subunit 6A2, mitochondrial-like
OG0001915	nicotinamidase; PREDICTED: pyrazinamidase/nicotinamidase isoform X1; PREDICTED: pyrazinamidase/nicotinamidase isoform X2
OG0001916	protein SDA1 homolog; PREDICTED: protein SDA1 homolog
OG0001917	exportin-1; protein hook; PREDICTED: protein hook
OG0001918	SH3 domain-containing protein 19; vinexin
OG0001919	WASH complex subunit 1
OG0001920	transcriptional adapter 3-A isoform X1; transcriptional adapter 3-A; transcriptional adapter 3-B-like; transcriptional adapter 3
OG0001921	ensconsin-like isoform X4; MAP7 domain-containing protein 1 isoform X4; histone-lysine N-methyltransferase, H3 lysine-79 specific isoform X1; MAP7 domain-containing protein 1 isoform X1
OG0001922	nipped-B-like protein A; nipped-B-like protein A isoform X1; PREDICTED: nipped-B-like protein isoform X1
OG0001923	adenylyltransferase and sulfurtransferase MOCS3 isoform X1; adenylyltransferase and sulfurtransferase MOCS3-like isoform X2; adenylyltransferase and sulfurtransferase MOCS3-like; adenylyltransferase and sulfurtransferase MOCS3
OG0001924	GATA zinc finger domain-containing protein 1; PREDICTED: GATA zinc finger domain-containing protein 1
OG0001925	pyruvate dehydrogenase phosphatase regulatory subunit, mitochondrial; pyruvate dehydrogenase phosphatase regulatory subunit, mitochondrial isoform X2; PREDICTED: pyruvate dehydrogenase phosphatase regulatory subunit, mitochondrial; pyruvate dehydrogenase phosphatase regulatory subunit, mitochondrial-like
OG0001926	microtubule-associated protein futsch isoform X1; microtubule-associated protein futsch
OG0001927	von Willebrand factor A domain-containing protein 8; von Willebrand factor A domain-containing protein 8-like
OG0001928	valacyclovir hydrolase isoform X1; valacyclovir hydrolase; valacyclovir hydrolase-like
OG0001929	cilia- and flagella-associated protein 45; cilia- and flagella-associated protein 45-like; cilia- and flagella-associated protein 45-like isoform X1
OG0001930	fringe glycosyltransferase isoform X1; fringe glycosyltransferase; PREDICTED: fringe glycosyltransferase
OG0001931	TOX high mobility group box family member 4-A-like isoform X1; TOX high mobility group box family member 4-like isoform X2; TOX high mobility group box family member 4 isoform X1; PREDICTED: TOX high mobility group box family member 4-B isoform X1; TOX high mobility group box family member 4-like
OG0001932	glutamate decarboxylase isoform X1; glutamate decarboxylase; PREDICTED: glutamate decarboxylase
OG0001933	calcium and integrin-binding protein 1-like isoform X1; calcium and integrin-binding protein 1; calcium and integrin-binding protein 1-like; PREDICTED: calcium and integrin-binding protein 1
OG0001934	partner of xrn-2 protein 1; partner of xrn-2 protein 1-like
OG0001935	scavenger receptor class B member 1-like isoform X1; scavenger receptor class B member 1; platelet glycoprotein 4-like; scavenger receptor class B member 1-like; PREDICTED: scavenger receptor class B member 1
OG0001936	serine--pyruvate aminotransferase-like isoform X1; alanine--glyoxylate aminotransferase isoform X1; serine--pyruvate aminotransferase, mitochondrial
OG0001937	golgin subfamily A member 2 isoform X1; golgin subfamily A member 2
OG0001938	serine/arginine repetitive matrix protein 1; probable serine/threonine-protein kinase kinX; PREDICTED: cuticular protein analogous to peritrophins 1-H isoform X1; DNA ligase 1-like; RNA-binding protein 25-like isoform X2
OG0001939	dentin sialophosphoprotein-like isoform X7
OG0001940	intersectin-1 isoform X1; intersectin-1
OG0001941	potassium channel subfamily T member 2 isoform X1; PREDICTED: potassium channel subfamily T member 2 isoform X1; potassium channel subfamily T member 2 isoform X6; potassium channel subfamily T member 2; potassium channel subfamily T member 2 isoform X2
OG0001942	lachesin isoform X1; protein amalgam-like isoform X1; limbic system-associated membrane protein isoform X1; PREDICTED: protein amalgam isoform X1
OG0001943	transcriptional regulator EFH1 isoform X3
OG0001944	ubiquitin-like-specific protease ESD4; sentrin-specific protease-like; sentrin-specific protease 1
OG0001945	low-density lipoprotein receptor-related protein 1; prolow-density lipoprotein receptor-related protein 1 isoform X1; low-density lipoprotein receptor-related protein 1 isoform X1; PREDICTED: LOW QUALITY PROTEIN: prolow-density lipoprotein receptor-related protein 1; prolow-density lipoprotein receptor-related protein 1
OG0001946	NADH dehydrogenase; PREDICTED: NADH dehydrogenase
OG0001947	dihydrolipoyllysine-residue acetyltransferase component of pyruvate dehydrogenase complex, mitochondrial isoform X1; dihydrolipoyllysine-residue acetyltransferase component of pyruvate dehydrogenase complex, mitochondrial-like isoform X1; dihydrolipoyllysine-residue acetyltransferase component of pyruvate dehydrogenase complex, mitochondrial-like
OG0001948	NPC intracellular cholesterol transporter 1 isoform X1; PREDICTED: Niemann-Pick C1 protein isoform X1; Niemann-Pick C1 protein isoform X1; Niemann-Pick C1 protein-like isoform X1
OG0001949	glucose dehydrogenase; PREDICTED: glucose dehydrogenase
OG0001950	PREDICTED: KRR1 small subunit processome component homolog; KRR1 small subunit processome component homolog
OG0001951	glycogen phosphorylase-like isoform X1; glycogen phosphorylase; PREDICTED: glycogen phosphorylase
OG0001952	arginine--tRNA ligase, cytoplasmic; probable arginine--tRNA ligase, cytoplasmic; PREDICTED: arginine--tRNA ligase, cytoplasmic
OG0001953	synaptotagmin 1 isoform X1; synaptotagmin 1
OG0001954	serine/arginine-rich splicing factor 7-like isoform X1; PREDICTED: serine/arginine-rich splicing factor RSZ21; serine/arginine-rich splicing factor RSZ21-like isoform X1
OG0001955	transcription factor Adf-1-like
OG0001956	formin-like protein; formin-like protein CG32138 isoform X1; PREDICTED: formin-like protein CG32138 isoform X1
OG0001957	elongator complex protein 4; elongator complex protein 4 isoform X3; elongator complex protein 4-like isoform X1
OG0001958	cytochrome b-c1 complex subunit 6, mitochondrial-like; PREDICTED: cytochrome b-c1 complex subunit 6, mitochondrial; cytochrome b-c1 complex subunit 6, mitochondrial
OG0001959	kynurenine/alpha-aminoadipate aminotransferase, mitochondrial; kynurenine/alpha-aminoadipate aminotransferase, mitochondrial-like
OG0001960	neuroglobin-like; extracellular globin-E1-like isoform X1; globin isoform X1; cytoglobin-1
OG0001961	apical junction molecule isoform X5; PREDICTED: protein anoxia up-regulated isoform X1; vicilin-like seed storage protein At2g18540, partial; uncharacterized abhydrolase domain-containing protein DDB_G0269086-like isoform X3; uncharacterized abhydrolase domain-containing protein DDB_G0269086-like isoform X8
OG0001962	PREDICTED: serine protease inhibitor dipetalogastin; agrin-like isoform X1; serine protease inhibitor dipetalogastin; agrin
OG0001963	putative transmembrane protein INAFM2 isoform X1; putative transmembrane protein INAFM2 isoform X2
OG0001964	PREDICTED: sperm-tail PG-rich repeat-containing protein 2-like; sperm-tail PG-rich repeat-containing protein 2-like
OG0001965	putative nuclease HARBI1; putative nuclease HARBI1 isoform X1
OG0001966	PREDICTED: thioredoxin-like protein 4A; thioredoxin-like protein 4A
OG0001967	thymidylate synthase; thymidylate synthase isoform X1; thymidylate synthase isoform X2
OG0001968	mediator of RNA polymerase II transcription subunit 18-like isoform X1; mediator of RNA polymerase II transcription subunit 18; PREDICTED: mediator of RNA polymerase II transcription subunit 18
OG0001969	odorant receptor Or2 isoform X1; odorant receptor Or2; odorant receptor 47b
OG0001970	phosphatidylinositol-glycan biosynthesis class W protein-like
OG0001971	LOW QUALITY PROTEIN: toll-like receptor 6; insulin-like growth factor-binding protein complex acid labile subunit; PREDICTED: insulin-like growth factor-binding protein complex acid labile subunit isoform X1; leucine-rich repeat-containing G-protein coupled receptor 5
OG0001972	STAM-binding protein isoform X1; STAM-binding protein; STAM-binding protein-like; PREDICTED: STAM-binding protein-like; STAM-binding protein-like A
OG0001973	translation initiation factor IF-2; pro-resilin-like
OG0001974	ubiquilin-2 isoform X1; ubiquilin-2-like; ubiquilin-1; ubiquilin-1 isoform X2
OG0001975	PREDICTED: LOW QUALITY PROTEIN: titin homolog
OG0001976	paired box protein Pax-9-like; paired box protein Pax-1-like; paired box protein Pax-1 isoform X1; paired box protein Pax-1
OG0001977	40S ribosomal protein S8; PREDICTED: 40S ribosomal protein S8
OG0001978	ubiquitin-40S ribosomal protein S27a
OG0001979	inhibitor of growth protein 5 isoform X1; LOW QUALITY PROTEIN: inhibitor of growth protein 5; PREDICTED: inhibitor of growth protein 5 isoform X1; inhibitor of growth protein 5; inhibitor of growth protein 5-like isoform X1
OG0001980	IST1 homolog isoform X1; PREDICTED: IST1 homolog isoform X1
OG0001981	vacuolar protein sorting-associated protein 13C-like; intermembrane lipid transfer protein VPS13C; PREDICTED: vacuolar protein sorting-associated protein 13A-like; vacuolar protein sorting-associated protein 13C
OG0001982	TELO2-interacting protein 1 homolog; TELO2-interacting protein 1 homolog isoform X1
OG0001983	zinc finger protein 23; zinc finger protein 658; zinc finger protein 574-like; PREDICTED: zinc finger protein 571; zinc finger protein 665-like
OG0001984	follistatin-related protein 5-like; PREDICTED: follistatin-related protein 5-like; follistatin-related protein 5
OG0001985	dihydropyrimidine dehydrogenase; PREDICTED: dihydropyrimidine dehydrogenase
OG0001986	zinc finger protein ubi-d4 A-like isoform X1; zinc finger protein ubi-d4 B isoform X1; zinc finger protein ubi-d4 B; zinc finger protein ubi-d4-like isoform X1; zinc finger protein ubi-d4 B-like
OG0001987	glucose dehydrogenase; PREDICTED: glucose dehydrogenase
OG0001988	protein argonaute-2-like isoform X1; protein argonaute-2 isoform X1; protein argonaute-2
OG0001989	zinc finger protein 2 homolog isoform X2; zinc finger protein 583; zinc finger protein 2 homolog isoform X1; PREDICTED: zinc finger protein 570; zinc finger protein ZFP2
OG0001990	GDNF family receptor alpha-like; glial cell line-derived neurotrophic family receptor-like, isoform M
OG0001991	charged multivesicular body protein 1b; PREDICTED: charged multivesicular body protein 1b
OG0001992	coiled-coil domain-containing protein 102A-like isoform X1; coiled-coil domain-containing protein 102A isoform X4; coiled-coil domain-containing protein 102A isoform X1; PREDICTED: coiled-coil domain-containing protein 102A isoform X1
OG0001993	ATP synthase subunit d, mitochondrial-like; ATP synthase subunit d, mitochondrial
OG0001994	problable inactive peptidyl-prolyl cis-trans isomerase-like 6 isoform X1; peptidyl-prolyl cis-trans isomerase CYP21-2-like isoform X1; peptidyl-prolyl cis-trans isomerase E-like isoform X1; PREDICTED: peptidyl-prolyl cis-trans isomerase CYP21-2; peptidyl-prolyl cis-trans isomerase B-like isoform X1
OG0001995	lipase member H-like; pancreatic lipase-related protein 2-like; PREDICTED: inactive pancreatic lipase-related protein 1 isoform X1
OG0001996	GDP-mannose 4,6 dehydratase-like isoform X1; GDP-mannose 4,6 dehydratase isoform X1; GDP-mannose 4,6 dehydratase; GDP-mannose 4,6 dehydratase-like
OG0001997	protein ILRUN-like; protein ILRUN
OG0001998	angiopoietin-2-like isoform X1; angiopoietin-related protein 2; angiopoietin-2 isoform X1; PREDICTED: angiopoietin-4; angiopoietin-2
[truncated: 17,278 more rows]
