# Supplementary material for: Genome evolution and divergence in cis-regulatory architecture is associated with condition-responsive development in horned dung beetles
Source: PLoS Genet. 2024 Mar 5;20(3):e1011165. doi: 10.1371/journal.pgen.1011165 (PMC10942260; doi:10.1371/journal.pgen.1011165)
Supplement: S2 Data — (XLSX) [file pgen.1011165.s002.xlsx]

## Sheet: SuppData_CAFE_filtered_gene_cou
Description	ID	AGLAB	APLAN	DGAZE	DPOND	LDECE	NRIV	OSAGI	OTAUR	PPYRA	TCAST	TDICH
(null)	OG0000002	28	15	19	6	7	24	17	15	22	37	33
(null)	OG0000003	12	12	31	14	20	1	35	31	11	17	36
(null)	OG0000005	27	13	10	1	39	6	17	19	54	1	6
(null)	OG0000006	22	21	24	17	8	7	19	7	38	17	11
(null)	OG0000007	36	11	9	14	20	17	11	11	8	18	15
(null)	OG0000008	23	4	10	0	19	5	12	21	62	2	1
(null)	OG0000009	11	10	9	11	28	11	9	9	16	27	9
(null)	OG0000010	10	7	4	2	7	13	6	4	27	1	64
(null)	OG0000011	10	9	24	7	14	3	18	26	12	12	9
(null)	OG0000012	13	5	12	6	15	32	13	12	14	5	16
(null)	OG0000013	16	13	14	3	5	5	7	10	18	2	48
(null)	OG0000014	25	15	7	0	5	2	5	10	61	10	0
(null)	OG0000015	25	1	14	8	10	8	4	6	48	4	11
(null)	OG0000016	12	5	14	12	15	12	8	7	27	20	4
(null)	OG0000017	18	4	4	14	4	16	12	8	37	8	10
(null)	OG0000018	21	28	5	6	26	6	8	7	9	13	6
(null)	OG0000019	3	5	16	0	28	8	32	5	23	0	8
(null)	OG0000020	9	1	5	0	21	3	0	12	27	2	44
(null)	OG0000021	33	0	0	0	3	0	5	13	45	21	1
(null)	OG0000022	12	0	34	1	18	4	17	1	14	1	18
(null)	OG0000024	18	0	9	0	2	2	3	35	19	3	25
(null)	OG0000025	4	0	9	0	4	2	7	5	2	1	78
(null)	OG0000026	11	3	15	6	7	5	15	15	13	9	6
(null)	OG0000027	15	7	9	7	11	1	10	14	1	9	20
(null)	OG0000029	9	5	27	1	9	13	12	1	7	3	14
(null)	OG0000030	13	0	1	0	6	2	2	10	10	3	52
(null)	OG0000031	6	4	8	14	10	5	9	10	9	8	16
(null)	OG0000032	17	9	1	8	10	2	3	2	16	26	4
(null)	OG0000033	6	5	13	2	1	20	7	14	12	5	10
(null)	OG0000035	4	2	31	2	0	4	18	18	4	3	8
(null)	OG0000036	6	1	4	2	5	13	20	18	7	8	9
(null)	OG0000037	0	2	0	2	0	0	0	0	0	0	88
(null)	OG0000038	6	3	5	5	19	2	4	3	35	6	3
(null)	OG0000039	7	7	12	4	4	5	11	11	7	12	10
(null)	OG0000040	22	16	0	2	5	2	4	13	24	0	1
(null)	OG0000041	9	5	5	7	10	4	5	6	20	6	12
(null)	OG0000042	6	1	22	0	9	3	2	7	24	0	15
(null)	OG0000043	6	4	15	2	6	4	12	10	13	8	9
(null)	OG0000044	18	7	8	6	10	6	9	7	1	7	9
(null)	OG0000045	13	0	15	1	4	8	0	11	30	2	4
(null)	OG0000046	4	14	5	6	5	5	9	12	18	4	3
(null)	OG0000047	5	0	6	1	5	1	1	36	26	2	1
(null)	OG0000049	9	0	6	12	8	1	9	7	5	13	12
(null)	OG0000050	8	3	13	3	3	1	12	13	9	5	12
(null)	OG0000051	10	2	13	0	6	1	4	21	18	7	0
(null)	OG0000052	15	3	4	3	6	6	6	4	22	7	6
(null)	OG0000053	6	9	3	2	6	8	7	5	19	9	8
(null)	OG0000054	6	5	9	11	3	7	12	12	4	7	5
(null)	OG0000055	6	6	6	6	19	1	6	8	6	3	13
(null)	OG0000056	24	0	0	0	2	18	0	0	31	2	0
(null)	OG0000057	7	5	1	7	8	4	14	9	8	10	3
(null)	OG0000058	10	8	14	0	10	1	12	1	13	2	5
(null)	OG0000059	7	9	1	4	16	3	3	4	21	7	1
(null)	OG0000060	12	1	2	1	19	3	5	2	1	0	30
(null)	OG0000061	1	3	15	0	1	9	8	7	0	4	28
(null)	OG0000062	11	6	7	6	11	3	5	5	1	9	11
(null)	OG0000063	10	1	5	4	8	2	9	2	13	18	3
(null)	OG0000064	8	17	4	2	6	1	4	4	4	17	7
(null)	OG0000065	0	0	17	0	0	0	16	15	5	0	21
(null)	OG0000067	8	4	1	0	2	6	0	0	4	0	48
(null)	OG0000068	8	31	1	2	2	4	1	1	19	4	0
(null)	OG0000069	1	1	18	1	3	0	12	11	18	3	5
(null)	OG0000071	10	1	6	0	4	0	1	11	31	0	8
(null)	OG0000072	13	3	18	0	2	1	7	5	7	2	14
(null)	OG0000073	0	1	11	0	0	12	8	6	20	1	13
(null)	OG0000074	5	7	5	4	5	4	12	12	8	4	5
(null)	OG0000075	6	1	6	5	3	3	18	19	4	3	3
(null)	OG0000076	6	1	5	4	6	2	5	13	25	1	3
(null)	OG0000077	1	0	0	1	0	0	0	0	0	0	69
(null)	OG0000078	12	0	4	15	7	3	3	3	1	12	10
(null)	OG0000079	18	3	5	6	5	4	5	5	2	12	4
(null)	OG0000080	1	5	1	0	1	1	20	24	9	6	1
(null)	OG0000081	1	0	0	0	0	13	34	4	16	0	0
(null)	OG0000082	0	1	3	0	0	1	19	20	0	1	23
(null)	OG0000083	10	0	0	0	6	0	0	0	35	11	5
(null)	OG0000084	1	1	11	3	0	5	16	14	0	1	15
(null)	OG0000085	7	0	4	0	3	8	6	27	8	0	4
(null)	OG0000086	10	26	5	4	1	1	4	6	3	3	4
(null)	OG0000087	7	1	11	6	6	0	27	6	2	0	0
(null)	OG0000088	3	1	10	0	0	4	10	30	1	0	7
(null)	OG0000089	4	0	1	0	7	4	2	4	4	2	38
(null)	OG0000090	4	4	9	2	2	1	6	17	9	1	10
(null)	OG0000091	10	6	5	2	4	2	9	3	5	12	6
(null)	OG0000092	8	1	11	2	7	0	10	10	1	4	10
(null)	OG0000093	2	1	0	5	1	0	1	0	0	0	54
(null)	OG0000094	4	2	15	0	15	2	1	7	13	4	1
(null)	OG0000096	15	6	20	2	6	0	9	0	4	1	0
(null)	OG0000097	0	1	0	0	0	1	19	26	7	4	5
(null)	OG0000098	7	8	2	6	7	3	2	1	11	13	2
(null)	OG0000100	5	2	3	6	6	2	3	3	10	16	6
(null)	OG0000101	4	4	10	3	1	3	13	10	5	6	3
(null)	OG0000102	6	2	9	5	2	2	8	6	6	11	5
(null)	OG0000103	8	1	8	4	7	12	6	7	2	3	4
(null)	OG0000104	13	6	9	0	2	1	0	5	24	0	1
(null)	OG0000105	8	3	6	3	6	2	15	6	4	4	4
(null)	OG0000106	5	1	10	0	4	1	5	5	30	0	0
(null)	OG0000107	0	0	25	0	7	1	4	10	14	0	0
(null)	OG0000108	13	1	2	3	1	1	11	1	17	4	6
(null)	OG0000109	6	5	6	1	0	10	11	9	2	0	10
(null)	OG0000110	17	5	3	0	0	3	5	1	21	1	3
(null)	OG0000111	9	2	2	6	23	0	2	2	5	5	2
(null)	OG0000112	6	3	6	3	5	11	4	4	8	2	5
(null)	OG0000117	7	3	9	0	1	3	4	22	3	0	4
(null)	OG0000118	1	1	5	0	1	6	23	3	0	1	15
(null)	OG0000119	0	0	36	0	0	8	1	3	0	0	8
(null)	OG0000120	9	18	0	0	4	8	5	1	7	1	2
(null)	OG0000121	1	4	3	0	0	12	0	26	0	0	9
(null)	OG0000122	2	0	1	0	2	0	0	0	48	0	1
(null)	OG0000123	3	1	13	0	2	1	4	21	1	1	7
(null)	OG0000124	1	1	6	1	1	0	17	14	0	2	11
(null)	OG0000125	0	3	9	3	4	1	5	9	7	8	5
(null)	OG0000126	3	2	7	2	2	3	11	7	7	5	4
(null)	OG0000127	0	2	2	0	0	0	2	2	0	0	45
(null)	OG0000130	9	10	6	3	6	2	4	4	4	2	2
(null)	OG0000131	1	4	4	2	15	2	4	3	4	3	10
(null)	OG0000132	4	1	34	0	2	2	0	2	0	3	4
(null)	OG0000133	0	1	18	0	4	8	1	9	11	0	0
(null)	OG0000134	0	0	0	0	0	0	2	0	0	0	50
(null)	OG0000137	1	0	2	0	1	1	0	0	0	0	46
(null)	OG0000138	7	4	5	5	4	2	7	6	0	6	5
(null)	OG0000139	9	3	1	0	5	0	3	0	25	1	4
(null)	OG0000140	13	0	1	5	12	0	1	1	0	18	0
(null)	OG0000141	8	2	8	2	7	0	6	7	0	2	9
(null)	OG0000143	9	0	6	3	1	6	2	7	7	5	4
(null)	OG0000144	2	2	5	3	1	2	6	5	11	7	6
(null)	OG0000145	4	2	8	4	4	1	7	7	1	6	6
(null)	OG0000146	5	2	9	1	10	1	4	5	7	3	3
(null)	OG0000147	12	1	5	3	10	4	1	8	3	1	2
(null)	OG0000148	25	0	0	0	7	0	0	0	3	0	15
(null)	OG0000149	4	3	7	8	2	2	4	3	3	2	11
(null)	OG0000150	16	4	2	4	5	1	2	1	1	5	8
(null)	OG0000151	8	5	0	3	2	3	0	0	3	4	21
(null)	OG0000152	40	0	0	1	4	0	1	2	1	0	0
(null)	OG0000153	4	4	6	3	2	1	4	5	9	7	4
(null)	OG0000154	3	0	3	2	3	2	0	0	23	13	0
(null)	OG0000155	3	11	5	6	3	1	3	1	3	0	13
(null)	OG0000156	0	0	0	0	1	1	9	16	22	0	0
(null)	OG0000158	3	3	5	2	4	2	6	4	6	9	4
(null)	OG0000159	2	1	2	0	2	24	3	2	5	5	2
(null)	OG0000160	6	0	24	2	6	0	1	3	4	1	1
(null)	OG0000161	3	0	6	4	7	0	10	12	0	5	1
(null)	OG0000162	28	0	0	0	16	0	0	1	1	1	1
(null)	OG0000163	8	4	7	4	0	2	4	5	4	3	7
(null)	OG0000164	4	2	2	3	6	10	4	5	1	5	6
(null)	OG0000165	0	0	0	0	2	0	1	0	1	0	44
(null)	OG0000167	1	1	0	0	3	1	0	0	0	0	41
(null)	OG0000168	7	4	11	0	2	2	2	5	12	2	0
(null)	OG0000169	1	2	9	4	2	2	10	10	2	0	5
(null)	OG0000170	3	0	2	1	2	2	31	1	5	0	0
(null)	OG0000171	23	0	2	3	4	0	3	2	1	6	2
(null)	OG0000172	6	0	0	0	40	0	0	0	0	0	0
(null)	OG0000173	8	4	2	6	7	0	2	2	3	5	7
(null)	OG0000174	2	1	1	4	2	5	1	2	13	14	1
(null)	OG0000175	9	3	3	3	10	1	4	3	3	4	3
(null)	OG0000176	0	6	6	0	0	14	6	6	5	0	3
(null)	OG0000177	0	0	14	0	0	2	9	18	3	0	0
(null)	OG0000178	0	0	32	0	0	0	7	5	1	0	1
(null)	OG0000181	7	1	4	3	5	8	2	4	2	7	2
(null)	OG0000182	3	3	4	5	1	5	4	4	3	5	8
(null)	OG0000183	1	29	5	3	0	0	3	3	0	0	1
(null)	OG0000184	5	5	2	7	6	2	4	4	3	3	4
(null)	OG0000185	10	7	4	5	2	2	2	1	3	5	4
(null)	OG0000186	0	1	28	0	0	0	0	6	9	1	0
(null)	OG0000187	4	3	4	5	5	4	4	4	3	4	4
(null)	OG0000188	2	3	7	1	4	3	8	6	3	2	5
(null)	OG0000189	1	0	4	0	0	0	1	34	4	0	0
(null)	OG0000192	4	3	2	6	9	0	2	2	6	6	3
(null)	OG0000193	4	1	4	0	6	4	10	5	5	2	2
(null)	OG0000194	2	3	1	1	2	3	1	1	16	10	3
(null)	OG0000195	2	1	8	2	2	0	6	14	2	3	3
(null)	OG0000196	13	1	3	1	5	6	1	1	3	2	7
(null)	OG0000197	2	0	1	0	5	9	1	3	20	1	1
(null)	OG0000199	2	9	6	1	1	3	7	7	3	1	2
(null)	OG0000200	6	0	6	1	7	5	6	5	0	2	4
(null)	OG0000201	9	3	6	2	2	1	3	2	4	9	1
(null)	OG0000202	2	6	4	3	1	2	6	6	0	1	11
(null)	OG0000203	5	1	0	1	8	3	0	0	5	19	0
(null)	OG0000204	3	2	8	3	3	0	7	7	3	1	5
(null)	OG0000205	1	1	4	1	3	11	3	5	3	0	10
(null)	OG0000206	0	6	4	0	0	14	8	8	0	1	1
(null)	OG0000207	0	0	3	0	0	1	33	3	0	2	0
(null)	OG0000211	6	2	7	3	3	1	2	2	3	9	3
(null)	OG0000212	21	0	0	0	0	0	6	0	10	4	0
(null)	OG0000213	13	0	2	1	1	1	0	0	18	1	4
(null)	OG0000214	4	0	3	1	3	1	8	6	8	3	4
(null)	OG0000215	4	1	1	3	4	1	1	0	9	16	1
(null)	OG0000216	5	2	4	2	2	2	3	3	5	9	4
(null)	OG0000217	3	20	4	1	1	1	4	2	3	2	0
(null)	OG0000218	1	0	1	0	0	0	3	3	0	0	33
(null)	OG0000219	5	0	8	0	4	6	1	4	11	2	0
(null)	OG0000220	1	2	8	0	4	0	15	6	3	0	2
(null)	OG0000221	13	0	2	0	0	1	0	3	18	0	4
(null)	OG0000222	0	1	3	0	2	5	2	2	24	2	0
(null)	OG0000223	0	0	10	0	1	0	11	15	4	0	0
(null)	OG0000224	3	0	1	0	0	7	5	1	14	0	9
(null)	OG0000225	1	1	11	2	2	1	5	13	1	1	2
(null)	OG0000226	4	1	4	1	4	0	16	5	5	0	0
(null)	OG0000227	9	1	5	2	5	0	5	5	3	1	4
(null)	OG0000228	1	2	3	1	3	2	2	2	16	7	1
(null)	OG0000229	6	2	2	1	2	1	3	4	6	8	5
(null)	OG0000230	0	1	1	0	0	0	9	10	0	1	18
(null)	OG0000231	0	1	2	0	0	0	22	11	1	0	3
(null)	OG0000232	0	0	22	0	1	3	2	2	1	0	9
(null)	OG0000233	0	0	4	2	0	3	3	3	10	2	13
(null)	OG0000235	0	0	0	0	0	0	0	1	0	1	38
(null)	OG0000236	3	3	6	3	3	2	5	4	3	3	4
(null)	OG0000237	6	3	4	2	2	1	5	4	4	4	4
(null)	OG0000238	4	2	1	2	6	5	1	2	4	8	4
(null)	OG0000241	6	6	2	6	6	1	2	2	2	2	3
(null)	OG0000242	6	2	4	4	4	3	4	3	4	2	2
(null)	OG0000243	3	3	3	3	3	6	3	3	4	3	4
(null)	OG0000244	2	1	1	0	1	5	0	2	5	15	6
(null)	OG0000245	0	6	6	3	1	1	4	5	1	5	6
(null)	OG0000247	3	0	7	2	0	0	7	6	1	8	3
(null)	OG0000248	18	0	1	4	4	1	1	1	1	1	5
(null)	OG0000249	13	1	2	12	2	3	1	1	0	0	2
(null)	OG0000250	2	1	8	3	0	1	17	0	4	1	0
(null)	OG0000251	1	0	9	0	2	2	1	18	1	0	3
(null)	OG0000252	2	4	3	1	4	4	3	3	7	4	2
(null)	OG0000253	2	2	1	0	1	0	1	3	27	0	0
(null)	OG0000255	0	1	0	0	0	4	27	4	0	0	1
(null)	OG0000256	0	0	1	0	0	2	2	21	10	0	1
(null)	OG0000257	5	1	3	4	2	2	4	5	2	7	1
(null)	OG0000258	5	1	0	4	17	2	0	0	2	5	0
(null)	OG0000259	4	2	0	7	6	0	0	0	10	7	0
(null)	OG0000260	4	1	3	1	3	1	5	3	6	2	7
(null)	OG0000261	4	3	5	2	2	5	3	2	4	3	3
(null)	OG0000262	3	0	4	1	1	1	20	4	0	1	1
(null)	OG0000263	3	3	3	3	4	3	3	2	5	4	3
(null)	OG0000264	3	3	3	4	4	3	3	2	6	3	2
(null)	OG0000265	2	0	3	0	2	1	2	2	0	22	2
(null)	OG0000266	4	4	3	2	4	2	3	3	4	4	3
(null)	OG0000267	3	2	3	3	2	2	6	4	4	2	5
(null)	OG0000268	4	5	2	5	2	1	2	2	5	5	3
(null)	OG0000269	0	0	20	0	0	0	11	5	0	0	0
(null)	OG0000273	2	2	3	2	1	4	1	7	6	6	1
(null)	OG0000274	5	5	3	2	4	0	3	2	3	5	3
(null)	OG0000275	5	3	4	1	4	5	2	2	1	6	2
(null)	OG0000276	4	1	2	4	2	1	2	2	9	7	1
(null)	OG0000277	4	1	4	5	3	2	5	4	3	1	3
(null)	OG0000279	2	3	4	2	0	3	4	4	7	3	3
(null)	OG0000280	4	1	6	0	1	3	6	7	0	1	6
(null)	OG0000281	1	3	11	0	1	1	9	2	5	1	1
(null)	OG0000282	4	2	4	3	3	1	4	4	2	5	3
(null)	OG0000283	1	1	7	2	1	3	6	8	4	1	1
(null)	OG0000284	7	3	1	1	7	1	1	1	3	1	9
(null)	OG0000285	0	0	10	1	0	0	22	2	0	0	0
(null)	OG0000286	0	0	3	0	1	0	3	25	2	1	0
(null)	OG0000287	0	0	0	0	0	34	0	0	1	0	0
(null)	OG0000288	0	0	0	0	0	0	0	1	0	0	34
(null)	OG0000289	5	5	2	2	5	3	2	2	2	4	2
(null)	OG0000290	4	3	3	1	1	1	3	2	3	9	4
(null)	OG0000291	17	17	0	0	0	0	0	0	0	0	0
(null)	OG0000292	10	4	1	1	2	0	1	1	12	1	1
(null)	OG0000293	6	2	1	4	3	2	3	1	3	7	2
(null)	OG0000294	1	3	6	3	5	1	4	1	1	3	6
(null)	OG0000295	2	7	4	2	2	1	4	4	4	2	2
(null)	OG0000296	5	0	1	1	2	4	1	1	8	3	8
(null)	OG0000297	4	0	4	1	1	4	8	5	0	4	3
(null)	OG0000298	5	0	2	1	2	0	3	0	7	13	1
(null)	OG0000299	2	4	4	3	3	3	3	3	4	2	3
(null)	OG0000300	0	0	5	0	0	1	7	7	6	1	7
(null)	OG0000302	7	0	2	0	4	0	7	9	0	0	4
(null)	OG0000303	4	3	6	0	0	1	5	4	6	0	4
(null)	OG0000304	6	1	4	4	3	1	3	2	2	5	2
(null)	OG0000305	3	1	5	3	4	3	3	2	3	4	2
(null)	OG0000306	5	2	2	4	4	1	2	3	4	3	3
(null)	OG0000307	4	2	4	4	3	2	2	4	3	2	3
(null)	OG0000308	2	1	4	2	3	2	4	4	4	1	6
(null)	OG0000309	1	0	7	0	1	7	2	15	0	0	0
(null)	OG0000310	0	0	13	0	0	0	9	9	0	0	2
(null)	OG0000311	0	0	32	1	0	0	0	0	0	0	0
(null)	OG0000313	0	0	0	0	0	3	0	0	28	0	2
(null)	OG0000315	1	2	2	2	10	1	2	2	6	2	2
(null)	OG0000316	3	4	3	3	3	3	3	3	2	3	2
(null)	OG0000317	6	0	6	1	5	0	7	4	0	2	1
(null)	OG0000318	5	3	1	2	2	2	1	2	8	3	3
(null)	OG0000319	4	2	2	1	2	2	3	2	8	3	3
(null)	OG0000320	3	6	2	4	3	0	2	2	6	2	2
(null)	OG0000321	1	5	7	1	1	1	6	4	3	1	2
(null)	OG0000322	5	0	8	1	0	1	1	4	12	0	0
(null)	OG0000323	8	1	5	2	1	1	6	3	2	2	1
(null)	OG0000324	2	7	6	0	0	2	4	4	4	1	2
(null)	OG0000325	4	1	5	2	4	0	5	5	1	1	4
(null)	OG0000326	2	0	8	0	0	0	15	6	0	0	1
(null)	OG0000327	0	1	15	2	0	0	6	0	5	1	2
(null)	OG0000328	0	2	5	2	1	1	4	8	1	1	7
(null)	OG0000329	0	0	3	0	0	3	26	0	0	0	0
(null)	OG0000330	0	0	11	0	0	0	9	6	1	0	5
(null)	OG0000331	0	0	1	0	0	0	0	30	1	0	0
(null)	OG0000332	0	0	1	0	0	0	0	0	0	0	31
(null)	OG0000333	0	0	0	1	0	0	0	0	0	0	31
(null)	OG0000335	4	1	4	3	3	1	3	3	5	3	1
(null)	OG0000336	3	0	3	1	2	0	6	9	5	1	1
(null)	OG0000337	2	2	3	2	3	2	4	4	2	5	2
(null)	OG0000338	3	3	3	2	2	2	4	3	2	4	3
(null)	OG0000339	4	1	7	1	1	1	4	8	1	1	2
(null)	OG0000340	4	3	4	2	2	2	3	2	3	1	5
(null)	OG0000341	3	3	3	2	1	3	3	3	3	3	4
(null)	OG0000342	3	3	0	0	1	0	0	0	20	4	0
(null)	OG0000343	1	1	11	1	1	4	5	5	0	1	1
(null)	OG0000344	4	3	1	6	5	0	1	3	2	3	3
(null)	OG0000345	2	0	8	0	0	0	8	5	6	0	2
(null)	OG0000346	2	1	4	3	3	2	4	4	2	2	4
(null)	OG0000347	12	5	0	0	6	1	1	0	4	1	1
(null)	OG0000348	3	3	3	3	2	2	3	3	5	2	2
(null)	OG0000349	2	2	4	3	2	2	4	4	3	2	3
(null)	OG0000350	1	0	0	0	0	1	25	2	1	1	0
(null)	OG0000351	1	1	7	1	0	2	8	5	0	3	3
(null)	OG0000352	2	1	5	1	3	1	6	5	2	3	2
(null)	OG0000353	0	0	0	0	0	0	29	2	0	0	0
(null)	OG0000356	5	1	1	1	3	1	1	1	1	1	14
(null)	OG0000357	1	1	6	1	1	1	4	4	5	1	5
(null)	OG0000358	1	0	1	0	0	0	27	1	0	0	0
(null)	OG0000359	14	2	1	1	5	2	1	1	1	1	1
(null)	OG0000360	1	4	5	1	3	1	3	3	4	1	4
(null)	OG0000361	2	2	3	2	2	2	8	1	3	3	2
(null)	OG0000362	1	1	2	1	4	4	4	4	3	3	3
(null)	OG0000363	6	4	2	2	1	0	2	2	4	5	2
(null)	OG0000364	4	2	5	2	1	1	0	8	2	2	3
(null)	OG0000365	2	1	1	1	4	2	1	4	9	2	3
(null)	OG0000366	2	0	3	0	0	4	5	3	3	2	8
(null)	OG0000367	1	1	3	1	1	2	5	3	2	1	10
(null)	OG0000368	2	2	2	2	2	1	4	7	2	4	2
(null)	OG0000369	1	3	9	1	2	2	2	4	2	1	3
(null)	OG0000370	2	6	0	0	1	1	3	3	10	2	2
(null)	OG0000371	3	0	5	2	3	3	2	3	2	4	3
(null)	OG0000372	1	4	2	1	3	1	2	1	10	3	2
(null)	OG0000373	18	0	1	0	1	0	2	6	0	1	1
(null)	OG0000374	0	2	3	0	5	0	4	3	0	0	13
(null)	OG0000381	23	1	0	1	0	0	0	0	0	0	4
(null)	OG0000382	5	0	0	0	5	16	0	0	1	1	1
(null)	OG0000384	3	0	5	0	4	0	0	7	9	0	1
(null)	OG0000385	3	3	3	3	1	1	3	3	3	3	3
(null)	OG0000386	1	0	4	3	1	0	4	4	3	4	5
(null)	OG0000387	3	3	4	2	1	1	4	3	1	2	5
(null)	OG0000388	2	4	3	3	1	3	4	3	2	1	3
(null)	OG0000389	1	1	3	2	3	1	3	3	2	1	9
(null)	OG0000390	5	3	1	0	0	1	1	10	0	1	7
(null)	OG0000391	2	2	3	5	2	2	3	3	3	2	2
(null)	OG0000392	3	2	4	2	4	2	3	2	3	2	2
(null)	OG0000393	5	1	2	3	1	1	7	3	1	2	3
(null)	OG0000394	2	4	5	2	2	2	2	2	4	1	3
(null)	OG0000395	5	0	0	0	2	0	15	2	4	1	0
(null)	OG0000396	2	2	2	1	3	2	1	1	6	5	4
(null)	OG0000397	1	4	3	1	1	2	3	3	5	3	3
(null)	OG0000398	2	0	4	0	1	0	19	1	2	0	0
(null)	OG0000399	1	0	1	0	0	1	6	18	1	1	0
(null)	OG0000400	1	1	2	1	1	1	2	3	13	1	3
(null)	OG0000401	2	0	0	1	1	0	4	10	11	0	0
(null)	OG0000402	1	1	8	0	1	1	3	4	5	0	5
(null)	OG0000403	0	2	0	2	2	0	0	0	0	0	23
(null)	OG0000404	0	2	9	0	0	0	1	13	2	1	1
(null)	OG0000405	0	0	3	9	1	0	0	12	3	0	1
(null)	OG0000412	3	3	3	2	1	2	3	4	3	2	2
(null)	OG0000413	2	6	1	1	3	3	3	2	2	2	3
(null)	OG0000414	8	2	1	3	5	3	1	1	0	3	1
(null)	OG0000415	5	0	3	1	7	0	3	3	2	2	2
(null)	OG0000416	1	0	2	1	1	0	2	2	9	7	3
(null)	OG0000417	2	2	4	2	3	3	2	2	3	2	3
(null)	OG0000418	2	0	4	2	3	0	4	4	3	3	3
(null)	OG0000419	2	2	2	5	2	3	2	2	3	2	3
(null)	OG0000420	4	1	3	3	4	2	3	3	2	1	2
(null)	OG0000421	6	0	0	1	0	5	0	0	15	1	0
(null)	OG0000422	2	2	3	2	2	3	3	3	4	2	2
(null)	OG0000423	3	4	2	5	2	1	2	1	2	3	3
(null)	OG0000424	3	3	2	3	3	2	2	2	3	3	2
(null)	OG0000425	1	1	3	2	4	1	2	2	3	4	5
(null)	OG0000426	2	2	3	2	2	2	3	3	3	2	4
(null)	OG0000427	4	0	0	0	24	0	0	0	0	0	0
(null)	OG0000428	1	1	3	0	0	0	8	7	0	4	4
(null)	OG0000429	1	1	4	1	1	3	7	4	1	2	3
(null)	OG0000430	1	1	2	8	6	1	2	2	2	3	0
(null)	OG0000431	23	1	2	0	1	0	0	0	1	0	0
(null)	OG0000432	0	0	21	0	1	1	0	4	1	0	0
(null)	OG0000433	0	0	10	0	0	0	2	6	10	0	0
(null)	OG0000436	1	1	1	1	1	1	1	1	18	1	0
(null)	OG0000437	2	4	3	2	2	2	3	3	2	2	2
(null)	OG0000438	3	0	1	0	1	5	0	2	14	0	1
(null)	OG0000439	2	4	1	2	1	1	1	0	2	5	8
(null)	OG0000440	2	3	2	4	3	1	2	3	1	3	3
(null)	OG0000441	19	0	0	1	5	0	0	0	0	2	0
(null)	OG0000442	1	3	4	2	1	1	3	2	4	3	3
(null)	OG0000443	3	2	0	1	11	0	0	0	7	3	0
(null)	OG0000444	3	2	3	4	3	1	2	3	2	3	1
(null)	OG0000445	1	2	4	0	2	2	1	5	3	4	3
(null)	OG0000446	5	1	0	7	3	2	0	0	5	4	0
(null)	OG0000447	2	1	5	1	1	1	4	3	4	3	2
(null)	OG0000448	2	1	2	5	5	3	2	2	0	3	2
(null)	OG0000449	2	1	5	2	3	1	2	2	4	3	2
(null)	OG0000450	1	0	3	7	2	2	4	3	1	1	3
(null)	OG0000451	3	2	4	2	2	1	3	3	3	2	2
(null)	OG0000452	2	0	4	1	1	5	4	3	0	3	4
(null)	OG0000453	5	1	1	2	2	3	2	2	5	2	2
(null)	OG0000454	1	0	0	1	25	0	0	0	0	0	0
(null)	OG0000455	2	1	2	1	3	1	4	4	5	1	3
(null)	OG0000456	2	0	1	0	2	11	2	1	2	3	3
(null)	OG0000457	1	3	3	3	1	3	3	3	2	2	3
(null)	OG0000458	4	2	0	0	0	1	0	0	18	1	1
(null)	OG0000459	4	0	4	1	3	0	3	3	2	3	4
(null)	OG0000460	0	1	4	0	0	9	1	4	7	0	1
(null)	OG0000461	0	1	3	0	0	1	18	4	0	0	0
(null)	OG0000463	0	0	17	0	0	0	1	9	0	0	0
(null)	OG0000464	0	0	1	0	0	12	0	0	1	0	13
(null)	OG0000465	0	0	19	0	0	2	1	1	3	1	0
(null)	OG0000466	0	0	0	2	0	0	0	0	0	0	25
(null)	OG0000470	11	5	0	3	5	0	0	0	0	2	0
(null)	OG0000471	5	3	2	2	3	0	2	2	5	1	1
(null)	OG0000472	11	1	1	1	2	1	1	1	2	3	2
(null)	OG0000474	2	3	2	2	3	2	2	2	4	2	2
(null)	OG0000475	1	2	7	2	1	1	4	4	1	0	3
(null)	OG0000476	2	3	2	2	3	2	2	2	4	2	2
(null)	OG0000477	6	0	2	1	4	1	2	2	0	7	1
(null)	OG0000478	6	1	4	1	4	1	3	2	0	1	3
(null)	OG0000479	2	2	2	2	3	2	2	2	5	2	2
(null)	OG0000480	2	0	0	0	1	0	0	1	21	1	0
(null)	OG0000481	1	1	1	1	14	1	1	1	1	3	1
(null)	OG0000482	4	1	3	3	2	2	3	2	2	1	3
(null)	OG0000483	3	2	3	2	2	2	3	3	2	2	2
(null)	OG0000484	1	7	1	2	3	1	1	1	3	1	5
(null)	OG0000485	1	2	5	2	3	2	2	2	3	2	2
(null)	OG0000486	3	1	3	1	3	3	2	3	1	5	1
(null)	OG0000487	2	2	3	2	2	1	3	3	3	3	2
(null)	OG0000489	2	2	1	6	1	2	1	1	6	2	2
(null)	OG0000490	1	2	4	2	1	2	1	2	5	3	3
(null)	OG0000491	2	4	2	3	2	1	2	2	4	2	2
(null)	OG0000492	3	1	1	1	4	2	4	4	2	1	3
(null)	OG0000493	4	4	2	1	4	2	2	1	1	2	3
(null)	OG0000494	2	4	4	1	2	0	3	3	1	1	5
(null)	OG0000495	1	1	7	0	1	1	2	9	2	1	1
(null)	OG0000496	1	1	2	0	1	1	1	0	1	0	18
(null)	OG0000497	1	1	1	0	0	13	2	2	3	2	1
(null)	OG0000498	0	1	0	0	0	0	0	0	25	0	0
(null)	OG0000499	0	0	18	0	0	0	6	2	0	0	0
(null)	OG0000500	0	0	3	0	0	0	6	5	8	0	4
(null)	OG0000501	0	0	3	0	0	1	3	3	13	2	1
(null)	OG0000502	0	0	25	1	0	0	0	0	0	0	0
(null)	OG0000504	0	0	0	0	0	0	0	0	23	3	0
(null)	OG0000507	3	5	1	3	2	0	2	2	2	2	3
(null)	OG0000508	3	0	1	2	3	2	4	3	3	3	1
(null)	OG0000509	2	3	2	2	3	2	2	1	3	2	3
(null)	OG0000510	2	2	1	1	2	5	2	3	1	3	3
(null)	OG0000511	2	2	4	2	3	2	2	2	3	1	2
(null)	OG0000512	4	1	1	4	1	1	1	1	5	1	5
(null)	OG0000513	2	1	3	1	3	1	3	3	5	1	2
(null)	OG0000514	3	2	2	1	3	2	3	2	1	4	2
(null)	OG0000515	2	2	1	1	2	2	4	2	6	1	2
(null)	OG0000516	3	0	2	4	2	0	2	2	3	5	2
(null)	OG0000517	7	1	2	2	5	1	1	1	2	1	2
(null)	OG0000518	3	1	2	2	4	2	2	2	2	1	4
(null)	OG0000519	3	1	3	2	4	1	2	2	1	3	3
(null)	OG0000520	1	2	3	1	2	1	3	3	4	2	3
(null)	OG0000521	1	4	1	3	3	1	1	1	7	2	1
(null)	OG0000522	1	1	5	2	5	2	1	1	3	3	1
(null)	OG0000523	7	0	0	0	18	0	0	0	0	0	0
(null)	OG0000524	1	2	3	0	4	1	3	3	3	1	4
(null)	OG0000525	4	0	0	2	10	0	0	0	6	3	0
(null)	OG0000526	1	2	4	1	3	3	2	1	3	2	3
(null)	OG0000527	2	3	1	3	1	1	1	1	7	1	4
(null)	OG0000528	3	2	2	2	3	2	2	2	3	2	2
(null)	OG0000529	1	0	0	0	2	0	0	0	20	2	0
(null)	OG0000530	1	2	1	1	1	3	1	1	9	2	3
(null)	OG0000531	3	2	4	1	1	0	7	2	5	0	0
(null)	OG0000532	1	3	3	2	1	2	3	2	5	2	1
(null)	OG0000533	1	3	1	4	3	1	1	1	5	3	2
(null)	OG0000534	1	2	5	1	2	1	3	2	5	1	2
(null)	OG0000535	1	2	1	3	2	5	2	1	3	2	3
(null)	OG0000536	2	1	2	2	4	1	3	2	4	2	2
(null)	OG0000537	1	0	1	1	2	0	4	8	2	0	6
(null)	OG0000538	0	2	4	0	0	0	4	5	0	6	4
(null)	OG0000539	0	1	1	0	0	1	1	21	0	0	0
(null)	OG0000540	0	1	0	0	0	14	2	8	0	0	0
(null)	OG0000541	0	0	1	1	0	0	1	20	1	0	1
(null)	OG0000542	0	0	1	0	0	7	2	2	3	9	1
(null)	OG0000543	0	0	1	0	0	1	0	0	0	0	23
(null)	OG0000550	2	1	2	2	1	1	3	2	3	3	4
(null)	OG0000551	2	2	3	1	2	1	3	3	3	2	2
(null)	OG0000552	2	0	3	1	2	1	4	2	6	1	2
(null)	OG0000553	3	0	2	4	3	0	2	2	6	1	1
(null)	OG0000554	2	3	5	2	2	2	2	1	2	1	2
(null)	OG0000555	2	1	2	3	2	2	2	2	4	2	2
(null)	OG0000556	2	1	3	2	3	2	2	3	2	2	2
(null)	OG0000557	2	1	3	1	3	1	3	2	3	2	3
(null)	OG0000558	1	2	5	1	1	0	4	4	3	1	2
(null)	OG0000559	2	4	1	8	3	2	1	1	0	1	1
(null)	OG0000561	1	0	5	3	1	0	3	4	3	3	1
(null)	OG0000563	1	2	2	5	2	2	3	2	2	1	2
(null)	OG0000564	1	1	2	1	1	0	5	3	2	1	7
(null)	OG0000565	2	2	2	2	3	2	2	2	3	2	2
(null)	OG0000566	1	0	6	0	0	4	0	3	9	0	1
(null)	OG0000567	7	0	1	4	2	2	1	1	1	4	1
(null)	OG0000568	1	3	5	1	2	1	4	3	0	2	2
(null)	OG0000569	2	2	2	2	1	4	3	2	2	2	2
(null)	OG0000570	3	0	1	4	2	1	1	2	4	5	1
(null)	OG0000571	1	2	2	3	3	2	3	2	2	1	3
(null)	OG0000572	2	2	0	1	13	1	1	1	1	1	1
(null)	OG0000573	7	2	1	3	2	0	2	1	1	2	3
(null)	OG0000574	2	1	2	5	2	1	2	2	3	2	2
(null)	OG0000575	5	0	0	0	6	0	0	0	3	10	0
(null)	OG0000576	3	3	2	2	1	2	2	2	2	2	3
(null)	OG0000577	2	2	2	4	2	2	2	2	2	2	2
(null)	OG0000578	1	2	3	2	1	2	3	3	3	2	2
(null)	OG0000579	1	4	1	7	1	1	1	1	2	3	2
(null)	OG0000580	1	0	7	0	0	6	0	4	6	0	0
(null)	OG0000581	0	8	2	0	0	2	3	4	0	0	5
(null)	OG0000582	0	0	20	1	1	1	0	0	0	0	1
(null)	OG0000583	0	0	23	0	0	1	0	0	0	0	0
(null)	OG0000584	0	0	2	0	0	8	12	2	0	0	0
(null)	OG0000585	0	0	10	0	0	0	6	6	1	0	1
(null)	OG0000586	0	0	0	0	0	0	0	1	0	0	23
(null)	OG0000588	1	2	3	1	1	6	1	0	4	0	4
(null)	OG0000589	1	5	2	1	1	2	2	1	5	1	2
(null)	OG0000590	3	1	2	1	5	1	2	2	3	2	1
(null)	OG0000591	1	3	3	1	2	2	2	2	3	3	1
(null)	OG0000592	14	0	0	7	0	0	1	1	0	0	0
(null)	OG0000593	1	2	6	1	1	2	4	2	0	2	2
(null)	OG0000594	2	4	2	2	2	2	2	2	1	2	2
(null)	OG0000595	2	2	3	2	2	2	2	1	3	2	2
(null)	OG0000596	1	1	1	1	1	12	1	1	1	2	1
(null)	OG0000597	2	3	2	1	1	1	2	2	3	3	3
(null)	OG0000598	5	1	1	1	1	2	1	1	8	1	1
(null)	OG0000599	2	2	4	1	4	1	4	2	1	1	1
(null)	OG0000600	1	1	2	6	1	2	2	2	3	1	2
(null)	OG0000601	2	2	2	2	2	3	2	2	2	2	2
(null)	OG0000602	2	2	2	2	2	2	2	2	2	3	2
(null)	OG0000603	2	2	2	4	1	1	2	2	3	2	2
(null)	OG0000604	2	3	4	1	1	1	3	4	1	2	1
(null)	OG0000605	2	2	1	0	1	8	1	2	2	2	2
(null)	OG0000606	3	1	4	2	2	3	2	2	1	1	2
(null)	OG0000607	1	1	2	5	1	4	2	2	2	1	2
(null)	OG0000608	1	8	1	4	1	3	1	1	1	1	1
(null)	OG0000609	3	2	2	2	3	2	3	2	1	1	2
(null)	OG0000610	1	2	3	1	1	2	4	4	1	2	2
(null)	OG0000611	2	2	3	2	2	1	2	2	2	2	3
(null)	OG0000612	2	0	5	0	1	1	4	10	0	0	0
(null)	OG0000613	2	2	2	2	3	2	2	2	2	3	1
(null)	OG0000614	2	0	0	1	1	0	8	7	2	1	1
(null)	OG0000615	1	1	2	1	4	2	3	2	4	1	2
(null)	OG0000616	2	2	1	7	2	2	1	1	2	2	1
(null)	OG0000617	2	2	2	6	2	1	1	1	3	3	0
(null)	OG0000618	1	3	2	4	1	1	2	2	3	2	2
(null)	OG0000619	2	5	2	1	3	1	2	2	2	2	1
(null)	OG0000620	3	0	1	4	0	2	0	1	7	0	5
(null)	OG0000621	1	1	4	2	1	2	3	3	1	2	3
(null)	OG0000622	1	0	1	0	0	1	2	8	10	0	0
(null)	OG0000623	1	2	6	1	1	1	2	3	5	1	0
(null)	OG0000624	1	1	1	2	1	1	12	1	1	1	1
(null)	OG0000625	1	0	1	0	1	5	1	1	6	4	3
(null)	OG0000626	1	0	5	0	1	1	2	12	0	0	1
(null)	OG0000627	1	2	1	1	0	2	0	1	7	5	3
(null)	OG0000628	1	0	2	0	3	0	4	2	2	0	9
(null)	OG0000629	0	1	9	0	0	0	5	4	0	0	4
(null)	OG0000630	0	2	6	0	0	2	5	5	0	0	3
(null)	OG0000631	0	1	4	0	0	0	7	4	5	0	2
(null)	OG0000632	0	0	6	0	2	0	10	1	0	0	4
(null)	OG0000633	0	0	1	0	3	2	1	1	2	5	8
(null)	OG0000638	21	0	0	0	1	0	0	0	0	0	0
(null)	OG0000639	1	1	4	1	1	1	4	4	2	1	2
(null)	OG0000640	2	2	2	2	2	2	2	2	2	2	2
(null)	OG0000641	1	3	4	0	0	1	3	4	4	1	1
(null)	OG0000642	2	4	1	2	2	0	1	1	3	5	1
(null)	OG0000643	2	1	3	2	3	3	1	1	3	1	2
(null)	OG0000644	2	1	2	2	2	3	2	2	3	2	1
(null)	OG0000645	2	1	3	2	3	1	3	3	1	1	2
(null)	OG0000646	7	0	0	2	5	2	0	0	5	1	0
(null)	OG0000647	3	1	1	1	1	1	10	1	1	1	1
(null)	OG0000648	2	2	2	1	3	2	2	1	3	2	2
(null)	OG0000649	2	3	1	2	3	1	2	1	4	1	2
(null)	OG0000650	1	2	1	2	4	3	1	1	5	1	1
(null)	OG0000651	3	1	2	3	1	1	2	2	1	4	2
(null)	OG0000652	2	2	2	2	2	1	2	2	2	2	3
(null)	OG0000653	2	2	2	2	2	3	2	2	2	1	2
(null)	OG0000654	2	2	2	2	2	2	2	2	2	2	2
(null)	OG0000655	1	1	3	3	3	3	2	2	1	1	2
(null)	OG0000656	4	0	0	0	2	1	0	2	11	1	1
(null)	OG0000657	2	1	2	1	2	1	5	5	1	1	1
(null)	OG0000658	2	2	2	2	2	2	2	2	2	2	2
(null)	OG0000659	2	4	1	2	3	1	1	1	4	2	1
(null)	OG0000660	2	2	1	3	2	5	1	1	2	2	1
(null)	OG0000661	4	0	1	2	2	0	1	1	8	2	1
(null)	OG0000662	20	1	0	0	1	0	0	0	0	0	0
(null)	OG0000663	2	2	2	2	1	3	2	2	2	2	2
(null)	OG0000664	1	2	2	2	2	2	3	2	2	2	2
(null)	OG0000665	11	0	0	2	0	0	0	2	5	0	2
(null)	OG0000666	2	2	1	2	4	1	2	1	4	2	1
(null)	OG0000667	1	1	1	2	2	4	2	3	2	3	1
(null)	OG0000668	3	2	1	6	2	0	1	1	3	1	2
(null)	OG0000669	7	2	0	0	0	1	0	2	4	0	6
(null)	OG0000670	1	0	2	0	0	0	13	3	3	0	0
(null)	OG0000671	1	1	2	1	2	1	3	3	4	1	3
(null)	OG0000672	1	2	2	1	1	1	1	1	2	1	9
(null)	OG0000673	1	1	7	1	1	6	1	0	2	1	1
(null)	OG0000674	1	2	2	3	2	2	1	1	4	2	2
(null)	OG0000675	2	2	2	1	2	2	2	2	4	2	1
(null)	OG0000676	5	1	1	2	2	3	1	1	2	3	1
(null)	OG0000677	3	1	2	2	3	3	2	2	2	1	1
(null)	OG0000678	1	3	2	1	3	1	2	2	2	4	1
(null)	OG0000679	2	2	2	2	2	1	2	2	2	2	3
(null)	OG0000680	1	1	8	1	1	1	1	1	2	2	3
(null)	OG0000681	0	1	7	1	1	1	1	1	1	1	7
(null)	OG0000682	0	2	2	0	1	0	0	1	15	1	0
(null)	OG0000683	0	0	18	0	0	3	1	0	0	0	0
(null)	OG0000684	0	0	1	0	0	0	1	20	0	0	0
(null)	OG0000685	0	0	16	0	3	0	1	1	1	0	0
(null)	OG0000686	0	0	9	2	2	0	2	4	3	0	0
(null)	OG0000687	0	0	15	0	0	2	4	1	0	0	0
(null)	OG0000688	0	0	1	0	1	0	11	9	0	0	0
(null)	OG0000689	0	0	9	0	0	0	6	6	0	0	1
(null)	OG0000690	0	0	16	0	0	0	5	1	0	0	0
(null)	OG0000691	0	0	1	0	1	1	0	1	0	0	18
(null)	OG0000694	0	0	0	0	0	1	0	20	0	0	1
(null)	OG0000695	0	0	0	0	0	1	0	17	4	0	0
(null)	OG0000696	0	0	0	0	0	0	0	1	0	0	21
(null)	OG0000699	3	2	1	2	2	1	2	2	1	3	2
(null)	OG0000700	2	2	2	2	3	1	2	2	1	2	2
(null)	OG0000701	1	2	5	1	1	2	1	1	2	2	3
(null)	OG0000702	1	3	3	1	3	2	2	2	1	1	2
(null)	OG0000703	1	1	8	1	1	1	2	2	1	1	2
(null)	OG0000704	1	1	1	1	1	1	1	1	9	3	1
(null)	OG0000705	2	2	2	2	2	1	2	1	3	2	2
(null)	OG0000706	2	1	1	2	4	1	1	1	2	5	1
(null)	OG0000707	2	1	2	2	1	1	2	2	3	3	2
(null)	OG0000708	1	1	3	3	3	1	4	2	1	1	1
(null)	OG0000709	2	2	2	2	2	1	2	2	2	2	2
(null)	OG0000710	1	1	2	1	2	0	3	3	3	4	1
(null)	OG0000711	4	1	0	0	4	0	0	0	11	0	1
(null)	OG0000712	2	1	2	2	2	2	2	2	2	2	2
(null)	OG0000713	2	2	2	2	2	1	2	2	3	2	1
(null)	OG0000714	2	2	2	3	1	0	2	1	3	2	3
(null)	OG0000715	1	1	2	5	3	1	2	2	2	1	1
(null)	OG0000716	2	2	2	2	2	2	2	2	1	2	2
(null)	OG0000717	2	0	3	4	3	0	3	3	2	0	1
(null)	OG0000718	1	1	9	2	1	1	1	1	1	1	2
(null)	OG0000719	2	1	3	2	2	1	3	3	1	1	2
(null)	OG0000720	2	3	2	2	3	1	1	1	1	3	2
(null)	OG0000721	14	0	1	0	1	0	1	2	2	0	0
(null)	OG0000722	2	2	2	1	2	2	3	2	1	1	3
(null)	OG0000723	4	2	1	2	1	1	3	2	1	3	1
(null)	OG0000724	1	1	3	1	1	1	3	3	2	1	4
(null)	OG0000725	4	2	1	2	3	1	1	1	2	2	2
(null)	OG0000726	1	1	2	1	2	2	2	2	4	2	2
(null)	OG0000727	1	2	2	2	2	4	2	1	2	1	2
(null)	OG0000728	2	2	2	2	1	2	2	2	2	2	2
(null)	OG0000729	2	2	2	4	1	2	2	2	1	1	2
(null)	OG0000730	1	1	2	4	1	3	1	2	2	1	3
(null)	OG0000731	1	1	3	1	1	1	4	4	2	1	2
(null)	OG0000732	1	1	1	1	1	3	1	2	1	2	7
(null)	OG0000733	1	2	2	7	2	1	2	1	1	1	1
(null)	OG0000734	1	1	2	2	2	2	2	2	2	3	2
(null)	OG0000735	2	2	2	1	2	2	2	2	2	2	2
(null)	OG0000736	2	2	2	2	2	1	2	2	2	2	2
(null)	OG0000737	1	1	2	9	2	1	1	1	1	1	1
(null)	OG0000738	4	1	1	2	2	2	3	2	2	1	1
(null)	OG0000739	2	1	1	2	2	0	1	1	2	1	8
(null)	OG0000740	1	1	2	2	1	2	2	2	1	5	2
(null)	OG0000741	1	2	2	2	1	3	2	2	3	1	2
(null)	OG0000742	1	2	1	2	2	2	2	3	3	1	2
(null)	OG0000743	1	2	2	2	3	1	3	4	1	1	1
(null)	OG0000744	0	2	2	1	1	5	2	2	1	3	2
(null)	OG0000745	0	1	15	0	0	0	1	4	0	0	0
(null)	OG0000746	0	2	2	0	0	0	8	2	5	0	2
(null)	OG0000747	0	1	2	0	0	0	16	0	0	0	2
(null)	OG0000748	0	1	2	0	0	0	0	15	3	0	0
(null)	OG0000749	0	0	12	0	0	0	2	0	0	0	7
(null)	OG0000750	0	0	1	0	0	0	3	17	0	0	0
(null)	OG0000751	0	0	7	0	0	0	7	5	0	0	2
(null)	OG0000752	0	0	4	0	0	0	9	7	0	0	1
(null)	OG0000753	0	0	5	0	0	1	3	11	0	1	0
(null)	OG0000754	0	0	17	0	2	0	0	1	0	1	0
(null)	OG0000755	0	0	1	0	0	0	9	11	0	0	0
(null)	OG0000756	0	0	1	0	0	9	0	9	0	0	2
(null)	OG0000757	0	0	12	0	0	0	8	1	0	0	0
(null)	OG0000758	0	0	1	0	0	0	0	20	0	0	0
(null)	OG0000759	0	0	1	0	0	0	1	4	3	0	12
(null)	OG0000763	0	0	3	0	0	0	12	6	0	0	0
(null)	OG0000765	0	0	0	0	0	2	0	0	0	0	19
(null)	OG0000766	0	0	0	0	0	0	19	0	0	0	2
(null)	OG0000767	0	0	0	0	0	0	0	1	0	0	20
(null)	OG0000768	0	0	0	0	0	0	0	0	20	1	0
(null)	OG0000771	1	2	1	1	2	1	2	2	1	5	2
(null)	OG0000772	3	1	2	3	1	1	1	2	4	1	1
(null)	OG0000773	3	1	1	5	1	1	1	1	3	1	2
(null)	OG0000774	1	2	2	1	2	2	2	2	3	1	2
(null)	OG0000775	2	2	2	2	2	1	2	2	1	2	2
(null)	OG0000776	3	0	7	1	1	0	2	4	1	0	1
(null)	OG0000777	2	1	2	3	2	1	2	2	2	2	1
(null)	OG0000778	1	1	3	2	1	2	3	3	2	1	1
(null)	OG0000779	2	1	2	2	3	1	1	1	3	3	1
(null)	OG0000780	1	0	5	0	0	1	5	4	0	2	2
(null)	OG0000781	2	2	2	2	3	2	2	2	1	1	1
(null)	OG0000782	2	3	2	1	1	0	2	2	3	2	2
(null)	OG0000783	1	2	2	1	3	1	1	1	4	1	3
(null)	OG0000784	2	3	1	2	0	1	3	2	1	2	3
(null)	OG0000785	2	2	2	2	2	1	2	2	1	2	2
(null)	OG0000786	2	0	3	4	1	0	2	2	0	0	6
(null)	OG0000787	1	4	2	1	4	1	2	2	1	1	1
(null)	OG0000788	4	0	1	1	3	1	2	2	2	3	1
(null)	OG0000789	2	1	2	1	5	1	2	1	1	1	3
(null)	OG0000790	1	1	2	1	3	1	2	2	5	1	1
(null)	OG0000791	4	0	0	0	3	0	0	0	0	13	0
(null)	OG0000792	2	1	2	2	2	1	2	2	3	1	2
(null)	OG0000793	4	1	1	2	5	1	0	1	1	1	3
(null)	OG0000794	1	1	1	2	7	1	1	1	3	1	1
(null)	OG0000795	2	2	2	2	2	2	1	1	2	2	2
(null)	OG0000796	2	1	2	2	2	1	2	2	1	3	2
(null)	OG0000797	2	1	1	1	1	4	2	2	1	1	4
(null)	OG0000798	1	2	1	1	1	1	1	1	1	9	1
(null)	OG0000799	3	3	1	1	2	2	2	1	1	2	2
(null)	OG0000800	1	1	2	1	0	1	2	3	6	1	2
(null)	OG0000801	3	0	12	1	1	0	2	0	1	0	0
(null)	OG0000802	5	1	1	1	5	1	1	1	2	1	1
(null)	OG0000803	1	1	4	1	3	2	0	0	0	0	8
(null)	OG0000804	2	1	2	2	2	1	2	2	2	2	2
(null)	OG0000805	7	1	0	0	0	0	0	11	0	0	1
(null)	OG0000806	1	2	2	1	1	2	3	2	2	2	2
(null)	OG0000807	1	1	2	3	4	1	1	2	2	1	2
(null)	OG0000808	2	1	3	0	3	4	3	1	1	0	2
(null)	OG0000809	2	1	1	2	3	1	1	0	4	2	3
(null)	OG0000810	2	2	2	1	1	1	2	2	2	1	4
(null)	OG0000811	1	1	4	2	1	1	3	3	1	1	2
(null)	OG0000812	2	1	2	1	1	3	2	2	1	1	4
(null)	OG0000813	1	2	2	1	1	1	2	2	2	1	5
(null)	OG0000814	2	1	2	2	2	2	2	2	1	2	2
(null)	OG0000815	2	0	2	0	0	4	4	2	1	2	3
(null)	OG0000816	1	2	3	1	1	3	2	2	2	2	1
(null)	OG0000817	1	2	2	1	2	1	2	0	2	6	1
(null)	OG0000818	1	1	1	1	2	2	1	7	1	2	1
(null)	OG0000819	1	1	2	1	2	1	3	2	1	2	4
(null)	OG0000820	1	1	2	1	2	4	1	2	3	1	2
(null)	OG0000821	2	0	2	0	2	1	0	0	12	0	1
(null)	OG0000822	1	1	1	1	1	1	1	9	2	1	1
(null)	OG0000823	2	0	0	1	0	0	11	2	0	1	3
(null)	OG0000824	1	2	1	1	1	1	3	1	2	2	5
(null)	OG0000825	1	1	2	2	2	3	2	2	2	1	2
(null)	OG0000826	1	0	0	1	2	1	0	0	4	10	1
(null)	OG0000827	0	1	0	0	0	4	2	0	0	0	13
(null)	OG0000828	0	1	1	0	1	1	2	5	8	0	1
(null)	OG0000829	0	2	1	1	1	1	1	1	8	1	3
(null)	OG0000830	0	1	1	0	0	0	2	15	1	0	0
(null)	OG0000831	0	3	7	0	0	0	0	5	0	1	4
(null)	OG0000832	0	0	17	0	1	0	1	1	0	0	0
(null)	OG0000833	0	0	4	0	0	1	6	5	0	0	4
(null)	OG0000835	0	0	2	0	0	0	13	1	4	0	0
(null)	OG0000836	0	0	3	0	0	0	8	6	0	2	1
(null)	OG0000837	0	0	3	0	0	10	2	1	0	0	4
(null)	OG0000838	0	0	19	1	0	0	0	0	0	0	0
(null)	OG0000839	0	0	3	0	0	5	3	9	0	0	0
(null)	OG0000840	0	0	0	4	0	1	0	1	0	0	14
(null)	OG0000841	0	0	0	0	2	1	3	2	11	0	1
(null)	OG0000842	0	0	0	0	2	0	0	15	3	0	0
(null)	OG0000843	0	0	0	0	2	0	9	1	6	2	0
(null)	OG0000844	0	0	0	0	0	17	0	0	1	2	0
(null)	OG0000846	0	0	0	0	0	0	19	1	0	0	0
(null)	OG0000847	0	0	0	0	0	0	16	2	2	0	0
(null)	OG0000848	0	0	0	0	0	0	1	1	1	0	17
(null)	OG0000852	1	2	1	1	7	1	2	1	1	1	1
(null)	OG0000853	1	2	2	3	2	2	1	1	1	3	1
(null)	OG0000854	2	2	2	2	2	1	3	1	1	1	2
(null)	OG0000855	2	2	1	1	2	2	2	2	2	2	1
(null)	OG0000856	1	0	0	1	0	2	0	0	10	1	4
(null)	OG0000857	3	1	2	1	2	2	2	2	2	1	1
(null)	OG0000858	2	1	1	5	1	2	2	1	1	1	2
(null)	OG0000859	3	1	1	2	2	2	1	1	3	2	1
(null)	OG0000860	2	2	1	4	1	1	1	2	2	1	2
(null)	OG0000861	2	1	3	1	1	1	2	2	3	1	2
(null)	OG0000862	2	1	2	2	2	1	2	2	2	1	2
(null)	OG0000863	1	0	1	1	1	1	10	1	1	1	1
(null)	OG0000865	2	1	1	4	3	0	1	1	4	1	1
(null)	OG0000866	1	2	2	1	4	2	2	2	1	1	1
(null)	OG0000867	3	1	0	0	1	2	0	0	12	0	0
(null)	OG0000868	2	1	2	1	3	1	2	2	2	1	2
(null)	OG0000869	1	1	1	3	1	1	1	1	1	7	1
(null)	OG0000870	2	1	1	4	2	2	1	1	3	1	1
(null)	OG0000871	2	2	1	2	3	1	2	1	1	2	2
(null)	OG0000872	2	1	2	2	2	2	1	1	3	2	1
(null)	OG0000873	2	1	1	1	1	1	1	1	4	4	2
(null)	OG0000874	1	2	8	1	1	1	1	1	1	1	1
(null)	OG0000875	1	1	4	1	1	0	1	2	1	1	6
(null)	OG0000876	1	2	4	1	1	1	2	2	1	1	3
(null)	OG0000877	4	1	2	2	1	1	2	2	1	1	2
(null)	OG0000878	2	1	1	2	1	1	2	2	4	2	1
(null)	OG0000879	1	2	5	2	1	1	2	1	2	1	1
(null)	OG0000880	1	1	2	2	1	2	2	2	2	2	2
(null)	OG0000881	1	2	2	2	2	1	2	2	2	2	1
(null)	OG0000882	3	3	1	3	2	1	1	1	1	2	1
(null)	OG0000883	1	1	3	1	1	4	1	2	1	1	3
(null)	OG0000884	3	1	3	0	1	1	3	2	2	1	2
(null)	OG0000885	3	3	1	1	1	1	2	1	2	3	1
(null)	OG0000886	1	3	2	3	1	2	2	2	1	1	1
(null)	OG0000887	1	1	2	2	1	1	2	2	4	1	2
(null)	OG0000888	1	1	6	1	1	1	2	1	3	1	1
(null)	OG0000889	2	2	1	1	1	2	3	2	3	1	1
(null)	OG0000890	2	4	1	1	3	3	1	1	1	1	1
(null)	OG0000891	3	3	1	2	3	1	1	1	2	1	1
(null)	OG0000892	2	1	2	2	2	1	2	2	1	2	2
(null)	OG0000893	1	1	1	0	3	3	1	1	2	2	4
(null)	OG0000894	2	2	2	1	2	2	2	1	1	2	2
(null)	OG0000895	2	2	1	1	2	1	1	1	4	2	2
(null)	OG0000896	1	1	5	2	1	0	5	1	1	1	1
(null)	OG0000897	1	1	2	1	1	1	2	2	5	1	2
(null)	OG0000898	2	0	3	0	0	1	2	6	3	0	2
(null)	OG0000899	1	2	2	0	0	2	4	5	2	1	0
(null)	OG0000900	1	1	10	1	1	0	1	1	1	1	1
(null)	OG0000901	1	1	2	3	2	1	3	3	1	1	1
(null)	OG0000902	1	2	3	1	1	2	2	2	1	2	2
(null)	OG0000903	1	3	1	1	2	1	2	2	3	2	1
(null)	OG0000904	2	2	1	2	4	1	1	1	2	1	2
(null)	OG0000905	1	1	2	2	1	2	3	2	2	1	2
(null)	OG0000906	2	1	2	2	2	1	2	2	2	1	2
(null)	OG0000907	1	0	0	0	1	0	5	3	7	0	2
(null)	OG0000908	2	1	1	1	6	1	2	1	1	2	1
(null)	OG0000909	1	2	2	1	1	2	3	2	1	2	2
(null)	OG0000910	1	4	0	0	1	0	11	2	0	0	0
(null)	OG0000911	2	2	1	4	1	2	1	1	2	2	1
(null)	OG0000912	11	0	0	1	7	0	0	0	0	0	0
(null)	OG0000913	2	2	1	2	1	2	2	1	4	1	1
(null)	OG0000914	1	2	2	3	1	1	2	1	1	3	2
(null)	OG0000915	1	1	2	1	2	2	2	2	3	1	2
(null)	OG0000916	1	1	1	1	2	1	1	1	8	1	1
(null)	OG0000917	2	1	2	2	1	1	2	2	2	2	2
(null)	OG0000918	2	0	10	1	0	1	1	0	2	1	1
(null)	OG0000919	1	1	1	3	2	2	1	1	3	1	3
(null)	OG0000920	2	0	3	1	2	2	2	2	1	1	3
(null)	OG0000921	1	1	1	5	2	1	2	1	3	1	1
(null)	OG0000922	1	1	2	3	1	2	2	2	2	1	2
(null)	OG0000923	2	2	2	3	1	2	1	1	1	3	1
(null)	OG0000924	1	2	2	1	2	1	2	2	2	2	2
(null)	OG0000925	1	1	5	3	1	1	1	1	3	1	1
(null)	OG0000926	1	5	1	1	1	1	2	1	1	1	4
(null)	OG0000927	1	1	2	1	1	1	2	2	3	2	3
(null)	OG0000928	1	1	1	1	9	1	1	1	1	1	1
(null)	OG0000929	2	2	1	2	1	1	2	3	2	2	1
(null)	OG0000930	2	2	2	3	1	1	2	2	2	1	1
(null)	OG0000931	1	1	1	2	2	4	2	1	2	0	3
(null)	OG0000932	1	1	1	1	1	1	7	1	3	1	1
(null)	OG0000933	2	0	3	0	0	1	4	4	4	1	0
(null)	OG0000934	1	1	2	1	2	2	2	2	3	1	2
(null)	OG0000935	1	4	2	3	3	1	1	1	1	1	1
(null)	OG0000936	1	0	0	0	0	3	6	7	1	0	1
(null)	OG0000937	0	5	2	2	6	0	0	0	0	2	2
(null)	OG0000938	0	2	2	2	3	2	1	1	2	2	2
(null)	OG0000939	0	6	0	0	1	3	2	0	0	1	6
(null)	OG0000940	0	16	0	1	0	0	0	1	0	0	1
(null)	OG0000941	0	1	2	0	2	3	1	10	0	0	0
(null)	OG0000942	0	0	7	1	0	0	3	7	0	1	0
(null)	OG0000943	0	0	3	0	0	0	11	5	0	0	0
(null)	OG0000944	0	0	8	0	0	0	5	6	0	0	0
(null)	OG0000945	0	0	1	0	0	17	0	0	0	0	1
(null)	OG0000946	0	0	1	0	1	1	5	5	4	2	0
(null)	OG0000947	0	0	1	0	0	0	0	0	0	0	18
(null)	OG0000948	0	0	1	0	0	4	3	9	0	0	2
(null)	OG0000949	0	0	1	0	0	0	16	0	0	0	2
(null)	OG0000951	0	0	18	1	0	0	0	0	0	0	0
(null)	OG0000952	0	0	18	1	0	0	0	0	0	0	0
(null)	OG0000954	0	0	0	6	13	0	0	0	0	0	0
(null)	OG0000955	0	0	0	1	0	0	0	0	18	0	0
(null)	OG0000959	0	0	0	0	0	0	12	2	5	0	0
(null)	OG0000960	0	0	0	0	0	0	16	1	2	0	0
(null)	OG0000961	0	0	0	0	0	0	13	6	0	0	0
(null)	OG0000962	0	0	0	0	0	0	0	1	0	0	18
(null)	OG0000966	0	0	0	0	0	0	0	0	1	0	18
(null)	OG0000968	1	3	1	1	1	1	2	2	4	1	1
(null)	OG0000969	1	2	1	1	2	2	1	1	2	2	3
(null)	OG0000970	2	1	1	1	5	1	2	2	1	1	1
(null)	OG0000971	1	1	2	5	1	1	1	1	3	1	1
(null)	OG0000972	2	2	2	2	1	1	2	2	1	2	1
(null)	OG0000973	2	1	2	2	1	2	2	3	1	1	1
(null)	OG0000974	2	1	1	2	3	2	1	1	2	1	2
(null)	OG0000975	1	1	1	3	6	1	1	1	1	1	1
(null)	OG0000976	1	1	2	1	2	2	3	1	2	1	2
(null)	OG0000977	1	3	1	0	3	1	1	1	5	1	1
(null)	OG0000978	2	2	2	1	1	1	2	2	2	1	2
(null)	OG0000979	1	0	0	0	0	2	0	15	0	0	0
(null)	OG0000980	2	2	2	1	2	2	2	2	1	1	1
(null)	OG0000981	2	1	2	2	2	2	1	1	2	1	2
(null)	OG0000982	1	1	1	1	2	2	3	2	2	1	2
(null)	OG0000983	3	0	2	1	4	1	1	1	2	2	1
(null)	OG0000984	2	1	1	2	3	1	1	1	1	4	1
(null)	OG0000985	3	4	0	0	1	3	0	0	6	1	0
(null)	OG0000986	1	1	2	2	1	1	2	2	2	2	2
(null)	OG0000987	11	0	0	5	2	0	0	0	0	0	0
(null)	OG0000988	1	1	1	1	2	2	2	3	1	3	1
(null)	OG0000989	1	1	2	2	2	2	2	2	1	1	2
(null)	OG0000990	1	1	1	1	1	6	1	1	1	3	1
(null)	OG0000991	2	1	3	2	2	1	2	2	1	1	1
(null)	OG0000992	3	0	1	0	0	1	0	4	7	0	2
(null)	OG0000993	2	2	2	2	1	2	2	2	1	0	2
(null)	OG0000994	2	1	1	4	1	2	2	1	1	1	2
(null)	OG0000995	1	3	1	1	1	1	1	1	6	1	1
(null)	OG0000996	1	1	2	1	2	2	2	2	2	1	2
(null)	OG0000997	5	0	0	0	1	1	2	1	4	0	4
(null)	OG0000998	2	1	3	1	1	1	2	3	1	1	2
(null)	OG0000999	1	2	1	1	3	2	1	2	2	1	2
(null)	OG0001000	2	1	2	2	2	2	1	2	1	1	2
(null)	OG0001001	1	1	2	3	2	1	2	2	2	1	1
(null)	OG0001002	2	1	2	2	2	1	2	2	1	2	1
(null)	OG0001003	2	0	4	0	1	3	6	2	0	0	0
(null)	OG0001004	2	1	1	1	2	2	3	3	1	1	1
(null)	OG0001005	4	2	1	2	2	0	1	1	0	4	1
(null)	OG0001006	2	1	2	2	3	1	1	1	1	2	2
(null)	OG0001007	2	1	1	3	1	5	1	1	1	1	1
(null)	OG0001008	5	1	1	1	1	1	1	1	3	1	2
(null)	OG0001009	1	0	0	0	0	13	3	1	0	0	0
(null)	OG0001010	1	1	1	4	1	3	1	2	2	1	1
(null)	OG0001011	1	3	1	1	3	1	1	1	5	0	1
(null)	OG0001012	1	3	2	2	1	2	1	1	2	1	2
(null)	OG0001013	2	0	4	1	3	1	2	2	1	1	1
(null)	OG0001014	1	2	1	1	2	1	3	1	2	2	2
(null)	OG0001015	1	2	1	0	1	2	1	1	5	3	1
(null)	OG0001016	2	1	2	1	2	1	2	1	1	3	2
(null)	OG0001017	1	1	2	1	2	1	1	1	1	6	1
(null)	OG0001018	1	1	2	1	1	1	3	2	3	1	2
(null)	OG0001019	4	1	1	3	3	1	1	1	1	1	1
(null)	OG0001020	2	2	1	1	1	0	2	5	2	1	1
(null)	OG0001021	1	1	2	1	1	1	3	2	1	1	4
(null)	OG0001022	2	1	1	1	3	3	2	1	1	2	1
(null)	OG0001023	4	1	1	3	0	1	1	1	1	4	1
(null)	OG0001024	2	1	1	2	2	1	1	1	5	2	0
(null)	OG0001025	1	1	2	2	2	1	2	2	2	2	1
(null)	OG0001026	1	1	2	2	5	1	1	2	1	1	1
(null)	OG0001027	3	2	1	2	2	2	1	1	1	2	1
(null)	OG0001028	2	1	3	2	1	1	2	2	1	2	1
(null)	OG0001029	1	1	2	1	1	1	5	2	2	1	1
(null)	OG0001030	1	1	2	1	1	1	3	2	3	1	2
(null)	OG0001031	1	1	4	1	1	1	3	2	1	1	2
(null)	OG0001032	2	0	2	1	2	3	2	1	3	1	1
(null)	OG0001033	2	1	1	2	1	1	2	1	3	2	2
(null)	OG0001034	1	3	0	0	5	0	0	0	9	0	0
(null)	OG0001035	2	1	1	1	2	2	3	1	2	1	2
(null)	OG0001036	2	0	1	3	1	3	1	1	1	2	3
(null)	OG0001037	1	2	2	2	0	1	3	2	2	1	2
(null)	OG0001038	1	2	2	1	2	3	2	2	1	1	1
(null)	OG0001039	1	2	1	4	1	1	1	1	1	1	4
(null)	OG0001040	2	1	1	5	1	2	1	1	1	1	2
(null)	OG0001041	1	3	3	1	1	1	2	2	1	2	1
(null)	OG0001042	1	2	2	1	2	2	2	2	1	1	2
(null)	OG0001043	2	0	2	1	1	0	0	2	9	1	0
(null)	OG0001044	1	1	4	2	1	1	2	2	1	1	2
(null)	OG0001045	1	1	1	1	2	1	5	2	2	1	1
(null)	OG0001046	1	1	2	1	1	3	2	3	1	1	2
(null)	OG0001047	1	3	2	2	0	1	4	2	2	1	0
(null)	OG0001048	2	2	3	1	1	1	1	1	4	1	1
(null)	OG0001049	1	0	14	0	0	0	1	2	0	0	0
(null)	OG0001050	1	1	2	2	1	2	3	2	1	1	2
(null)	OG0001051	2	2	1	2	1	1	4	2	1	1	1
(null)	OG0001052	3	1	2	2	2	0	1	1	2	2	2
(null)	OG0001053	1	1	2	1	1	1	2	2	0	4	3
(null)	OG0001054	2	1	1	2	2	2	1	1	3	2	1
(null)	OG0001055	3	3	1	4	2	1	1	0	1	1	1
(null)	OG0001056	1	5	1	2	1	1	1	1	3	1	1
(null)	OG0001057	3	4	2	2	1	0	2	2	1	0	1
(null)	OG0001058	1	1	2	2	2	1	1	3	2	1	2
(null)	OG0001059	1	2	1	0	1	8	1	1	1	1	1
(null)	OG0001060	5	1	0	1	2	0	0	0	7	2	0
(null)	OG0001061	1	0	3	2	2	2	2	2	2	0	2
(null)	OG0001062	0	1	3	0	0	0	5	3	0	0	6
(null)	OG0001063	0	2	1	0	0	9	2	1	0	0	3
(null)	OG0001064	0	1	4	0	1	0	0	11	1	0	0
(null)	OG0001065	0	3	3	0	0	2	1	1	2	3	3
(null)	OG0001066	0	1	0	0	0	0	0	0	0	0	17
(null)	OG0001067	0	1	3	0	0	1	12	1	0	0	0
(null)	OG0001068	0	0	15	0	1	1	0	0	0	1	0
(null)	OG0001069	0	0	2	1	1	0	5	2	0	0	7
(null)	OG0001071	0	0	3	0	0	0	0	15	0	0	0
(null)	OG0001072	0	0	4	1	1	0	11	1	0	0	0
(null)	OG0001073	0	0	3	0	1	1	0	0	13	0	0
(null)	OG0001076	0	0	1	0	0	0	1	1	11	3	1
(null)	OG0001079	0	0	0	0	3	0	0	5	5	2	3
(null)	OG0001087	1	3	2	1	2	1	2	2	1	1	1
(null)	OG0001088	2	2	1	1	1	2	1	1	2	2	2
(null)	OG0001089	1	1	2	1	3	1	2	2	1	1	2
(null)	OG0001090	3	1	2	0	1	2	2	2	1	1	2
(null)	OG0001091	1	1	2	1	1	2	2	3	1	1	2
(null)	OG0001093	1	1	2	1	1	3	2	1	3	1	1
(null)	OG0001094	1	1	8	1	1	1	1	0	1	1	1
(null)	OG0001095	3	1	1	2	1	2	1	2	1	2	1
(null)	OG0001096	1	3	2	1	1	1	2	1	2	1	2
(null)	OG0001097	2	1	2	2	3	2	1	1	1	1	1
(null)	OG0001098	2	2	1	2	2	1	2	1	1	2	1
(null)	OG0001099	1	1	3	1	1	2	2	1	2	1	2
(null)	OG0001100	1	2	3	1	1	2	1	2	2	1	1
(null)	OG0001101	14	0	0	0	3	0	0	0	0	0	0
(null)	OG0001102	1	3	1	2	1	1	2	2	0	3	1
(null)	OG0001103	1	1	2	4	1	2	2	1	1	1	1
(null)	OG0001104	1	1	1	1	1	1	1	7	1	1	1
(null)	OG0001105	1	3	2	1	3	1	1	1	2	1	1
(null)	OG0001106	1	2	2	1	1	2	1	2	2	2	1
(null)	OG0001107	2	1	2	1	2	2	1	1	3	1	1
(null)	OG0001108	1	1	2	1	1	3	2	2	1	1	2
(null)	OG0001109	1	1	1	1	1	1	6	1	2	1	1
(null)	OG0001110	3	2	1	1	1	0	1	1	3	3	1
(null)	OG0001111	2	1	2	1	2	1	2	2	2	1	1
(null)	OG0001112	2	2	2	1	1	1	1	1	2	2	2
(null)	OG0001113	5	0	0	2	8	0	0	0	0	2	0
(null)	OG0001114	2	1	2	1	1	1	3	2	1	1	2
(null)	OG0001115	1	1	1	4	1	1	1	1	3	1	2
(null)	OG0001116	1	2	2	1	1	1	2	2	1	1	3
(null)	OG0001117	1	1	3	1	3	1	1	1	1	1	3
(null)	OG0001118	1	1	1	1	2	4	2	1	1	2	1
(null)	OG0001119	1	2	2	1	1	1	2	3	1	1	2
(null)	OG0001120	1	1	1	1	1	1	7	1	1	1	1
(null)	OG0001121	1	2	2	1	1	1	2	2	1	2	2
(null)	OG0001122	1	1	6	1	1	1	1	1	2	1	1
(null)	OG0001123	2	1	1	3	3	1	1	2	1	1	1
(null)	OG0001124	2	0	1	2	2	2	1	1	1	3	2
(null)	OG0001125	3	1	2	1	1	1	1	1	4	1	1
(null)	OG0001126	2	2	1	2	2	1	1	1	2	2	1
(null)	OG0001127	1	2	1	3	2	1	2	1	2	1	1
(null)	OG0001128	2	5	1	1	1	1	1	1	2	1	1
(null)	OG0001129	1	2	1	1	2	1	1	0	2	4	2
(null)	OG0001130	1	1	2	3	1	1	2	2	2	1	1
(null)	OG0001131	3	1	1	1	2	1	1	1	2	3	1
(null)	OG0001132	2	1	1	3	1	2	1	1	1	2	2
(null)	OG0001133	1	1	1	2	2	2	1	3	1	2	1
(null)	OG0001134	1	2	1	1	1	2	2	2	2	2	1
(null)	OG0001135	1	3	1	3	1	1	1	1	1	2	2
(null)	OG0001136	1	3	2	1	2	1	1	1	2	1	2
(null)	OG0001137	1	1	3	1	1	1	2	2	2	2	1
(null)	OG0001138	2	1	1	4	1	1	3	2	1	1	0
(null)	OG0001139	2	1	1	1	3	1	1	1	3	1	2
(null)	OG0001140	2	1	1	2	1	1	1	1	5	1	1
(null)	OG0001141	1	1	3	1	4	1	1	1	2	1	1
(null)	OG0001142	1	1	2	2	2	1	3	1	2	1	1
(null)	OG0001143	2	1	2	1	1	1	0	1	1	1	6
(null)	OG0001144	1	1	1	1	2	2	1	2	2	1	3
(null)	OG0001145	2	2	2	1	1	1	1	1	3	1	2
(null)	OG0001146	1	2	1	2	2	1	1	2	2	1	2
(null)	OG0001147	3	1	1	2	3	1	1	1	1	2	1
(null)	OG0001148	1	1	1	1	1	2	1	1	3	3	2
(null)	OG0001149	2	2	1	2	2	2	1	1	0	3	1
(null)	OG0001150	2	2	1	1	2	1	1	1	3	2	1
(null)	OG0001151	1	1	1	1	1	1	1	1	2	6	1
(null)	OG0001152	2	1	5	1	1	1	2	2	0	1	1
(null)	OG0001153	2	1	2	2	3	0	1	1	1	3	1
(null)	OG0001154	1	5	1	1	2	1	1	1	2	1	1
(null)	OG0001155	1	1	6	1	1	1	1	1	2	1	1
(null)	OG0001156	3	0	0	1	5	1	0	0	6	1	0
(null)	OG0001157	2	1	1	1	1	1	1	1	6	1	1
(null)	OG0001158	1	2	3	1	1	0	2	3	1	1	2
(null)	OG0001159	1	1	1	7	1	1	1	1	1	1	1
(null)	OG0001160	2	2	1	1	1	3	1	1	3	1	1
(null)	OG0001161	1	1	0	1	1	1	2	2	6	1	1
(null)	OG0001162	2	1	2	1	2	2	1	1	2	1	2
(null)	OG0001163	1	2	2	1	1	1	2	2	1	1	3
(null)	OG0001164	9	0	0	0	1	0	5	1	1	0	0
(null)	OG0001165	1	0	11	0	0	0	0	0	5	0	0
(null)	OG0001166	1	2	2	1	1	2	2	2	2	1	1
(null)	OG0001167	1	2	1	1	1	2	1	2	2	1	3
(null)	OG0001168	2	1	0	0	0	1	1	1	9	1	1
(null)	OG0001169	3	1	2	1	1	1	2	2	2	1	1
(null)	OG0001170	1	1	1	1	2	1	1	1	6	1	1
(null)	OG0001171	1	2	1	1	2	1	2	1	2	2	2
(null)	OG0001172	1	0	0	0	0	0	12	2	0	0	2
(null)	OG0001173	1	1	1	5	3	1	1	1	1	1	1
(null)	OG0001174	1	1	2	1	3	1	2	2	2	1	1
(null)	OG0001175	3	1	1	1	2	2	2	2	1	0	2
(null)	OG0001176	3	2	1	2	1	1	1	1	1	3	1
(null)	OG0001177	1	2	1	1	1	1	2	1	1	1	5
(null)	OG0001178	3	1	1	1	1	4	0	1	3	1	1
(null)	OG0001179	1	2	2	3	2	2	1	1	1	1	1
(null)	OG0001180	1	2	1	1	3	2	2	1	1	1	2
(null)	OG0001181	1	1	4	1	2	1	2	2	1	1	1
(null)	OG0001182	1	2	1	2	4	1	1	1	1	2	1
(null)	OG0001183	1	2	1	1	1	1	1	1	1	1	6
(null)	OG0001184	1	1	2	1	2	1	2	3	1	1	2
(null)	OG0001185	1	1	6	1	1	1	1	1	2	1	1
(null)	OG0001186	1	2	1	2	2	1	1	1	3	2	1
(null)	OG0001187	1	1	5	1	2	0	2	2	1	0	2
(null)	OG0001188	2	2	1	1	3	1	1	2	1	1	2
(null)	OG0001189	1	2	1	1	2	1	3	3	1	1	1
(null)	OG0001190	2	2	0	0	1	1	0	11	0	0	0
(null)	OG0001191	1	2	2	1	3	0	2	2	1	1	2
(null)	OG0001192	4	1	2	1	1	1	1	1	3	1	1
(null)	OG0001193	2	1	2	1	2	1	2	2	2	1	1
(null)	OG0001194	1	0	1	0	0	0	0	15	0	0	0
(null)	OG0001195	1	1	1	2	2	2	1	2	2	2	1
(null)	OG0001196	1	1	2	3	1	1	2	2	1	1	2
(null)	OG0001197	1	1	1	3	2	1	2	1	2	1	2
(null)	OG0001198	1	1	1	1	1	1	1	1	1	1	7
(null)	OG0001199	1	2	1	2	2	2	1	1	2	2	1
(null)	OG0001200	1	1	3	1	2	2	1	2	2	1	1
(null)	OG0001201	2	1	2	1	2	1	1	1	1	3	2
(null)	OG0001202	1	1	2	1	2	1	2	2	3	1	1
(null)	OG0001203	1	1	2	1	1	1	2	2	2	2	2
(null)	OG0001204	1	1	1	1	6	1	1	1	2	1	1
(null)	OG0001205	1	2	2	1	1	1	2	2	2	1	2
(null)	OG0001206	1	1	1	1	7	1	1	1	1	1	1
(null)	OG0001207	1	3	2	1	1	1	2	2	1	1	2
(null)	OG0001208	3	1	1	3	3	1	1	1	1	1	1
(null)	OG0001209	1	1	2	0	3	2	2	2	1	2	1
(null)	OG0001210	1	1	3	1	1	2	1	1	4	1	1
(null)	OG0001211	2	1	1	4	1	0	1	1	1	2	3
(null)	OG0001212	2	1	1	2	1	1	1	1	1	3	3
(null)	OG0001213	1	1	2	1	1	1	2	2	2	2	2
(null)	OG0001214	1	2	1	2	2	1	1	1	2	1	3
(null)	OG0001215	1	2	1	1	1	3	2	1	1	1	3
(null)	OG0001216	1	3	1	1	1	2	3	1	2	1	1
(null)	OG0001217	2	1	1	1	2	4	1	1	2	1	1
(null)	OG0001218	2	2	1	1	2	2	1	1	2	1	2
(null)	OG0001219	0	5	2	1	0	0	2	2	0	3	2
(null)	OG0001221	0	3	2	1	0	1	1	1	3	1	4
(null)	OG0001222	0	1	1	0	0	3	9	0	0	0	3
(null)	OG0001223	0	2	2	2	1	2	2	3	1	1	1
(null)	OG0001224	0	1	0	0	1	1	0	0	14	0	0
(null)	OG0001225	0	1	1	3	3	1	2	1	2	1	2
(null)	OG0001227	0	1	7	0	0	0	1	0	0	0	8
(null)	OG0001228	0	1	1	0	0	2	0	1	7	2	3
(null)	OG0001229	0	0	10	0	0	0	5	2	0	0	0
(null)	OG0001230	0	0	15	0	0	0	2	0	0	0	0
(null)	OG0001231	0	0	6	0	0	0	3	2	0	0	6
(null)	OG0001232	0	0	2	0	0	1	0	14	0	0	0
(null)	OG0001233	0	0	1	0	0	0	1	5	0	0	10
(null)	OG0001234	0	0	9	0	0	2	0	5	0	1	0
(null)	OG0001235	0	0	3	0	0	0	6	7	0	0	1
(null)	OG0001237	0	0	16	1	0	0	0	0	0	0	0
(null)	OG0001240	0	0	16	0	0	0	1	0	0	0	0
(null)	OG0001242	0	0	0	12	0	0	0	0	0	0	5
(null)	OG0001243	0	0	0	1	0	0	0	0	2	14	0
(null)	OG0001244	0	0	0	0	1	0	0	16	0	0	0
(null)	OG0001245	0	0	0	0	1	0	0	4	12	0	0
(null)	OG0001248	0	0	0	0	0	0	1	0	15	0	1
(null)	OG0001249	0	0	0	0	0	0	4	7	0	0	6
(null)	OG0001250	0	0	0	0	0	0	0	14	3	0	0
(null)	OG0001251	0	0	0	0	0	0	0	1	0	0	16
(null)	OG0001259	1	2	1	2	1	2	1	1	2	1	2
(null)	OG0001260	1	2	2	1	1	1	2	2	2	1	1
(null)	OG0001261	12	0	0	0	4	0	0	0	0	0	0
(null)	OG0001262	1	2	1	1	2	1	1	3	2	1	1
(null)	OG0001263	1	1	2	1	2	3	2	0	1	1	2
(null)	OG0001264	1	1	1	4	3	1	1	1	1	1	1
(null)	OG0001265	3	1	2	1	1	2	1	1	1	1	2
(null)	OG0001266	2	2	1	1	2	1	1	1	2	1	2
(null)	OG0001267	1	2	1	1	1	2	1	2	2	1	2
(null)	OG0001268	1	1	1	3	2	1	1	1	2	1	2
(null)	OG0001269	2	1	1	2	1	2	1	1	3	1	1
(null)	OG0001270	4	0	0	1	11	0	0	0	0	0	0
(null)	OG0001271	1	1	2	1	3	2	1	1	1	2	1
(null)	OG0001272	8	0	0	0	5	0	0	0	0	3	0
(null)	OG0001273	1	1	1	3	2	1	3	1	1	1	1
(null)	OG0001274	1	2	2	1	2	2	1	1	1	1	2
(null)	OG0001275	1	1	2	2	2	1	2	1	1	2	1
(null)	OG0001276	1	1	2	2	2	0	1	1	2	1	3
(null)	OG0001277	2	1	3	0	1	1	2	2	1	1	2
(null)	OG0001278	2	1	2	1	2	1	2	2	1	1	1
(null)	OG0001279	1	1	1	1	3	1	1	1	2	3	1
(null)	OG0001280	1	1	1	1	3	1	1	1	3	2	1
(null)	OG0001281	1	1	2	2	2	1	2	1	0	1	3
(null)	OG0001282	1	1	1	3	2	1	1	1	2	1	2
(null)	OG0001283	2	1	5	1	1	1	1	1	1	1	1
(null)	OG0001284	2	1	2	1	1	2	1	1	2	1	2
(null)	OG0001285	2	2	1	1	2	0	1	2	1	1	3
(null)	OG0001286	1	3	2	1	2	1	1	1	2	1	1
(null)	OG0001287	3	1	1	1	3	1	1	1	2	1	1
(null)	OG0001288	1	1	2	1	1	1	2	2	2	1	2
(null)	OG0001289	1	1	1	1	1	1	1	1	4	4	0
(null)	OG0001290	1	2	1	1	1	1	2	1	1	1	4
(null)	OG0001291	1	3	1	1	2	1	2	1	1	1	2
(null)	OG0001292	2	2	1	1	2	2	1	1	1	1	2
(null)	OG0001293	15	0	0	1	0	0	0	0	0	0	0
(null)	OG0001294	1	2	1	4	1	1	1	1	2	1	1
(null)	OG0001295	1	3	1	1	1	1	1	1	2	3	1
(null)	OG0001296	1	1	2	1	1	1	2	2	2	1	2
(null)	OG0001297	1	1	1	1	0	7	1	1	1	1	1
(null)	OG0001298	11	0	0	4	1	0	0	0	0	0	0
(null)	OG0001299	3	1	1	1	1	1	1	1	2	4	0
(null)	OG0001300	1	1	2	3	1	0	1	1	3	1	2
(null)	OG0001301	2	2	1	1	2	1	1	1	1	2	2
(null)	OG0001302	1	1	1	4	1	1	1	0	4	1	1
(null)	OG0001303	1	2	1	0	3	2	1	1	2	1	2
(null)	OG0001304	4	1	1	1	2	1	1	1	2	1	1
(null)	OG0001305	1	2	2	2	2	1	1	1	1	2	1
(null)	OG0001306	1	1	1	2	2	2	1	2	1	1	2
(null)	OG0001307	1	1	1	1	1	1	1	1	3	1	4
(null)	OG0001308	1	1	3	1	1	1	3	2	1	1	1
(null)	OG0001309	1	2	3	1	1	1	2	2	1	1	1
(null)	OG0001310	2	1	2	1	1	1	2	2	1	1	2
(null)	OG0001311	2	3	1	2	2	1	1	1	1	1	1
(null)	OG0001312	1	1	3	1	1	1	2	3	1	1	1
(null)	OG0001313	1	2	3	1	1	1	2	2	1	1	1
(null)	OG0001314	1	1	1	4	1	1	2	1	1	1	2
(null)	OG0001315	2	2	1	2	2	0	1	1	1	2	2
(null)	OG0001316	1	2	3	2	1	1	1	1	1	1	2
(null)	OG0001317	1	1	3	1	1	1	1	2	2	1	2
(null)	OG0001318	3	2	2	1	2	1	1	1	1	1	1
(null)	OG0001319	1	1	1	1	1	1	1	1	2	1	5
(null)	OG0001320	1	1	1	1	4	1	1	1	2	2	1
(null)	OG0001321	1	1	1	1	1	1	2	2	1	2	3
(null)	OG0001322	5	3	0	0	5	2	0	0	0	1	0
(null)	OG0001323	2	1	1	2	2	1	2	1	2	1	1
(null)	OG0001324	1	1	2	2	1	1	1	2	2	1	2
(null)	OG0001325	1	2	1	2	2	1	1	1	2	1	2
(null)	OG0001326	1	2	2	1	1	1	2	2	2	1	1
(null)	OG0001327	3	1	1	3	1	2	1	1	1	2	0
(null)	OG0001328	1	1	1	1	1	1	3	2	2	1	2
(null)	OG0001329	1	1	2	1	3	1	2	2	1	1	1
(null)	OG0001330	2	2	1	2	2	1	1	1	1	2	1
(null)	OG0001331	1	0	2	1	1	2	2	2	1	1	3
(null)	OG0001332	1	2	1	2	2	1	1	1	3	1	1
(null)	OG0001333	2	2	2	1	1	1	2	2	1	1	1
(null)	OG0001334	2	1	1	1	2	1	1	1	2	3	1
(null)	OG0001335	1	1	1	1	1	1	2	2	1	2	3
(null)	OG0001336	1	4	1	0	2	2	1	1	1	2	1
(null)	OG0001337	1	2	1	1	1	1	1	1	5	1	1
(null)	OG0001338	1	1	2	2	1	1	1	1	2	1	3
(null)	OG0001339	2	2	2	1	0	1	2	2	0	2	2
(null)	OG0001340	1	1	1	2	2	1	1	2	2	2	1
(null)	OG0001341	1	1	6	1	1	1	1	1	2	1	0
(null)	OG0001342	2	1	1	3	2	1	1	1	1	2	1
(null)	OG0001343	1	2	2	2	1	1	2	2	1	1	1
(null)	OG0001344	1	1	2	3	1	1	1	1	2	1	2
(null)	OG0001345	2	1	2	1	1	1	2	2	1	1	2
(null)	OG0001346	1	1	1	1	1	1	6	1	1	1	1
(null)	OG0001347	1	1	2	1	1	1	4	2	1	1	1
(null)	OG0001348	1	1	1	2	4	0	1	1	1	2	2
(null)	OG0001349	2	1	1	3	1	2	1	1	2	1	1
(null)	OG0001350	1	1	1	3	4	0	1	1	2	1	1
(null)	OG0001351	1	1	2	1	1	1	2	2	2	1	2
(null)	OG0001352	2	1	1	1	1	3	1	2	1	1	2
(null)	OG0001353	1	1	1	1	4	2	1	1	1	1	2
(null)	OG0001354	2	1	2	1	2	1	2	2	1	1	1
(null)	OG0001355	1	1	1	3	1	1	1	1	3	1	2
(null)	OG0001356	1	1	1	3	1	2	1	1	3	1	1
(null)	OG0001357	1	2	1	1	2	1	2	3	1	1	1
(null)	OG0001358	2	2	1	2	2	1	1	1	1	2	1
(null)	OG0001359	1	1	4	1	1	1	2	2	1	1	1
(null)	OG0001360	1	2	2	1	1	2	2	2	1	1	1
(null)	OG0001361	2	2	2	1	2	1	1	1	0	2	2
(null)	OG0001362	4	0	1	1	3	0	1	1	0	3	2
(null)	OG0001363	2	1	2	2	1	1	2	2	1	1	1
(null)	OG0001364	1	2	1	2	4	1	1	1	1	1	1
(null)	OG0001365	2	1	3	1	1	1	2	1	1	1	2
(null)	OG0001366	2	1	2	1	1	2	2	0	1	1	3
(null)	OG0001367	1	1	1	4	1	1	1	1	2	2	1
(null)	OG0001368	1	2	1	1	2	2	1	0	2	3	1
(null)	OG0001369	1	1	2	1	1	1	1	1	1	5	1
(null)	OG0001370	2	1	2	1	1	1	2	2	1	1	2
(null)	OG0001371	1	1	1	2	3	1	1	1	3	1	1
(null)	OG0001372	1	1	1	4	1	1	1	1	3	1	1
(null)	OG0001373	1	4	1	1	2	0	1	1	2	2	1
(null)	OG0001374	1	1	1	2	2	1	1	1	4	1	1
(null)	OG0001375	1	2	2	1	3	1	2	1	1	1	1
(null)	OG0001376	1	2	2	3	1	2	1	1	2	1	0
(null)	OG0001377	1	1	2	1	1	2	2	1	2	1	2
(null)	OG0001378	1	1	2	3	2	1	1	1	2	1	1
(null)	OG0001379	1	2	1	1	1	1	3	3	1	1	1
(null)	OG0001380	1	1	4	1	2	1	1	1	2	1	1
(null)	OG0001381	1	1	1	1	1	1	1	4	2	1	2
(null)	OG0001382	2	2	1	1	2	1	1	1	2	1	2
(null)	OG0001383	1	1	1	1	1	1	1	1	5	1	2
(null)	OG0001384	5	1	1	2	1	1	1	1	1	1	1
(null)	OG0001385	1	1	2	1	1	2	2	2	1	1	2
(null)	OG0001386	1	1	2	1	1	2	2	2	1	2	1
(null)	OG0001387	2	2	1	3	1	1	1	1	2	2	0
(null)	OG0001388	1	2	1	1	4	1	1	1	1	1	2
(null)	OG0001389	1	1	2	2	1	1	1	1	1	2	3
(null)	OG0001390	2	1	1	1	1	2	2	1	2	1	2
(null)	OG0001391	1	1	1	3	1	1	1	3	1	1	2
(null)	OG0001392	2	2	2	1	1	1	1	2	0	1	3
(null)	OG0001393	2	1	1	2	1	1	1	1	4	1	1
(null)	OG0001394	6	1	0	0	2	2	0	0	2	2	1
(null)	OG0001395	1	3	2	1	1	1	2	1	2	1	1
(null)	OG0001396	2	2	1	1	3	1	1	1	2	1	1
(null)	OG0001397	1	1	1	1	6	1	1	1	1	1	1
(null)	OG0001398	2	1	1	3	1	1	1	1	3	1	1
(null)	OG0001399	1	3	2	1	1	1	1	2	2	2	0
(null)	OG0001400	1	1	1	1	5	1	1	1	1	1	2
(null)	OG0001401	1	2	1	2	2	1	1	1	2	1	2
(null)	OG0001402	1	1	2	1	2	1	4	2	1	1	0
(null)	OG0001403	1	0	2	0	1	1	1	1	1	2	6
(null)	OG0001404	1	2	1	1	1	1	4	2	1	1	1
(null)	OG0001405	1	1	2	1	1	1	2	1	1	4	1
(null)	OG0001406	1	2	1	1	1	2	1	0	1	2	4
(null)	OG0001407	2	1	2	3	1	1	1	1	2	1	1
(null)	OG0001408	1	0	4	0	1	1	1	3	1	3	1
(null)	OG0001409	1	0	1	0	0	0	1	1	12	0	0
(null)	OG0001410	1	1	3	1	1	1	2	2	1	2	1
(null)	OG0001411	1	0	1	0	0	2	1	7	0	0	4
(null)	OG0001412	1	2	2	1	1	1	2	2	2	1	1
(null)	OG0001413	1	1	2	1	2	1	2	2	2	1	1
(null)	OG0001414	1	1	4	1	2	1	1	1	2	1	1
(null)	OG0001415	1	1	2	1	4	2	1	1	1	1	1
(null)	OG0001416	1	3	1	1	2	2	1	1	1	1	2
(null)	OG0001417	1	3	1	2	1	1	1	1	2	1	2
(null)	OG0001418	1	1	1	6	1	1	1	1	1	1	1
(null)	OG0001419	1	1	1	3	1	1	1	1	3	1	2
(null)	OG0001420	2	2	1	2	2	1	2	1	1	1	1
(null)	OG0001421	1	1	1	2	1	1	2	2	2	1	2
(null)	OG0001422	1	1	1	1	1	1	1	1	6	1	1
(null)	OG0001423	1	0	0	0	0	1	0	0	14	0	0
(null)	OG0001424	1	1	0	0	0	0	0	12	1	0	1
(null)	OG0001425	0	2	1	1	3	2	1	1	1	1	3
(null)	OG0001426	0	1	1	1	2	1	3	1	3	2	1
(null)	OG0001427	0	12	0	0	0	0	0	0	3	1	0
(null)	OG0001428	0	3	1	2	1	1	2	3	1	1	1
(null)	OG0001429	0	2	3	0	0	0	2	3	4	0	2
(null)	OG0001430	0	1	2	0	0	0	4	5	2	0	2
(null)	OG0001431	0	1	0	0	0	0	0	0	0	0	15
(null)	OG0001432	0	1	3	0	0	0	4	4	0	0	4
(null)	OG0001433	0	0	10	0	0	0	2	2	0	2	0
(null)	OG0001434	0	0	11	0	1	0	0	3	0	1	0
(null)	OG0001435	0	0	9	0	0	0	2	3	1	0	1
(null)	OG0001436	0	0	2	0	0	0	0	14	0	0	0
(null)	OG0001437	0	0	2	0	1	0	12	0	1	0	0
(null)	OG0001438	0	0	14	0	0	0	2	0	0	0	0
(null)	OG0001439	0	0	2	0	0	0	3	4	3	0	4
(null)	OG0001440	0	0	2	0	0	0	3	10	0	0	1
(null)	OG0001441	0	0	3	0	1	0	2	10	0	0	0
(null)	OG0001442	0	0	2	0	0	1	6	7	0	0	0
(null)	OG0001445	0	0	2	0	0	0	12	0	0	0	2
(null)	OG0001446	0	0	4	0	0	0	3	8	0	1	0
(null)	OG0001449	0	0	0	0	0	5	2	9	0	0	0
(null)	OG0001450	0	0	0	0	0	0	5	11	0	0	0
(null)	OG0001452	0	0	0	0	0	0	1	15	0	0	0
(null)	OG0001455	0	0	0	0	0	0	0	0	1	0	15
(null)	OG0001461	1	3	1	1	1	1	2	2	1	1	1
(null)	OG0001462	1	1	1	5	1	1	1	1	1	1	1
(null)	OG0001463	1	1	2	3	1	1	1	1	2	1	1
(null)	OG0001464	1	2	1	3	1	1	1	1	2	1	1
(null)	OG0001465	1	2	1	1	2	1	1	1	1	3	1
(null)	OG0001466	1	1	2	0	3	1	2	2	1	1	1
(null)	OG0001467	2	1	1	1	3	0	1	1	1	1	3
(null)	OG0001468	1	1	1	1	3	1	1	1	3	1	1
(null)	OG0001469	1	2	2	1	1	1	2	1	1	1	2
(null)	OG0001470	1	1	1	3	3	1	1	1	1	1	1
(null)	OG0001471	1	2	2	1	1	1	2	1	1	1	2
(null)	OG0001472	1	2	1	1	2	1	1	1	1	1	3
(null)	OG0001473	1	1	1	3	1	1	1	3	1	1	1
(null)	OG0001474	1	2	0	1	2	0	0	0	5	4	0
(null)	OG0001475	3	1	1	1	2	1	1	1	1	2	1
(null)	OG0001476	2	1	1	1	3	1	1	1	2	1	1
(null)	OG0001477	1	1	2	1	1	1	2	2	2	1	1
(null)	OG0001478	1	1	1	1	1	3	2	2	1	1	1
(null)	OG0001479	2	2	1	1	3	1	1	0	1	1	2
(null)	OG0001480	1	1	1	1	1	1	5	1	1	1	1
(null)	OG0001481	1	2	1	1	2	1	1	1	2	1	2
(null)	OG0001482	1	1	2	1	2	1	1	1	2	1	2
(null)	OG0001483	1	1	2	1	2	1	1	1	2	1	2
(null)	OG0001484	1	1	2	1	1	1	2	2	1	1	2
(null)	OG0001485	3	1	2	1	1	0	2	1	2	1	1
(null)	OG0001486	1	0	3	1	1	1	3	1	2	1	1
(null)	OG0001487	1	1	1	1	2	1	1	1	2	3	1
(null)	OG0001488	2	1	1	3	2	1	1	1	1	1	1
(null)	OG0001489	1	1	2	1	1	2	2	1	1	1	2
(null)	OG0001490	1	3	1	1	2	1	1	1	2	1	1
(null)	OG0001491	2	2	1	2	1	1	1	2	1	1	1
(null)	OG0001492	1	2	0	3	5	2	0	0	1	1	0
(null)	OG0001493	1	2	1	2	1	2	1	1	2	1	1
(null)	OG0001494	2	1	1	1	2	1	1	2	1	2	1
(null)	OG0001495	2	1	1	2	1	1	1	1	2	2	1
(null)	OG0001496	1	1	2	2	1	2	1	2	1	1	1
(null)	OG0001497	1	1	1	1	1	1	2	2	2	1	2
(null)	OG0001498	2	2	2	1	1	1	1	1	2	1	1
(null)	OG0001499	2	2	1	1	3	1	1	1	1	1	1
(null)	OG0001500	2	1	1	2	2	1	1	0	1	3	1
(null)	OG0001501	1	2	2	1	1	1	1	1	1	1	3
(null)	OG0001502	1	2	1	3	1	1	1	1	2	1	1
(null)	OG0001503	2	1	1	3	1	1	1	1	2	1	1
(null)	OG0001504	2	2	1	0	3	1	1	1	2	1	1
(null)	OG0001505	2	2	1	1	3	0	1	1	2	1	1
(null)	OG0001506	2	1	1	2	3	1	1	1	1	1	1
(null)	OG0001507	1	1	1	3	2	1	1	1	2	1	1
(null)	OG0001508	4	0	1	1	2	0	2	2	0	1	2
(null)	OG0001509	1	1	2	1	3	1	2	1	1	1	1
(null)	OG0001510	5	0	1	4	5	0	0	0	0	0	0
(null)	OG0001511	1	1	2	2	1	1	2	1	2	1	1
(null)	OG0001512	1	3	1	1	1	1	4	1	1	1	0
(null)	OG0001513	1	1	1	1	1	2	1	2	2	0	3
(null)	OG0001514	1	2	1	1	2	1	2	1	1	1	2
(null)	OG0001515	2	1	3	1	1	2	1	1	1	1	1
(null)	OG0001516	2	1	1	1	2	1	1	1	1	2	2
(null)	OG0001517	2	1	2	1	1	0	1	1	3	1	2
(null)	OG0001518	1	1	1	1	1	1	1	1	2	1	4
(null)	OG0001519	1	1	0	1	3	1	0	0	1	4	3
(null)	OG0001520	4	0	2	1	1	1	2	1	1	1	1
(null)	OG0001521	1	1	2	1	2	2	1	1	1	1	2
(null)	OG0001522	1	1	2	4	1	1	1	1	1	1	1
(null)	OG0001523	2	2	1	1	2	1	2	1	1	1	1
(null)	OG0001524	1	1	3	1	1	2	1	1	1	1	2
(null)	OG0001525	1	3	1	1	1	1	2	1	1	1	2
(null)	OG0001526	1	1	2	1	2	1	2	2	1	1	1
(null)	OG0001527	2	1	1	0	1	2	1	1	3	2	1
(null)	OG0001528	1	4	1	1	2	1	1	1	1	1	1
(null)	OG0001529	1	1	4	1	1	1	1	1	2	1	1
(null)	OG0001530	1	1	1	2	2	1	2	1	2	1	1
(null)	OG0001531	2	2	3	1	1	1	1	1	1	1	1
(null)	OG0001532	2	2	1	2	2	1	1	1	1	1	1
(null)	OG0001533	1	1	2	1	2	0	2	2	1	1	2
(null)	OG0001534	1	1	2	1	1	1	2	3	1	1	1
(null)	OG0001535	1	2	1	1	2	2	2	1	1	1	1
(null)	OG0001536	1	2	1	1	1	1	1	1	3	2	1
(null)	OG0001537	2	1	1	1	1	1	2	2	2	1	1
(null)	OG0001538	1	1	1	3	1	1	1	1	2	1	2
(null)	OG0001539	1	1	1	3	1	1	2	1	2	1	1
(null)	OG0001540	2	2	1	2	1	1	1	1	1	1	2
(null)	OG0001541	1	2	1	2	1	2	1	1	2	1	1
(null)	OG0001542	1	1	2	3	1	1	1	2	1	1	1
(null)	OG0001543	1	1	1	2	1	1	1	1	4	1	1
(null)	OG0001544	1	1	2	1	1	2	2	0	1	2	2
(null)	OG0001545	12	0	0	1	1	0	0	0	0	1	0
(null)	OG0001546	2	2	1	1	3	1	1	1	1	1	1
(null)	OG0001547	1	4	1	1	1	1	1	1	2	1	1
(null)	OG0001548	1	1	1	1	1	1	1	2	1	1	4
(null)	OG0001549	1	1	1	1	1	1	1	1	5	1	1
(null)	OG0001550	2	1	1	1	2	1	1	1	2	1	2
(null)	OG0001551	1	2	0	2	3	1	0	0	2	1	3
(null)	OG0001552	1	1	2	1	1	1	2	2	2	1	1
(null)	OG0001553	1	1	1	1	3	1	1	1	1	2	2
(null)	OG0001554	3	1	1	1	3	1	1	1	1	1	1
(null)	OG0001555	2	2	1	1	2	1	1	1	2	1	1
(null)	OG0001556	1	1	1	4	2	1	1	1	2	1	0
(null)	OG0001557	1	1	2	1	1	1	1	1	4	1	1
(null)	OG0001558	1	1	1	2	0	4	1	1	1	1	2
(null)	OG0001559	3	1	1	2	1	2	1	1	1	1	1
(null)	OG0001560	1	2	1	1	1	1	1	1	2	2	2
(null)	OG0001561	1	1	1	3	2	1	1	1	2	1	1
(null)	OG0001562	1	1	1	1	1	1	3	3	1	1	1
(null)	OG0001563	1	1	2	1	1	1	2	3	1	1	1
(null)	OG0001564	1	1	1	2	2	1	1	1	2	2	1
(null)	OG0001565	1	1	4	1	1	1	2	1	1	1	1
(null)	OG0001566	1	2	1	1	1	1	1	1	2	1	3
(null)	OG0001567	3	2	1	1	1	1	1	1	2	1	1
(null)	OG0001568	1	1	2	3	1	1	1	1	2	1	1
(null)	OG0001569	3	1	1	2	1	1	1	1	1	2	1
(null)	OG0001570	1	2	1	2	1	1	1	1	2	1	2
(null)	OG0001571	1	1	2	1	4	1	1	1	1	1	1
(null)	OG0001572	1	1	1	3	1	1	2	2	1	1	1
(null)	OG0001573	1	1	1	1	3	1	3	1	1	1	1
(null)	OG0001574	1	1	1	1	4	1	2	1	1	1	1
(null)	OG0001575	1	1	1	1	2	1	3	1	2	1	1
(null)	OG0001576	1	1	1	1	1	1	5	1	1	1	1
(null)	OG0001577	1	1	1	4	2	1	1	1	1	1	1
(null)	OG0001578	2	1	1	1	1	1	2	1	1	3	1
(null)	OG0001579	1	1	2	1	2	1	2	2	1	1	1
(null)	OG0001580	2	2	1	1	3	1	1	1	1	1	1
(null)	OG0001581	2	2	1	1	2	1	1	1	1	2	1
(null)	OG0001582	1	1	2	1	2	1	2	2	1	1	1
(null)	OG0001583	1	1	2	1	1	1	2	2	2	1	1
(null)	OG0001584	2	1	2	2	1	1	2	1	1	1	1
(null)	OG0001585	2	1	1	4	1	1	1	1	1	1	1
(null)	OG0001586	1	1	2	1	1	1	2	2	2	1	1
(null)	OG0001587	12	0	0	1	1	0	0	0	1	0	0
(null)	OG0001588	1	1	2	1	2	2	2	1	1	1	1
(null)	OG0001589	2	1	1	1	2	1	1	1	2	2	1
(null)	OG0001590	1	1	1	1	2	3	1	1	2	1	1
(null)	OG0001591	1	1	1	1	1	2	1	2	1	1	3
(null)	OG0001592	1	1	2	1	1	1	2	1	2	1	2
(null)	OG0001593	1	2	2	1	1	1	2	1	1	1	2
(null)	OG0001594	1	2	1	1	1	2	2	1	1	1	2
(null)	OG0001595	1	1	2	1	1	1	2	2	1	1	2
(null)	OG0001596	2	2	1	1	3	1	1	1	1	1	1
(null)	OG0001597	2	2	1	3	1	1	1	1	1	1	1
(null)	OG0001598	1	1	1	1	1	0	6	1	1	1	1
(null)	OG0001599	1	1	1	1	1	1	1	1	5	1	1
(null)	OG0001600	1	1	1	1	1	4	1	1	1	2	1
(null)	OG0001601	5	2	1	1	1	0	1	1	1	1	1
(null)	OG0001602	1	1	2	1	1	0	2	2	2	1	2
(null)	OG0001603	1	2	1	1	1	1	4	1	1	1	1
(null)	OG0001604	6	1	1	0	1	1	1	1	1	1	1
(null)	OG0001605	1	2	1	1	1	4	1	1	1	1	1
(null)	OG0001606	1	1	1	1	3	1	2	1	2	1	1
(null)	OG0001607	2	1	3	1	1	1	2	1	1	1	1
(null)	OG0001608	1	0	1	1	1	1	1	1	4	2	2
(null)	OG0001609	1	1	1	3	2	1	1	1	2	1	1
(null)	OG0001610	2	1	1	3	2	1	1	1	1	1	1
(null)	OG0001611	2	1	1	1	2	2	1	1	2	1	1
(null)	OG0001612	1	2	5	1	1	0	1	1	1	1	1
(null)	OG0001613	1	1	1	1	3	1	2	1	2	1	1
(null)	OG0001614	1	1	2	1	3	1	1	1	2	1	1
(null)	OG0001615	1	2	1	1	2	1	1	2	2	1	1
(null)	OG0001616	1	1	0	1	8	1	0	0	1	0	2
(null)	OG0001617	1	2	1	1	1	2	1	1	2	1	2
(null)	OG0001618	1	1	1	1	1	1	1	1	5	1	1
(null)	OG0001619	1	3	1	1	1	1	2	1	2	1	1
(null)	OG0001620	1	1	3	1	1	2	1	1	1	1	2
(null)	OG0001621	1	1	1	2	1	4	1	1	1	1	1
(null)	OG0001622	1	1	2	0	1	2	1	2	2	1	2
(null)	OG0001623	1	1	2	1	2	1	2	2	1	1	1
(null)	OG0001624	1	1	2	2	2	1	2	1	1	1	1
(null)	OG0001625	1	1	1	1	1	3	3	1	1	1	1
(null)	OG0001626	1	1	1	1	2	1	1	2	2	1	2
(null)	OG0001627	1	2	1	4	1	1	1	1	1	1	1
(null)	OG0001628	1	1	2	1	2	2	1	1	1	1	2
(null)	OG0001629	1	3	1	1	1	2	1	2	1	1	1
(null)	OG0001630	1	3	1	1	3	1	1	1	1	1	1
(null)	OG0001631	1	2	1	3	1	1	1	2	1	1	1
(null)	OG0001632	1	1	1	2	1	1	2	0	2	1	3
(null)	OG0001633	2	1	2	1	1	1	1	1	3	1	1
(null)	OG0001634	1	1	2	1	1	1	2	2	1	1	2
(null)	OG0001635	1	2	2	1	1	1	2	2	1	1	1
(null)	OG0001636	3	1	1	1	2	1	1	1	1	1	2
(null)	OG0001637	1	4	1	1	0	1	1	1	2	2	1
(null)	OG0001638	1	2	1	4	1	1	1	1	1	1	1
(null)	OG0001639	9	0	2	1	1	0	0	0	2	0	0
(null)	OG0001640	1	1	1	4	2	1	1	1	1	1	1
(null)	OG0001641	2	2	2	1	1	1	2	1	1	1	1
(null)	OG0001642	2	2	1	1	2	1	1	1	2	1	1
(null)	OG0001643	1	1	2	1	1	1	2	2	1	2	1
(null)	OG0001644	3	1	2	0	2	1	2	1	1	1	1
(null)	OG0001645	1	0	2	2	1	2	1	1	2	1	2
(null)	OG0001646	1	1	2	1	1	1	1	1	1	2	3
(null)	OG0001647	1	1	1	1	1	3	1	1	2	1	2
(null)	OG0001648	1	2	1	1	1	3	1	1	1	1	2
(null)	OG0001649	1	3	1	2	1	1	1	1	2	1	1
(null)	OG0001650	1	1	4	2	1	1	1	1	1	1	1
(null)	OG0001651	2	2	1	2	2	0	1	2	0	2	1
(null)	OG0001652	2	0	4	1	1	1	0	5	1	0	0
(null)	OG0001653	1	1	1	0	0	1	3	7	0	0	1
(null)	OG0001654	2	1	1	1	1	1	2	1	1	3	1
(null)	OG0001655	1	1	2	2	2	1	1	1	2	1	1
(null)	OG0001656	1	1	1	2	2	2	1	1	2	1	1
(null)	OG0001657	2	2	1	2	1	1	2	1	1	1	1
(null)	OG0001658	1	1	1	1	1	1	3	3	1	1	1
(null)	OG0001659	1	2	2	1	1	1	1	1	2	1	2
(null)	OG0001660	2	1	1	1	2	1	1	1	2	2	1
(null)	OG0001661	1	1	1	1	1	1	1	1	1	1	5
(null)	OG0001662	1	3	2	1	1	1	1	1	1	1	2
(null)	OG0001663	1	4	0	1	2	0	0	0	7	0	0
(null)	OG0001664	1	1	2	1	1	1	2	1	2	2	1
(null)	OG0001665	3	2	1	1	1	1	1	1	2	1	1
(null)	OG0001666	1	3	1	2	1	1	2	1	1	1	1
(null)	OG0001667	1	1	0	0	2	0	0	0	2	9	0
(null)	OG0001668	2	2	2	1	1	1	1	1	1	1	2
(null)	OG0001669	1	2	1	1	1	1	2	1	3	1	1
(null)	OG0001670	2	1	1	1	3	1	1	1	2	1	1
(null)	OG0001671	2	1	3	1	1	1	1	1	1	2	1
(null)	OG0001672	1	1	2	1	1	1	2	2	2	1	1
(null)	OG0001673	1	1	1	4	2	1	1	1	1	1	1
(null)	OG0001674	1	1	2	1	1	1	3	1	2	1	1
(null)	OG0001675	1	1	1	1	2	1	1	1	2	3	1
(null)	OG0001676	1	2	1	1	2	1	2	1	1	1	2
(null)	OG0001677	4	0	0	1	3	0	0	0	3	3	1
(null)	OG0001678	1	1	1	2	1	1	1	1	3	1	2
(null)	OG0001679	2	1	1	2	1	2	1	1	1	1	2
(null)	OG0001680	2	2	2	1	1	1	2	0	1	1	2
(null)	OG0001681	1	1	2	2	1	1	2	2	1	1	1
(null)	OG0001682	4	1	1	1	1	1	1	1	2	1	1
(null)	OG0001683	2	1	1	2	1	1	2	1	2	1	1
(null)	OG0001684	1	1	2	1	2	1	1	2	2	1	1
(null)	OG0001685	1	1	2	2	1	1	1	2	1	1	2
(null)	OG0001686	1	1	1	2	2	2	1	1	1	2	1
(null)	OG0001687	2	1	1	1	1	2	2	1	1	2	1
(null)	OG0001688	1	1	1	1	3	1	1	1	2	2	1
(null)	OG0001689	1	1	1	1	1	1	2	3	2	1	1
(null)	OG0001690	1	2	1	0	0	0	8	0	2	1	0
(null)	OG0001691	1	1	1	4	1	1	1	1	1	1	2
(null)	OG0001692	1	1	1	5	1	1	1	1	1	1	1
(null)	OG0001693	1	3	1	1	1	1	1	2	1	1	2
(null)	OG0001694	1	2	1	0	3	1	1	1	3	1	1
(null)	OG0001695	2	1	1	1	3	1	1	1	1	1	2
(null)	OG0001696	1	1	1	1	2	1	1	1	3	1	2
(null)	OG0001697	1	2	2	1	2	1	1	1	2	1	1
(null)	OG0001698	1	2	2	1	1	1	2	1	1	1	2
(null)	OG0001699	1	1	1	1	2	1	2	1	2	1	2
(null)	OG0001700	1	3	2	1	1	1	2	1	1	1	1
(null)	OG0001701	1	2	1	3	1	1	1	2	1	1	1
(null)	OG0001702	1	1	1	2	2	1	1	1	1	3	1
(null)	OG0001703	2	2	1	1	1	2	1	1	2	1	1
(null)	OG0001704	1	2	1	1	1	1	4	1	1	1	1
(null)	OG0001705	1	2	1	1	1	2	1	1	2	1	2
(null)	OG0001706	1	0	0	2	0	0	0	2	10	0	0
(null)	OG0001707	1	1	1	1	1	1	1	2	1	4	1
(null)	OG0001708	1	1	1	1	1	1	1	1	5	1	1
(null)	OG0001709	1	2	1	1	1	1	2	1	3	1	1
(null)	OG0001710	1	1	1	2	1	1	2	2	1	2	1
(null)	OG0001711	1	3	1	1	2	1	2	1	1	1	1
(null)	OG0001712	1	1	1	3	1	1	1	1	2	1	2
(null)	OG0001713	2	0	1	0	0	0	0	0	12	0	0
(null)	OG0001714	2	1	4	1	1	1	1	1	1	1	1
(null)	OG0001715	1	1	2	1	1	1	2	2	1	1	2
(null)	OG0001716	1	2	1	1	1	1	1	1	2	3	1
(null)	OG0001717	1	0	1	1	2	1	5	1	1	1	1
(null)	OG0001718	1	1	1	1	1	2	2	2	1	3	0
(null)	OG0001719	1	4	1	1	1	1	1	1	2	1	1
(null)	OG0001720	1	1	1	3	3	1	1	1	1	1	1
(null)	OG0001721	2	0	1	4	2	1	0	1	2	1	1
(null)	OG0001722	1	1	2	3	1	1	1	0	1	2	2
(null)	OG0001723	1	1	2	1	1	2	1	1	3	1	1
(null)	OG0001724	1	3	1	1	1	1	3	1	1	1	1
(null)	OG0001725	2	1	1	1	2	2	1	2	1	1	1
(null)	OG0001726	1	1	2	1	1	1	2	2	2	1	1
(null)	OG0001727	1	2	1	3	2	1	1	1	1	1	1
(null)	OG0001728	1	2	1	1	3	1	1	1	1	2	1
(null)	OG0001729	1	2	2	1	2	1	1	1	1	1	2
(null)	OG0001730	1	0	2	1	2	1	2	2	1	1	2
(null)	OG0001731	1	1	1	4	2	1	1	1	1	1	1
(null)	OG0001732	1	2	2	2	1	1	1	1	2	1	1
(null)	OG0001733	1	1	3	1	1	1	2	2	1	1	1
(null)	OG0001734	1	1	2	1	1	1	2	2	2	1	1
(null)	OG0001735	1	1	1	0	3	1	4	1	1	1	1
(null)	OG0001736	1	1	1	1	5	1	1	1	1	1	1
(null)	OG0001737	1	4	2	1	1	1	1	1	1	1	1
(null)	OG0001738	1	1	1	4	0	1	1	1	2	1	2
(null)	OG0001739	1	0	1	1	0	0	7	3	1	0	1
(null)	OG0001740	1	6	3	0	3	0	1	0	1	0	0
(null)	OG0001741	1	1	1	0	0	0	9	3	0	0	0
(null)	OG0001742	0	14	0	1	0	0	0	0	0	0	0
(null)	OG0001743	0	2	2	1	1	1	2	2	2	1	1
(null)	OG0001744	0	2	2	0	1	1	1	1	2	3	2
(null)	OG0001745	0	1	1	0	0	0	1	2	6	2	2
(null)	OG0001746	0	1	2	2	2	1	2	1	1	1	2
(null)	OG0001747	0	0	13	0	0	0	1	0	1	0	0
(null)	OG0001748	0	0	10	0	0	1	0	4	0	0	0
(null)	OG0001749	0	0	2	3	3	0	3	3	1	0	0
(null)	OG0001750	0	0	10	0	1	0	0	4	0	0	0
(null)	OG0001751	0	0	10	0	1	0	0	1	0	0	3
(null)	OG0001752	0	0	13	0	0	0	2	0	0	0	0
(null)	OG0001753	0	0	6	0	0	0	6	3	0	0	0
(null)	OG0001754	0	0	3	0	0	0	0	12	0	0	0
(null)	OG0001755	0	0	4	0	0	0	3	7	0	0	1
(null)	OG0001756	0	0	1	0	0	0	0	0	0	0	14
(null)	OG0001757	0	0	6	0	1	1	3	0	4	0	0
(null)	OG0001759	0	0	3	0	0	0	11	0	0	0	1
(null)	OG0001760	0	0	2	0	0	0	1	0	11	0	1
(null)	OG0001761	0	0	2	2	1	2	1	1	3	2	1
(null)	OG0001762	0	0	1	0	0	0	4	10	0	0	0
(null)	OG0001763	0	0	9	0	0	1	0	1	0	2	2
(null)	OG0001764	0	0	1	0	0	0	1	0	13	0	0
(null)	OG0001765	0	0	2	0	0	0	2	11	0	0	0
(null)	OG0001766	0	0	5	0	0	0	9	1	0	0	0
(null)	OG0001767	0	0	2	0	0	11	1	0	1	0	0
(null)	OG0001770	0	0	0	1	0	0	0	0	0	0	14
(null)	OG0001771	0	0	0	0	2	1	0	0	11	1	0
(null)	OG0001772	0	0	0	0	3	0	2	7	3	0	0
(null)	OG0001773	0	0	0	0	0	0	3	1	0	1	10
(null)	OG0001774	0	0	0	0	0	0	3	12	0	0	0
(null)	OG0001776	0	0	0	0	0	0	1	14	0	0	0
(null)	OG0001777	0	0	0	0	0	0	13	2	0	0	0
(null)	OG0001779	0	0	0	0	0	0	9	6	0	0	0
(null)	OG0001780	0	0	0	0	0	0	13	2	0	0	0
(null)	OG0001788	3	0	6	0	0	2	0	2	1	0	0
(null)	OG0001789	1	1	1	4	1	1	1	1	1	1	1
(null)	OG0001790	1	1	1	2	1	2	1	1	1	2	1
(null)	OG0001791	1	1	1	2	2	1	2	1	1	1	1
(null)	OG0001792	1	1	2	1	2	1	1	1	1	1	2
(null)	OG0001793	1	1	1	0	1	1	1	1	2	4	1
(null)	OG0001794	1	1	2	2	1	1	2	1	1	1	1
(null)	OG0001795	1	3	1	1	1	1	2	1	1	1	1
(null)	OG0001796	2	1	1	1	3	1	1	1	1	1	1
(null)	OG0001797	3	1	1	1	2	1	1	1	1	1	1
(null)	OG0001798	1	1	2	1	1	1	2	2	1	0	2
(null)	OG0001799	2	1	1	1	2	2	1	1	1	1	1
(null)	OG0001800	1	1	1	3	2	1	1	1	1	1	1
(null)	OG0001801	1	1	2	1	1	1	2	2	1	1	1
(null)	OG0001802	2	2	1	1	1	1	1	1	2	1	1
(null)	OG0001803	1	1	1	1	1	1	2	2	2	1	1
(null)	OG0001804	1	1	2	1	1	2	2	1	1	1	1
(null)	OG0001805	2	1	1	3	2	0	1	1	1	2	0
(null)	OG0001806	1	1	1	1	2	1	1	1	3	1	1
(null)	OG0001807	1	1	1	4	1	1	1	1	1	1	1
(null)	OG0001808	1	1	1	1	1	1	4	1	1	1	1
(null)	OG0001809	1	1	1	1	3	1	1	1	1	1	2
(null)	OG0001810	1	1	1	1	2	3	1	1	1	1	1
(null)	OG0001811	1	1	1	4	1	1	2	0	1	0	2
(null)	OG0001812	1	2	1	1	1	1	1	1	3	1	1
(null)	OG0001813	2	1	1	1	2	1	1	1	2	1	1
(null)	OG0001814	2	1	1	2	1	1	1	1	2	1	1
(null)	OG0001815	2	1	1	1	2	1	2	1	1	1	1
(null)	OG0001816	1	1	1	4	1	1	1	1	1	1	1
(null)	OG0001817	1	2	1	1	2	1	1	1	2	1	1
(null)	OG0001818	2	2	1	1	2	1	1	1	1	1	1
(null)	OG0001819	1	1	1	2	1	1	1	1	3	1	1
(null)	OG0001820	1	1	1	1	2	1	1	1	1	1	3
(null)	OG0001821	1	1	2	1	2	2	1	1	1	1	1
(null)	OG0001822	1	1	2	1	1	1	2	2	1	1	1
(null)	OG0001823	3	1	1	1	2	1	1	1	1	1	1
(null)	OG0001824	2	2	1	1	2	1	1	1	1	1	1
(null)	OG0001825	1	2	1	1	2	1	1	1	1	1	2
(null)	OG0001826	1	1	2	1	1	1	2	2	1	1	1
(null)	OG0001827	1	1	1	1	2	2	1	1	1	1	2
(null)	OG0001828	1	1	1	2	1	1	1	1	2	2	1
(null)	OG0001829	2	1	1	2	2	1	1	1	1	1	1
(null)	OG0001830	1	4	1	2	1	1	1	0	1	1	1
(null)	OG0001831	1	3	2	1	1	1	1	1	1	1	1
(null)	OG0001832	1	1	2	1	1	2	1	1	2	1	1
(null)	OG0001833	1	1	2	1	1	1	2	1	1	1	2
(null)	OG0001834	1	2	2	1	1	1	2	1	1	1	1
(null)	OG0001835	1	1	1	1	1	1	3	1	2	1	1
(null)	OG0001836	1	3	1	2	1	1	1	1	1	1	1
(null)	OG0001837	1	1	1	1	4	1	1	1	1	1	1
(null)	OG0001838	2	1	1	3	1	1	1	1	1	1	1
(null)	OG0001839	1	1	3	1	1	1	1	1	2	1	1
(null)	OG0001840	1	1	3	1	1	1	1	1	2	1	1
(null)	OG0001841	1	0	1	4	1	1	1	2	0	3	0
(null)	OG0001842	2	2	1	1	1	1	1	1	2	1	1
(null)	OG0001843	1	3	1	1	2	1	1	1	1	1	1
(null)	OG0001844	1	2	0	2	1	1	1	1	1	2	2
(null)	OG0001845	1	1	1	1	1	1	3	2	1	1	1
(null)	OG0001846	1	1	1	1	1	1	1	1	4	1	1
(null)	OG0001847	1	1	1	2	2	1	1	1	2	1	1
(null)	OG0001848	2	1	1	2	1	1	1	1	2	1	1
(null)	OG0001849	1	3	1	1	1	1	1	1	1	1	2
(null)	OG0001850	1	1	1	4	1	1	1	1	1	1	1
(null)	OG0001851	2	1	2	1	1	1	1	1	2	1	1
(null)	OG0001852	1	2	1	2	1	1	2	1	1	1	1
(null)	OG0001853	1	2	1	1	3	1	1	1	1	1	1
(null)	OG0001854	2	1	1	1	2	1	1	1	1	2	1
(null)	OG0001855	1	1	1	1	1	1	3	1	2	1	1
(null)	OG0001856	1	2	2	1	1	1	1	1	2	1	1
(null)	OG0001857	2	1	1	1	3	1	1	1	1	1	1
(null)	OG0001858	1	1	2	2	1	1	1	1	1	1	2
(null)	OG0001859	2	0	1	3	1	1	1	1	2	1	1
(null)	OG0001860	1	2	2	1	1	1	2	1	1	1	1
(null)	OG0001861	1	1	1	1	1	1	1	1	4	1	1
(null)	OG0001862	1	4	1	1	1	1	1	1	1	1	1
(null)	OG0001863	1	2	2	1	1	1	1	1	2	1	1
(null)	OG0001864	2	1	1	1	1	2	1	1	2	1	1
(null)	OG0001865	1	3	2	1	1	2	1	1	0	1	1
(null)	OG0001866	2	0	1	2	2	1	1	1	2	1	1
(null)	OG0001867	1	1	1	2	2	1	1	1	2	1	1
(null)	OG0001868	1	2	1	1	1	1	1	1	3	1	1
(null)	OG0001869	1	2	0	1	0	1	1	0	7	0	1
(null)	OG0001870	1	1	3	1	2	1	1	1	1	1	1
(null)	OG0001871	2	1	1	1	1	2	1	1	2	1	1
(null)	OG0001872	1	1	1	3	1	1	1	1	2	1	1
(null)	OG0001873	1	2	1	2	1	1	1	2	1	1	1
(null)	OG0001874	1	1	1	1	2	1	1	2	1	1	2
(null)	OG0001875	1	1	2	5	0	1	1	1	1	1	0
(null)	OG0001876	1	1	1	2	1	1	3	1	1	1	1
(null)	OG0001877	1	2	2	1	1	1	1	1	3	1	0
(null)	OG0001878	2	2	1	2	1	1	1	1	1	1	1
(null)	OG0001879	1	1	1	3	1	1	1	1	1	1	2
(null)	OG0001880	2	1	1	1	1	1	1	1	1	3	1
(null)	OG0001881	3	1	1	0	1	1	1	2	1	2	1
(null)	OG0001882	1	1	1	1	4	1	1	1	1	1	1
(null)	OG0001883	1	1	1	1	1	1	1	1	2	3	1
(null)	OG0001884	1	1	1	1	2	1	1	1	1	1	3
(null)	OG0001885	1	2	1	1	1	1	1	1	2	1	2
(null)	OG0001886	2	1	1	0	1	1	2	2	1	2	1
(null)	OG0001887	1	1	2	1	2	1	2	1	1	1	1
(null)	OG0001888	1	1	1	1	2	1	1	1	2	1	2
(null)	OG0001889	1	2	2	1	1	1	1	1	1	2	1
(null)	OG0001890	1	2	1	1	2	1	1	1	2	1	1
(null)	OG0001891	1	2	1	1	1	1	1	1	3	1	1
(null)	OG0001892	1	1	1	1	3	1	1	1	2	1	1
(null)	OG0001893	1	1	1	1	1	1	1	1	3	1	2
(null)	OG0001894	2	1	1	1	2	1	1	1	1	1	2
(null)	OG0001895	2	2	1	1	1	0	1	1	2	2	1
(null)	OG0001896	1	2	2	1	1	1	1	1	1	1	2
(null)	OG0001897	2	1	1	2	1	1	1	1	2	1	1
(null)	OG0001898	1	1	1	1	2	2	1	1	2	1	1
(null)	OG0001899	1	1	2	1	2	2	1	1	1	1	1
(null)	OG0001900	2	1	2	2	1	1	1	1	1	1	1
(null)	OG0001901	2	1	1	1	2	1	2	1	1	1	1
(null)	OG0001902	2	0	1	1	2	0	1	1	3	1	2
(null)	OG0001903	3	1	1	2	1	1	1	1	1	1	1
(null)	OG0001904	1	1	3	1	1	1	1	1	2	1	1
(null)	OG0001905	1	0	2	1	1	1	2	2	2	1	1
(null)	OG0001906	1	1	1	1	2	1	1	1	2	1	2
(null)	OG0001907	1	1	1	3	2	1	1	1	1	1	1
(null)	OG0001908	1	1	1	2	1	1	3	1	1	1	1
(null)	OG0001909	1	3	1	1	1	1	1	1	2	1	1
(null)	OG0001910	1	1	1	2	3	1	1	1	1	1	1
(null)	OG0001911	1	1	1	3	1	1	1	1	2	1	1
(null)	OG0001912	2	1	1	2	1	1	1	1	1	1	2
(null)	OG0001913	1	1	1	1	1	1	4	1	1	1	1
(null)	OG0001914	1	1	1	3	1	1	2	1	1	1	1
(null)	OG0001915	1	1	1	4	1	1	1	1	1	1	1
(null)	OG0001916	1	1	1	3	2	1	1	1	1	1	1
(null)	OG0001917	1	1	2	2	1	1	2	1	1	1	1
(null)	OG0001918	1	1	1	4	2	1	1	1	0	1	1
(null)	OG0001919	1	1	2	1	2	1	1	1	1	1	2
(null)	OG0001920	1	1	1	3	2	1	1	1	1	1	1
(null)	OG0001921	1	2	1	3	1	1	1	1	1	1	1
(null)	OG0001922	1	1	1	2	1	2	1	1	2	1	1
(null)	OG0001923	1	1	1	3	2	1	1	1	2	1	0
(null)	OG0001924	1	2	2	1	1	1	2	1	1	1	1
(null)	OG0001925	1	2	2	1	1	1	1	1	1	2	1
(null)	OG0001926	1	1	1	1	2	1	1	1	3	1	1
(null)	OG0001927	1	2	1	2	1	1	1	1	2	1	1
(null)	OG0001928	2	2	1	2	1	1	1	1	1	1	1
(null)	OG0001929	1	2	1	2	1	1	1	1	2	1	1
(null)	OG0001930	1	2	1	1	1	1	3	1	1	1	1
(null)	OG0001931	2	1	1	4	2	0	1	1	0	1	1
(null)	OG0001932	1	1	1	1	1	1	1	1	2	1	3
(null)	OG0001933	2	1	1	1	2	1	1	1	1	1	2
(null)	OG0001934	2	1	1	1	1	1	1	1	2	1	2
(null)	OG0001935	1	1	2	1	1	1	1	1	2	1	2
(null)	OG0001936	3	1	1	1	1	1	2	2	1	1	0
(null)	OG0001937	1	1	2	1	3	1	1	1	1	1	1
(null)	OG0001938	2	0	1	1	2	1	1	1	2	1	2
(null)	OG0001939	1	1	1	1	2	1	2	1	1	1	2
(null)	OG0001940	2	2	1	1	1	1	2	1	1	1	1
(null)	OG0001941	1	1	2	1	0	1	2	2	1	1	2
(null)	OG0001942	2	3	1	1	1	1	1	1	2	1	0
(null)	OG0001943	1	2	1	1	1	1	1	1	3	1	1
(null)	OG0001944	2	1	1	1	2	1	1	1	2	1	1
(null)	OG0001945	2	1	1	3	1	1	1	1	1	1	1
(null)	OG0001946	2	1	1	1	1	1	1	1	2	1	2
(null)	OG0001947	1	2	1	1	1	3	1	1	1	1	1
(null)	OG0001948	1	1	1	2	1	1	1	1	1	2	2
(null)	OG0001949	1	1	1	1	6	0	1	1	1	1	0
(null)	OG0001950	1	3	1	1	1	1	1	1	2	1	1
(null)	OG0001951	1	1	1	1	1	1	4	1	1	1	1
(null)	OG0001952	1	1	1	1	1	1	4	1	1	1	1
(null)	OG0001953	2	1	2	1	1	1	2	1	1	1	1
(null)	OG0001954	1	3	1	1	1	1	1	1	2	1	1
(null)	OG0001955	1	3	1	4	1	0	1	1	1	0	1
(null)	OG0001956	1	3	1	1	1	1	1	1	2	1	1
(null)	OG0001957	1	2	1	1	1	1	1	3	1	1	1
(null)	OG0001958	1	1	2	1	2	1	1	1	2	1	1
(null)	OG0001959	2	1	1	1	2	1	1	1	1	1	2
(null)	OG0001960	1	1	1	1	1	1	1	1	4	1	1
(null)	OG0001961	1	1	1	1	1	1	1	1	4	1	1
(null)	OG0001962	1	1	1	1	1	1	2	1	2	1	2
(null)	OG0001963	1	2	1	2	1	1	1	1	2	1	1
(null)	OG0001964	1	2	2	1	1	1	1	1	2	1	1
(null)	OG0001965	1	1	2	1	1	1	2	2	1	1	1
(null)	OG0001966	2	1	1	1	1	1	2	2	1	1	1
(null)	OG0001967	1	3	1	1	1	1	1	1	1	1	2
(null)	OG0001968	1	1	2	2	1	1	1	1	1	1	2
(null)	OG0001969	1	1	1	1	1	1	1	1	2	1	3
(null)	OG0001970	2	2	2	1	1	1	1	1	1	1	1
(null)	OG0001971	1	1	1	2	1	1	2	1	2	1	1
(null)	OG0001972	1	2	1	2	1	1	1	1	2	1	1
(null)	OG0001973	1	1	1	2	2	1	1	1	2	1	1
(null)	OG0001974	1	1	2	2	1	1	1	1	2	1	1
(null)	OG0001975	1	2	2	1	0	1	1	4	1	0	1
(null)	OG0001976	1	2	2	2	1	1	1	1	1	1	1
(null)	OG0001977	1	4	1	1	1	1	1	1	1	1	1
(null)	OG0001978	2	1	1	1	1	1	1	1	3	1	1
(null)	OG0001979	2	1	1	1	3	1	1	1	1	1	1
(null)	OG0001980	1	3	1	2	1	1	1	1	1	1	1
(null)	OG0001981	1	2	1	3	1	1	1	1	1	1	1
(null)	OG0001982	1	1	1	3	1	1	1	1	2	1	1
(null)	OG0001983	1	3	1	2	1	1	1	1	1	1	1
(null)	OG0001984	1	2	1	2	1	1	1	1	1	1	2
(null)	OG0001985	1	1	1	3	1	1	1	2	1	1	1
(null)	OG0001986	1	1	2	1	1	1	2	2	1	1	1
(null)	OG0001987	1	2	1	1	1	1	2	1	2	1	1
(null)	OG0001988	1	2	1	2	1	1	2	1	1	1	1
(null)	OG0001989	3	1	1	1	1	2	1	1	1	1	1
(null)	OG0001990	1	1	1	1	1	1	1	1	4	1	1
(null)	OG0001991	2	0	1	2	3	1	1	1	1	1	1
(null)	OG0001992	1	2	1	1	2	1	1	1	2	1	1
(null)	OG0001993	1	3	1	0	1	1	2	2	1	1	1
(null)	OG0001994	1	1	1	1	2	2	2	1	1	1	1
(null)	OG0001995	1	1	1	1	1	1	3	2	1	1	1
(null)	OG0001996	1	2	1	2	2	1	1	1	1	1	1
(null)	OG0001997	1	2	1	2	1	1	1	1	1	2	1
(null)	OG0001998	1	1	1	1	2	1	1	1	3	1	1
(null)	OG0001999	2	0	0	11	1	0	0	0	0	0	0
(null)	OG0002000	1	2	0	0	1	1	0	2	2	0	5
(null)	OG0002001	1	1	1	3	1	2	1	1	1	1	1
(null)	OG0002002	1	4	1	1	1	1	1	1	1	1	1
(null)	OG0002003	2	2	1	1	1	1	1	1	2	1	1
(null)	OG0002004	1	1	1	3	1	1	1	1	2	1	1
(null)	OG0002005	1	1	1	1	1	1	1	1	1	1	4
(null)	OG0002006	1	2	1	1	1	1	1	1	3	1	1
(null)	OG0002007	1	1	1	1	1	1	1	2	3	1	1
(null)	OG0002008	1	2	1	1	3	1	1	1	1	1	1
(null)	OG0002009	1	1	1	2	1	1	1	2	2	1	1
(null)	OG0002010	1	1	1	4	1	1	1	1	1	1	1
(null)	OG0002011	1	1	1	1	3	2	1	1	1	1	1
(null)	OG0002012	1	1	1	2	0	2	1	1	2	1	2
(null)	OG0002013	1	1	1	1	3	1	1	1	2	1	1
(null)	OG0002014	1	1	1	1	2	1	1	1	2	2	1
(null)	OG0002015	1	2	1	1	1	1	1	3	1	1	1
(null)	OG0002016	1	1	1	1	2	1	1	1	2	1	2
(null)	OG0002017	1	1	2	1	1	1	2	2	1	1	1
(null)	OG0002018	1	3	1	1	1	1	1	1	2	1	1
(null)	OG0002019	1	1	2	1	1	1	2	2	1	1	1
(null)	OG0002020	1	1	2	1	1	1	2	2	1	1	1
(null)	OG0002021	1	2	1	1	2	2	2	1	1	1	0
(null)	OG0002022	1	2	1	1	1	1	1	1	3	1	1
(null)	OG0002023	1	2	1	1	2	1	1	1	2	1	1
(null)	OG0002024	2	1	1	1	2	1	1	1	2	1	1
(null)	OG0002025	1	1	1	1	2	1	1	1	2	1	2
(null)	OG0002026	2	2	1	1	1	1	1	1	2	1	1
(null)	OG0002027	1	1	2	1	1	1	1	1	3	1	1
(null)	OG0002028	4	1	2	2	1	0	2	1	0	1	0
(null)	OG0002029	4	0	6	0	3	0	0	1	0	0	0
(null)	OG0002030	1	2	2	1	1	1	1	1	1	1	2
(null)	OG0002031	1	2	1	2	1	0	1	1	3	1	1
(null)	OG0002032	1	1	2	3	1	0	1	1	1	1	2
(null)	OG0002033	1	1	1	2	1	2	1	1	2	1	1
(null)	OG0002034	1	1	1	2	1	1	1	1	2	1	2
(null)	OG0002035	1	1	2	1	1	1	2	2	1	1	1
(null)	OG0002036	1	2	2	1	1	1	2	1	1	1	1
(null)	OG0002037	1	1	2	1	1	1	2	0	2	1	2
(null)	OG0002038	1	1	3	1	1	1	2	0	1	2	1
(null)	OG0002039	1	1	2	1	1	1	1	2	1	1	2
(null)	OG0002040	1	1	2	1	2	1	1	1	2	1	1
(null)	OG0002041	2	3	1	1	1	1	1	1	1	1	1
(null)	OG0002042	1	1	1	2	1	1	1	1	2	1	2
(null)	OG0002043	1	1	3	1	3	1	1	1	1	1	0
(null)	OG0002044	1	2	1	1	2	1	1	2	1	1	1
(null)	OG0002045	3	1	2	1	1	1	1	1	1	1	1
(null)	OG0002046	1	1	1	1	2	0	2	1	2	1	2
(null)	OG0002047	1	1	2	1	1	1	2	2	1	1	1
(null)	OG0002048	1	1	1	3	1	2	1	1	1	1	1
(null)	OG0002049	1	1	2	1	1	1	2	2	1	1	1
(null)	OG0002050	2	1	0	2	3	3	0	0	1	1	1
(null)	OG0002051	1	1	1	1	2	1	1	1	2	1	2
(null)	OG0002052	1	2	1	1	1	2	1	1	2	2	0
(null)	OG0002053	1	1	1	2	1	1	1	1	1	2	2
(null)	OG0002054	1	1	1	1	1	3	2	1	1	1	1
(null)	OG0002055	1	1	1	2	2	0	1	1	2	2	1
(null)	OG0002056	2	2	1	1	2	1	1	1	1	1	1
(null)	OG0002057	1	1	1	3	1	0	1	1	3	1	1
(null)	OG0002058	1	1	1	2	1	0	1	1	4	1	1
(null)	OG0002059	1	1	1	5	1	1	1	1	0	1	1
(null)	OG0002060	1	1	1	1	0	1	2	1	4	1	1
(null)	OG0002061	1	1	1	1	2	1	1	1	2	1	2
(null)	OG0002062	1	1	1	4	1	1	1	1	1	1	1
(null)	OG0002063	1	3	1	1	1	1	1	2	1	1	1
(null)	OG0002064	1	1	1	2	1	1	1	1	2	1	2
(null)	OG0002065	1	1	2	2	1	1	2	1	1	1	1
(null)	OG0002066	1	4	1	1	1	1	1	1	1	1	1
(null)	OG0002067	1	1	1	1	3	1	1	1	2	1	1
(null)	OG0002068	1	1	1	4	1	1	1	1	1	1	1
(null)	OG0002069	1	1	1	3	2	1	1	1	1	1	1
(null)	OG0002070	1	1	2	1	1	1	3	2	1	1	0
(null)	OG0002071	1	1	1	1	2	1	3	1	1	1	1
(null)	OG0002072	1	2	2	2	1	1	1	1	1	1	1
(null)	OG0002073	1	1	1	3	2	1	1	1	1	1	1
(null)	OG0002074	1	1	1	0	1	1	5	1	1	1	1
(null)	OG0002075	1	1	1	1	1	1	1	1	3	1	2
(null)	OG0002076	1	1	1	3	1	1	1	1	2	1	1
(null)	OG0002077	1	1	2	2	2	1	1	1	1	1	1
(null)	OG0002078	1	1	2	1	1	1	1	2	1	1	2
(null)	OG0002079	1	2	1	1	1	0	2	1	2	1	2
(null)	OG0002080	1	1	1	1	1	1	1	1	4	1	1
(null)	OG0002081	1	2	2	1	1	1	1	1	1	1	2
(null)	OG0002082	1	1	1	1	1	1	1	1	1	1	4
(null)	OG0002083	1	2	2	1	2	1	1	1	1	1	1
(null)	OG0002084	1	1	1	2	1	1	1	1	2	1	2
(null)	OG0002085	1	1	1	1	2	1	1	1	2	2	1
(null)	OG0002086	2	1	1	1	1	1	1	1	2	2	1
(null)	OG0002087	2	1	1	1	1	1	1	1	3	1	1
(null)	OG0002088	1	1	2	1	2	2	1	1	1	1	1
(null)	OG0002089	1	1	1	1	3	1	1	1	2	1	1
(null)	OG0002090	1	1	3	1	1	1	1	1	2	1	1
(null)	OG0002091	2	1	1	1	2	1	1	1	2	1	1
(null)	OG0002092	1	1	1	2	1	1	1	1	3	1	1
(null)	OG0002093	1	1	2	1	2	1	1	1	1	2	1
(null)	OG0002094	1	1	1	1	2	1	2	1	2	1	1
(null)	OG0002095	1	1	1	4	1	1	1	1	1	1	1
(null)	OG0002096	1	2	2	2	1	1	1	1	1	1	1
(null)	OG0002097	1	1	1	1	1	3	1	1	2	1	1
(null)	OG0002098	1	0	2	1	1	1	2	2	1	2	1
(null)	OG0002099	1	1	1	2	1	2	1	1	2	1	1
(null)	OG0002100	1	1	1	4	1	1	1	1	1	1	1
(null)	OG0002101	1	1	1	4	1	1	1	1	1	1	1
(null)	OG0002102	1	2	2	1	1	1	1	1	2	1	1
(null)	OG0002103	1	1	1	4	1	1	1	1	1	1	1
(null)	OG0002104	2	1	2	1	1	1	1	1	2	1	1
(null)	OG0002105	1	1	1	1	1	1	2	2	2	1	1
(null)	OG0002106	2	1	1	1	1	2	1	1	1	1	2
(null)	OG0002107	1	1	2	1	1	1	2	2	1	1	1
(null)	OG0002108	1	1	2	1	1	1	2	2	1	1	1
(null)	OG0002109	1	1	1	2	1	1	1	1	2	1	2
(null)	OG0002110	1	1	1	2	3	1	1	1	1	1	1
(null)	OG0002111	1	2	2	2	1	0	1	1	2	1	1
(null)	OG0002112	2	1	2	1	1	1	1	1	2	1	1
(null)	OG0002113	1	1	2	1	1	1	2	2	1	1	1
(null)	OG0002114	1	2	2	1	2	1	1	1	1	1	1
(null)	OG0002115	1	3	1	1	1	1	1	1	2	1	1
(null)	OG0002116	3	1	1	2	2	1	0	0	2	1	1
(null)	OG0002117	1	1	4	1	1	1	1	1	1	1	1
(null)	OG0002118	1	2	1	1	3	1	1	1	1	1	1
(null)	OG0002119	2	1	1	1	1	1	1	1	3	1	1
(null)	OG0002120	1	1	1	1	3	1	1	1	1	1	2
(null)	OG0002121	1	1	3	2	1	1	1	1	1	1	1
(null)	OG0002122	1	1	1	3	2	1	1	1	1	1	1
(null)	OG0002123	2	1	2	1	2	1	1	1	1	1	1
(null)	OG0002124	1	1	1	1	2	1	1	1	3	1	1
(null)	OG0002125	1	4	1	1	1	1	1	1	1	1	1
(null)	OG0002126	3	1	1	1	2	1	1	1	1	1	1
(null)	OG0002127	1	1	1	1	2	2	1	1	1	1	2
(null)	OG0002128	1	3	1	1	1	1	1	1	2	1	1
(null)	OG0002129	1	1	2	1	2	1	2	1	1	1	1
(null)	OG0002130	1	2	1	1	1	1	1	1	2	1	2
(null)	OG0002131	1	2	1	1	1	1	2	1	2	1	1
(null)	OG0002132	1	1	1	4	1	1	1	1	1	1	1
(null)	OG0002133	2	1	1	1	1	1	1	1	3	1	1
(null)	OG0002134	1	1	2	0	0	2	2	2	1	1	2
(null)	OG0002135	1	1	1	2	1	1	1	1	2	1	2
(null)	OG0002136	1	2	1	1	1	1	3	1	1	1	1
(null)	OG0002137	1	2	1	1	1	1	1	1	2	2	1
(null)	OG0002138	2	1	1	2	1	1	1	1	1	2	1
(null)	OG0002139	1	2	1	1	1	2	1	1	2	1	1
(null)	OG0002140	1	1	1	1	2	1	1	1	1	3	1
(null)	OG0002141	2	1	1	2	2	2	0	1	1	1	1
(null)	OG0002142	1	2	1	1	1	1	1	1	3	1	1
(null)	OG0002143	1	1	1	3	1	1	1	1	2	1	1
(null)	OG0002144	1	2	2	1	1	1	2	1	1	1	1
(null)	OG0002145	1	1	1	3	1	1	1	1	2	1	1
(null)	OG0002146	1	1	1	1	2	1	1	1	3	1	1
(null)	OG0002147	1	1	1	3	1	1	2	1	1	1	1
(null)	OG0002148	1	2	1	1	1	1	2	2	1	1	1
(null)	OG0002149	1	2	1	1	1	1	1	1	3	1	1
(null)	OG0002150	1	1	1	1	2	1	1	1	3	1	1
(null)	OG0002151	1	0	1	2	1	2	1	1	2	2	1
(null)	OG0002152	1	1	1	4	1	1	1	1	1	1	1
(null)	OG0002153	1	1	1	1	1	1	3	1	2	1	1
(null)	OG0002154	1	2	1	1	1	1	1	1	3	1	1
(null)	OG0002155	1	1	1	1	1	1	1	1	2	3	1
(null)	OG0002156	1	1	1	2	2	2	1	1	1	1	1
(null)	OG0002157	1	1	1	3	1	1	2	1	1	1	1
[truncated: 12,415 more rows]

## Sheet: SuppData_OtOsDg_rapid_evolve
OG	Direction	Number	description
OG0000011	+	8	alpha-esterase like protein E3 isoform X1; alpha-esterase like protein E1 isoform X1; juvenile hormone esterase; juvenile hormone esterase-like; esterase B1-like
OG0000026	+	5	lipase 3; lipase 3-like; lipase 3-like isoform X1
OG0000075	+	4	serine protease persephone; trypsin-3-like; brachyurin-like
OG0000101	+	5	phospholipase A1-like isoform X1; phospholipase A1 2; phospholipase A1-like; lipase member H-A-like; inactive pancreatic lipase-related protein 1
OG0000161	+	4	retinol dehydrogenase 11 isoform X1; retinol dehydrogenase 11-like; retinol dehydrogenase 13-like isoform X1
OG0000177	+	10	52 kDa repressor of the inhibitor of the protein kinase-like isoform X1; myosin-G heavy chain-like; THAP domain-containing protein 1-like
OG0000178	+	7	sulfotransferase 1E1-like; estrogen sulfotransferase-like; sulfotransferase 1 family member D1-like; sulfotransferase 4A1-like; amine sulfotransferase-like
OG0000195	+	5	sensory neuron membrane protein 2-like; sensory neuron membrane protein 2
OG0000207	+	2	retrovirus-related Pol polyprotein from transposon 17.6 isoform X2; retrovirus-related Pol polyprotein from transposon 17.6 isoform X4
OG0000220	+	5	transcription factor Adf-1-like; sodium/potassium/calcium exchanger 4-like isoform X1
OG0000225	+	6	zinc finger BED domain-containing protein 5-like; ribonuclease H1-like
OG0000250	+	5	transcription factor Adf-1-like
OG0000269	+	9	juvenile hormone acid O-methyltransferase-like
OG0000281	+	5	NA
OG0000285	+	8	NA
OG0000286	+	2	zinc finger BED domain-containing protein 5 isoform X1; zinc finger BED domain-containing protein 5-like; protein FAM200A-like
OG0000310	+	7	IgGFc-binding protein-like
OG0000311	+	2	putative multidrug efflux pump AmrB; efflux pump membrane transporter BepE-like
OG0000326	+	6	odorant receptor 9a-like; putative odorant receptor 92a
OG0000327	+	3	E3 UFM1-protein ligase 1 homolog
OG0000329	+	2	ADP-ribose glycohydrolase OARD1 isoform X1
OG0000343	+	4	toll-like receptor 13; toll-like receptor 3; toll-like receptor 4; toll-like receptor 2
OG0000351	+	3	tenecin-1; holotricin-1; defensin; isoforms B and C
OG0000398	+	3	piggyBac transposable element-derived protein 4-like
OG0000404	+	5	NA
OG0000432	+	4	THAP domain-containing protein 1-like
OG0000461	+	2	golgin subfamily A member 6-like protein 22; tigger transposable element-derived protein 6-like; dynein heavy chain 7; axonemal-like
OG0000463	+	6	probable serine/threonine-protein kinase DDB_G0276461; GATA zinc finger domain-containing protein 14-like
OG0000465	+	2	NA
OG0000495	+	4	F-box only protein 21; F-box only protein 21 isoform X1; F-box only protein 21-like
OG0000499	+	6	piggyBac transposable element-derived protein 3-like; O-acetyl-ADP-ribose deacetylase 1-like
OG0000585	+	5	ankyrin-1-like; ankyrin repeat; PH and SEC7 domain containing protein secG-like
OG0000612	+	4	zinc finger BED domain-containing protein 4-like
OG0000626	+	4	tigger transposable element-derived protein 1-like
OG0000686	+	3	tRNA selenocysteine 1-associated protein 1-like isoform X1; alpha-amylase A-like isoform X2; flocculation protein FLO11-like
OG0000687	+	4	GATA zinc finger domain-containing protein 4; GATA zinc finger domain-containing protein 14-like
OG0000689	+	5	NA
OG0000690	+	5	venom carboxylesterase-6-like
OG0000745	+	4	LOW QUALITY PROTEIN: myb-like protein W
OG0000751	+	4	cytochrome P450 4C1-like; cytochrome P450 4c3-like
OG0000752	+	3	cuticle protein 7-like
OG0000753	+	4	transient receptor potential cation channel protein painless-like; methyltransferase-like protein 22
OG0000757	+	5	activity-regulated cytoskeleton-associated protein-like
OG0000763	+	2	retinol-binding protein 4-like; lazarillo protein-like
OG0000836	+	2	coleoptericin; coleoptericin-like; rhinocerosin-like
OG0000839	+	2	retrovirus-related Pol polyprotein from type-1 retrotransposable element R1; LOW QUALITY PROTEIN: DNA ligase 1-like; voltage-dependent calcium channel subunit alpha-2/delta-3-like
OG0000896	+	3	zinc finger protein 502; zinc finger protein 235-like; zinc finger protein 813-like; histone-lysine N-methyltransferase PRDM9; zinc finger protein Xfin-like isoform X1
OG0000942	+	4	trichohyalin-like; golgin subfamily A member 6-like protein 22; myosin-2 heavy chain-like
OG0000943	+	2	cytochrome P450 4d2-like; cytochrome P450 4C1-like; cytochrome P450 4C1-like isoform X1; cytochrome P450 4d8-like isoform X2
OG0000944	+	5	glutamate receptor 2-like
OG0001003	+	3	NA
OG0001049	+	2	NA
OG0001064	+	3	transcription factor Adf-1-like
OG0001067	+	2	protein NYNRIN-like
OG0001071	+	2	NA
OG0001072	+	3	golgin subfamily A member 6-like protein 6; trichohyalin-like; myosin-2 heavy chain-like
OG0001229	+	4	NA
OG0001230	+	2	clavesin-1-like
OG0001234	+	3	coiled-coil domain-containing protein 102A isoform X4; coiled-coil domain-containing protein 102A isoform X5; protein DEK-like; partial
OG0001408	+	2	mucin-2-like; mucin-12; serine-rich adhesin for platelets-like; mucin-5AC-like; probable endochitinase
OG0001434	+	2	transposable element P transposase isoform X1; transposable element P transposase isoform X2; transposable element P transposase isoform X3
OG0001435	+	2	NA
OG0001438	+	2	GATA zinc finger domain-containing protein 14-like
OG0001441	+	2	NA
OG0001446	+	3	trichohyalin-like; muscle M-line assembly protein unc-89-like
OG0001652	+	2	NA
OG0001748	+	3	NA
OG0001750	+	3	putative 115 kDa protein in type-1 retrotransposable element R1DM
OG0001752	+	2	secreted RxLR effector protein 161-like
OG0001753	+	4	cytochrome P450 6a8-like
OG0001754	+	2	target of rapamycin
OG0001755	+	3	retinol-binding protein 4-like; apolipoprotein D-like
OG0001759	+	2	NA
OG0001766	+	3	piggyBac transposable element-derived protein 4-like isoform X1; piggyBac transposable element-derived protein 4-like isoform X2
OG0002286	+	2	piggyBac transposable element-derived protein 3-like; partial; piggyBac transposable element-derived protein 3-like; piggyBac transposable element-derived protein 2-like
OG0002289	+	2	killer cell lectin-like receptor subfamily B member 1A; partial
OG0002293	+	2	piggyBac transposable element-derived protein 3-like; retrovirus-related protein
OG0002306	+	3	NA
OG0002308	+	3	facilitated trehalose transporter Tret1-like
OG0002310	+	3	tigger transposable element-derived protein 4-like; tigger transposable element-derived protein 4-like; partial
OG0002312	+	3	alpha-tocopherol transfer protein-like
OG0002313	+	2	protein FAM200B-like
OG0002321	+	3	titin-like isoform X2; titin-like isoform X3
OG0003290	+	2	zinc finger MYM-type protein 5-like; zinc finger MYM-type protein 1-like; zinc finger MYM-type protein 5-like; partial
OG0003293	+	3	esterase B1-like; juvenile hormone esterase-like isoform X1; esterase FE4-like
OG0004984	+	2	protein ALP1-like; protein ANTAGONIST OF LIKE HETEROCHROMATIN PROTEIN 1-like; protein ALP1-like isoform X1
OG0005287	+	2	myb/SANT-like DNA-binding domain-containing protein 3
OG0005294	+	2	NA
OG0005296	+	2	NA
OG0005298	+	2	zinc finger BED domain-containing protein 4-like; partial; zinc finger BED domain-containing protein 4-like
OG0008335	+	2	UDP-glucuronosyltransferase 2B4-like; UDP-glucuronosyltransferase 2B15-like
OG0008347	+	2	protein ZBED8-like
OG0008356	+	2	NA
OG0008359	+	2	NA
OG0008361	+	2	NA
OG0009052	+	2	paired box protein Pax-2-B-like
OG0009419	+	2	NA
OG0009428	+	2	THAP domain-containing protein 1 A-like; THAP domain-containing protein 6-like
OG0009431	+	2	NA
OG0009438	+	2	lipase member I-like; pancreatic triacylglycerol lipase-like
OG0009951	+	2	piggyBac transposable element-derived protein 4-like
OG0009956	+	2	cell surface glycoprotein 1-like; basic salivary proline-rich protein 3-like; pregnancy zone protein-like isoform X2; myosin-2 heavy chain-like; golgin subfamily A member 6-like protein 22
OG0009968	+	2	probable cyclin-dependent serine/threonine-protein kinase DDB_G0292550
OG0009978	+	2	piggyBac transposable element-derived protein 4-like
OG0010003	+	2	activity-regulated cytoskeleton-associated protein-like
OG0010010	+	2	galactoside 2-alpha-L-fucosyltransferase SEC1-like; galactoside 2-alpha-L-fucosyltransferase 3-like; galactoside 2-alpha-L-fucosyltransferase 2-like
OG0010037	+	2	zinc finger BED domain-containing protein 1-like
OG0010038	+	2	retrovirus-related protein
OG0010408	+	2	NA
OG0010439	+	2	piggyBac transposable element-derived protein 4-like

## Sheet: SuppData_OtOs_rapid_evolve
OG	Direction	Number	description
OG0000036	+	9	serine protease Hayan-like isoform X1; serine protease snake-like; serine protease snake-like isoform X1; venom protease-like; mite allergen Der f 3-like
OG0000057	+	4	LOW QUALITY PROTEIN: heat shock 70 kDa protein cognate 4-like; heat shock 70 kDa protein 1-like; heat shock protein 70 A1-like; heat shock protein 68; heat shock protein 68-like
OG0000075	+	10	serine protease persephone; trypsin-3-like; brachyurin-like
OG0000161	+	3	retinol dehydrogenase 11 isoform X1; retinol dehydrogenase 11-like; retinol dehydrogenase 13-like isoform X1
OG0000207	+	2	retrovirus-related Pol polyprotein from transposon 17.6 isoform X2; retrovirus-related Pol polyprotein from transposon 17.6 isoform X4
OG0000255	+	4	putative inorganic phosphate cotransporter
OG0000286	+	2	zinc finger BED domain-containing protein 5 isoform X1; zinc finger BED domain-containing protein 5-like; protein FAM200A-like
OG0000336	+	3	endothelial zinc finger protein induced by tumor necrosis factor alpha-like isoform X1; zinc finger protein 37-like; zinc finger protein OZF-like; zinc finger protein 501-like; zinc finger protein 2-like
OG0000350	+	2	GATA zinc finger domain-containing protein 14-like
OG0000353	+	2	golgin subfamily A member 6-like protein 22; dynein heavy chain 7; axonemal-like; BICD family-like cargo adapter 1
OG0000368	+	2	caspase Dronc-like; caspase-3-like; caspase-1 isoform X1; caspase-2-like
OG0000399	+	4	activity-regulated cytoskeleton associated protein 1-like; activity-regulated cytoskeleton associated protein 2-like; extensin-like
OG0000461	+	2	golgin subfamily A member 6-like protein 22; tigger transposable element-derived protein 6-like; dynein heavy chain 7; axonemal-like
OG0000614	+	6	protein arginine N-methyltransferase 7-like; THAP domain-containing protein 1-like; THAP domain-containing protein 4-like isoform X2; THAP domain-containing protein 6-like
OG0000688	+	7	piggyBac transposable element-derived protein 4-like
OG0000750	+	2	ADP-ribose glycohydrolase OARD1-like
OG0000752	+	3	cuticle protein 7-like
OG0000755	+	7	fatty acyl-CoA reductase 1-like; putative fatty acyl-CoA reductase CG5065; putative fatty acyl-CoA reductase CG8306
OG0000763	+	3	retinol-binding protein 4-like; lazarillo protein-like
OG0000836	+	3	coleoptericin; coleoptericin-like; rhinocerosin-like
OG0000936	+	5	CGG triplet repeat-binding protein 1-like
OG0000943	+	2	cytochrome P450 4d2-like; cytochrome P450 4C1-like; cytochrome P450 4C1-like isoform X1; cytochrome P450 4d8-like isoform X2
OG0000961	+	5	juvenile hormone acid O-methyltransferase-like
OG0001442	+	4	enzymatic polyprotein; Endonuclease; Reverse transcriptase; putative
OG0001450	+	4	protein ALP1-like
OG0001653	+	2	myosuppressin-like; myosuppressin
OG0001739	+	2	transcription factor Adf-1-like; discoidin domain-containing receptor 2-like
OG0001741	+	2	THAP domain-containing protein 2-like; spindle assembly checkpoint component MAD1-like
OG0001762	+	3	cytochrome P450 4V2-like; cytochrome P450 4d2-like; cytochrome P450 4V2-like isoform X1
OG0001774	+	2	protein unc-13 homolog C-like
OG0001779	+	5	cytochrome P450 4c21-like isoform X3; cytochrome P450 4c3-like; cytochrome P450 4c21-like isoform X4; cytochrome P450 4V2-like
OG0003294	+	2	metallothionein-3-like
OG0005279	+	2	serine protease gd-like
OG0005292	+	2	NA
OG0008357	+	2	NA
OG0008402	+	4	protein 5NUC-like isoform X1; 5'-nucleotidase-like; protein 5NUC-like
OG0009503	+	2	zinc finger MYM-type protein 1-like
OG0010039	+	2	hypothetical protein LOTGIDRAFT_136055; partial
OG0010062	+	2	NA
OG0010528	+	2	sodium-coupled monocarboxylate transporter 2-like
OG0000132	-	5	nucleic-acid-binding protein from mobile element jockey; RNA-directed DNA polymerase from mobile element jockey
OG0000311	-	3	putative multidrug efflux pump AmrB; efflux pump membrane transporter BepE-like
OG0000465	-	2	NA
OG0000502	-	2	diacetylchitobiose uptake system ATP-binding protein MsiK-like; spermidine/putrescine import ATP-binding protein PotA-like; uncharacterized ABC transporter ATP-binding protein y4oS-like; probable sulfate/thiosulfate import ATP-binding protein CysA
OG0000582	-	2	GATA zinc finger domain-containing protein 14-like; partial; GATA zinc finger domain-containing protein 14-like
OG0000583	-	2	carboxypeptidase E-like
OG0000680	-	2	serine protease inhibitor 3/4 isoform X1; serine protease inhibitor 3/4-like isoform X1; antichymotrypsin-2-like isoform X1; antichymotrypsin-2 isoform X1
OG0000838	-	2	ATP-dependent DNA helicase UvrD1-like; DNA helicase II; partial; ATP-dependent DNA helicase srs2-like; partial
OG0000951	-	2	hypothetical protein CRE_30647; negative regulator of genetic competence ClpC/MecB; partial; chaperone protein ClpB2; chloroplastic-like; partial; chaperone protein ClpC1; chloroplastic-like
OG0000952	-	2	uncharacterized sensor-like histidine kinase ycf26; partial; uncharacterized sensor-like histidine kinase ycf26; HPr kinase/phosphorylase-like; partial; ATPase/histidine kinase/DNA gyrase B/HSP90 domain protein; uncharacterized sensor-like histidine kinase R01002
OG0001068	-	2	centromere-associated protein E isoform X1; kinesin-like protein KIN-7I; kinesin-like protein KIF13A
OG0001237	-	2	lantibiotic transport ATP-binding protein SrtF-like; bacitracin transport ATP-binding protein BcrA-like; gramicidin S synthase 2-like; nod factor export ATP-binding protein I-like
OG0003298	-	2	NA
OG0010493	-	2	NA

## Sheet: SuppData_Ot_rapid_evolve
OG	Direction	Number	description
OG0000011	+	5	alpha-esterase like protein E3 isoform X1; alpha-esterase like protein E1 isoform X1; juvenile hormone esterase; juvenile hormone esterase-like; esterase B1-like
OG0000090	+	8	cell death-inducing p53-target protein 1-like isoform X1; lipopolysaccharide-induced tumor necrosis factor-alpha factor homolog isoform X1; lipopolysaccharide-induced tumor necrosis factor-alpha factor homolog
OG0000177	+	6	52 kDa repressor of the inhibitor of the protein kinase-like isoform X1; myosin-G heavy chain-like; THAP domain-containing protein 1-like
OG0000195	+	6	sensory neuron membrane protein 2-like; sensory neuron membrane protein 2
OG0000225	+	4	zinc finger BED domain-containing protein 5-like; ribonuclease H1-like
OG0000273	+	4	THAP domain-containing protein 4 isoform X3; THAP domain-containing protein 4; THAP domain-containing protein 5-like; THAP domain-containing protein 1-like; THAP domain-containing protein 1-like isoform X1
OG0000286	+	20	zinc finger BED domain-containing protein 5 isoform X1; zinc finger BED domain-containing protein 5-like; protein FAM200A-like
OG0000328	+	3	cilia- and flagella-associated protein 47-like; cilia- and flagella-associated protein 47
OG0000331	+	28	NA
OG0000336	+	3	endothelial zinc finger protein induced by tumor necrosis factor alpha-like isoform X1; zinc finger protein 37-like; zinc finger protein OZF-like; zinc finger protein 501-like; zinc finger protein 2-like
OG0000364	+	4	zinc finger BED domain-containing protein 1-like
OG0000368	+	3	caspase Dronc-like; caspase-3-like; caspase-1 isoform X1; caspase-2-like
OG0000399	+	12	activity-regulated cytoskeleton associated protein 1-like; activity-regulated cytoskeleton associated protein 2-like; extensin-like
OG0000404	+	6	NA
OG0000463	+	2	probable serine/threonine-protein kinase DDB_G0276461; GATA zinc finger domain-containing protein 14-like
OG0000495	+	4	F-box only protein 21; F-box only protein 21 isoform X1; F-box only protein 21-like
OG0000539	+	19	cubilin homolog; GATA zinc finger domain-containing protein 14-like; probable serine/threonine protein kinase IRE isoform X1
OG0000541	+	18	NA
OG0000612	+	5	zinc finger BED domain-containing protein 4-like
OG0000626	+	7	tigger transposable element-derived protein 1-like
OG0000684	+	18	zinc finger BED domain-containing protein 4-like; partial; hypothetical protein LOTGIDRAFT_161099; hypothetical protein LOTGIDRAFT_176267
OG0000694	+	19	transposable element P transposase isoform X1; fibrinogen-like protein 1 isoform X1; 52 kDa repressor of the inhibitor of the protein kinase-like
OG0000748	+	13	eukaryotic translation initiation factor 5B-like
OG0000750	+	14	ADP-ribose glycohydrolase OARD1-like
OG0000753	+	6	transient receptor potential cation channel protein painless-like; methyltransferase-like protein 22
OG0000755	+	2	fatty acyl-CoA reductase 1-like; putative fatty acyl-CoA reductase CG5065; putative fatty acyl-CoA reductase CG8306
OG0000758	+	19	transcription factor Adf-1-like
OG0000818	+	6	tudor domain-containing protein 5 isoform X1; tudor domain-containing protein 5-like isoform X2; tudor domain-containing protein 5-like isoform X1; tudor domain-containing protein 7A
OG0000822	+	8	probable ATP-dependent RNA helicase YTHDC2 isoform X1; ATP-dependent RNA helicase DHX36-like; probable ATP-dependent RNA helicase YTHDC2; ATP-dependent DNA/RNA helicase DHX36-like isoform X1
OG0000830	+	13	cubilin-like; partial; protein FAM200B-like; cubilin homolog
OG0000839	+	6	retrovirus-related Pol polyprotein from type-1 retrotransposable element R1; LOW QUALITY PROTEIN: DNA ligase 1-like; voltage-dependent calcium channel subunit alpha-2/delta-3-like
OG0000842	+	14	NA
OG0000898	+	3	NA
OG0000941	+	8	NA
OG0000942	+	2	trichohyalin-like; golgin subfamily A member 6-like protein 22; myosin-2 heavy chain-like
OG0000948	+	6	dynein heavy chain 2; axonemal
OG0000979	+	14	NA
OG0001020	+	3	cubilin; cubilin homolog; cubilin-like
OG0001064	+	7	transcription factor Adf-1-like
OG0001071	+	12	NA
OG0001104	+	6	protein zwilch isoform X1; protein zwilch; protein zwilch isoform X2; protein zwilch homolog
OG0001190	+	10	zinc finger BED domain-containing protein 1-like; partial; zinc finger BED domain-containing protein 4-like
OG0001194	+	14	tigger transposable element-derived protein 1-like
OG0001232	+	12	retinol-binding protein 4-like
OG0001244	+	15	piggyBac transposable element-derived protein 3-like; KRAB-A domain-containing protein 2-like
OG0001250	+	13	retrovirus-related Pol polyprotein from transposon 17.6; glycosyltransferase-like protein gnt13
OG0001411	+	5	retrovirus-related Pol polyprotein from transposon 297
OG0001424	+	11	NA
OG0001436	+	12	guanine nucleotide-binding protein-like 3 homolog; piggyBac transposable element-derived protein 4-like; TBC1 domain family member 5 homolog A-like isoform X2
OG0001440	+	7	NA
OG0001441	+	7	NA
OG0001446	+	4	trichohyalin-like; muscle M-line assembly protein unc-89-like
OG0001449	+	7	NA
OG0001450	+	6	protein ALP1-like
OG0001452	+	13	NA
OG0001652	+	2	NA
OG0001653	+	4	myosuppressin-like; myosuppressin
OG0001754	+	9	target of rapamycin
OG0001755	+	3	retinol-binding protein 4-like; apolipoprotein D-like
OG0001762	+	6	cytochrome P450 4V2-like; cytochrome P450 4d2-like; cytochrome P450 4V2-like isoform X1
OG0001765	+	8	NA
OG0001774	+	9	protein unc-13 homolog C-like
OG0001776	+	12	retrovirus-related Pol polyprotein from transposon 297; nucleolar transcription factor 1-A-like
OG0002193	+	5	RNA-directed DNA polymerase from mobile element jockey-like isoform X1; LOW QUALITY PROTEIN: cadherin-99C-like
OG0002289	+	4	killer cell lectin-like receptor subfamily B member 1A; partial
OG0002301	+	3	uncharacterized mitochondrial protein AtMg00860-like
OG0002313	+	3	protein FAM200B-like
OG0002323	+	6	PKS-NRPS hybrid synthetase CHGG_01239-like; extensin
OG0002328	+	12	pogo transposable element with KRAB domain-like; pogo transposable element with ZNF domain-like
OG0002329	+	12	putative odorant receptor 85d; odorant receptor 43a-like
OG0002562	+	6	protein scarlet-like isoform X1; protein scarlet; protein scarlet-like
OG0003135	+	7	leucine-rich repeat-containing protein 15; piggyBac transposable element-derived protein 4-like; partial; leucine-rich repeat-containing G-protein coupled receptor 4-like
OG0003261	+	9	NAD-dependent protein deacetylase Sir2B-like; zinc finger MYM-type protein 5-like
OG0003285	+	10	NA
OG0003290	+	5	zinc finger MYM-type protein 5-like; zinc finger MYM-type protein 1-like; zinc finger MYM-type protein 5-like; partial
OG0003299	+	8	piggyBac transposable element-derived protein 4-like
OG0003311	+	7	myb-like protein P
OG0003320	+	11	O-acetyl-ADP-ribose deacetylase 1; O-acetyl-ADP-ribose deacetylase 1-like; ADP-ribose glycohydrolase OARD1
OG0003321	+	11	piggyBac transposable element-derived protein 3-like
OG0003323	+	8	protein DEK-like; protein PFC0760c-like
OG0003516	+	4	sushi; von Willebrand factor type A; EGF and pentraxin domain-containing protein 1-like
OG0004984	+	4	protein ALP1-like; protein ANTAGONIST OF LIKE HETEROCHROMATIN PROTEIN 1-like; protein ALP1-like isoform X1
OG0005279	+	3	serine protease gd-like
OG0005293	+	10	NA
OG0005296	+	3	NA
OG0005303	+	6	piggyBac transposable element-derived protein 4-like
OG0005321	+	2	probable RNA-directed DNA polymerase from transposon X-element; partial; GMP synthase [glutamine-hydrolyzing]; RNA-directed DNA polymerase from mobile element jockey-like
OG0005328	+	9	nipped-B-like protein A; laminin subunit beta-1-like
OG0005330	+	10	NA
OG0006767	+	9	NA
OG0007202	+	1	kallikrein-13-like isoform X1; trypsin-3-like; partial; trypsin epsilon-like; trypsin-7-like; partial; trypsin II-P29-like; partial
OG0008331	+	4	hypothetical protein HELRODRAFT_173173; hypothetical protein HELRODRAFT_173812
OG0008343	+	2	lipopolysaccharide-induced tumor necrosis factor-alpha factor homolog
OG0008356	+	2	NA
OG0008357	+	4	NA
OG0008360	+	2	protein ALP1-like isoform X1; protein ALP1-like; putative nuclease HARBI1
OG0008361	+	3	NA
OG0008368	+	8	chaetoglobosin A biosynthesis cluster protein C-like; protein ANTAGONIST OF LIKE HETEROCHROMATIN PROTEIN 1-like; protein ALP1-like
OG0008396	+	7	hypothetical protein LOTGIDRAFT_168383; hypothetical protein LOTGIDRAFT_165345
OG0008401	+	6	mastermind-like domain-containing protein 1; transcription factor Adf-1-like
OG0009316	+	7	transposable element P transposase isoform X3; transposable element P transposase isoform X2
OG0009419	+	3	NA
OG0009428	+	2	THAP domain-containing protein 1 A-like; THAP domain-containing protein 6-like
OG0009437	+	7	zinc finger protein 69 homolog
OG0009441	+	3	NA
OG0009470	+	7	piggyBac transposable element-derived protein 4-like; general transcription factor II-I repeat domain-containing protein 2-like
OG0009488	+	7	retrovirus-related Pol polyprotein from transposon 17.6
OG0009493	+	8	zinc finger protein 862-like
OG0009495	+	8	tigger transposable element-derived protein 1-like
OG0009501	+	6	NA
OG0009503	+	2	zinc finger MYM-type protein 1-like
OG0009506	+	8	NA
OG0009508	+	7	matrix metalloproteinase-18-like; probable salivary secreted peptide
OG0009511	+	6	NA
OG0009544	+	2	piggyBac transposable element-derived protein 3-like; piggyBac transposable element-derived protein 4-like
OG0009859	+	4	zinc finger BED domain-containing protein 4; zinc finger BED domain-containing protein 1-like
OG0009869	+	2	carboxylesterase 1D-like
OG0009951	+	2	piggyBac transposable element-derived protein 4-like
OG0009954	+	3	hypothetical protein HELRODRAFT_160114
OG0009968	+	3	probable cyclin-dependent serine/threonine-protein kinase DDB_G0292550
OG0009974	+	3	KRAB-A domain-containing protein 2-like; partial
OG0009990	+	4	NA
OG0009992	+	3	NA
OG0009999	+	7	KRAB-A domain-containing protein 2-like; eukaryotic translation initiation factor 5B-like
OG0010005	+	6	serine/arginine repetitive matrix protein 1 isoform X2
OG0010013	+	4	NA
OG0010037	+	3	zinc finger BED domain-containing protein 1-like
OG0010039	+	2	hypothetical protein LOTGIDRAFT_136055; partial
OG0010065	+	4	NA
OG0010068	+	2	E3 SUMO-protein ligase KIAA1586-like
OG0010077	+	5	splicing factor 3B subunit 6; protein ALP1-like; protein ANTAGONIST OF LIKE HETEROCHROMATIN PROTEIN 1-like
OG0010078	+	4	NA
OG0010079	+	7	interaptin-like; retrovirus-related Pol polyprotein from transposon 297
OG0010081	+	7	protein ALP1-like
OG0010083	+	5	NA
OG0010085	+	7	NA
OG0010285	+	5	NA
OG0010288	+	6	MFS-type transporter clz9-like
OG0010326	+	6	protein ANTAGONIST OF LIKE HETEROCHROMATIN PROTEIN 1-like; protein ALP1-like
OG0010373	+	5	PHD finger protein 23A-like; MFS-type transporter clz9-like; PHD finger protein ALFIN-LIKE 4-like
OG0010395	+	4	piggyBac transposable element-derived protein 3-like isoform X1; piggyBac transposable element-derived protein 4-like; piggyBac transposable element-derived protein 4-like; partial
OG0010412	+	6	NA
OG0010432	+	2	NA
OG0010457	+	5	KRAB-A domain-containing protein 2-like
OG0010510	+	5	protein ANTAGONIST OF LIKE HETEROCHROMATIN PROTEIN 1-like
OG0010532	+	4	probable serine/threonine-protein kinase cdc7
OG0010535	+	6	WAS/WASL-interacting protein family member 2-like isoform X1
OG0010536	+	4	piggyBac transposable element-derived protein 4-like
OG0010544	+	6	NA
OG0010545	+	6	NA
OG0010600	+	3	protein NYNRIN-like
OG0010710	+	2	PHD finger protein ALFIN-LIKE 4-like; PHD finger protein ALFIN-LIKE 6-like
OG0010843	+	4	NA
OG0010853	+	3	NA
OG0010865	+	4	enzymatic polyprotein; Endonuclease; Reverse transcriptase; putative
OG0010883	+	2	zinc finger MYM-type protein 5-like; zinc finger MYM-type protein 1-like
OG0010886	+	4	SCAN domain-containing protein 3-like; protein ZBED8-like; zinc finger BED domain-containing protein 5-like; protein FAM200A-like
OG0010907	+	1	NA
OG0010916	+	4	photoreceptor-specific nuclear receptor-like; piggyBac transposable element-derived protein 4-like
OG0010918	+	4	enzymatic polyprotein; putative
OG0010920	+	4	putative copia protein; putative integrase core domain protein; uncharacterized mitochondrial protein AtMg00810-like
OG0010926	+	4	NA
OG0010982	+	3	KRAB-A domain-containing protein 2-like
OG0011000	+	4	NA
OG0011030	+	5	O-acetyl-ADP-ribose deacetylase 1-like; ADP-ribose glycohydrolase OARD1-like
OG0011041	+	3	NA
OG0011043	+	4	protein polybromo-1 isoform X4
OG0011054	+	3	NA
OG0011062	+	5	serine protease Hayan-like; serine protease persephone-like; serine protease snake-like
OG0011065	+	5	NA
OG0011069	+	5	farnesol dehydrogenase-like
OG0011074	+	3	piggyBac transposable element-derived protein 4-like; piggyBac transposable element-derived protein 3-like
OG0011075	+	5	NA
OG0011079	+	5	moesin/ezrin/radixin homolog 1-like isoform X1
OG0011084	+	3	protein unc-13 homolog C-like; LOW QUALITY PROTEIN: putative 1-phosphatidylinositol 3-phosphate 5-kinase
OG0011086	+	5	NA
OG0011206	+	1	protein ANTAGONIST OF LIKE HETEROCHROMATIN PROTEIN 1-like; protein ANTAGONIST OF LIKE HETEROCHROMATIN PROTEIN 1-like isoform X2
OG0011240	+	3	golgin subfamily A member 6-like protein 22; scaffold attachment factor B2-like
OG0011353	+	2	elongation of very long chain fatty acids protein AAEL008004-like; elongation of very long chain fatty acids protein AAEL008004-like isoform X1
OG0011372	+	3	NA
OG0011375	+	3	galectin-4-like
OG0011391	+	4	KRAB-A domain-containing protein 2-like
OG0011407	+	4	piggyBac transposable element-derived protein 4-like
OG0011411	+	4	NA
OG0011443	+	2	piggyBac transposable element-derived protein 4-like
OG0011468	+	4	jerky protein homolog-like
OG0011552	+	4	NA
OG0011601	+	3	NA
OG0011608	+	2	protein ALP1-like; protein ALP1-like isoform X1
OG0011614	+	4	mucin-2-like
OG0011633	+	2	brachyurin-like; brachyurin-like isoform X1
OG0011646	+	4	NA
OG0011652	+	4	retrovirus-related Pol polyprotein from transposon TNT 1-94; partial; putative integrase core domain protein
OG0011654	+	3	piggyBac transposable element-derived protein 4-like
OG0011657	+	3	NA
OG0011659	+	4	zinc finger MYM-type protein 1-like
OG0011660	+	4	jerky protein homolog-like
OG0011661	+	4	NA
OG0011666	+	2	NA
OG0011669	+	4	zinc finger protein 618-like isoform X2
OG0011680	+	4	NA
OG0011684	+	1	zinc finger SWIM domain-containing protein 1-like; zinc finger SWIM domain-containing protein 3
OG0011690	+	1	NA
OG0011693	+	4	NA
OG0011694	+	3	transcription factor Adf-1-like
OG0011776	+	1	NA
OG0011880	+	3	NA
OG0012040	+	3	NA
OG0012090	+	3	NA
OG0012113	+	3	NA
OG0012139	+	3	cysteine-rich venom protein 6-like; MFS-type transporter clz9-like
OG0012144	+	3	zinc finger BED domain-containing protein 3-like isoform X2
OG0012177	+	3	putative nuclease HARBI1
OG0012358	+	2	NA
OG0012360	+	3	NA
OG0012372	+	1	nuclear pore complex protein Nup50-like
OG0012399	+	3	NA
OG0012402	+	3	cubilin homolog; zinc finger BED domain-containing protein 1-like; zinc finger BED domain-containing protein 4-like; partial
OG0012413	+	3	NA
OG0012419	+	3	retrovirus-related Pol polyprotein from transposon 412
OG0012420	+	3	NA
OG0012423	+	3	NA
OG0012436	+	3	GATA zinc finger domain-containing protein 14-like; partial; hypothetical protein T265_11290; partial
OG0012439	+	3	tankyrase-1-like; ankyrin-3-like; ankyrin-1-like
OG0012440	+	3	CGG triplet repeat-binding protein 1-like
OG0012445	+	3	NA
OG0012448	+	3	NA
OG0012449	+	3	NA
OG0012457	+	1	transcription factor Adf-1-like
OG0012470	+	3	luciferin 4-monooxygenase-like
OG0012661	+	2	protein PFC0760c-like; partial
OG0012728	+	2	general transcription factor II-I repeat domain-containing protein 2-like
OG0012737	+	2	putative nuclease HARBI1
OG0013015	+	2	transcription factor Adf-1-like
OG0013042	+	2	KRAB-A domain-containing protein 2-like
OG0013258	+	2	tigger transposable element-derived protein 1-like
OG0013268	+	2	piggyBac transposable element-derived protein 1-like
OG0013583	+	2	NA
OG0013588	+	2	transcription factor mef2A-like
OG0013597	+	2	protein ANTAGONIST OF LIKE HETEROCHROMATIN PROTEIN 1-like; protein ALP1-like isoform X1; LOW QUALITY PROTEIN: protein ALP1-like
OG0013601	+	1	very low-density lipoprotein receptor-like isoform X1; modular serine protease-like
OG0013606	+	2	NA
OG0015371	+	1	piggyBac transposable element-derived protein 4-like; piggyBac transposable element-derived protein 3-like
OG0000170	-	2	homeobox protein Wariai-like
OG0000178	-	2	sulfotransferase 1E1-like; estrogen sulfotransferase-like; sulfotransferase 1 family member D1-like; sulfotransferase 4A1-like; amine sulfotransferase-like
OG0000207	-	2	retrovirus-related Pol polyprotein from transposon 17.6 isoform X2; retrovirus-related Pol polyprotein from transposon 17.6 isoform X4
OG0000220	-	2	transcription factor Adf-1-like; sodium/potassium/calcium exchanger 4-like isoform X1
OG0000250	-	7	transcription factor Adf-1-like
OG0000269	-	5	juvenile hormone acid O-methyltransferase-like
OG0000281	-	5	NA
OG0000285	-	7	NA
OG0000294	-	3	protein toll
OG0000326	-	2	odorant receptor 9a-like; putative odorant receptor 92a
OG0000327	-	5	E3 UFM1-protein ligase 1 homolog
OG0000329	-	3	ADP-ribose glycohydrolase OARD1 isoform X1
OG0000361	-	2	titin-like isoform X1; titin isoform X1; calponin homology domain-containing protein DDB_G0272472 isoform X3; protein MLP1-like; coiled-coil domain-containing protein 136 isoform X1
OG0000398	-	3	piggyBac transposable element-derived protein 4-like
OG0000499	-	4	piggyBac transposable element-derived protein 3-like; O-acetyl-ADP-ribose deacetylase 1-like
OG0000531	-	2	NA
OG0000687	-	3	GATA zinc finger domain-containing protein 4; GATA zinc finger domain-containing protein 14-like
OG0000690	-	4	venom carboxylesterase-6-like
OG0000747	-	2	ankyrin-3-like; cuticle protein 7-like; putative nuclease HARBI1
OG0000757	-	5	activity-regulated cytoskeleton-associated protein-like
OG0000896	-	3	zinc finger protein 502; zinc finger protein 235-like; zinc finger protein 813-like; histone-lysine N-methyltransferase PRDM9; zinc finger protein Xfin-like isoform X1
OG0001003	-	2	NA
OG0001067	-	2	protein NYNRIN-like
OG0001072	-	3	golgin subfamily A member 6-like protein 6; trichohyalin-like; myosin-2 heavy chain-like
OG0001229	-	3	NA
OG0001230	-	2	clavesin-1-like
OG0001437	-	2	NA
OG0001438	-	2	GATA zinc finger domain-containing protein 14-like
OG0001445	-	2	ATP-dependent DNA helicase pif1-like; ATP-dependent DNA helicase PIF1-like
OG0001752	-	2	secreted RxLR effector protein 161-like
OG0001753	-	2	cytochrome P450 6a8-like
OG0001759	-	3	NA
OG0001766	-	3	piggyBac transposable element-derived protein 4-like isoform X1; piggyBac transposable element-derived protein 4-like isoform X2
OG0002293	-	2	piggyBac transposable element-derived protein 3-like; retrovirus-related protein
OG0002306	-	2	NA
OG0002310	-	4	tigger transposable element-derived protein 4-like; tigger transposable element-derived protein 4-like; partial
OG0005282	-	3	zinc finger protein 665-like; zinc finger protein 2-like isoform X10; zinc finger protein OZF-like isoform X9
OG0005294	-	3	NA
OG0008335	-	2	UDP-glucuronosyltransferase 2B4-like; UDP-glucuronosyltransferase 2B15-like
OG0008371	-	2	transcription factor Adf-1-like
OG0009411	-	2	BMP-binding endothelial regulator protein-like
OG0009438	-	2	lipase member I-like; pancreatic triacylglycerol lipase-like
OG0009439	-	2	NA
OG0009956	-	3	cell surface glycoprotein 1-like; basic salivary proline-rich protein 3-like; pregnancy zone protein-like isoform X2; myosin-2 heavy chain-like; golgin subfamily A member 6-like protein 22
OG0010002	-	2	cation-independent mannose-6-phosphate receptor isoform X2
OG0010003	-	2	activity-regulated cytoskeleton-associated protein-like
OG0010408	-	3	NA
OG0010428	-	2	O-acetyl-ADP-ribose deacetylase 1-like
OG0010433	-	2	NA
OG0010439	-	2	piggyBac transposable element-derived protein 4-like
OG0010827	-	2	nascent polypeptide-associated complex subunit alpha; muscle-specific form-like
OG0010842	-	2	zinc finger MYM-type protein 1-like; probable inactive protein kinase DDB_G0270444
OG0010862	-	2	piggyBac transposable element-derived protein 2-like
OG0011368	-	2	NA
OG0011402	-	2	zinc finger BED domain-containing protein 5-like
OG0012082	-	2	piggyBac transposable element-derived protein 1-like; piggyBac transposable element-derived protein 3-like
OG0012125	-	2	NA

## Sheet: SuppData_Os_rapid_evolve
OG	Direction	Number	description
OG0000049	+	2	esterase E4-like; carboxylesterase 1D-like; carboxylesterase 5A-like; venom carboxylesterase-6-like isoform X1
OG0000057	+	5	LOW QUALITY PROTEIN: heat shock 70 kDa protein cognate 4-like; heat shock 70 kDa protein 1-like; heat shock protein 70 A1-like; heat shock protein 68; heat shock protein 68-like
OG0000105	+	8	transmembrane protease serine 9; CLIP domain-containing serine protease 14D-like isoform X1; CLIP domain-containing serine protease 2-like isoform X1; melanization protease 1-like; melanization protease 1-like isoform X1
OG0000126	+	3	probable 4-coumarate--CoA ligase 3; 4-coumarate--CoA ligase isoform X1; 4-coumarate--CoA ligase-like 7; probable 4-coumarate--CoA ligase 1
OG0000170	+	28	homeobox protein Wariai-like
OG0000193	+	5	chymotrypsin-1-like; chymotrypsin-1; chymotrypsin-2-like
OG0000207	+	28	retrovirus-related Pol polyprotein from transposon 17.6 isoform X2; retrovirus-related Pol polyprotein from transposon 17.6 isoform X4
OG0000220	+	7	transcription factor Adf-1-like; sodium/potassium/calcium exchanger 4-like isoform X1
OG0000226	+	10	transcription factor Adf-1-like; lysophosphatidylcholine acyltransferase
OG0000250	+	10	transcription factor Adf-1-like
OG0000255	+	22	putative inorganic phosphate cotransporter
OG0000281	+	2	NA
OG0000285	+	13	NA
OG0000297	+	3	chitin deacetylase 6 precursor; chitin deacetylase 9 precursor; chitin deacetylase 8 precursor; chitin deacetylase 7 precursor
OG0000326	+	7	odorant receptor 9a-like; putative odorant receptor 92a
OG0000329	+	23	ADP-ribose glycohydrolase OARD1 isoform X1
OG0000350	+	22	GATA zinc finger domain-containing protein 14-like
OG0000351	+	2	tenecin-1; holotricin-1; defensin; isoforms B and C
OG0000353	+	26	golgin subfamily A member 6-like protein 22; dynein heavy chain 7; axonemal-like; BICD family-like cargo adapter 1
OG0000358	+	25	protein NYNRIN-like; cytoplasmic dynein 2 heavy chain 1-like
OG0000361	+	5	titin-like isoform X1; titin isoform X1; calponin homology domain-containing protein DDB_G0272472 isoform X3; protein MLP1-like; coiled-coil domain-containing protein 136 isoform X1
OG0000398	+	15	piggyBac transposable element-derived protein 4-like
OG0000461	+	13	golgin subfamily A member 6-like protein 22; tigger transposable element-derived protein 6-like; dynein heavy chain 7; axonemal-like
OG0000531	+	3	NA
OG0000624	+	11	uroporphyrinogen-III synthase isoform X1; uroporphyrinogen-III synthase-like
OG0000670	+	10	general transcription factor II-I repeat domain-containing protein 2-like
OG0000688	+	2	piggyBac transposable element-derived protein 4-like
OG0000746	+	6	NA
OG0000747	+	14	ankyrin-3-like; cuticle protein 7-like; putative nuclease HARBI1
OG0000752	+	2	cuticle protein 7-like
OG0000757	+	2	activity-regulated cytoskeleton-associated protein-like
OG0000763	+	6	retinol-binding protein 4-like; lazarillo protein-like
OG0000766	+	18	NA
OG0000823	+	9	NA
OG0000836	+	2	coleoptericin; coleoptericin-like; rhinocerosin-like
OG0000846	+	17	enzymatic polyprotein; putative; enzymatic polyprotein; Endonuclease; Reverse transcriptase; putative; activating signal cointegrator 1 complex subunit 3-like
OG0000847	+	14	inducible metalloproteinase inhibitor protein-like
OG0000863	+	9	5'-nucleotidase domain-containing protein 1; 5'-nucleotidase domain-containing protein 1 isoform X1
OG0000932	+	6	protein downstream neighbor of son homolog isoform X1; protein downstream neighbor of son homolog
OG0000943	+	6	cytochrome P450 4d2-like; cytochrome P450 4C1-like; cytochrome P450 4C1-like isoform X1; cytochrome P450 4d8-like isoform X2
OG0000949	+	15	putative CENPB DNA-binding domain-containing protein 1; tigger transposable element-derived protein 1-like
OG0000960	+	14	protein PF14_0175-like
OG0000961	+	7	juvenile hormone acid O-methyltransferase-like
OG0001003	+	2	NA
OG0001067	+	9	protein NYNRIN-like
OG0001072	+	7	golgin subfamily A member 6-like protein 6; trichohyalin-like; myosin-2 heavy chain-like
OG0001109	+	5	bromodomain-containing protein 8; bromodomain-containing protein 8-like
OG0001120	+	6	NA
OG0001172	+	10	la-related protein 7-like; protein unc-13 homolog C-like
OG0001222	+	8	LOW QUALITY PROTEIN: tigger transposable element-derived protein 1-like; tigger transposable element-derived protein 1-like
OG0001346	+	5	tRNA (cytosine-5-)-methyltransferase; tRNA (cytosine(38)-C(5))-methyltransferase; tRNA (cytosine-5-)-methyltransferase isoform X1
OG0001437	+	10	NA
OG0001445	+	10	ATP-dependent DNA helicase pif1-like; ATP-dependent DNA helicase PIF1-like
OG0001598	+	5	translin-associated protein X
OG0001690	+	7	ethylmalonyl-CoA decarboxylase-like; ethylmalonyl-CoA decarboxylase-like isoform X1; ethylmalonyl-CoA decarboxylase
OG0001717	+	4	carnitine O-palmitoyltransferase 2; mitochondrial; carnitine O-palmitoyltransferase 2; mitochondrial-like
OG0001739	+	4	transcription factor Adf-1-like; discoidin domain-containing receptor 2-like
OG0001741	+	6	THAP domain-containing protein 2-like; spindle assembly checkpoint component MAD1-like
OG0001759	+	8	NA
OG0001766	+	5	piggyBac transposable element-derived protein 4-like isoform X1; piggyBac transposable element-derived protein 4-like isoform X2
OG0001777	+	11	larval cuticle protein 8-like; protein unc-13 homolog C-like; la-related protein 7-like
OG0001779	+	3	cytochrome P450 4c21-like isoform X3; cytochrome P450 4c3-like; cytochrome P450 4c21-like isoform X4; cytochrome P450 4V2-like
OG0001780	+	11	serine/arginine repetitive matrix protein 1-like
OG0002074	+	4	protein yae1
OG0002306	+	3	NA
OG0002307	+	8	zinc finger BED domain-containing protein 3-like isoform X2
OG0002312	+	3	alpha-tocopherol transfer protein-like
OG0002321	+	2	titin-like isoform X2; titin-like isoform X3
OG0003276	+	4	GATA zinc finger domain-containing protein 4; GATA zinc finger domain-containing protein 14-like; GATA zinc finger domain-containing protein 14-like; partial
OG0003293	+	2	esterase B1-like; juvenile hormone esterase-like isoform X1; esterase FE4-like
OG0003300	+	10	tigger transposable element-derived protein 1-like
OG0003302	+	10	jerky protein homolog-like
OG0003310	+	8	serine/arginine repetitive matrix protein 1-like
OG0003315	+	2	52 kDa repressor of the inhibitor of the protein kinase-like
OG0003319	+	4	NA
OG0004791	+	3	NA
OG0005288	+	9	CD63 antigen-like isoform X2; GATA zinc finger domain-containing protein 14-like
OG0005291	+	9	piggyBac transposable element-derived protein 4-like; ring-infected erythrocyte surface antigen-like
OG0005292	+	5	NA
OG0005294	+	6	NA
OG0005302	+	3	NA
OG0005322	+	8	NA
OG0005327	+	10	NA
OG0008150	+	3	DNA/RNA-binding protein KIN17
OG0008278	+	2	nanos homolog 2; nanos homolog 2-like; nanos homolog 1
OG0008334	+	5	retrovirus-related Pol polyprotein from transposon 412
OG0008335	+	3	UDP-glucuronosyltransferase 2B4-like; UDP-glucuronosyltransferase 2B15-like
OG0008371	+	5	transcription factor Adf-1-like
OG0008386	+	8	E3 SUMO-protein ligase ZBED1-like; zinc finger BED domain-containing protein 1-like; zinc finger BED domain-containing protein RICESLEEPER 1-like
OG0008398	+	9	piggyBac transposable element-derived protein 4-like isoform X3
OG0008399	+	8	NA
OG0008400	+	9	cytochrome P450 4V2-like isoform X2; cytochrome P450 4V2-like isoform X1; cytochrome P450 3A19-like; partial
OG0009179	+	3	tigger transposable element-derived protein 6-like; tigger transposable element-derived protein 4-like; tigger transposable element-derived protein 7-like
OG0009414	+	2	piggyBac transposable element-derived protein 4-like
OG0009439	+	6	NA
OG0009482	+	5	piggyBac transposable element-derived protein 2-like
OG0009484	+	6	tigger transposable element-derived protein 2-like
OG0009492	+	7	multidrug resistance-associated protein 4-like
OG0009496	+	2	NA
OG0009498	+	6	piggyBac transposable element-derived protein 4-like
OG0009500	+	6	piggyBac transposable element-derived protein 2-like; KRAB-A domain-containing protein 2-like
OG0009948	+	2	dynein heavy chain 3; axonemal-like; dynein heavy chain 1; axonemal-like; partial; dynein heavy chain 1; axonemal-like
OG0009959	+	6	TBC1 domain family member 5 homolog A-like isoform X2; retrovirus-related Pol polyprotein from transposon 297
OG0009962	+	7	trichohyalin-like
OG0010002	+	5	cation-independent mannose-6-phosphate receptor isoform X2
OG0010011	+	6	estrogen sulfotransferase-like; gustatory receptor 68a-like
OG0010012	+	4	NA
OG0010043	+	7	NA
OG0010061	+	7	NA
OG0010062	+	2	NA
OG0010075	+	5	NA
OG0010408	+	2	NA
OG0010409	+	4	retinol dehydrogenase 13-like
OG0010437	+	4	chondroitin proteoglycan 2-like; peritrophic matrix protein 5-A precursor
OG0010455	+	4	26S proteasome non-ATPase regulatory subunit 1-like; 26S proteasome non-ATPase regulatory subunit 1
OG0010456	+	5	probable polyamine oxidase 5
OG0010485	+	4	NA
OG0010491	+	3	NA
OG0010527	+	4	piggyBac transposable element-derived protein 4-like
OG0010528	+	2	sodium-coupled monocarboxylate transporter 2-like
OG0010529	+	6	NA
OG0010530	+	6	piggyBac transposable element-derived protein 4-like; piggyBac transposable element-derived protein 4
OG0010531	+	4	NA
OG0010836	+	4	piggyBac transposable element-derived protein 4-like
OG0010842	+	3	zinc finger MYM-type protein 1-like; probable inactive protein kinase DDB_G0270444
OG0010846	+	2	NA
OG0010862	+	3	piggyBac transposable element-derived protein 2-like
OG0010867	+	4	protein unc-13 homolog C-like; protein G12-like
OG0010874	+	2	odorant receptor 67c-like
OG0010999	+	4	protein PF14_0175-like
OG0011007	+	5	NA
OG0011031	+	2	NA
OG0011033	+	5	cysteine--tRNA ligase; cytoplasmic-like; partial; cysteine--tRNA ligase; cytoplasmic
OG0011045	+	5	cadherin-23-like
OG0011317	+	3	general transcription factor IIF subunit 1
OG0011366	+	3	52 kDa repressor of the inhibitor of the protein kinase-like; zinc finger MYM-type protein 1-like
OG0011402	+	2	zinc finger BED domain-containing protein 5-like
OG0011412	+	3	NA
OG0011459	+	4	alpha-tocopherol transfer protein-like
OG0011465	+	3	NA
OG0011572	+	4	piggyBac transposable element-derived protein 4-like
OG0011630	+	2	cytochrome P450 4C1-like; cytochrome P450 4c21-like
OG0011631	+	4	tigger transposable element-derived protein 6-like
OG0011632	+	2	NA
OG0011637	+	4	NA
OG0011642	+	2	NA
OG0011644	+	4	protein DEK-like; partial
OG0011648	+	4	NA
OG0011649	+	4	retinol-binding protein 4-like
OG0011662	+	2	NA
OG0011664	+	4	required for meiotic nuclear division protein 1 homolog isoform X2; required for meiotic nuclear division protein 1 homolog isoform X3
OG0011665	+	2	mucin-3A-like
OG0011810	+	3	phosphatidylinositol 3-kinase catalytic subunit type 3 isoform X2
OG0012101	+	3	piggyBac transposable element-derived protein 2-like
OG0012176	+	3	NA
OG0012273	+	3	piggyBac transposable element-derived protein 3-like
OG0012303	+	3	balbiani ring protein 3-like
OG0012374	+	3	arrestin homolog
OG0012392	+	2	reverse transcriptase family protein
OG0012415	+	3	NA
OG0012428	+	3	NA
OG0012430	+	3	NA
OG0012690	+	1	NA
OG0012715	+	1	dynein beta chain; ciliary-like; partial; dynein beta chain; ciliary-like; dynein beta chain; ciliary
OG0013041	+	2	piggyBac transposable element-derived protein 4; piggyBac transposable element-derived protein 4-like
OG0013066	+	2	NA
OG0013328	+	2	NA
OG0013337	+	2	NA
OG0013436	+	2	INO80 complex subunit B-like; INO80 complex subunit B
OG0013460	+	1	DNA helicase MCM8-like; partial; DNA helicase MCM8-like isoform X5; LOW QUALITY PROTEIN: DNA helicase MCM8-like
OG0013980	+	1	multifunctional protein ADE2-like; multifunctional protein ADE2
OG0015322	+	1	NA
OG0015370	+	1	vacuolar protein sorting-associated protein 16 homolog
OG0000011	-	3	alpha-esterase like protein E3 isoform X1; alpha-esterase like protein E1 isoform X1; juvenile hormone esterase; juvenile hormone esterase-like; esterase B1-like
OG0000090	-	3	cell death-inducing p53-target protein 1-like isoform X1; lipopolysaccharide-induced tumor necrosis factor-alpha factor homolog isoform X1; lipopolysaccharide-induced tumor necrosis factor-alpha factor homolog
OG0000125	-	3	retinol dehydrogenase 11-like; retinol dehydrogenase 14-like isoform X1; retinol dehydrogenase 12-like; retinol dehydrogenase 11-like isoform X1
OG0000132	-	2	nucleic-acid-binding protein from mobile element jockey; RNA-directed DNA polymerase from mobile element jockey
OG0000177	-	3	52 kDa repressor of the inhibitor of the protein kinase-like isoform X1; myosin-G heavy chain-like; THAP domain-containing protein 1-like
OG0000181	-	2	synaptic vesicle glycoprotein 2C; synaptic vesicle glycoprotein 2B-like; synaptic vesicle glycoprotein 2C-like isoform X1; synaptic vesicle glycoprotein 2B-like isoform X1
OG0000195	-	2	sensory neuron membrane protein 2-like; sensory neuron membrane protein 2
OG0000225	-	4	zinc finger BED domain-containing protein 5-like; ribonuclease H1-like
OG0000273	-	2	THAP domain-containing protein 4 isoform X3; THAP domain-containing protein 4; THAP domain-containing protein 5-like; THAP domain-containing protein 1-like; THAP domain-containing protein 1-like isoform X1
OG0000286	-	2	zinc finger BED domain-containing protein 5 isoform X1; zinc finger BED domain-containing protein 5-like; protein FAM200A-like
OG0000331	-	2	NA
OG0000364	-	4	zinc finger BED domain-containing protein 1-like
OG0000369	-	2	COP1-interactive protein 1-like isoform X1; myosin-13-like isoform X2; myosin-9-like isoform X1
OG0000404	-	6	NA
OG0000432	-	4	THAP domain-containing protein 1-like
OG0000445	-	3	probable RNA-binding protein 46 isoform X1; probable RNA-binding protein 46
OG0000463	-	6	probable serine/threonine-protein kinase DDB_G0276461; GATA zinc finger domain-containing protein 14-like
OG0000495	-	3	F-box only protein 21; F-box only protein 21 isoform X1; F-box only protein 21-like
OG0000626	-	3	tigger transposable element-derived protein 1-like
OG0000686	-	2	tRNA selenocysteine 1-associated protein 1-like isoform X1; alpha-amylase A-like isoform X2; flocculation protein FLO11-like
OG0000745	-	3	LOW QUALITY PROTEIN: myb-like protein W
OG0000748	-	2	eukaryotic translation initiation factor 5B-like
OG0000753	-	2	transient receptor potential cation channel protein painless-like; methyltransferase-like protein 22
OG0000942	-	2	trichohyalin-like; golgin subfamily A member 6-like protein 22; myosin-2 heavy chain-like
OG0001064	-	4	transcription factor Adf-1-like
OG0001071	-	3	NA
OG0001232	-	2	retinol-binding protein 4-like
OG0001234	-	4	coiled-coil domain-containing protein 102A isoform X4; coiled-coil domain-containing protein 102A isoform X5; protein DEK-like; partial
OG0001408	-	2	mucin-2-like; mucin-12; serine-rich adhesin for platelets-like; mucin-5AC-like; probable endochitinase
OG0001434	-	3	transposable element P transposase isoform X1; transposable element P transposase isoform X2; transposable element P transposase isoform X3
OG0001436	-	2	guanine nucleotide-binding protein-like 3 homolog; piggyBac transposable element-derived protein 4-like; TBC1 domain family member 5 homolog A-like isoform X2
OG0001652	-	3	NA
OG0001748	-	4	NA
OG0001750	-	4	putative 115 kDa protein in type-1 retrotransposable element R1DM
OG0001754	-	3	target of rapamycin
OG0002286	-	3	piggyBac transposable element-derived protein 3-like; partial; piggyBac transposable element-derived protein 3-like; piggyBac transposable element-derived protein 2-like
OG0002289	-	3	killer cell lectin-like receptor subfamily B member 1A; partial
OG0002308	-	4	facilitated trehalose transporter Tret1-like
OG0003290	-	3	zinc finger MYM-type protein 5-like; zinc finger MYM-type protein 1-like; zinc finger MYM-type protein 5-like; partial
OG0003299	-	2	piggyBac transposable element-derived protein 4-like
OG0004984	-	3	protein ALP1-like; protein ANTAGONIST OF LIKE HETEROCHROMATIN PROTEIN 1-like; protein ALP1-like isoform X1
OG0005284	-	2	protein ANTAGONIST OF LIKE HETEROCHROMATIN PROTEIN 1-like; protein ALP1-like
OG0005287	-	3	myb/SANT-like DNA-binding domain-containing protein 3
OG0008343	-	2	lipopolysaccharide-induced tumor necrosis factor-alpha factor homolog
OG0008347	-	3	protein ZBED8-like
OG0008349	-	2	structural maintenance of chromosomes protein 1A-like; glycine-rich cell wall structural protein-like
OG0008356	-	2	NA
OG0008360	-	2	protein ALP1-like isoform X1; protein ALP1-like; putative nuclease HARBI1
OG0008361	-	2	NA
OG0009052	-	3	paired box protein Pax-2-B-like
OG0009327	-	2	zinc finger BED domain-containing protein 5-like; general transcription factor II-I repeat domain-containing protein 2B-like; general transcription factor II-I repeat domain-containing protein 2-like
OG0009412	-	2	LOW QUALITY PROTEIN: tigger transposable element-derived protein 4-like; tigger transposable element-derived protein 4; tigger transposable element-derived protein 4-like
OG0009419	-	3	NA
OG0009428	-	3	THAP domain-containing protein 1 A-like; THAP domain-containing protein 6-like
OG0009431	-	2	NA
OG0009441	-	2	NA
OG0009951	-	3	piggyBac transposable element-derived protein 4-like
OG0009958	-	2	NA
OG0009968	-	3	probable cyclin-dependent serine/threonine-protein kinase DDB_G0292550
OG0009970	-	2	NA
OG0009978	-	2	piggyBac transposable element-derived protein 4-like
OG0010010	-	2	galactoside 2-alpha-L-fucosyltransferase SEC1-like; galactoside 2-alpha-L-fucosyltransferase 3-like; galactoside 2-alpha-L-fucosyltransferase 2-like
OG0010013	-	2	NA
OG0010037	-	3	zinc finger BED domain-containing protein 1-like
OG0010038	-	3	retrovirus-related protein
OG0010405	-	2	NA
OG0010426	-	2	NA
OG0010432	-	2	NA
OG0010434	-	2	transposable element P transposase isoform X1; piggyBac transposable element-derived protein 4-like
OG0010694	-	2	piggyBac transposable element-derived protein 4-like
OG0010852	-	2	piggyBac transposable element-derived protein 4-like
OG0010853	-	2	NA
OG0010854	-	2	BEACH domain-containing protein lvsD-like; putative neugrin-like protein DDB_G0288135; partial
OG0010860	-	2	jerky protein homolog-like
OG0010864	-	2	NA
OG0010879	-	2	NA
OG0010883	-	2	zinc finger MYM-type protein 5-like; zinc finger MYM-type protein 1-like
OG0010885	-	2	NA
OG0010982	-	2	KRAB-A domain-containing protein 2-like
OG0011214	-	2	piggyBac transposable element-derived protein 4-like
OG0011218	-	2	piggyBac transposable element-derived protein 4; piggyBac transposable element-derived protein 4-like
OG0011343	-	2	serine protease 45-like; piggyBac transposable element-derived protein 4-like
OG0011353	-	2	elongation of very long chain fatty acids protein AAEL008004-like; elongation of very long chain fatty acids protein AAEL008004-like isoform X1
OG0011361	-	2	NA
OG0011418	-	2	NA
OG0011423	-	2	putative nuclease HARBI1; partial
OG0011826	-	2	piggyBac transposable element-derived protein 3-like; partial; piggyBac transposable element-derived protein 3-like
OG0012165	-	2	NA

## Sheet: SuppData_Dg_rapid_evolve
OG	Direction	Number	description
OG0000132	+	27	nucleic-acid-binding protein from mobile element jockey; RNA-directed DNA polymerase from mobile element jockey
OG0000178	+	23	sulfotransferase 1E1-like; estrogen sulfotransferase-like; sulfotransferase 1 family member D1-like; sulfotransferase 4A1-like; amine sulfotransferase-like
OG0000269	+	10	juvenile hormone acid O-methyltransferase-like
OG0000281	+	4	NA
OG0000310	+	4	IgGFc-binding protein-like
OG0000311	+	29	putative multidrug efflux pump AmrB; efflux pump membrane transporter BepE-like
OG0000327	+	9	E3 UFM1-protein ligase 1 homolog
OG0000343	+	6	toll-like receptor 13; toll-like receptor 3; toll-like receptor 4; toll-like receptor 2
OG0000369	+	4	COP1-interactive protein 1-like isoform X1; myosin-13-like isoform X2; myosin-9-like isoform X1
OG0000402	+	3	mucin-2-like; hypothetical protein Tsp_00527; secreted RxLR effector protein 161-like
OG0000432	+	16	THAP domain-containing protein 1-like
OG0000463	+	10	probable serine/threonine-protein kinase DDB_G0276461; GATA zinc finger domain-containing protein 14-like
OG0000465	+	16	NA
OG0000499	+	11	piggyBac transposable element-derived protein 3-like; O-acetyl-ADP-ribose deacetylase 1-like
OG0000502	+	23	diacetylchitobiose uptake system ATP-binding protein MsiK-like; spermidine/putrescine import ATP-binding protein PotA-like; uncharacterized ABC transporter ATP-binding protein y4oS-like; probable sulfate/thiosulfate import ATP-binding protein CysA
OG0000582	+	18	GATA zinc finger domain-containing protein 14-like; partial; GATA zinc finger domain-containing protein 14-like
OG0000583	+	21	carboxypeptidase E-like
OG0000585	+	4	ankyrin-1-like; ankyrin repeat; PH and SEC7 domain containing protein secG-like
OG0000623	+	3	stearoyl-CoA desaturase 5-like; acyl-CoA Delta(11) desaturase-like
OG0000673	+	5	kinesin-like protein subito; kinesin-like protein subito isoform X1
OG0000680	+	5	serine protease inhibitor 3/4 isoform X1; serine protease inhibitor 3/4-like isoform X1; antichymotrypsin-2-like isoform X1; antichymotrypsin-2 isoform X1
OG0000683	+	16	thiamine transporter 1-like; retrovirus-related Pol polyprotein from transposon 17.6 isoform X4; retrovirus-related Pol polyprotein from transposon 17.6 isoform X3; prostatic spermine-binding protein-like; partial
OG0000686	+	5	tRNA selenocysteine 1-associated protein 1-like isoform X1; alpha-amylase A-like isoform X2; flocculation protein FLO11-like
OG0000687	+	10	GATA zinc finger domain-containing protein 4; GATA zinc finger domain-containing protein 14-like
OG0000689	+	3	NA
OG0000690	+	10	venom carboxylesterase-6-like
OG0000718	+	7	fasciclin-3-like isoform X1; basal cell adhesion molecule-like isoform X2
OG0000745	+	10	LOW QUALITY PROTEIN: myb-like protein W
OG0000754	+	15	NA
OG0000757	+	6	activity-regulated cytoskeleton-associated protein-like
OG0000832	+	15	NA
OG0000838	+	17	ATP-dependent DNA helicase UvrD1-like; DNA helicase II; partial; ATP-dependent DNA helicase srs2-like; partial
OG0000874	+	6	wee1-like protein kinase isoform X1; wee1-like protein kinase
OG0000900	+	8	protein arginine N-methyltransferase 1-B; protein arginine N-methyltransferase 1 isoform X1; protein arginine N-methyltransferase 1
OG0000918	+	8	NA
OG0000951	+	16	hypothetical protein CRE_30647; negative regulator of genetic competence ClpC/MecB; partial; chaperone protein ClpB2; chloroplastic-like; partial; chaperone protein ClpC1; chloroplastic-like
OG0000952	+	16	uncharacterized sensor-like histidine kinase ycf26; partial; uncharacterized sensor-like histidine kinase ycf26; HPr kinase/phosphorylase-like; partial; ATPase/histidine kinase/DNA gyrase B/HSP90 domain protein; uncharacterized sensor-like histidine kinase R01002
OG0001049	+	11	NA
OG0001068	+	13	centromere-associated protein E isoform X1; kinesin-like protein KIN-7I; kinesin-like protein KIF13A
OG0001094	+	6	testis-expressed sequence 10 protein homolog; testis-expressed protein 10 homolog; testis-expressed protein 10; testis-expressed sequence 10 protein; testis-expressed protein 10-like
OG0001229	+	5	NA
OG0001230	+	12	clavesin-1-like
OG0001234	+	5	coiled-coil domain-containing protein 102A isoform X4; coiled-coil domain-containing protein 102A isoform X5; protein DEK-like; partial
OG0001237	+	14	lantibiotic transport ATP-binding protein SrtF-like; bacitracin transport ATP-binding protein BcrA-like; gramicidin S synthase 2-like; nod factor export ATP-binding protein I-like
OG0001240	+	14	probable quinone oxidoreductase; zinc-type alcohol dehydrogenase-like protein C1773.06c; quinone oxidoreductase PIG3-like; partial; quinone oxidoreductase PIG3-like
OG0001433	+	8	papilin-like
OG0001434	+	8	transposable element P transposase isoform X1; transposable element P transposase isoform X2; transposable element P transposase isoform X3
OG0001435	+	6	NA
OG0001438	+	11	GATA zinc finger domain-containing protein 14-like
OG0001747	+	11	NA
OG0001748	+	6	NA
OG0001750	+	6	putative 115 kDa protein in type-1 retrotransposable element R1DM
OG0001751	+	8	protein toll-like; retrovirus-related Pol polyprotein from transposon TNT 1-94; secreted RxLR effector protein 161-like; LOW QUALITY PROTEIN: fatty acid synthase-like
OG0001752	+	10	secreted RxLR effector protein 161-like
OG0001763	+	7	NA
OG0002029	+	5	ribonuclease H1-like
OG0002286	+	6	piggyBac transposable element-derived protein 3-like; partial; piggyBac transposable element-derived protein 3-like; piggyBac transposable element-derived protein 2-like
OG0002293	+	8	piggyBac transposable element-derived protein 3-like; retrovirus-related protein
OG0002305	+	10	piggyBac transposable element-derived protein 4-like; nuclear apoptosis-inducing factor 1-like; myb/SANT-like DNA-binding domain-containing protein 3
OG0002308	+	4	facilitated trehalose transporter Tret1-like
OG0002310	+	6	tigger transposable element-derived protein 4-like; tigger transposable element-derived protein 4-like; partial
OG0002598	+	5	SH3 domain-containing protein 19; vinexin-like
OG0003286	+	9	piggyBac transposable element-derived protein 4-like
OG0003287	+	8	phosphatidylinositol phosphatase PTPRQ-like
OG0003291	+	8	cytochrome P450 9e2-like
OG0003296	+	9	protein ZBED8-like; partial
OG0003298	+	3	NA
OG0003313	+	11	uncharacterized ABC transporter ATP-binding protein YejF-like; partial
OG0004682	+	2	zinc finger MYM-type protein 1-like; 52 kDa repressor of the inhibitor of the protein kinase-like
OG0004904	+	6	piggyBac transposable element-derived protein 3-like
OG0005280	+	9	zinc knuckle protein; partial
OG0005282	+	3	zinc finger protein 665-like; zinc finger protein 2-like isoform X10; zinc finger protein OZF-like isoform X9
OG0005284	+	4	protein ANTAGONIST OF LIKE HETEROCHROMATIN PROTEIN 1-like; protein ALP1-like
OG0005287	+	4	myb/SANT-like DNA-binding domain-containing protein 3
OG0005289	+	5	nascent polypeptide-associated complex subunit alpha; muscle-specific form-like; Kruppel-like factor 18; mesocentin-like isoform X1
OG0005290	+	9	transient receptor potential cation channel protein painless-like
OG0005298	+	3	zinc finger BED domain-containing protein 4-like; partial; zinc finger BED domain-containing protein 4-like
OG0005306	+	8	cytochrome P450 6j1-like
OG0008286	+	2	merozoite surface protein CMZ-8-like
OG0008330	+	4	NA
OG0008341	+	7	NA
OG0008349	+	7	structural maintenance of chromosomes protein 1A-like; glycine-rich cell wall structural protein-like
OG0008352	+	7	sodium-coupled monocarboxylate transporter 2-like
OG0008354	+	5	NA
OG0008359	+	3	NA
OG0008364	+	3	RNA-directed DNA polymerase from mobile element jockey-like; RNA-directed DNA polymerase from mobile element jockey-like; partial
OG0008370	+	6	trypsin delta/gamma-like protein CG30031; trypsin 3A1-like
OG0008382	+	9	hypothetical protein CRE_21700; all trans-polyprenyl-diphosphate synthase PDSS1-like; decaprenyl-diphosphate synthase subunit 1-like; decaprenyl-diphosphate synthase subunit 1; farnesyl diphosphate synthase-like
OG0008384	+	6	glutamate receptor ionotropic; delta-1-like
OG0008393	+	9	IAA-amino acid hydrolase ILR1-like 3; IAA-amino acid hydrolase ILR1-like 1; partial; hippurate hydrolase-like; partial
OG0009327	+	2	zinc finger BED domain-containing protein 5-like; general transcription factor II-I repeat domain-containing protein 2B-like; general transcription factor II-I repeat domain-containing protein 2-like
OG0009411	+	6	BMP-binding endothelial regulator protein-like
OG0009412	+	4	LOW QUALITY PROTEIN: tigger transposable element-derived protein 4-like; tigger transposable element-derived protein 4; tigger transposable element-derived protein 4-like
OG0009413	+	6	general transcription factor II-I repeat domain-containing protein 2-like; general transcription factor II-I repeat domain-containing protein 2A-like isoform X1; general transcription factor II-I repeat domain-containing protein 2B-like
OG0009420	+	7	tigger transposable element-derived protein 1-like
OG0009421	+	7	piggyBac transposable element-derived protein 4-like
OG0009422	+	7	juvenile hormone acid O-methyltransferase-like
OG0009433	+	4	NA
OG0009434	+	7	putative nuclease HARBI1
OG0009440	+	6	NA
OG0009448	+	5	zinc finger BED domain-containing protein 1-like
OG0009450	+	5	chymotrypsin-2-like
OG0009452	+	8	LOW QUALITY PROTEIN: DNA polymerase III subunit tau-like; DNA polymerase III subunit delta'-like; partial
OG0009468	+	8	uncharacterized signaling protein PA1727; partial; uncharacterized signaling protein PA1727; hypothetical protein TRIADDRAFT_62909; partial; protein AdrA-like
OG0009702	+	5	RNA pseudouridylate synthase domain-containing protein 1-like; RNA pseudouridylate synthase domain-containing protein 1; RNA pseudouridylate synthase domain-containing protein 1-like; partial; RNA pseudouridine synthase 1-like; ribosomal large subunit pseudouridine synthase D-like
OG0009866	+	4	NA
OG0009957	+	6	AP-3 complex subunit delta; probable serine/threonine-protein kinase cdc7
OG0009958	+	5	NA
OG0009963	+	3	NA
OG0009964	+	7	jerky protein homolog-like
OG0009970	+	2	NA
OG0009982	+	6	larval cuticle protein 8-like
OG0009994	+	7	NA
OG0010015	+	7	2-amino-3-ketobutyrate coenzyme A ligase; mitochondrial; 2-amino-3-ketobutyrate coenzyme A ligase; partial; 2-amino-3-ketobutyrate coenzyme A ligase; mitochondrial-like; partial; 8-amino-7-oxononanoate synthase-like
OG0010028	+	7	ribosomal large subunit pseudouridine synthase B-like
OG0010035	+	7	chromatin assembly factor 1 subunit A-like
OG0010047	+	7	uncharacterized signaling protein PA1727
OG0010217	+	5	transcription factor Adf-1-like; discoidin domain-containing receptor 2-like
OG0010398	+	4	NA
OG0010413	+	5	zinc finger BED domain-containing protein 4-like
OG0010417	+	3	interleukin-13 receptor subunit alpha-2-like
OG0010418	+	3	NA
OG0010419	+	6	zinc finger MYM-type protein 5-like; partial
OG0010422	+	3	protein ALP1-like
OG0010423	+	6	piggyBac transposable element-derived protein 4-like
OG0010426	+	3	NA
OG0010427	+	4	NA
OG0010428	+	4	O-acetyl-ADP-ribose deacetylase 1-like
OG0010442	+	6	fibrillin-1-like
OG0010473	+	6	GTP-binding protein At2g22870-like; partial; protein ElaA-like
OG0010476	+	6	thioredoxin reductase-like; LOW QUALITY PROTEIN: thioredoxin reductase-like
OG0010487	+	6	MFS-type transporter clz9-like
OG0010493	+	3	NA
OG0010501	+	6	L-arabonate dehydratase-like; dihydroxy-acid dehydratase isoform X1; dihydroxy-acid dehydratase 2-like isoform X2
OG0010693	+	4	zinc finger BED domain-containing protein 1-like
OG0010694	+	2	piggyBac transposable element-derived protein 4-like
OG0010827	+	3	nascent polypeptide-associated complex subunit alpha; muscle-specific form-like
OG0010839	+	3	alpha-2B adrenergic receptor-like
OG0010840	+	5	NA
OG0010852	+	3	piggyBac transposable element-derived protein 4-like
OG0010854	+	2	BEACH domain-containing protein lvsD-like; putative neugrin-like protein DDB_G0288135; partial
OG0010859	+	4	jerky protein homolog-like
OG0010860	+	3	jerky protein homolog-like
OG0010863	+	5	very low-density lipoprotein receptor-like; conserved hypothetical protein
OG0010879	+	3	NA
OG0010885	+	2	NA
OG0010891	+	4	piggyBac transposable element-derived protein 4-like
OG0010905	+	4	NA
OG0010928	+	4	laccase-1-like; laccase-2-like; laccase-4-like; LOW QUALITY PROTEIN: laccase-like; laccase-4-like isoform X1
OG0010952	+	5	2-aminomuconic semialdehyde dehydrogenase-like; 4-trimethylaminobutyraldehyde dehydrogenase isoform X2
OG0010954	+	5	miniconductance mechanosensitive channel MscM-like; small-conductance mechanosensitive channel-like; partial
OG0010976	+	5	thiol:disulfide interchange protein DsbD 1-like; hypothetical protein TRIADDRAFT_52590; ATP-dependent zinc metalloprotease FtsH 1-like
OG0010979	+	5	KRAB-A domain-containing protein 2-like
OG0011228	+	2	NA
OG0011336	+	4	piggyBac transposable element-derived protein 3-like; piggyBac transposable element-derived protein 4-like; piggyBac transposable element-derived protein 4-like; partial
OG0011340	+	4	transcription factor Adf-1 isoform X3
OG0011361	+	2	NA
OG0011365	+	4	NA
OG0011370	+	4	NA
OG0011379	+	4	transport and Golgi organization protein 2
OG0011384	+	3	piggyBac transposable element-derived protein 3-like
OG0011385	+	4	jerky protein homolog-like
OG0011397	+	4	NA
OG0011423	+	2	putative nuclease HARBI1; partial
OG0011434	+	4	KRAB-A domain-containing protein 2-like
OG0011464	+	4	NA
OG0011485	+	4	beta sliding clamp-like; chromosomal replication initiator protein DnaA-like; partial
OG0011486	+	4	hypothetical protein CRE_17717; partial
OG0011493	+	4	probable NADH dehydrogenase; NADH dehydrogenase isoform X1
OG0011494	+	4	putative biopolymer transport protein ExbB-like 1
OG0011502	+	4	lon protease homolog; mitochondrial-like; lon protease homolog 2; peroxisomal
OG0011518	+	4	hypothetical protein CRE_20158; hypothetical protein TRIADDRAFT_34969
OG0011525	+	4	hypersensitive-induced response protein 2-like; protein QmcA-like; partial; hypersensitive-induced response protein 3-like; hypothetical protein TRIADDRAFT_34514
OG0011526	+	4	atypical kinase COQ8B; mitochondrial-like; hypothetical protein CRE_22760; partial; hypothetical protein LOTGIDRAFT_121554
OG0011527	+	4	UDP-N-acetylmuramate--L-alanine ligase-like
OG0011546	+	4	hypothetical protein CRE_07978
OG0011573	+	4	piggyBac transposable element-derived protein 3-like
OG0011591	+	4	AB hydrolase superfamily protein C1039.03; arylacetamide deacetylase-like; neutral cholesterol ester hydrolase 1-like
OG0011786	+	2	NA
OG0011883	+	2	NA
OG0011900	+	3	NA
OG0011979	+	3	NA
OG0012004	+	3	KRAB-A domain-containing protein 2-like; SCAN domain-containing protein 3-like; vegetative cell wall protein gp1-like
OG0012007	+	3	piggyBac transposable element-derived protein 4-like
OG0012014	+	3	NA
OG0012039	+	3	piggyBac transposable element-derived protein 4-like
OG0012053	+	3	NA
OG0012066	+	3	O-acetyl-ADP-ribose deacetylase 1-like
OG0012086	+	2	piggyBac transposable element-derived protein 4-like; piggyBac transposable element-derived protein 2-like; piggyBac transposable element-derived protein 3-like
OG0012107	+	3	NA
OG0012110	+	3	tigger transposable element-derived protein 1-like
OG0012133	+	3	NA
OG0012135	+	3	protein FAM200A-like
OG0012141	+	3	NA
OG0012217	+	3	probable cytokinin riboside 5'-monophosphate phosphoribohydrolase LOG4; cytokinin riboside 5'-monophosphate phosphoribohydrolase LOG2-like; probable cytokinin riboside 5'-monophosphate phosphoribohydrolase LOGL1
OG0012227	+	2	conditioned medium factor receptor 1-like isoform X1
OG0012244	+	3	RNA polymerase sigma factor RpoD-like; RNA polymerase sigma factor FliA-like
OG0012249	+	3	NA
OG0012251	+	3	hypothetical protein CRE_19631; transmembrane protein with metallophosphoesterase domain-like; transmembrane protein with metallophosphoesterase domain
OG0012252	+	3	hypothetical protein CRE_10759; probable tRNA-dihydrouridine synthase
OG0012272	+	3	NA
OG0012299	+	3	piggyBac transposable element-derived protein 3-like
OG0012332	+	3	phosphoribosylformylglycinamidine synthase; probable phosphoribosylformylglycinamidine synthase; chloroplastic/mitochondrial; LOW QUALITY PROTEIN: phosphoribosylformylglycinamidine synthase-like; phosphoribosylformylglycinamidine synthase isoform X1
OG0000036	-	5	serine protease Hayan-like isoform X1; serine protease snake-like; serine protease snake-like isoform X1; venom protease-like; mite allergen Der f 3-like
OG0000057	-	4	LOW QUALITY PROTEIN: heat shock 70 kDa protein cognate 4-like; heat shock 70 kDa protein 1-like; heat shock protein 70 A1-like; heat shock protein 68; heat shock protein 68-like
OG0003315	-	2	52 kDa repressor of the inhibitor of the protein kinase-like
OG0008991	-	2	NA
