# Supplementary material for: Genome evolution and divergence in cis-regulatory architecture is associated with condition-responsive development in horned dung beetles
Source: PLoS Genet. 2024 Mar 5;20(3):e1011165. doi: 10.1371/journal.pgen.1011165 (PMC10942260; doi:10.1371/journal.pgen.1011165)
Supplement: S3 Data — (TXT) [file pgen.1011165.s003.txt]

OG	description	taxa	fdr	num_sites	exclusive	facet
OG0000001.fa.orthosnap.0	LOW QUALITY PROTEIN: probable cytochrome P450 6a14; PREDICTED: cytochrome P450 6a9; probable cytochrome P450 6a17	ot	0.422907001775001	533	non-exclusive	ot
OG0000037.fa.orthosnap.0	tubulin alpha-1 chain-like isoform X2; tubulin alpha-2 chain-like; tubulin alpha-1 chain isoform X1; tubulin alpha-1C chain; tubulin alpha-4 chain-like	ot	0.5	450	non-exclusive	ot
OG0000037.fa.orthosnap.1	tubulin alpha-1 chain-like isoform X2; tubulin alpha-2 chain-like; tubulin alpha-1 chain isoform X1; tubulin alpha-1C chain; tubulin alpha-4 chain-like	ot	0.5	450	non-exclusive	ot
OG0000063.fa.orthosnap.0	serine-rich adhesin for platelets; PREDICTED: mucin-5AC isoform X1; serine-rich adhesin for platelets-like; mucin-5AC-like isoform X1	ot	1.68996388761073e-09	4602	exclusive	ot
OG0000070.fa.orthosnap.0	tubulin beta chain; tubulin beta chain-like	ot	0.5	453	non-exclusive	ot
OG0000134.fa.orthosnap.0	PREDICTED: aldose reductase; PREDICTED: 1,5-anhydro-D-fructose reductase; 1,5-anhydro-D-fructose reductase-like isoform X1; PREDICTED: aldose reductase isoform X1; aldose reductase	ot	0.5	377	non-exclusive	ot
OG0000174.fa.orthosnap.0	ATP-dependent RNA helicase dbp2-like; DEAD-box ATP-dependent RNA helicase 20 isoform X1; ATP-dependent RNA helicase dbp2 isoform X1; ATP-dependent RNA helicase dbp2 isoform X2; DEAD-box ATP-dependent RNA helicase 20-like	ot	0.5	895	non-exclusive	ot
OG0000195.fa.orthosnap.0	actin, cytoplasmic; actin, clone 302-like; actin, cytoplasmic A3a; actin, muscle-like; actin-3-like	ot	0.5	376	non-exclusive	ot
OG0000195.fa.orthosnap.1	actin, cytoplasmic; actin, clone 302-like; actin, cytoplasmic A3a; actin, muscle-like; actin-3-like	ot	0.5	383	non-exclusive	ot
OG0000208.fa.orthosnap.0	lysosomal alpha-mannosidase-like; lysosomal alpha-mannosidase; lysosomal alpha-mannosidase-like isoform X1	ot	1.89722474604818e-12	1110	exclusive	ot
OG0000255.fa.orthosnap.1	zinc finger and BTB domain-containing protein 21-like; zinc finger and BTB domain-containing protein 7C; longitudinals lacking protein-like; protein bric-a-brac 1 isoform X1; zinc finger and BTB domain-containing protein 44-like isoform X1	ot	0.5	242	non-exclusive	ot
OG0000345.fa.orthosnap.0	multidrug resistance protein homolog 49-like; multidrug resistance protein 1-like isoform X1; ATP-dependent translocase ABCB1-like isoform X1; PREDICTED: multidrug resistance protein 1B isoform X1; multidrug resistance protein 1	ot	1e-15	1340	exclusive	ot
OG0000350.fa.orthosnap.0	NADP-dependent malic enzyme isoform X1; PREDICTED: NADP-dependent malic enzyme isoform X1; NADP-dependent malic enzyme-like isoform X1	ot	0.5	654	non-exclusive	ot
OG0000396.fa.orthosnap.0	ADP-ribosylation factor 1	ot	0.5	182	non-exclusive	ot
OG0000460.fa.orthosnap.0	cathepsin B; cathepsin B-like	ot	0.5	336	non-exclusive	ot
OG0000466.fa.orthosnap.0	coiled-coil domain-containing protein 63-like; coiled-coil domain-containing protein 63	ot	0.5	549	non-exclusive	ot
OG0000480.fa.orthosnap.0	dynein beta chain, ciliary-like; dynein beta chain, ciliary; PREDICTED: dynein beta chain, ciliary isoform X1	ot	0.5	4482	non-exclusive	ot
OG0000487.fa.orthosnap.0	solute carrier family 25 member 35-like isoform X1; solute carrier family 25 member 35-like	ot	0.5	301	non-exclusive	ot
OG0000488.fa.orthosnap.0	transducin-like enhancer protein 4 isoform X1; transducin-like enhancer protein 4; PREDICTED: protein groucho-1 isoform X1	ot	0.5	650	non-exclusive	ot
OG0000517.fa.orthosnap.0	cytochrome b5-related protein isoform X1; cytochrome b5-related protein-like isoform X1; cytochrome b5-related protein-like	ot	0.5	458	non-exclusive	ot
OG0000523.fa.orthosnap.0	transcriptional regulator ATRX-like isoform X1; transcriptional regulator ATRX; transcriptional regulator ATRX isoform X1; transcriptional regulator ATRX isoform X3	ot	1e-15	2346	exclusive	ot
OG0000529.fa.orthosnap.0	V-type proton ATPase 21 kDa proteolipid subunit; V-type proton ATPase 21 kDa proteolipid subunit c''-like; V-type proton ATPase 21 kDa proteolipid subunit-like	ot	0.5	217	non-exclusive	ot
OG0000558.fa.orthosnap.0	chromo domain-containing protein cec-1-like; heterochromatin protein 1-like; chromobox protein homolog 5-like; chromobox protein homolog 3-like	ot	0.00342178034416089	589	exclusive	ot
OG0000559.fa.orthosnap.0	otoferlin-like; otoferlin; PREDICTED: otoferlin isoform X1	ot	0.5	2027	non-exclusive	ot
OG0000561.fa.orthosnap.0	cell adhesion molecule 1-like	ot	0.5	290	non-exclusive	ot
OG0000564.fa.orthosnap.0	polycomb group protein Psc-like isoform X1; flocculation protein FLO11; polycomb group protein Psc-like; PREDICTED: polycomb group protein Psc isoform X1	ot	0.5	240	non-exclusive	ot
OG0000573.fa.orthosnap.0	protein mab-21-like; protein mab-21	ot	0.5	365	non-exclusive	ot
OG0000573.fa.orthosnap.1	protein mab-21-like; protein mab-21	ot	0.5	365	non-exclusive	ot
OG0000597.fa.orthosnap.0	cuticular protein analogous to peritrophins 1-I precursor; general transcriptional corepressor trfA-like; homeobox protein 4; myb-like protein P; myb-like protein AA	ot	0.5	1207	non-exclusive	ot
OG0000599.fa.orthosnap.0	transketolase-like protein 2 isoform X1; transketolase-like protein 2; PREDICTED: transketolase-like protein 2 isoform X1	ot	0.5	916	non-exclusive	ot
OG0000602.fa.orthosnap.0	PREDICTED: serine/threonine-protein phosphatase PP1-beta catalytic subunit isoform X1; serine/threonine-protein phosphatase PP1-beta catalytic subunit isoform X2; serine/threonine-protein phosphatase PP1-beta catalytic subunit isoform X1; serine/threonine-protein phosphatase alpha-2 isoform isoform X1	ot	0.5	328	non-exclusive	ot
OG0000610.fa.orthosnap.0	ADP,ATP carrier protein 1-like; ADP,ATP carrier protein; ADP,ATP carrier protein 1; ADP,ATP carrier protein 2	ot	0.5	416	non-exclusive	ot
OG0000641.fa.orthosnap.0	elongation factor 1-alpha	ot	0.5	462	non-exclusive	ot
OG0000641.fa.orthosnap.1	elongation factor 1-alpha	ot	0.5	462	non-exclusive	ot
OG0000656.fa.orthosnap.0	G protein alpha i subunit; G protein alpha i subunit isoform X2	ot	0.5	1073	non-exclusive	ot
OG0000660.fa.orthosnap.0	WD repeat-containing protein 60; cytoplasmic dynein 2 intermediate chain 1; LOW QUALITY PROTEIN: WD repeat-containing protein 60; WD repeat-containing protein 60 isoform X1	ot	0.5	1580	non-exclusive	ot
OG0000661.fa.orthosnap.0	probable cation-transporting ATPase 13A3; probable cation-transporting ATPase 13A3 isoform X1; polyamine-transporting ATPase 13A3	ot	1e-15	1579	non-exclusive	ot
OG0000666.fa.orthosnap.0	major royal jelly protein 1-like; yellow-g2 precursor; major royal jelly protein 1	ot	1.53788628418318e-13	400	exclusive	ot
OG0000668.fa.orthosnap.0	caspase-1; PREDICTED: caspase-1; caspase-1-like	ot	0.5	390	non-exclusive	ot
OG0000671.fa.orthosnap.0	retinaldehyde-binding protein 1-like; clavesin-1 isoform X3; clavesin-1; alpha-tocopherol transfer protein-like	ot	0.5	295	non-exclusive	ot
OG0000672.fa.orthosnap.0	D-2-hydroxyglutarate dehydrogenase, mitochondrial; D-2-hydroxyglutarate dehydrogenase, mitochondrial-like	ot	0.5	533	non-exclusive	ot
OG0000681.fa.orthosnap.0	serine/arginine-rich splicing factor 7-like isoform X1; serine/arginine-rich splicing factor 7-like; PREDICTED: serine/arginine-rich splicing factor 7 isoform X1; serine/arginine-rich splicing factor 7	ot	0.5	171	non-exclusive	ot
OG0000681.fa.orthosnap.1	serine/arginine-rich splicing factor 7-like isoform X1; serine/arginine-rich splicing factor 7-like; PREDICTED: serine/arginine-rich splicing factor 7 isoform X1; serine/arginine-rich splicing factor 7	ot	0.5	249	non-exclusive	ot
OG0000712.fa.orthosnap.0	2',5'-phosphodiesterase 12-like; 2',5'-phosphodiesterase 12 isoform X1; 2',5'-phosphodiesterase 12	ot	0.5	572	non-exclusive	ot
OG0000715.fa.orthosnap.0	protein TsetseEP isoform X1; cilia- and flagella-associated protein 20-like; PREDICTED: cilia- and flagella-associated protein 20	ot	0.5	198	non-exclusive	ot
OG0000720.fa.orthosnap.0	isocitrate dehydrogenase	ot	0.5	390	non-exclusive	ot
OG0000730.fa.orthosnap.0	pyrroline-5-carboxylate reductase-like; PREDICTED: pyrroline-5-carboxylate reductase; pyrroline-5-carboxylate reductase	ot	0.5	294	non-exclusive	ot
OG0000731.fa.orthosnap.0	mitochondrial folate transporter/carrier; mitochondrial folate transporter/carrier isoform X1; PREDICTED: mitochondrial folate transporter/carrier isoform X1; mitochondrial folate transporter/carrier-like	ot	0.5	652	non-exclusive	ot
OG0000735.fa.orthosnap.0	pyruvate dehydrogenase E1 component subunit alpha, mitochondrial; probable pyruvate dehydrogenase E1 component subunit alpha, mitochondrial isoform X1; pyruvate dehydrogenase E1 component subunit alpha, mitochondrial isoform X1; pyruvate dehydrogenase E1 component subunit alpha type II, mitochondrial-like; pyruvate dehydrogenase E1 component subunit alpha type II, mitochondrial-like isoform X1	ot	0.5	447	non-exclusive	ot
OG0000736.fa.orthosnap.0	bifunctional 3'-phosphoadenosine 5'-phosphosulfate synthase 2-like; bifunctional 3'-phosphoadenosine 5'-phosphosulfate synthase isoform X2; bifunctional 3'-phosphoadenosine 5'-phosphosulfate synthase-like; bifunctional 3'-phosphoadenosine 5'-phosphosulfate synthase	ot	0.5	636	non-exclusive	ot
OG0000740.fa.orthosnap.0	arginine kinase isoform X1; arginine kinase-like; PREDICTED: arginine kinase	ot	0.5	1000	non-exclusive	ot
OG0000745.fa.orthosnap.0	sialin; gustatory receptor Gr82; sialin isoform X1	ot	0.5	597	non-exclusive	ot
OG0000750.fa.orthosnap.0	neurogenic differentiation factor 4 isoform X1; PREDICTED: neurogenin-3; helix-loop-helix protein delilah-like	ot	0.5	250	non-exclusive	ot
OG0000751.fa.orthosnap.0	EH domain-containing protein 1-like; EH domain-containing protein 3 isoform X1; EH domain-containing protein 3; EH domain-containing protein 1-like isoform X1	ot	0.5	581	non-exclusive	ot
OG0000752.fa.orthosnap.0	protein arginine N-methyltransferase 1-B; protein arginine N-methyltransferase 1 isoform X1; PREDICTED: protein arginine N-methyltransferase 1 isoform X1; protein arginine N-methyltransferase 1	ot	0.5	1589	non-exclusive	ot
OG0000760.fa.orthosnap.0	TPPP family protein CG45057; TPPP family protein CG45057-like; PREDICTED: TPPP family protein CG45057	ot	8.42269305249731e-09	338	non-exclusive	ot
OG0000764.fa.orthosnap.0	PREDICTED: protein takeout isoform X1; protein takeout isoform X1; protein takeout-like	ot	0.5	513	non-exclusive	ot
OG0000794.fa.orthosnap.0	homeobox protein Hox-A4-like; homeobox protein Hox-B10a-like isoform X2; homeobox-leucine zipper protein HAT1; homeobox protein HMX3-like isoform X1; PREDICTED: homeobox protein BarH-like 1	ot	0.5	409	non-exclusive	ot
OG0000800.fa.orthosnap.0	rho guanine nucleotide exchange factor 11; rho guanine nucleotide exchange factor 12 isoform X1; PREDICTED: rho guanine nucleotide exchange factor 11 isoform X1; rho guanine nucleotide exchange factor 12 isoform X5; rho guanine nucleotide exchange factor 11 isoform X1	ot	0.5	1890	non-exclusive	ot
OG0000806.fa.orthosnap.0	probable serine/threonine-protein kinase nek3; GTP-binding protein GEM-like; ras-related protein Rap1-like; DNA-directed RNA polymerase II subunit RPB1-like	ot	0.5	797	non-exclusive	ot
OG0000816.fa.orthosnap.0	glutamine synthetase-like; glutamine synthetase 2 cytoplasmic isoform X1; glutamine synthetase 2 cytoplasmic-like; PREDICTED: glutamine synthetase; LOW QUALITY PROTEIN: glutamine synthetase	ot	0.5	372	non-exclusive	ot
OG0000822.fa.orthosnap.0	testicular haploid expressed gene protein-like	ot	1.48545080874141e-05	410	exclusive	ot
OG0000824.fa.orthosnap.0	phosphoglycerate mutase 1-like; phosphoglycerate mutase 2	ot	0.5	256	non-exclusive	ot
OG0000830.fa.orthosnap.0	flotillin-1 isoform X1; flotillin-1-like	ot	0.5	437	non-exclusive	ot
OG0000837.fa.orthosnap.0	cytochrome c-like; cytochrome c; cytochrome c-2	ot	0.5	108	non-exclusive	ot
OG0000843.fa.orthosnap.0	cytochrome b-c1 complex subunit Rieske, mitochondrial isoform X1; cytochrome b-c1 complex subunit Rieske, mitochondrial; cytochrome b-c1 complex subunit Rieske, mitochondrial-like; ubiquinol-cytochrome c reductase, Rieske iron-sulfur polypeptide 1	ot	0.5	272	non-exclusive	ot
OG0000852.fa.orthosnap.0	homocysteine S-methyltransferase 1-like isoform X1; PREDICTED: homocysteine S-methyltransferase; homocysteine S-methyltransferase 1-like; homocysteine S-methyltransferase isoform X1	ot	0.5	724	non-exclusive	ot
OG0000855.fa.orthosnap.0	SET and MYND domain-containing protein 4-like; SET and MYND domain-containing protein 4; PREDICTED: SET and MYND domain-containing protein 4	ot	0.5	714	non-exclusive	ot
OG0000906.fa.orthosnap.0	PREDICTED: 3-oxoacyl-; 3-oxoacyl-	ot	0.5	257	non-exclusive	ot
OG0000912.fa.orthosnap.0	charged multivesicular body protein 4c; charged multivesicular body protein 4c-like; charged multivesicular body protein 4b	ot	0.5	228	non-exclusive	ot
OG0000913.fa.orthosnap.0	synapsin; PREDICTED: synapsin, partial; synapsin-like	ot	0.0809197893741076	380	non-exclusive	ot
OG0000917.fa.orthosnap.0	PREDICTED: SET and MYND domain-containing protein 4-like isoform X1; SET and MYND domain-containing protein DDB_G0273589-like; SET and MYND domain-containing protein 4; SET and MYND domain-containing protein 4-like	ot	0.5	585	non-exclusive	ot
OG0000921.fa.orthosnap.0	cAMP-dependent protein kinase catalytic subunit alpha-like; cAMP-dependent protein kinase catalytic subunit	ot	0.5	353	non-exclusive	ot
OG0000925.fa.orthosnap.0	cytokine receptor-like factor 3 isoform X1; cytokine receptor-like factor 3; PREDICTED: cytokine receptor-like factor 3	ot	0.5	249	non-exclusive	ot
OG0000933.fa.orthosnap.0	PREDICTED: golgin subfamily A member 6-like protein 22; golgin subfamily A member 6-like protein 22; golgin subfamily A member 6-like protein 22 isoform X1	ot	0.5	415	non-exclusive	ot
OG0000936.fa.orthosnap.0	3-hydroxy-3-methylglutaryl-coenzyme A reductase; 3-hydroxy-3-methylglutaryl-coenzyme A reductase-like isoform X1; PREDICTED: 3-hydroxy-3-methylglutaryl-coenzyme A reductase; 3-hydroxy-3-methylglutaryl-coenzyme A reductase-like	ot	0.5	944	non-exclusive	ot
OG0000947.fa.orthosnap.0	dnaJ protein homolog 1; dnaJ protein homolog 1-like	ot	0.5	363	non-exclusive	ot
OG0000950.fa.orthosnap.0	nucleoside diphosphate kinase B-like; nucleoside diphosphate kinase; nucleoside diphosphate kinase-like	ot	0.5	325	non-exclusive	ot
OG0000952.fa.orthosnap.0	monocarboxylate transporter 10-like; monocarboxylate transporter 14-like; monocarboxylate transporter 12-like isoform X2	ot	1e-15	885	exclusive	ot
OG0000959.fa.orthosnap.0	purine nucleoside phosphorylase-like isoform X1; purine nucleoside phosphorylase isoform X1; purine nucleoside phosphorylase	ot	0.5	388	non-exclusive	ot
OG0000980.fa.orthosnap.0	PREDICTED: solute carrier family 26 member 10 isoform X1; prestin isoform X1; solute carrier family 26 member 6-like isoform X1; solute carrier family 26 member 10 isoform X2; solute carrier family 26 member 10 isoform X1	ot	1e-15	734	exclusive	ot
OG0001036.fa.orthosnap.0	RNA-binding protein squid isoform X1; RNA-binding protein squid isoform X4; RNA-binding protein squid-like; PREDICTED: RNA-binding protein squid isoform X1	ot	0.5	401	non-exclusive	ot
OG0001043.fa.orthosnap.0	PREDICTED: adenosine kinase 2 isoform X1; adenosine kinase-like; adenosine kinase	ot	0.5	407	non-exclusive	ot
OG0001058.fa.orthosnap.0	PREDICTED: guanine nucleotide-binding protein G(q) subunit alpha isoform X5; guanine nucleotide-binding protein G(q) subunit alpha isoform X3; guanine nucleotide-binding protein G(q) subunit alpha isoform X1; guanine nucleotide-binding protein G(q) subunit alpha isoform X6; guanine nucleotide-binding protein G(q) subunit alpha	ot	0.5	398	non-exclusive	ot
OG0001070.fa.orthosnap.0	transient receptor potential channel pyrexia; PREDICTED: transient receptor potential channel pyrexia	ot	0.5	1011	non-exclusive	ot
OG0001077.fa.orthosnap.0	sodium/potassium/calcium exchanger Nckx30C isoform X1; sodium/potassium/calcium exchanger Nckx30C; PREDICTED: sodium/potassium/calcium exchanger Nckx30C isoform X1	ot	0.5	400	non-exclusive	ot
OG0001081.fa.orthosnap.0	probable beta-hexosaminidase fdl isoform X1; PREDICTED: fused lobes isoform X1	ot	0.5	694	non-exclusive	ot
OG0001084.fa.orthosnap.0	glutamate receptor ionotropic, NMDA 3B-like, partial	ot	0.5	3173	non-exclusive	ot
OG0001087.fa.orthosnap.0	solute carrier family 2, facilitated glucose transporter member 1 isoform X1; solute carrier family 2, facilitated glucose transporter member 1; solute carrier family 2, facilitated glucose transporter member 1-like isoform X1; PREDICTED: solute carrier family 2, facilitated glucose transporter member 1 isoform X1	ot	0.0118718378177532	581	exclusive	ot
OG0001091.fa.orthosnap.0	lipoyltransferase 1, mitochondrial; lipoyltransferase 1, mitochondrial isoform X1; lipoyltransferase 1, mitochondrial-like; PREDICTED: lipoyltransferase 1, mitochondrial	ot	0.5	399	non-exclusive	ot
OG0001093.fa.orthosnap.0	dihydrolipoyllysine-residue succinyltransferase component of 2-oxoglutarate dehydrogenase complex, mitochondrial; PREDICTED: dihydrolipoyllysine-residue succinyltransferase component of 2-oxoglutarate dehydrogenase complex, mitochondrial	ot	0.5	536	non-exclusive	ot
OG0001111.fa.orthosnap.0	caltractin-like; PREDICTED: caltractin isoform X1; caltractin isoform X2	ot	0.5	182	non-exclusive	ot
OG0001112.fa.orthosnap.0	carbonic anhydrase-like; carbonic anhydrase 14 isoform X1; PREDICTED: putative carbonic anhydrase 3 isoform X1; putative carbonic anhydrase 5; carbonic anhydrase 1-like isoform X1	ot	0.5	372	non-exclusive	ot
OG0001127.fa.orthosnap.0	estradiol 17-beta-dehydrogenase 11 isoform X1; estradiol 17-beta-dehydrogenase 11; estradiol 17-beta-dehydrogenase 11-like; PREDICTED: estradiol 17-beta-dehydrogenase 11	ot	0.5	311	non-exclusive	ot
OG0001129.fa.orthosnap.0	cleavage and polyadenylation specificity factor 73 isoform X1; cleavage and polyadenylation specificity factor 73; cleavage and polyadenylation specificity factor 73-like; PREDICTED: cleavage and polyadenylation specificity factor 73	ot	0.5	359	non-exclusive	ot
OG0001137.fa.orthosnap.0	mitochondrial 2-oxoglutarate/malate carrier protein; PREDICTED: mitochondrial 2-oxoglutarate/malate carrier protein	ot	0.5	320	non-exclusive	ot
OG0001143.fa.orthosnap.0	PREDICTED: protein ariadne-1; E3 ubiquitin-protein ligase ariadne-1; potential E3 ubiquitin-protein ligase ariadne-1; potential E3 ubiquitin-protein ligase ariadne-1-like	ot	0.5	502	non-exclusive	ot
OG0001200.fa.orthosnap.0	PREDICTED: ATP-citrate synthase isoform X1; ATP-citrate synthase isoform X1	ot	0.5	1139	non-exclusive	ot
OG0001205.fa.orthosnap.0	calmodulin-lysine N-methyltransferase-like isoform X1; calmodulin-lysine N-methyltransferase; WW domain-binding protein 4	ot	0.5	677	non-exclusive	ot
OG0001232.fa.orthosnap.0	potassium voltage-gated channel unc-103 isoform X1; potassium voltage-gated channel subfamily H member 6; potassium voltage-gated channel subfamily H member 6 isoform X1; PREDICTED: potassium voltage-gated channel subfamily H member 6 isoform X1	ot	0.5	421	non-exclusive	ot
OG0001235.fa.orthosnap.0	juvenile hormone acid O-methyltransferase; methyltransferase 2; juvenile hormone acid O-methyltransferase-like	ot	0.5	285	non-exclusive	ot
OG0001237.fa.orthosnap.0	mitochondrial import inner membrane translocase subunit TIM50-C-like isoform X1; mitochondrial import inner membrane translocase subunit TIM50-C; mitochondrial import inner membrane translocase subunit TIM50-C-like; PREDICTED: mitochondrial import inner membrane translocase subunit TIM50-C	ot	0.5	391	non-exclusive	ot
OG0001247.fa.orthosnap.0	mesoderm induction early response protein 1; PREDICTED: mesoderm induction early response protein 1 isoform X1; mesoderm induction early response protein 1-like isoform X1; mesoderm induction early response protein 1 isoform X1	ot	0.5	412	non-exclusive	ot
OG0001274.fa.orthosnap.0	PREDICTED: peptidyl-prolyl cis-trans isomerase; peptidyl-prolyl cis-trans isomerase; peptidyl-prolyl cis-trans isomerase-like	ot	0.5	208	non-exclusive	ot
OG0001279.fa.orthosnap.0	phosphatidate cytidylyltransferase, photoreceptor-specific; phosphatidate cytidylyltransferase, photoreceptor-specific isoform X2; PREDICTED: phosphatidate cytidylyltransferase, photoreceptor-specific	ot	1.60609533747603e-05	505	exclusive	ot
OG0001293.fa.orthosnap.0	putative cysteine proteinase CG12163; myb-like protein X	ot	2.11282868430782e-06	1635	non-exclusive	ot
OG0001299.fa.orthosnap.0	keratin, type II cytoskeletal 1-like	ot	0.5	309	non-exclusive	ot
OG0001300.fa.orthosnap.0	NADH dehydrogenase	ot	0.5	266	non-exclusive	ot
OG0001301.fa.orthosnap.0	peroxidase-like; peroxidase	ot	1e-15	1725	exclusive	ot
OG0001304.fa.orthosnap.0	matrix metalloproteinase-14 isoform X3; matrix metalloproteinase-14 isoform X1; matrix metalloproteinase 1 isoform 1 precursor; matrix metalloproteinase-14-like isoform X1	ot	0.5	651	non-exclusive	ot
OG0001305.fa.orthosnap.0	chitinase-like protein Idgf4 isoform X1; chitinase-like protein EN03 isoform X1; PREDICTED: imaginal disc growth factor 4 isoform X1	ot	0.5	466	non-exclusive	ot
OG0001307.fa.orthosnap.0	PREDICTED: prolactin-releasing peptide receptor isoform X1; prolactin-releasing peptide receptor-like; prolactin-releasing peptide receptor-like isoform X1; prolactin-releasing peptide receptor isoform X1	ot	0.5	457	non-exclusive	ot
OG0001310.fa.orthosnap.0	3-hydroxyisobutyryl-CoA hydrolase, mitochondrial; 3-hydroxyisobutyryl-CoA hydrolase, mitochondrial isoform X1	ot	0.5	391	non-exclusive	ot
OG0001311.fa.orthosnap.0	cytochrome c oxidase subunit 4 isoform 1, mitochondrial-like	ot	0.5	257	non-exclusive	ot
OG0001321.fa.orthosnap.0	L-2-hydroxyglutarate dehydrogenase, mitochondrial; PREDICTED: L-2-hydroxyglutarate dehydrogenase, mitochondrial	ot	0.5	461	non-exclusive	ot
OG0001322.fa.orthosnap.0	5'-AMP-activated protein kinase subunit gamma-2; 5'-AMP-activated protein kinase subunit gamma-2 isoform X1; PREDICTED: 5'-AMP-activated protein kinase subunit gamma-2 isoform X1; 5'-AMP-activated protein kinase subunit gamma-2 isoform X3	ot	0.5	668	non-exclusive	ot
OG0001333.fa.orthosnap.0	aspartate aminotransferase, mitochondrial; PREDICTED: aspartate aminotransferase, mitochondrial	ot	0.5	424	non-exclusive	ot
OG0001341.fa.orthosnap.0	ATP-dependent RNA helicase WM6; ATP-dependent RNA helicase WM6 isoform X2; ATP-dependent RNA helicase WM6-like	ot	0.5	470	non-exclusive	ot
OG0001349.fa.orthosnap.0	acyl-CoA-binding protein homolog 1-like isoform X1; acyl-CoA-binding protein homolog 1-like; putative acyl-CoA-binding protein; PREDICTED: putative acyl-CoA-binding protein; acyl-CoA-binding protein homolog	ot	0.5	213	non-exclusive	ot
OG0001351.fa.orthosnap.0	ATP synthase subunit alpha, mitochondrial-like; ATP synthase subunit alpha, mitochondrial; LOW QUALITY PROTEIN: ATP synthase subunit alpha, mitochondrial; PREDICTED: ATP synthase subunit alpha, mitochondrial	ot	0.5	554	non-exclusive	ot
OG0001365.fa.orthosnap.0	ketimine reductase mu-crystallin; ketimine reductase mu-crystallin-like	ot	0.5	328	non-exclusive	ot
OG0001424.fa.orthosnap.0	fructose-bisphosphate aldolase-like; fructose-bisphosphate aldolase	ot	0.5	527	non-exclusive	ot
OG0001452.fa.orthosnap.0	inhibitor of nuclear factor kappa-B kinase subunit epsilon-like; serine/threonine-protein kinase TBK1-like; PREDICTED: serine/threonine-protein kinase TBK1; serine/threonine-protein kinase TBK1	ot	0.5	754	non-exclusive	ot
OG0001464.fa.orthosnap.0	protein N-terminal asparagine amidohydrolase-like; PREDICTED: protein N-terminal asparagine amidohydrolase isoform X1; protein N-terminal asparagine amidohydrolase	ot	0.5	718	non-exclusive	ot
OG0001490.fa.orthosnap.0	palmitoyltransferase ZDHHC15B isoform X1; PREDICTED: palmitoyltransferase ZDHHC15 isoform X1; palmitoyltransferase ZDHHC15 isoform X1; palmitoyltransferase ZDHHC2 isoform X1	ot	0.5	398	non-exclusive	ot
OG0001518.fa.orthosnap.0	14-3-3 protein zeta isoform X1; 14-3-3-like protein 2	ot	0.5	340	non-exclusive	ot
OG0001538.fa.orthosnap.0	LOW QUALITY PROTEIN: spondin-1-like; PREDICTED: LOW QUALITY PROTEIN: spondin-1; spondin-1 isoform X1; spondin-1 isoform X2	ot	0.5	941	non-exclusive	ot
OG0001541.fa.orthosnap.0	E3 ubiquitin-protein ligase TRIM37-like isoform X1; E3 ubiquitin-protein ligase TRIM37-like; PREDICTED: E3 ubiquitin-protein ligase TRIM37 isoform X3	ot	0.5	1052	non-exclusive	ot
OG0001561.fa.orthosnap.0	dynamin isoform X1; PREDICTED: dynamin isoform X1; dynamin isoform X2; dynamin	ot	0.5	930	non-exclusive	ot
OG0001572.fa.orthosnap.0	PREDICTED: titin isoform X1; hemicentin-1-like; protein turtle-like isoform X1; nephrin-like; hemicentin-2-like	ot	0.5	882	non-exclusive	ot
OG0001577.fa.orthosnap.0	dynein heavy chain 12, axonemal-like; LOW QUALITY PROTEIN: dynein heavy chain 12, axonemal; dynein heavy chain 12, axonemal; dynein heavy chain 7, axonemal; PREDICTED: dynein heavy chain 12, axonemal	ot	0.5	4068	non-exclusive	ot
OG0001584.fa.orthosnap.0	phospholipase D3-like isoform X1; phospholipase D3 isoform X2; PREDICTED: phospholipase D3 isoform X1; phospholipase D3-like	ot	0.5	536	non-exclusive	ot
OG0001587.fa.orthosnap.0	2-oxoisovalerate dehydrogenase subunit beta, mitochondrial; PREDICTED: 2-oxoisovalerate dehydrogenase subunit beta, mitochondrial isoform X1	ot	0.5	376	non-exclusive	ot
OG0001602.fa.orthosnap.0	beta-1,3-galactosyltransferase 5-like isoform X1; beta-1,3-galactosyltransferase 5 isoform X1; PREDICTED: beta-1,3-galactosyltransferase 5 isoform X1; beta-1,3-galactosyltransferase 5	ot	1e-15	394	exclusive	ot
OG0001603.fa.orthosnap.0	PREDICTED: protein disulfide-isomerase A3; protein disulfide-isomerase A3	ot	0.5	797	non-exclusive	ot
OG0001614.fa.orthosnap.0	threonylcarbamoyladenosine tRNA methylthiotransferase; PREDICTED: threonylcarbamoyladenosine tRNA methylthiotransferase; threonylcarbamoyladenosine tRNA methylthiotransferase isoform X1	ot	0.5	1215	non-exclusive	ot
OG0001615.fa.orthosnap.0	protein phosphatase 1 regulatory subunit 12A-like isoform X1; PREDICTED: protein phosphatase 1 regulatory subunit 12B isoform X1; protein phosphatase 1 regulatory subunit 12A isoform X6; protein phosphatase 1 regulatory subunit 12A isoform X1; protein phosphatase 1 regulatory subunit 12A	ot	0.5	1119	non-exclusive	ot
OG0001620.fa.orthosnap.0	GTP cyclohydrolase 1; GTP cyclohydrolase 1 isoform X1; GTP cyclohydrolase 1-like isoform X1; PREDICTED: GTP cyclohydrolase 1 isoform X1	ot	0.5	263	non-exclusive	ot
OG0001628.fa.orthosnap.0	collagen alpha chain CG42342-like isoform X1; PREDICTED: collagen alpha chain CG42342 isoform X1; collagen alpha chain CG42342 isoform X3; collagen alpha chain CG42342-like	ot	0.5	737	non-exclusive	ot
OG0001629.fa.orthosnap.0	probable citrate synthase 1, mitochondrial isoform X1; probable citrate synthase 2, mitochondrial isoform X1; probable citrate synthase 2, mitochondrial	ot	0.5	468	non-exclusive	ot
OG0001636.fa.orthosnap.0	calcium uniporter protein, mitochondrial; PREDICTED: calcium uniporter protein, mitochondrial; calcium uniporter protein, mitochondrial isoform X1	ot	0.000106905916148514	798	non-exclusive	ot
OG0001667.fa.orthosnap.0	glutaryl-CoA dehydrogenase, mitochondrial	ot	0.5	442	non-exclusive	ot
OG0001689.fa.orthosnap.0	endopolyphosphatase-like; AGAP013414-PA	ot	0.5	1882	non-exclusive	ot
OG0001753.fa.orthosnap.0	alpha-tocopherol transfer protein-like; transmembrane emp24 domain-containing protein 2; transmembrane emp24 domain-containing protein 2-like	ot	0.5	483	non-exclusive	ot
OG0001774.fa.orthosnap.0	putative oxidoreductase GLYR1 homolog; PREDICTED: putative oxidoreductase GLYR1 homolog	ot	0.5	289	non-exclusive	ot
OG0001775.fa.orthosnap.0	malonate--CoA ligase ACSF3, mitochondrial; acyl-CoA synthetase family member 3, mitochondrial; malonate--CoA ligase ACSF3, mitochondrial-like isoform X1; PREDICTED: acyl-CoA synthetase family member 3, mitochondrial	ot	0.5	612	non-exclusive	ot
OG0001789.fa.orthosnap.0	ATP-dependent helicase brm isoform X1; ATP-dependent helicase brm; LOW QUALITY PROTEIN: ATP-dependent helicase brm-like	ot	0.5	2455	non-exclusive	ot
OG0001792.fa.orthosnap.0	muscleblind-like protein 2a isoform X1; PREDICTED: muscleblind-like protein 2a isoform X1; muscleblind-like protein 1, partial; PREDICTED: muscleblind-like protein 2a isoform X3; muscleblind-like protein 1 isoform X1	ot	0.5	795	non-exclusive	ot
OG0001797.fa.orthosnap.0	eukaryotic initiation factor 4A-I isoform X1; eukaryotic initiation factor 4A-I	ot	0.5	429	non-exclusive	ot
OG0001800.fa.orthosnap.0	probable serine/threonine-protein kinase DDB_G0278665 isoform X2; max-binding protein MNT; max-binding protein MNT-like	ot	0.000453140922706783	665	exclusive	ot
OG0001803.fa.orthosnap.0	kelch-like protein 10 isoform X2; kelch-like protein 10; PREDICTED: kelch-like protein 10	ot	0.5	695	non-exclusive	ot
OG0001811.fa.orthosnap.0	sushi, von Willebrand factor type A, EGF and pentraxin domain-containing protein 1-like; sushi, von Willebrand factor type A, EGF and pentraxin domain-containing protein 1-like isoform X1; PREDICTED: sushi, von Willebrand factor type A, EGF and pentraxin domain-containing protein 1	ot	0.5	2007	non-exclusive	ot
OG0001815.fa.orthosnap.0	PREDICTED: glutamate--cysteine ligase catalytic subunit; glutamate--cysteine ligase	ot	0.5	639	non-exclusive	ot
OG0001817.fa.orthosnap.0	transmembrane protein 120 homolog, partial; transmembrane protein 120 homolog	ot	0.5	359	non-exclusive	ot
OG0001821.fa.orthosnap.0	beta-centractin; actin-related protein 1	ot	0.5	376	non-exclusive	ot
OG0001827.fa.orthosnap.0	glycine dehydrogenase (decarboxylating), mitochondrial; PREDICTED: glycine dehydrogenase (decarboxylating), mitochondrial; glycine dehydrogenase (decarboxylating), mitochondrial-like	ot	0.5	1024	non-exclusive	ot
OG0001842.fa.orthosnap.0	PREDICTED: glutathione S-transferase 1, isoform D; glutathione S-transferase 1-1; glutathione S-transferase 1	ot	0.5	741	non-exclusive	ot
OG0001846.fa.orthosnap.0	T-box transcription factor TBX20 isoform X1; T-box transcription factor TBX20-like isoform X1; PREDICTED: T-box transcription factor TBX20 isoform X1	ot	0.5	337	non-exclusive	ot
OG0001854.fa.orthosnap.0	long-chain-fatty-acid--CoA ligase 4 isoform X1; PREDICTED: long-chain-fatty-acid--CoA ligase 4 isoform X1; long-chain-fatty-acid--CoA ligase 4 isoform X4	ot	0.5	774	non-exclusive	ot
OG0001860.fa.orthosnap.0	centromere-associated protein E isoform X2; protein PFC0760c; remodeling and spacing factor 1 isoform X1; remodeling and spacing factor 1; PREDICTED: remodeling and spacing factor 1	ot	0.000209454604572276	5594	exclusive	ot
OG0001875.fa.orthosnap.0	lysosomal aspartic protease-like; lysosomal aspartic protease-like isoform X1; lysosomal aspartic protease	ot	0.5	436	non-exclusive	ot
OG0001885.fa.orthosnap.0	glutaredoxin domain-containing cysteine-rich protein CG31559-like; glutaredoxin domain-containing cysteine-rich protein CG31559-like isoform X1; PREDICTED: glutaredoxin domain-containing cysteine-rich protein CG12206	ot	0.5	651	non-exclusive	ot
OG0001922.fa.orthosnap.0	nipped-B-like protein A; nipped-B-like protein A isoform X1; PREDICTED: nipped-B-like protein isoform X1	ot	0.5	2358	non-exclusive	ot
OG0001971.fa.orthosnap.0	LOW QUALITY PROTEIN: toll-like receptor 6; insulin-like growth factor-binding protein complex acid labile subunit; PREDICTED: insulin-like growth factor-binding protein complex acid labile subunit isoform X1; leucine-rich repeat-containing G-protein coupled receptor 5	ot	0.5	634	non-exclusive	ot
OG0001985.fa.orthosnap.0	dihydropyrimidine dehydrogenase; PREDICTED: dihydropyrimidine dehydrogenase	ot	4.42477754039534e-06	1058	exclusive	ot
OG0001991.fa.orthosnap.0	charged multivesicular body protein 1b; PREDICTED: charged multivesicular body protein 1b	ot	0.5	203	non-exclusive	ot
OG0001993.fa.orthosnap.0	ATP synthase subunit d, mitochondrial-like; ATP synthase subunit d, mitochondrial	ot	0.5	175	non-exclusive	ot
OG0002002.fa.orthosnap.0	regulator of nonsense transcripts 3A-like; regulator of nonsense transcripts 3B-like; regulator of nonsense transcripts 3A; PREDICTED: regulator of nonsense transcripts 3A; regulator of nonsense transcripts 3B	ot	0.5	736	non-exclusive	ot
OG0002033.fa.orthosnap.0	dentin sialophosphoprotein-like; protein obstructor-E isoform X1; cuticular protein analogous to peritrophins 3-C5 isoform 1 precursor	ot	0.5	284	non-exclusive	ot
OG0002039.fa.orthosnap.0	RAC serine/threonine-protein kinase isoform X1; RAC serine/threonine-protein kinase-like; RAC serine/threonine-protein kinase	ot	0.5	523	non-exclusive	ot
OG0002081.fa.orthosnap.0	PREDICTED: nuclear cap-binding protein subunit 2; nuclear cap-binding protein subunit 2-like; nuclear cap-binding protein subunit 2; nuclear cap-binding protein subunit 2 isoform X2	ot	0.5	174	non-exclusive	ot
OG0002098.fa.orthosnap.0	alanine aminotransferase 1	ot	1.97799264889869e-12	556	exclusive	ot
OG0002109.fa.orthosnap.0	calcium-independent phospholipase A2-gamma-like; calcium-independent phospholipase A2-gamma; calcium-independent phospholipase A2-gamma-like isoform X1; calcium-independent phospholipase A2-gamma isoform X1	ot	0.5	622	non-exclusive	ot
OG0002110.fa.orthosnap.0	atlastin; atlastin isoform X1; PREDICTED: atlastin isoform X1	ot	0.5	573	non-exclusive	ot
OG0002117.fa.orthosnap.0	mRNA export factor; mRNA export factor isoform X1; PREDICTED: mRNA export factor	ot	0.5	366	non-exclusive	ot
OG0002129.fa.orthosnap.0	ribonucleoside-diphosphate reductase large subunit; PREDICTED: ribonucleoside-diphosphate reductase large subunit	ot	2.40657167396688e-15	844	exclusive	ot
OG0002138.fa.orthosnap.0	superkiller viralicidic activity 2-like 2; PREDICTED: superkiller viralicidic activity 2-like 2 isoform X1; exosome RNA helicase MTR4	ot	0.5	1060	non-exclusive	ot
OG0002139.fa.orthosnap.0	2-oxoglutarate dehydrogenase, mitochondrial isoform X1; 2-oxoglutarate dehydrogenase, mitochondrial-like isoform X1; PREDICTED: 2-oxoglutarate dehydrogenase, mitochondrial isoform X1; 2-oxoglutarate dehydrogenase complex component E1-like isoform X1	ot	0.5	1071	non-exclusive	ot
OG0002155.fa.orthosnap.0	serine/threonine-protein kinase S6KL isoform X1; serine/threonine-protein kinase S6KL; PREDICTED: serine/threonine-protein kinase S6KL; serine/threonine-protein kinase S6KL-like	ot	0.5	315	non-exclusive	ot
OG0002168.fa.orthosnap.0	probable serine/threonine-protein kinase DDB_G0282963; GATA zinc finger domain-containing protein 14 isoform X2; GATA zinc finger domain-containing protein 14	ot	0.0613699605083173	1239	non-exclusive	ot
OG0002174.fa.orthosnap.0	cytochrome c1, heme protein, mitochondrial; PREDICTED: cytochrome c1, heme protein, mitochondrial	ot	0.5	306	non-exclusive	ot
OG0002190.fa.orthosnap.0	signal peptidase complex catalytic subunit SEC11A; signal peptidase complex catalytic subunit SEC11A-like; PREDICTED: signal peptidase complex catalytic subunit SEC11A	ot	0.5	179	non-exclusive	ot
OG0002194.fa.orthosnap.0	zinc finger protein 664-like isoform X1; zinc finger protein 93-like; zinc finger protein 32-like; zinc finger protein TC009514	ot	0.5	437	non-exclusive	ot
OG0002197.fa.orthosnap.0	probable serine/threonine-protein kinase KCC4 isoform X1; death-associated protein kinase related-like isoform X1; death-associated protein kinase related; death-associated protein kinase related isoform X2; serine/arginine repetitive matrix protein 2-like	ot	4.35955271882449e-11	1323	exclusive	ot
OG0002215.fa.orthosnap.0	co-chaperone protein daf-41; PREDICTED: prostaglandin E synthase 3	ot	0.5	182	non-exclusive	ot
OG0002218.fa.orthosnap.0	polyubiquitin-A isoform X3; polyubiquitin; polyubiquitin-C isoform X8; polyubiquitin-C isoform X2	ot	0.26716916393155	1222	non-exclusive	ot
OG0002227.fa.orthosnap.0	transmembrane channel-like protein 7 isoform X1; transmembrane channel-like protein 7	ot	0.5	798	non-exclusive	ot
OG0002231.fa.orthosnap.0	REST corepressor 1 isoform X1; REST corepressor; REST corepressor 2; PREDICTED: REST corepressor 2 isoform X1; REST corepressor isoform X2	ot	0.5	511	non-exclusive	ot
OG0002236.fa.orthosnap.0	calreticulin-like; calreticulin; PREDICTED: calreticulin	ot	0.5	752	non-exclusive	ot
OG0002247.fa.orthosnap.0	adenylosuccinate lyase; adenylosuccinate lyase-like	ot	0.5	438	non-exclusive	ot
OG0002314.fa.orthosnap.0	putative aldehyde dehydrogenase family 7 member A1 homolog; putative aldehyde dehydrogenase family 7 member A1 homolog isoform X1; PREDICTED: alpha-aminoadipic semialdehyde dehydrogenase; alpha-aminoadipic semialdehyde dehydrogenase	ot	0.5	545	non-exclusive	ot
OG0002328.fa.orthosnap.0	SWI/SNF-related matrix-associated actin-dependent regulator of chromatin subfamily A containing DEAD/H box 1 homolog isoform X1; SWI/SNF-related matrix-associated actin-dependent regulator of chromatin subfamily A containing DEAD/H box 1 homolog; SWI/SNF-related matrix-associated actin-dependent regulator of chromatin subfamily A containing DEAD/H box 1 homolog isoform X2	ot	0.5	1028	non-exclusive	ot
OG0002347.fa.orthosnap.0	nuclear receptor subfamily 2 group E member 1; PREDICTED: nuclear receptor subfamily 2 group E member 1; nuclear receptor subfamily 2 group E member 1 isoform X1; protein dissatisfaction	ot	0.5	486	non-exclusive	ot
OG0002408.fa.orthosnap.0	enhancer of split mbeta protein-like; enhancer of split mbeta protein; enhancer of split mgamma protein	ot	0.5	222	non-exclusive	ot
OG0002424.fa.orthosnap.0	zinc finger protein 189-like isoform X2; zinc finger protein 737-like; zinc finger protein 350-like isoform X1; zinc finger protein 674; PREDICTED: zinc finger protein 774 isoform X1	ot	0.5	727	non-exclusive	ot
OG0002426.fa.orthosnap.0	ubiquitin domain-containing protein UBFD1; ubiquitin domain-containing protein UBFD1-like	ot	0.5	298	non-exclusive	ot
OG0002447.fa.orthosnap.0	F-box only protein 11-like; protein germ cell-less; PREDICTED: protein germ cell-less	ot	0.5	491	non-exclusive	ot
OG0002465.fa.orthosnap.0	protein lifeguard 1 isoform X1; protein lifeguard 1-like isoform X1	ot	0.5	388	non-exclusive	ot
OG0002471.fa.orthosnap.0	PREDICTED: rap1 GTPase-activating protein 1 isoform X1; rap1 GTPase-activating protein 1 isoform X1; rap1 GTPase-activating protein 1 isoform X3; rap1 GTPase-activating protein 1	ot	0.5	906	non-exclusive	ot
OG0002475.fa.orthosnap.0	equilibrative nucleoside transporter 3; equilibrative nucleoside transporter 1; equilibrative nucleoside transporter 1-like	ot	1.65885499511555e-10	469	exclusive	ot
OG0002476.fa.orthosnap.0	DDB1- and CUL4-associated factor 8 isoform X1; DDB1- and CUL4-associated factor 8-like; DDB1- and CUL4-associated factor 8	ot	1e-15	848	exclusive	ot
OG0002478.fa.orthosnap.0	ribokinase-like; ribokinase; ribokinase-like isoform X1	ot	1.77507695380104e-07	322	exclusive	ot
OG0002485.fa.orthosnap.0	catenin alpha isoform X1; catenin alpha isoform X4; catenin alpha-like; catenin alpha	ot	0.5	2107	non-exclusive	ot
OG0002498.fa.orthosnap.0	UHRF1-binding protein 1 isoform X3; UHRF1-binding protein 1-like isoform X2; UHRF1-binding protein 1-like isoform X1; PREDICTED: UHRF1-binding protein 1 isoform X1	ot	0.5	1426	non-exclusive	ot
OG0002499.fa.orthosnap.0	WD repeat-containing protein 5; PREDICTED: WD repeat-containing protein 5	ot	0.5	345	non-exclusive	ot
OG0002515.fa.orthosnap.0	GTP-binding protein Rheb homolog isoform X1; PREDICTED: GTP-binding protein Rheb homolog; GTP-binding protein Rheb homolog; PREDICTED: GTP-binding protein Rheb; GTP-binding protein Rheb homolog isoform X2	ot	0.5	227	non-exclusive	ot
OG0002533.fa.orthosnap.0	nicalin; nicalin-1	ot	0.5	671	non-exclusive	ot
OG0002582.fa.orthosnap.0	isoleucine--tRNA ligase, cytoplasmic	ot	0.5	1327	non-exclusive	ot
OG0002598.fa.orthosnap.0	arginine/serine-rich protein PNISR isoform X1; myotubularin-related protein DDB_G0290005; actin cytoskeleton-regulatory complex protein PAN1 isoform X1	ot	0.5	332	non-exclusive	ot
OG0002600.fa.orthosnap.0	60S ribosomal protein L13	ot	0.5	223	non-exclusive	ot
OG0002601.fa.orthosnap.0	PREDICTED: probable 28S rRNA (cytosine-C(5))-methyltransferase; probable 28S rRNA (cytosine-C(5))-methyltransferase isoform X1; probable 28S rRNA (cytosine-C(5))-methyltransferase; 28S rRNA (cytosine-C(5))-methyltransferase	ot	0.5	1490	non-exclusive	ot
OG0002605.fa.orthosnap.0	PREDICTED: titin isoform X1; PREDICTED: titin isoform X2	ot	0.0252733582816425	1893	non-exclusive	ot
OG0002623.fa.orthosnap.0	nitric oxide synthase, salivary gland; nitric oxide synthase isoform X1; nitric oxide synthase, salivary gland isoform X1; PREDICTED: nitric oxide synthase, salivary gland isoform X1; nitric oxide synthase, salivary gland isoform X2	ot	0.5	1263	non-exclusive	ot
OG0002626.fa.orthosnap.0	putative phosphatidate phosphatase; putative phosphatidate phosphatase isoform X1; PREDICTED: putative phosphatidate phosphatase isoform X1	ot	1.48860775349171e-05	359	exclusive	ot
OG0002644.fa.orthosnap.0	POC1 centriolar protein homolog B; POC1 centriolar protein homolog A-like; POC1 centriolar protein homolog B-like; POC1 centriolar protein homolog A	ot	0.5	404	non-exclusive	ot
OG0002649.fa.orthosnap.0	histone acetyltransferase KAT8-like; histone acetyltransferase KAT8	ot	0.5	461	non-exclusive	ot
OG0002669.fa.orthosnap.0	sodium channel protein para isoform X1; PREDICTED: paralytic A isoform X1; sodium channel protein para isoform X2; sodium channel protein para isoform X3	ot	0.5	2190	non-exclusive	ot
OG0002676.fa.orthosnap.0	putative hydroxypyruvate isomerase isoform X1; putative hydroxypyruvate isomerase	ot	0.5	263	non-exclusive	ot
OG0002679.fa.orthosnap.0	zygotic gap protein knirps; nuclear receptor subfamily 1 group D member 1-like isoform X1; zygotic gap protein knirps-like; protein embryonic gonad-like	ot	0.5	509	non-exclusive	ot
OG0002685.fa.orthosnap.0	MAGUK p55 subfamily member 6 isoform X1; PREDICTED: MAGUK p55 subfamily member 6 isoform X1; protein PALS2-like; MAGUK p55 subfamily member 6	ot	0.5	879	non-exclusive	ot
OG0002696.fa.orthosnap.0	THO complex subunit 2 isoform X2; TBC1 domain family member 5 homolog A isoform X2; GATA zinc finger domain-containing protein 14-like; LOW QUALITY PROTEIN: O-acetyl-ADP-ribose deacetylase 1-like, partial	ot	0.5	817	non-exclusive	ot
OG0002699.fa.orthosnap.0	glucose dehydrogenase	ot	0.5	630	non-exclusive	ot
OG0002710.fa.orthosnap.0	acetyl-CoA carboxylase isoform X1; PREDICTED: acetyl-CoA carboxylase isoform X1; acetyl-CoA carboxylase, partial	ot	0.5	2497	non-exclusive	ot
OG0002712.fa.orthosnap.0	proteasome subunit alpha type-1; proteasome subunit alpha type-1-like	ot	0.5	288	non-exclusive	ot
OG0002723.fa.orthosnap.0	armadillo segment polarity protein isoform X1	ot	0.5	829	non-exclusive	ot
OG0002743.fa.orthosnap.0	protein unc-13 homolog A isoform X1; PREDICTED: protein unc-13 homolog B isoform X1; protein unc-13 homolog B; protein unc-13 homolog A isoform X2; protein unc-13 homolog A isoform X5	ot	1e-15	3721	exclusive	ot
OG0002744.fa.orthosnap.0	carboxylesterase 5A-like isoform X1; tachykinin-like peptides receptor 86C; tachykinin-like peptides receptor 86C isoform X2	ot	0.5	999	non-exclusive	ot
OG0002764.fa.orthosnap.0	cullin-2 isoform X1; cullin-2	ot	0.5	1169	non-exclusive	ot
OG0002782.fa.orthosnap.0	maternal protein tudor-like isoform X1; maternal protein tudor isoform X1	ot	0.0335792788074688	3084	non-exclusive	ot
OG0002788.fa.orthosnap.0	sodium/hydrogen exchanger 9B2 isoform X1; PREDICTED: mitochondrial sodium/hydrogen exchanger 9B2 isoform X1; sodium/hydrogen exchanger 9B1 isoform X1; sodium/hydrogen exchanger 9B2-like isoform X1	ot	0.5	757	non-exclusive	ot
OG0002801.fa.orthosnap.0	glucose dehydrogenase; PREDICTED: glucose dehydrogenase	ot	0.5	666	non-exclusive	ot
OG0002815.fa.orthosnap.0	PREDICTED: guanine nucleotide-binding protein G(s) subunit alpha; guanine nucleotide-binding protein G(s) subunit alpha isoform X1; guanine nucleotide-binding protein G(s) subunit alpha	ot	0.5	393	non-exclusive	ot
OG0002816.fa.orthosnap.0	rho GTPase-activating protein 11A-like; rho GTPase-activating protein gacF-like isoform X2; PREDICTED: rho GTPase-activating protein 11A; rho GTPase-activating protein gacN-like; LOW QUALITY PROTEIN: rho GTPase-activating protein 11A-like	ot	0.5	1035	non-exclusive	ot
OG0002840.fa.orthosnap.0	parafibromin	ot	0.5	524	non-exclusive	ot
OG0002854.fa.orthosnap.0	mitochondrial import inner membrane translocase subunit Tim8	ot	0.5	96	non-exclusive	ot
OG0002858.fa.orthosnap.0	proton-coupled folate transporter isoform X1; proton-coupled folate transporter-like; proton-coupled folate transporter	ot	7.26190746199841e-08	630	exclusive	ot
OG0002863.fa.orthosnap.0	tRNA-splicing ligase RtcB homolog; RNA-splicing ligase RtcB homolog	ot	0.5	506	non-exclusive	ot
OG0002875.fa.orthosnap.0	plasma membrane calcium-transporting ATPase 2 isoform X1; plasma membrane calcium-transporting ATPase 2-like; PREDICTED: plasma membrane calcium-transporting ATPase 2 isoform X1; plasma membrane calcium-transporting ATPase 2-like isoform X1	ot	0.5	1375	non-exclusive	ot
OG0002877.fa.orthosnap.0	putative tRNA pseudouridine synthase Pus10 isoform X1; putative tRNA pseudouridine synthase Pus10	ot	0.5	531	non-exclusive	ot
OG0002893.fa.orthosnap.0	PREDICTED: HD domain-containing protein 2; HD domain-containing protein 2; 5'-deoxynucleotidase HDDC2	ot	0.5	204	non-exclusive	ot
OG0002912.fa.orthosnap.0	probable serine/threonine-protein kinase DDB_G0278845; protein tilB homolog isoform X1; protein C21orf2 homolog isoform X1; acidic leucine-rich nuclear phosphoprotein 32 family member A isoform X1	ot	0.5	436	non-exclusive	ot
OG0002913.fa.orthosnap.0	UDP-glucose 4-epimerase isoform X1; PREDICTED: UDP-glucose 4-epimerase isoform X1	ot	0.5	393	non-exclusive	ot
OG0002917.fa.orthosnap.0	dipeptidyl peptidase 3; PREDICTED: dipeptidyl peptidase 3	ot	0.5	718	non-exclusive	ot
OG0002941.fa.orthosnap.0	titin; titin isoform X1; titin homolog isoform X1	ot	0.5	6926	non-exclusive	ot
OG0002953.fa.orthosnap.0	GTP-binding protein 10 homolog isoform X3; GTP-binding protein 10 homolog; GTP-binding protein 10 homolog isoform X1; PREDICTED: GTP-binding protein 10 homolog	ot	0.5	532	non-exclusive	ot
OG0002980.fa.orthosnap.0	titin homolog; peroxiredoxin-2; peroxiredoxin-4; peroxiredoxin-4-like	ot	0.5	260	non-exclusive	ot
OG0002991.fa.orthosnap.0	tctex1 domain-containing protein 2-like isoform X1; dynein light chain Tctex-type protein 2B-like; PREDICTED: tctex1 domain-containing protein 2; tctex1 domain-containing protein 2-like	ot	0.5	183	non-exclusive	ot
OG0002995.fa.orthosnap.0	5-oxoprolinase; PREDICTED: 5-oxoprolinase; 5-oxoprolinase isoform X1	ot	0.5	1305	non-exclusive	ot
OG0003003.fa.orthosnap.0	ubiquitin-conjugating enzyme E2Q-like protein 1; ubiquitin-conjugating enzyme E2Q-like protein CG4502; ubiquitin-conjugating enzyme E2Q-like protein CG4502 isoform X2	ot	0.5	258	non-exclusive	ot
OG0003022.fa.orthosnap.0	transmembrane emp24 domain-containing protein 5; transmembrane emp24 domain-containing protein 5-like; PREDICTED: transmembrane emp24 domain-containing protein 5	ot	0.5	234	non-exclusive	ot
OG0003029.fa.orthosnap.0	tetratricopeptide repeat protein 14 homolog; PREDICTED: tetratricopeptide repeat protein 14 homolog isoform X1; tetratricopeptide repeat protein 14 isoform X1; tetratricopeptide repeat protein 14 homolog isoform X1	ot	0.5	1369	non-exclusive	ot
OG0003034.fa.orthosnap.0	ornithine decarboxylase 1-like; ornithine decarboxylase 1; ornithine decarboxylase	ot	0.5	483	non-exclusive	ot
OG0003047.fa.orthosnap.0	THO complex subunit 4-A; THO complex subunit 4; THO complex subunit 4-like; THO complex subunit 4-A isoform X2; PREDICTED: THO complex subunit 4	ot	0.5	289	non-exclusive	ot
OG0003048.fa.orthosnap.0	DNA primase large subunit; DNA primase large subunit-like isoform X1; LOW QUALITY PROTEIN: DNA primase large subunit-like; DNA primase large subunit-like	ot	0.5	1356	non-exclusive	ot
OG0003062.fa.orthosnap.0	fatty acid synthase; fatty acid synthase-like; PREDICTED: fatty acid synthase	ot	0.5	2428	non-exclusive	ot
OG0003075.fa.orthosnap.0	transcription initiation factor TFIID subunit 5; transcription initiation factor TFIID subunit 5-like	ot	0.5	681	non-exclusive	ot
OG0003079.fa.orthosnap.0	DNA polymerase alpha catalytic subunit	ot	0.5	1599	non-exclusive	ot
OG0003095.fa.orthosnap.0	mediator of RNA polymerase II transcription subunit 30-like; mediator of RNA polymerase II transcription subunit 30	ot	0.5	478	non-exclusive	ot
OG0003100.fa.orthosnap.0	succinate dehydrogenase; PREDICTED: succinate dehydrogenase	ot	0.5	668	non-exclusive	ot
OG0003120.fa.orthosnap.0	homeobox protein TGIF2-like isoform X2; homeobox protein TGIF2LX-like isoform X1; homeobox protein TGIF2 isoform X1; homeobox protein Meis3; vismay	ot	0.5	358	non-exclusive	ot
OG0003126.fa.orthosnap.0	RUN domain-containing protein 1; RUN domain-containing protein 1-like	ot	0.5	594	non-exclusive	ot
OG0003133.fa.orthosnap.0	all trans-polyprenyl-diphosphate synthase PDSS2; decaprenyl-diphosphate synthase subunit 2-like	ot	0.5	428	non-exclusive	ot
OG0003140.fa.orthosnap.0	V-type proton ATPase subunit B; PREDICTED: V-type proton ATPase subunit B	ot	0.5	498	non-exclusive	ot
OG0003145.fa.orthosnap.0	spectrin alpha chain isoform X1; PREDICTED: spectrin alpha chain isoform X1	ot	0.5	2451	non-exclusive	ot
OG0003154.fa.orthosnap.0	PREDICTED: eukaryotic translation initiation factor 6; PREDICTED: eukaryotic translation initiation factor 6-like; eukaryotic translation initiation factor 6	ot	0.5	1491	non-exclusive	ot
OG0003157.fa.orthosnap.0	zinc finger protein 354A-like; transcription factor IIIA; PREDICTED: transcription factor IIIA; transcription factor IIIA-like	ot	0.5	365	non-exclusive	ot
OG0003159.fa.orthosnap.0	CAAX prenyl protease 1 homolog; PREDICTED: CAAX prenyl protease 1 homolog	ot	0.5	438	non-exclusive	ot
OG0003164.fa.orthosnap.0	echinoderm microtubule-associated protein-like 2 isoform X1; echinoderm microtubule-associated protein-like 2 isoform X2; PREDICTED: echinoderm microtubule-associated protein-like 2 isoform X1; echinoderm microtubule-associated protein-like 2	ot	0.5	940	non-exclusive	ot
OG0003173.fa.orthosnap.0	tripartite motif-containing protein 3-like; B-box type zinc finger protein ncl-1; brain tumor protein-like; PREDICTED: B-box type zinc finger protein ncl-1 isoform X1; brain tumor protein-like isoform X1	ot	0.182249002475098	1003	non-exclusive	ot
OG0003182.fa.orthosnap.0	stromal interaction molecule homolog isoform X1; stromal interaction molecule homolog; PREDICTED: stromal interaction molecule homolog isoform X1	ot	0.5	932	non-exclusive	ot
OG0003194.fa.orthosnap.0	protein neuralized isoform X1; protein neuralized	ot	0.5	801	non-exclusive	ot
OG0003308.fa.orthosnap.0	testis-specific serine/threonine-protein kinase 3-like; testis-specific serine/threonine-protein kinase 1-like; testis-specific serine/threonine-protein kinase 2-like; PREDICTED: testis-specific serine/threonine-protein kinase 1	ot	0.5	397	non-exclusive	ot
OG0003367.fa.orthosnap.0	autophagy-related protein 9A isoform X1; autophagy-related protein 9A-like; autophagy-related protein 9A; PREDICTED: autophagy-related protein 9A	ot	0.5	794	non-exclusive	ot
OG0003449.fa.orthosnap.0	protein rhomboid isoform X1; protein rhomboid-like isoform X2; protein rhomboid	ot	0.5	327	non-exclusive	ot
OG0003457.fa.orthosnap.0	ATP synthase subunit beta, mitochondrial	ot	0.5	521	non-exclusive	ot
OG0003485.fa.orthosnap.0	semaphorin-2A isoform X1; PREDICTED: semaphorin-2A isoform X1; semaphorin-2A; PREDICTED: semaphorin-2A isoform X2	ot	0.5	749	non-exclusive	ot
OG0003486.fa.orthosnap.0	protein RTF2 homolog; PREDICTED: protein RTF2 homolog; replication termination factor 2	ot	0.5	324	non-exclusive	ot
OG0003531.fa.orthosnap.0	ejaculatory bulb-specific protein 3; PREDICTED: chemosensory protein 7 isoform X1; ejaculatory bulb-specific protein 3-like	ot	0.5	147	non-exclusive	ot
OG0003539.fa.orthosnap.0	lachesin isoform X1; lachesin; PREDICTED: lachesin	ot	0.5	371	non-exclusive	ot
OG0003543.fa.orthosnap.0	rab3 GTPase-activating protein regulatory subunit; rab3 GTPase-activating protein regulatory subunit-like	ot	0.5	1475	non-exclusive	ot
OG0003575.fa.orthosnap.0	exportin-2; PREDICTED: exportin-2	ot	0.5	972	non-exclusive	ot
OG0003607.fa.orthosnap.0	AP-1 complex subunit mu-1	ot	0.5	478	non-exclusive	ot
OG0003620.fa.orthosnap.0	sodium channel protein Nach-like; PREDICTED: sodium channel protein Nach isoform X1; sodium channel protein Nach	ot	0.5	834	non-exclusive	ot
OG0003632.fa.orthosnap.0	AGAP007760-PA; PREDICTED: desumoylating isopeptidase 1	ot	0.5	1081	non-exclusive	ot
OG0003678.fa.orthosnap.0	estrogen sulfotransferase isoform X1; PREDICTED: estrogen sulfotransferase; sulfotransferase 1C4; sulfotransferase 1C4 isoform X1	ot	0.5	369	non-exclusive	ot
OG0003747.fa.orthosnap.0	AGAP002316-PA	ot	0.5	745	non-exclusive	ot
OG0003780.fa.orthosnap.0	CUB and sushi domain-containing protein 3; sushi, von Willebrand factor type A, EGF and pentraxin domain-containing protein 1; CUB and sushi domain-containing protein 2; PREDICTED: sushi, von Willebrand factor type A, EGF and pentraxin domain-containing protein 1	ot	0.5	1337	non-exclusive	ot
OG0003802.fa.orthosnap.0	replication protein A 32 kDa subunit; replication protein A 32 kDa subunit isoform X1	ot	0.5	274	non-exclusive	ot
OG0003848.fa.orthosnap.0	cullin-4A isoform X1; cullin-4A; PREDICTED: cullin-4A	ot	0.244830219441092	808	non-exclusive	ot
OG0003852.fa.orthosnap.0	ras-like protein 3; ras-related protein Rap1; PREDICTED: ras-like protein 3	ot	0.5	184	non-exclusive	ot
OG0003861.fa.orthosnap.0	homeobox protein DBX1; homeobox protein DBX1-A; homeobox protein bagpipe; homeobox protein DBX1 isoform X1	ot	2.1848598580461e-12	451	exclusive	ot
OG0003884.fa.orthosnap.0	PREDICTED: tumor protein p53-inducible nuclear protein 2; tumor protein p53-inducible nuclear protein 1; tumor protein p53-inducible nuclear protein 2	ot	0.5	509	non-exclusive	ot
OG0003892.fa.orthosnap.0	peptide chain release factor 1-like, mitochondrial	ot	0.5	410	non-exclusive	ot
OG0003907.fa.orthosnap.0	testis-specific serine/threonine-protein kinase 3; testis-specific serine/threonine-protein kinase 2-like; PREDICTED: testis-specific serine/threonine-protein kinase 3; testis-specific serine/threonine-protein kinase 2	ot	0.5	446	non-exclusive	ot
OG0003926.fa.orthosnap.0	PREDICTED: transcription elongation factor SPT6 isoform X1; transcription elongation factor SPT6 isoform X2; transcription elongation factor SPT6 isoform X1; transcription elongation factor SPT6	ot	0.5	1865	non-exclusive	ot
OG0003938.fa.orthosnap.0	N-acetylneuraminate 9-O-acetyltransferase; PREDICTED: CAS1 domain-containing protein 1	ot	0.5	874	non-exclusive	ot
OG0003999.fa.orthosnap.0	fumarylacetoacetate hydrolase domain-containing protein 2 isoform X1; fumarylacetoacetate hydrolase domain-containing protein 2A; fumarylacetoacetate hydrolase domain-containing protein 2; PREDICTED: fumarylacetoacetate hydrolase domain-containing protein 2A isoform X2	ot	0.5	332	non-exclusive	ot
OG0004015.fa.orthosnap.0	retinol dehydrogenase 14; retinol dehydrogenase 12-like	ot	0.5	399	non-exclusive	ot
OG0004035.fa.orthosnap.0	mycosubtilin synthase subunit C isoform X3; PREDICTED: mycosubtilin synthase subunit C; zwittermicin A synthase ZmaJ	ot	0.5	873	non-exclusive	ot
OG0004041.fa.orthosnap.0	calcium release-activated calcium channel protein 1 isoform X2; calcium release-activated calcium channel protein 1; calcium release-activated calcium channel protein 1-like	ot	1.25027654251773e-07	287	non-exclusive	ot
OG0004078.fa.orthosnap.0	KN motif and ankyrin repeat domain-containing protein 2-like isoform X1; KN motif and ankyrin repeat domain-containing protein 1; KN motif and ankyrin repeat domain-containing protein 2 isoform X1; PREDICTED: KN motif and ankyrin repeat domain-containing protein 2; KN motif and ankyrin repeat domain-containing protein 1-like	ot	0.5	1119	non-exclusive	ot
OG0004082.fa.orthosnap.0	yrdC domain-containing protein, mitochondrial; threonylcarbamoyl-AMP synthase	ot	0.5	363	non-exclusive	ot
OG0004098.fa.orthosnap.0	protein jagged-1b; protein jagged-1b isoform X1; PREDICTED: protein jagged-1b isoform X1	ot	0.26387607741473	1485	non-exclusive	ot
OG0004099.fa.orthosnap.0	LOW QUALITY PROTEIN: proteasome subunit alpha type-7-1-like; proteasome subunit alpha type-7-1	ot	0.5	249	non-exclusive	ot
OG0004123.fa.orthosnap.0	peroxiredoxin-6; PREDICTED: peroxiredoxin-6	ot	0.5	233	non-exclusive	ot
OG0004158.fa.orthosnap.0	ATP synthase subunit b, mitochondrial	ot	0.5	540	non-exclusive	ot
OG0004162.fa.orthosnap.0	probable phosphorylase b kinase regulatory subunit alpha; PREDICTED: probable phosphorylase b kinase regulatory subunit alpha isoform X1; probable phosphorylase b kinase regulatory subunit alpha isoform X1	ot	0.5	1389	non-exclusive	ot
OG0004182.fa.orthosnap.0	valine--tRNA ligase isoform X3; valine--tRNA ligase; PREDICTED: valine--tRNA ligase	ot	0.5	1058	non-exclusive	ot
OG0004200.fa.orthosnap.0	intraflagellar transport protein 80 homolog; PREDICTED: intraflagellar transport protein 80 homolog	ot	0.5	930	non-exclusive	ot
OG0004204.fa.orthosnap.0	nascent polypeptide-associated complex subunit alpha, muscle-specific form isoform X1; triadin-like, partial; nascent polypeptide-associated complex subunit alpha, muscle-specific form isoform X2	ot	0.5	1508	non-exclusive	ot
OG0004221.fa.orthosnap.0	small nuclear ribonucleoprotein-associated protein B-like; small nuclear ribonucleoprotein-associated protein B; PREDICTED: small nuclear ribonucleoprotein-associated protein B	ot	0.5	216	non-exclusive	ot
OG0004246.fa.orthosnap.0	PREDICTED: ran-binding protein 9 isoform X3; ran-binding protein 9; ran-binding protein 9 isoform X1	ot	0.5	679	non-exclusive	ot
OG0004249.fa.orthosnap.0	neurocalcin homolog; neurocalcin homolog isoform X1	ot	0.5	191	non-exclusive	ot
OG0004312.fa.orthosnap.0	calcium uptake protein 3, mitochondrial isoform X1; calcium uptake protein 3, mitochondrial-like isoform X1; PREDICTED: calcium uptake protein 3, mitochondrial isoform X1	ot	0.5	493	non-exclusive	ot
OG0004439.fa.orthosnap.0	pericentriolar material 1 protein isoform X1; PREDICTED: pericentriolar material 1 protein isoform X1	ot	0.5	1845	non-exclusive	ot
OG0004501.fa.orthosnap.0	tyrosine--tRNA ligase, cytoplasmic isoform X1; tyrosine--tRNA ligase, cytoplasmic; tyrosine--tRNA ligase, cytoplasmic-like	ot	0.5	687	non-exclusive	ot
OG0004505.fa.orthosnap.0	monocarboxylate transporter 14 isoform X1; monocarboxylate transporter 7 isoform X1; monocarboxylate transporter 5; monocarboxylate transporter 4-like isoform X1; PREDICTED: monocarboxylate transporter 12-B	ot	0.5	833	non-exclusive	ot
OG0004569.fa.orthosnap.0	60S ribosomal protein L7	ot	0.5	265	non-exclusive	ot
OG0004579.fa.orthosnap.0	mitochondrial glycine transporter A isoform X1; mitochondrial glycine transporter A-like isoform X1; solute carrier family 25 member 38-A isoform X1; solute carrier family 25 member 38-A-like isoform X1	ot	3.93297631209031e-05	341	exclusive	ot
OG0004587.fa.orthosnap.0	U6 small nuclear RNA (adenine-(43)-N(6))-methyltransferase; PREDICTED: methyltransferase-like protein 16 homolog	ot	0.5	523	non-exclusive	ot
OG0004611.fa.orthosnap.0	homeobox protein extradenticle isoform X1; homeobox protein extradenticle	ot	0.5	380	non-exclusive	ot
OG0004629.fa.orthosnap.0	ethanolamine-phosphate cytidylyltransferase; ethanolamine-phosphate cytidylyltransferase isoform X1; PREDICTED: ethanolamine-phosphate cytidylyltransferase	ot	0.5	391	non-exclusive	ot
OG0004645.fa.orthosnap.0	A disintegrin and metalloproteinase with thrombospondin motifs 6-like; A disintegrin and metalloproteinase with thrombospondin motifs 12-like; PREDICTED: A disintegrin and metalloproteinase with thrombospondin motifs 7; A disintegrin and metalloproteinase with thrombospondin motifs 12 isoform X1	ot	0.5	1145	non-exclusive	ot
OG0004646.fa.orthosnap.0	PREDICTED: growth arrest-specific protein 8 isoform X1; growth arrest-specific protein 8; dynein regulatory complex subunit 4-like; dynein regulatory complex subunit 4	ot	0.5	477	non-exclusive	ot
OG0004650.fa.orthosnap.0	PREDICTED: LOW QUALITY PROTEIN: protein kinase C-like; protein kinase C	ot	0.5	749	non-exclusive	ot
OG0004658.fa.orthosnap.0	zinc finger protein 2-like; zinc finger protein 615-like; PREDICTED: zinc finger protein 2 homolog; zinc finger protein 454 isoform X1; zinc finger protein 768	ot	0.5	687	non-exclusive	ot
OG0004695.fa.orthosnap.0	PREDICTED: piezo-type mechanosensitive ion channel component isoform X1; piezo-type mechanosensitive ion channel component isoform X1; piezo-type mechanosensitive ion channel component isoform X4	ot	0.5	2969	non-exclusive	ot
OG0004741.fa.orthosnap.0	PREDICTED: uridine 5'-monophosphate synthase; uridine 5'-monophosphate synthase	ot	0.5	484	non-exclusive	ot
OG0004745.fa.orthosnap.0	ankyrin repeat domain-containing protein 39; PREDICTED: ankyrin repeat domain-containing protein 39 isoform X1; ankyrin repeat domain-containing protein 39-like	ot	0.5	257	non-exclusive	ot
OG0004830.fa.orthosnap.0	RNA-binding protein 8A-like; RNA-binding protein 8A; PREDICTED: RNA-binding protein 8A	ot	0.5	200	non-exclusive	ot
OG0004855.fa.orthosnap.0	probable beta-tubulin polyglutamylase isoform X1; tubulin polyglutamylase TTLL4 isoform X1; tubulin polyglutamylase TTLL4-like isoform X1; tubulin monoglutamylase TTLL4 isoform X1	ot	0.5	1414	non-exclusive	ot
OG0004859.fa.orthosnap.0	bone morphogenetic protein receptor type-1B-like; bone morphogenetic protein receptor type-1B isoform X1; PREDICTED: bone morphogenetic protein receptor type-1B isoform X1	ot	0.5	510	non-exclusive	ot
OG0004887.fa.orthosnap.0	ras-related protein Rab-1A-like; ras-related protein Rab-1A; PREDICTED: ras-related protein Rab-1A	ot	0.5	202	non-exclusive	ot
OG0004889.fa.orthosnap.0	UMP-CMP kinase-like; UMP-CMP kinase; PREDICTED: UMP-CMP kinase; UMP-CMP kinase isoform X2	ot	0.5	262	non-exclusive	ot
OG0004926.fa.orthosnap.0	DNA excision repair protein ERCC-6-like; DNA excision repair protein ERCC-6-like isoform X2; DNA repair protein rhp26-like	ot	0.5	1223	non-exclusive	ot
OG0004938.fa.orthosnap.0	PREDICTED: glutamate dehydrogenase, mitochondrial; glutamate dehydrogenase, mitochondrial; glutamate dehydrogenase, mitochondrial isoform X1	ot	0.5	558	non-exclusive	ot
OG0004939.fa.orthosnap.0	filaggrin; lateral signaling target protein 2 homolog	ot	0.5	710	non-exclusive	ot
OG0004984.fa.orthosnap.0	tubby-related protein 4 isoform X1; tubby-related protein 4; PREDICTED: tubby-related protein 4	ot	0.5	1484	non-exclusive	ot
OG0005004.fa.orthosnap.0	PREDICTED: 26S protease regulatory subunit 8 isoform X1; 26S proteasome regulatory subunit 8 isoform X1; 26S proteasome regulatory subunit 8	ot	0.5	405	non-exclusive	ot
OG0005008.fa.orthosnap.0	UPF0046 protein T07D4.2 isoform X1; UPF0046 protein C25E10.12; UPF0046 protein T07D4.2; PREDICTED: metallophosphoesterase domain-containing protein 1; metallophosphoesterase domain-containing protein 1	ot	0.5	302	non-exclusive	ot
OG0005027.fa.orthosnap.0	protein FAM102A isoform X2; protein FAM102B isoform X2; protein FAM102B isoform X3	ot	0.5	1035	non-exclusive	ot
OG0005031.fa.orthosnap.0	isocitrate dehydrogenase	ot	0.5	427	non-exclusive	ot
OG0005050.fa.orthosnap.0	phospholipid scramblase 2-like isoform X1; phospholipid scramblase 2 isoform X1; phospholipid scramblase 1-like isoform X1	ot	0.5	394	non-exclusive	ot
OG0005066.fa.orthosnap.0	calcium/calmodulin-dependent protein kinase type 1 isoform X1; calcium/calmodulin-dependent protein kinase type 1	ot	0.5	367	non-exclusive	ot
OG0005129.fa.orthosnap.0	PHD and RING finger domain-containing protein 1; RING-box protein 1A	ot	0.5	113	non-exclusive	ot
OG0005135.fa.orthosnap.0	protein held out wings isoform X1; held out wings; protein held out wings	ot	0.5	381	non-exclusive	ot
OG0005147.fa.orthosnap.0	mitochondrial 2-oxodicarboxylate carrier-like; mitochondrial 2-oxodicarboxylate carrier isoform X1; mitochondrial 2-oxodicarboxylate carrier; PREDICTED: mitochondrial 2-oxodicarboxylate carrier	ot	0.5	332	non-exclusive	ot
OG0005166.fa.orthosnap.0	SIN3-HDAC complex-associated factor isoform X1; SIN3-HDAC complex-associated factor; protein FAM60A	ot	0.5	369	non-exclusive	ot
OG0005175.fa.orthosnap.0	transmembrane 9 superfamily member 4; PREDICTED: transmembrane 9 superfamily member 4	ot	0.5	642	non-exclusive	ot
OG0005179.fa.orthosnap.0	ATP-binding cassette sub-family D member 3; ATP-binding cassette sub-family D member 3-like; PREDICTED: ATP-binding cassette sub-family D member 3	ot	0.5	660	non-exclusive	ot
OG0005202.fa.orthosnap.0	cytochrome c oxidase assembly protein COX15 homolog; PREDICTED: cytochrome c oxidase assembly protein COX15 homolog	ot	0.5	433	non-exclusive	ot
OG0005223.fa.orthosnap.0	26S proteasome non-ATPase regulatory subunit 6	ot	0.5	389	non-exclusive	ot
OG0005225.fa.orthosnap.0	meiosis-specific nuclear structural protein 1-like; meiosis-specific nuclear structural protein 1	ot	0.5	937	non-exclusive	ot
OG0005234.fa.orthosnap.0	guanine nucleotide exchange factor, putative; ras guanine nucleotide exchange factor M-like, partial	ot	0.5	1006	non-exclusive	ot
OG0005372	merlin	ot	0.5	623	non-exclusive	ot
OG0005373	trichohyalin-like; stress response protein nst1; trichohyalin isoform X3	ot	0.0236735059236439	1159	exclusive	ot
OG0005374	PREDICTED: DDB1- and CUL4-associated factor 7 isoform X1; DDB1- and CUL4-associated factor 7 isoform X1; DDB1- and CUL4-associated factor 7	ot	0.5	364	non-exclusive	ot
OG0005375	PREDICTED: probable E3 ubiquitin-protein ligase HERC4 isoform X1; probable E3 ubiquitin-protein ligase HERC4 isoform X1; probable E3 ubiquitin-protein ligase HERC4	ot	0.5	1496	non-exclusive	ot
OG0005376	cathepsin L1-like; trafficking protein particle complex subunit 5; PREDICTED: trafficking protein particle complex subunit 5	ot	0.5	558	non-exclusive	ot
OG0005377	transcription initiation factor TFIID subunit 3 isoform X1; transcription initiation factor TFIID subunit 3; PREDICTED: transcription initiation factor TFIID subunit 3 isoform X1	ot	0.5	1160	non-exclusive	ot
OG0005379	dopamine receptor 1; PREDICTED: dopamine receptor 1 isoform X1	ot	0.5	497	non-exclusive	ot
OG0005380	ecdysone receptor isoform X1; PREDICTED: ecdysone receptor isoform X1; ecdysone receptor isoform X4	ot	0.5	603	non-exclusive	ot
OG0005381	pseudouridylate synthase 1 homolog; tRNA pseudouridine synthase A; tRNA pseudouridine synthase A isoform X1; tRNA pseudouridine synthase A-like	ot	0.5	477	non-exclusive	ot
OG0005382	probable DNA-directed RNA polymerases I and III subunit RPAC2; PREDICTED: probable DNA-directed RNA polymerases I and III subunit RPAC2; probable DNA-directed RNA polymerases I and III subunit RPAC2 isoform X2	ot	0.5	109	non-exclusive	ot
OG0005383	caskin-1 isoform X1; caskin-2 isoform X1; caskin-1 isoform X2	ot	0.5	925	non-exclusive	ot
OG0005386	serine/threonine-protein kinase PAK mbt	ot	1.12086899883389e-14	600	non-exclusive	ot
OG0005387	methionine--tRNA ligase, mitochondrial-like; methionine--tRNA ligase, mitochondrial; PREDICTED: methionine--tRNA ligase, mitochondrial isoform X1	ot	0.5	596	non-exclusive	ot
OG0005388	liprin-beta-2 isoform X3; liprin-beta-2 isoform X1; liprin-beta-1 isoform X1	ot	0.5	1315	non-exclusive	ot
OG0005389	DNA polymerase subunit gamma-1, mitochondrial; DNA polymerase subunit gamma-1, mitochondrial isoform X1; PREDICTED: DNA polymerase subunit gamma-1, mitochondrial isoform X1	ot	0.5	1360	non-exclusive	ot
OG0005390	tryptophan--tRNA ligase, cytoplasmic; PREDICTED: tryptophan--tRNA ligase, cytoplasmic	ot	0.5	414	non-exclusive	ot
OG0005391	mitochondrial-processing peptidase subunit beta; PREDICTED: mitochondrial-processing peptidase subunit beta	ot	0.5	485	non-exclusive	ot
OG0005392	vacuolar protein sorting-associated protein 37B	ot	0.5	245	non-exclusive	ot
OG0005395	glutamic acid-rich protein-like isoform X1; DNA ligase 1 isoform X1; DNA ligase 1; DNA ligase 1-like; PREDICTED: DNA ligase 1 isoform X1	ot	0.5	868	non-exclusive	ot
OG0005396	calcium release-activated calcium channel protein 1 isoform X1; calcium release-activated calcium channel protein 1-like isoform X1; calcium release-activated calcium channel protein 1-like; calcium release-activated calcium channel protein 1	ot	0.5	416	non-exclusive	ot
OG0005398	dnaJ homolog subfamily B member 6 isoform X1; PREDICTED: dnaJ homolog subfamily B member 6 isoform X1	ot	0.5	310	non-exclusive	ot
OG0005401	PREDICTED: putative mediator of RNA polymerase II transcription subunit 24	ot	0.5	415	non-exclusive	ot
OG0005402	protein Dr1	ot	0.5	175	non-exclusive	ot
OG0005403	PREDICTED: maf-like protein CLL_A0561; dTTP/UTP pyrophosphatase	ot	0.5	211	non-exclusive	ot
OG0005404	protein abrupt isoform X1; protein abrupt-like isoform X1; protein abrupt; protein abrupt-like; PREDICTED: protein abrupt isoform X1	ot	0.5	772	non-exclusive	ot
OG0005405	cysteine/serine-rich nuclear protein 1-like; cysteine/serine-rich nuclear protein 3 isoform X1	ot	0.5	945	non-exclusive	ot
OG0005406	PREDICTED: protein spinster isoform X2; protein spinster isoform X1; protein spinster isoform X2; protein spinster isoform X3	ot	0.0537331693370484	716	non-exclusive	ot
OG0005407	protein HID1; protein HID1 isoform X1	ot	1e-15	887	exclusive	ot
OG0005409	PREDICTED: switch-associated protein 70 isoform X1; switch-associated protein 70; switch-associated protein 70-like; switch-associated protein 70 isoform X1	ot	0.5	549	non-exclusive	ot
OG0005410	patched domain-containing protein 3; PREDICTED: patched domain-containing protein 3	ot	0.5	1102	non-exclusive	ot
OG0005411	SUZ domain-containing protein 1; SUZ domain-containing protein 1 isoform X1	ot	0.5	208	non-exclusive	ot
OG0005412	anti-sigma-I factor RsgI isoform X1; coiled-coil domain-containing protein 74A-like isoform X1; coiled-coil domain-containing protein 92; PREDICTED: keratin, type I cytoskeletal 9-like isoform X3	ot	0.5	432	non-exclusive	ot
OG0005413	pancreatic triacylglycerol lipase; pancreatic triacylglycerol lipase-like; PREDICTED: pancreatic triacylglycerol lipase	ot	0.5	572	non-exclusive	ot
OG0005415	myosin heavy chain, muscle isoform X1; PREDICTED: myosin heavy chain, muscle isoform X1; myosin heavy chain, muscle isoform X6	ot	0.5	2300	non-exclusive	ot
OG0005416	PREDICTED: acetylcholinesterase 2 isoform X1; acetylcholinesterase; acetylcholinesterase-like	ot	0.5	633	non-exclusive	ot
OG0005417	putative inorganic phosphate cotransporter isoform X1; putative inorganic phosphate cotransporter	ot	1.32615439877059e-05	527	exclusive	ot
OG0005418	acyl carrier protein, mitochondrial isoform X2; acyl carrier protein, mitochondrial isoform X1; mitochondrial acyl carrier protein 1 isoform A	ot	0.5	217	non-exclusive	ot
OG0005419	G-protein coupled receptor 161 isoform X1; PREDICTED: G-protein coupled receptor 161; histamine H2 receptor-like; QRFP-like peptide receptor isoform X2	ot	0.5	655	non-exclusive	ot
OG0005420	glutathione hydrolase 1 proenzyme isoform X1; scoloptoxin SSD14 isoform X1; scoloptoxin SSD14-like isoform X1; PREDICTED: gamma-glutamyltranspeptidase 1 isoform X1	ot	0.5	684	non-exclusive	ot
OG0005423	trifunctional purine biosynthetic protein adenosine-3 isoform X4; trifunctional purine biosynthetic protein adenosine-3; trifunctional purine biosynthetic protein adenosine-3 isoform X1; PREDICTED: trifunctional purine biosynthetic protein adenosine-3	ot	0.5	1015	non-exclusive	ot
OG0005424	translocation protein SEC62 isoform X1; translocation protein SEC62 isoform X2; translocation protein SEC62	ot	0.5	439	non-exclusive	ot
OG0005425	tetratricopeptide repeat protein 36 homolog; PREDICTED: tetratricopeptide repeat protein 36 homolog	ot	0.5	191	non-exclusive	ot
OG0005426	tRNA (uracil-5-)-methyltransferase homolog A; tRNA (uracil-5-)-methyltransferase homolog A isoform X1; PREDICTED: tRNA (uracil-5-)-methyltransferase homolog A isoform X1	ot	0.5	598	non-exclusive	ot
OG0005427	PREDICTED: DDB1- and CUL4-associated factor 13 isoform X1; DDB1- and CUL4-associated factor 13	ot	0.5	450	non-exclusive	ot
OG0005428	MOXD1 homolog 2; PREDICTED: MOXD1 homolog 2	ot	0.5	775	non-exclusive	ot
OG0005429	protein phosphatase 1 regulatory subunit 7 isoform X1; protein phosphatase 1 regulatory subunit 7-like isoform X1; protein phosphatase 1 regulatory subunit 7	ot	0.5	328	non-exclusive	ot
OG0005431	segmentation protein Runt; PREDICTED: segmentation protein Runt	ot	0.5	429	non-exclusive	ot
OG0005432	runt-related transcription factor 3 isoform X1; runt-related transcription factor 2; runt-related transcription factor 3-like; PREDICTED: runt-related transcription factor 2 isoform X1	ot	0.5	527	non-exclusive	ot
OG0005433	runt-related transcription factor 1-like; runt-related transcription factor 1; segmentation protein Runt-like; runt-related transcription factor 3	ot	0.5	511	non-exclusive	ot
OG0005434	PREDICTED: actin-interacting protein 1 isoform X1; actin-interacting protein 1	ot	0.5	604	non-exclusive	ot
OG0005435	homeotic protein ultrabithorax isoform X1; homeotic protein ultrabithorax; homeotic protein ultrabithorax-like; PREDICTED: ultrabithorax isoform X1	ot	0.5	337	non-exclusive	ot
OG0005436	homeobox protein Hox-D9 isoform X1; homeobox protein abdominal-B isoform X1; homeobox protein abdominal-B-like; homeobox protein abdominal-B-like isoform X2	ot	0.5	536	non-exclusive	ot
OG0005437	protein arginine N-methyltransferase 1 isoform X1; protein arginine N-methyltransferase 1; protein arginine N-methyltransferase 1-like	ot	0.5	554	non-exclusive	ot
OG0005440	protocadherin Fat 2-like; protocadherin Fat 4; protocadherin-23; cadherin EGF LAG seven-pass G-type receptor 2-like; PREDICTED: protocadherin beta-12	ot	0.5	1166	non-exclusive	ot
OG0005442	transmembrane protein 256 homolog; transmembrane protein 256-like; PREDICTED: transmembrane protein 256 homolog	ot	0.5	171	non-exclusive	ot
OG0005443	hyccin-like; hyccin; hyccin isoform X1; PREDICTED: hyccin isoform X1	ot	0.5	458	non-exclusive	ot
OG0005445	nuclear pore complex protein Nup214; nuclear pore complex protein Nup214-like; nuclear pore complex protein Nup214 isoform X1	ot	1e-15	3282	exclusive	ot
OG0005446	ribosome biogenesis protein WDR12 homolog	ot	0.5	428	non-exclusive	ot
OG0005447	RNA binding protein fox-1 homolog 1-like isoform X1; RNA binding protein fox-1 homolog 3 isoform X1; RNA binding protein fox-1 homolog 1 isoform X1	ot	0.5	570	non-exclusive	ot
OG0005449	histone deacetylase 7; histone deacetylase 5; PREDICTED: histone deacetylase 7; histone deacetylase 7 isoform X1	ot	0.5	858	non-exclusive	ot
OG0005450	Golgi reassembly-stacking protein 2; PREDICTED: Golgi reassembly-stacking protein 2	ot	0.5	581	non-exclusive	ot
OG0005451	GPALPP motifs-containing protein 1; PREDICTED: GPALPP motifs-containing protein 1	ot	0.5	733	non-exclusive	ot
OG0005452	PR domain zinc finger protein 15 isoform X1; PR domain zinc finger protein 15-like; zinc finger protein 197-like; zinc finger protein 568-like isoform X2	ot	0.5	1060	non-exclusive	ot
OG0005454	PHD finger protein 20 isoform X3; PHD finger protein 20	ot	0.5	1305	non-exclusive	ot
OG0005455	peptidyl-prolyl cis-trans isomerase NIMA-interacting 4; PREDICTED: peptidyl-prolyl cis-trans isomerase NIMA-interacting 4; peptidyl-prolyl cis-trans isomerase NIMA-interacting 4 isoform X1	ot	0.190813776751484	131	non-exclusive	ot
OG0005456	cohesin subunit SA-1	ot	0.5	1150	non-exclusive	ot
OG0005457	NHL repeat-containing protein 2; PREDICTED: NHL repeat-containing protein 2 isoform X1; NHL repeat-containing protein 2 isoform X1; NHL repeat-containing protein 2-like	ot	0.00015699573668128	992	non-exclusive	ot
OG0005458	nucleolysin TIAR-like; PREDICTED: nucleolysin TIA-1 isoform p40 isoform X1; nucleolysin TIA-1 isoform X1; cytotoxic granule associated RNA binding protein TIA1 isoform X3; nucleolysin TIA-1 isoform X5	ot	0.5	398	non-exclusive	ot
OG0005459	nodal modulator 1; nodal modulator 3	ot	0.5	1437	non-exclusive	ot
OG0005460	PREDICTED: protein ariadne-2; potential E3 ubiquitin-protein ligase ariadne-2	ot	0.5	487	non-exclusive	ot
OG0005461	PREDICTED: putative lysozyme-like protein isoform X1; PREDICTED: putative lysozyme-like protein isoform X2	ot	0.5	446	non-exclusive	ot
OG0005463	lysosomal-associated transmembrane protein 4B-like	ot	1.39698550830273e-13	161	exclusive	ot
OG0005464	PREDICTED: heat shock 70 kDa protein 4 isoform X1; heat shock 70 kDa protein 4 isoform X1; 97 kDa heat shock protein isoform X1; heat shock 70 kDa protein 4L isoform X1	ot	0.5	861	non-exclusive	ot
OG0005465	PREDICTED: DNA-directed RNA polymerase I subunit rpa1 isoform X1; ankyrin repeat domain-containing protein 17; DNA-directed RNA polymerase I subunit rpa1 isoform X3	ot	0.5	542	non-exclusive	ot
OG0005466	transcriptional activator/repressor GIS1; transcription factor 20-like; zinc finger protein 236; hydrogen peroxide stress regulator 1; B-cell lymphoma 6 protein homolog	ot	0.5	1156	non-exclusive	ot
OG0005467	ras-associated and pleckstrin homology domains-containing protein 1-like isoform X1; ras-associated and pleckstrin homology domains-containing protein 1 isoform X1; PREDICTED: amyloid beta A4 precursor protein-binding family B member 1-interacting protein isoform X1; ras-associated and pleckstrin homology domains-containing protein 1 isoform X3	ot	0.0589967257616852	1258	non-exclusive	ot
OG0005468	synaptic vesicular amine transporter; synaptic vesicular amine transporter isoform X1; PREDICTED: synaptic vesicular amine transporter	ot	0.5	516	non-exclusive	ot
OG0005469	PREDICTED: homeobox protein HMX3; homeobox protein zampogna-like; homeobox protein zampogna; homeobox protein Nkx-2.5-like	ot	0.5	285	non-exclusive	ot
OG0005470	cilia- and flagella-associated protein 58-like; PREDICTED: cilia- and flagella-associated protein 58; cilia- and flagella-associated protein 58	ot	0.5	1175	non-exclusive	ot
OG0005472	TNF receptor-associated factor 4 isoform X1	ot	0.5	477	non-exclusive	ot
OG0005473	T-cell leukemia homeobox protein 3-like isoform X1; T-cell leukemia homeobox protein 3; T-cell leukemia homeobox protein 3-like	ot	0.5	348	non-exclusive	ot
OG0005475	lateral signaling target protein 2 homolog isoform X1; lateral signaling target protein 2 homolog	ot	0.5	912	non-exclusive	ot
OG0005478	major royal jelly protein 1-like; protein yellow-like; protein yellow	ot	0.5	597	non-exclusive	ot
OG0005479	2-hydroxyacyl-CoA lyase 1; 2-hydroxyacyl-CoA lyase 1 isoform X1; PREDICTED: 2-hydroxyacyl-CoA lyase 1	ot	0.5	719	non-exclusive	ot
OG0005482	serine/threonine-protein phosphatase PGAM5, mitochondrial isoform X1; serine/threonine-protein phosphatase PGAM5, mitochondrial-like isoform X1; serine/threonine-protein phosphatase Pgam5, mitochondrial isoform X1	ot	0.5	287	non-exclusive	ot
OG0005487	dolichyl-diphosphooligosaccharide--protein glycosyltransferase subunit 2; PREDICTED: dolichyl-diphosphooligosaccharide--protein glycosyltransferase subunit 2	ot	0.5	617	non-exclusive	ot
OG0005488	transmembrane protein 268 isoform X1; PREDICTED: transmembrane protein C9orf91-like isoform X1	ot	0.5	542	non-exclusive	ot
OG0005489	BTB/POZ domain-containing protein 17 isoform X1; PREDICTED: BTB/POZ domain-containing protein 17 isoform X1	ot	0.5	539	non-exclusive	ot
OG0005490	microspherule protein 1; microspherule protein 1 isoform X1; PREDICTED: microspherule protein 1 isoform X1	ot	0.5	489	non-exclusive	ot
OG0005491	PREDICTED: thiamin pyrophosphokinase 1 isoform X1; thiamin pyrophosphokinase 1 isoform X1; thiamin pyrophosphokinase 1	ot	0.0101538464394978	284	exclusive	ot
OG0005493	methylosome subunit pICln; methylosome subunit pICln-like isoform X2	ot	0.5	282	non-exclusive	ot
OG0005494	chymotrypsin-C-like; tryptase beta-2; chymotrypsin-like elastase family member 2A; chymotrypsinogen B-like; trypsin-1-like	ot	0.5	301	non-exclusive	ot
OG0005495	coatomer subunit beta; PREDICTED: coatomer subunit beta	ot	0.5	960	non-exclusive	ot
OG0005496	troponin T, skeletal muscle isoform X1; troponin T isoform X1	ot	0.11034877468195	417	non-exclusive	ot
OG0005497	disintegrin and metalloproteinase domain-containing protein 10; disintegrin and metalloproteinase domain-containing protein 10-like; PREDICTED: disintegrin and metalloproteinase domain-containing protein 10	ot	0.5	1026	non-exclusive	ot
OG0005498	high-affinity choline transporter 1	ot	1e-15	608	exclusive	ot
OG0005499	abl interactor 2; abl interactor 2 isoform X1; PREDICTED: abl interactor 2	ot	0.5	531	non-exclusive	ot
OG0005500	regulator of nonsense transcripts 2; PREDICTED: regulator of nonsense transcripts 2	ot	0.5	1161	non-exclusive	ot
OG0005501	phospholipid transfer protein C2CD2L isoform X1; phospholipid transfer protein C2CD2L isoform X2	ot	0.5	996	non-exclusive	ot
OG0005502	serine-rich adhesin for platelets	ot	0.5	1135	non-exclusive	ot
OG0005506	lysophospholipid acyltransferase 5; lysophospholipid acyltransferase 5 isoform X1	ot	0.5	517	non-exclusive	ot
OG0005507	vacuolar protein sorting-associated protein 53 homolog	ot	0.5	826	non-exclusive	ot
OG0005508	FAST kinase domain-containing protein 5, mitochondrial isoform X1; FAST kinase domain-containing protein 5, mitochondrial; PREDICTED: FAST kinase domain-containing protein 5	ot	0.5	798	non-exclusive	ot
OG0005510	thioredoxin-related transmembrane protein 2 homolog; PREDICTED: thioredoxin-related transmembrane protein 2 homolog	ot	0.5	268	non-exclusive	ot
OG0005511	cell cycle checkpoint control protein RAD9A-like; cell cycle checkpoint control protein RAD9A isoform X1; cell cycle checkpoint control protein RAD9A; PREDICTED: cell cycle checkpoint control protein RAD9A	ot	0.5	458	non-exclusive	ot
OG0005512	sorting nexin-4; sorting nexin-4-like; PREDICTED: sorting nexin-4 isoform X1	ot	0.5	427	non-exclusive	ot
OG0005513	WW domain-containing oxidoreductase; WW domain-containing oxidoreductase isoform X1; PREDICTED: WW domain-containing oxidoreductase	ot	0.5	419	non-exclusive	ot
OG0005514	thyroid receptor-interacting protein 6; LOW QUALITY PROTEIN: thyroid receptor-interacting protein 6; thyroid receptor-interacting protein 6 isoform X1; lipoma-preferred partner homolog isoform X1	ot	0.5	693	non-exclusive	ot
OG0005515	AP-3 complex subunit delta; AP-3 complex subunit delta-1; AP-3 complex subunit delta isoform X1	ot	0.5	1085	non-exclusive	ot
OG0005516	ly6/PLAUR domain-containing protein 6-like; ly6/PLAUR domain-containing protein 6B; ly6/PLAUR domain-containing protein 6B-like	ot	0.5	282	non-exclusive	ot
OG0005518	testis-expressed protein 9 isoform X1; testis-expressed protein 9	ot	0.5	301	non-exclusive	ot
OG0005519	ethanolaminephosphotransferase 1; ethanolaminephosphotransferase 1-like; ethanolaminephosphotransferase 1-like isoform X1; PREDICTED: ethanolaminephosphotransferase 1-like	ot	0.5	389	non-exclusive	ot
OG0005520	nucleolar MIF4G domain-containing protein 1 homolog; nucleolar MIF4G domain-containing protein 1 isoform X1; PREDICTED: nucleolar MIF4G domain-containing protein 1	ot	0.0127569353406744	1068	exclusive	ot
OG0005521	serine/threonine-protein phosphatase 2A regulatory subunit B'' subunit gamma-like isoform X1; serine/threonine-protein phosphatase 2A regulatory subunit B'' subunit gamma; serine/threonine-protein phosphatase 2A regulatory subunit B'' subunit gamma-like; PREDICTED: serine/threonine-protein phosphatase 2A regulatory subunit B'' subunit gamma	ot	0.5	444	non-exclusive	ot
OG0005522	XK-related protein 6-like; PREDICTED: XK-related protein 7; XK-related protein 7-like	ot	0.5	624	non-exclusive	ot
OG0005524	PREDICTED: monocarboxylate transporter 7	ot	0.0334817280879254	700	exclusive	ot
OG0005526	protein SEC13 homolog; PREDICTED: protein SEC13 homolog	ot	0.5	316	non-exclusive	ot
OG0005527	PREDICTED: UPF0183 protein CG7083 isoform X1; PHAF1 protein CG7083; UPF0183 protein CG7083	ot	0.5	438	non-exclusive	ot
OG0005528	PREDICTED: G protein-coupled receptor kinase 1; G protein-coupled receptor kinase 1; G protein-coupled receptor kinase 1 isoform X1	ot	0.5	703	non-exclusive	ot
OG0005529	28S ribosomal protein S33, mitochondrial; PREDICTED: 28S ribosomal protein S33, mitochondrial	ot	0.5	120	non-exclusive	ot
OG0005530	protein asunder; protein asunder isoform X1; PREDICTED: protein asunder; integrator complex subunit 13	ot	0.5	716	non-exclusive	ot
OG0005531	nudC domain-containing protein 3; nudC domain-containing protein 3 isoform X2	ot	0.00106537480632656	466	exclusive	ot
OG0005532	protein KIAA0100 isoform X1; protein KIAA0100; PREDICTED: protein KIAA0100	ot	0.5	2345	non-exclusive	ot
OG0005533	tuberin; LOW QUALITY PROTEIN: tuberin; PREDICTED: tuberin isoform X1	ot	0.5	1926	non-exclusive	ot
OG0005534	clumping factor A-like	ot	0.5	387	non-exclusive	ot
OG0005536	SWI/SNF-related matrix-associated actin-dependent regulator of chromatin subfamily A-like protein 1; SWI/SNF-related matrix-associated actin-dependent regulator of chromatin subfamily A-like protein 1 isoform X2; PREDICTED: SWI/SNF-related matrix-associated actin-dependent regulator of chromatin subfamily A-like protein 1	ot	0.5	764	non-exclusive	ot
OG0005537	transmembrane protease serine 9-like	ot	0.5	166	non-exclusive	ot
OG0005539	AN1-type zinc finger protein 4-like	ot	0.5	1224	non-exclusive	ot
OG0005541	stress-activated protein kinase JNK isoform X1; PREDICTED: stress-activated protein kinase JNK isoform X1	ot	0.5	509	non-exclusive	ot
OG0005542	TATA-binding protein-associated factor 172; TATA-binding protein-associated factor 172 isoform X1; TATA-binding protein-associated factor 172 isoform X2	ot	0.5	2525	non-exclusive	ot
OG0005543	splicing factor U2AF 50 kDa subunit isoform X1; splicing factor U2AF 50 kDa subunit; PREDICTED: splicing factor U2AF 50 kDa subunit	ot	0.5	446	non-exclusive	ot
OG0005544	ATPase family AAA domain-containing protein 1-B-like; outer mitochondrial transmembrane helix translocase; ATPase family AAA domain-containing protein 1-B	ot	0.5	386	non-exclusive	ot
OG0005545	protein bicaudal C homolog 1; protein bicaudal C homolog 1-B; protein bicaudal C isoform X1; protein bicaudal C; PREDICTED: protein bicaudal C	ot	0.5	1005	non-exclusive	ot
OG0005549	60S ribosomal protein L23a; PREDICTED: 60S ribosomal protein L23a	ot	0.5	444	non-exclusive	ot
OG0005551	AGAP006915-PA	ot	0.5	307	non-exclusive	ot
OG0005552	ubiquitin-conjugating enzyme E2 S isoform X1; ubiquitin-conjugating enzyme E2 S	ot	0.5	210	non-exclusive	ot
OG0005553	mediator of RNA polymerase II transcription subunit 19; PREDICTED: mediator of RNA polymerase II transcription subunit 19	ot	0.5	239	non-exclusive	ot
OG0005554	ADP-ribosylation factor-like protein 6-interacting protein 1 isoform X2; ADP-ribosylation factor-like protein 6-interacting protein 1 isoform X1; PREDICTED: ADP-ribosylation factor-like protein 6-interacting protein 1 isoform X1; ADP-ribosylation factor-like protein 6-interacting protein 1	ot	0.5	201	non-exclusive	ot
OG0005556	pre-rRNA processing protein FTSJ3; pre-rRNA 2'-O-ribose RNA methyltransferase FTSJ3; PREDICTED: pre-rRNA processing protein FTSJ3	ot	0.5	895	non-exclusive	ot
OG0005557	RNA-binding protein cabeza-like; RNA-binding protein cabeza isoform X1; RNA-binding protein cabeza-like isoform X1	ot	0.5	533	non-exclusive	ot
OG0005558	protein timeless homolog; PREDICTED: protein timeless homolog isoform X1	ot	0.5	723	non-exclusive	ot
OG0005559	bax inhibitor 1; bax inhibitor 1 isoform X2; probable Bax inhibitor 1	ot	0.5	237	non-exclusive	ot
OG0005560	NADPH--cytochrome P450 reductase; NADPH--cytochrome P450 reductase isoform X1; NADPH--cytochrome P450 reductase isoform X2	ot	0.5	703	non-exclusive	ot
OG0005561	GTP-binding nuclear protein Ran; PREDICTED: GTP-binding nuclear protein Ran	ot	0.5	243	non-exclusive	ot
OG0005562	ecdysone-inducible protein E75 isoform X1	ot	0.3712782164661	903	non-exclusive	ot
OG0005563	KH domain-containing protein akap-1 isoform X1; KH domain-containing protein akap-1-like; KH domain-containing protein akap-1; A-kinase anchor protein 1, mitochondrial	ot	0.5	868	non-exclusive	ot
OG0005564	protein kintoun; protein kintoun isoform X2	ot	0.5	860	non-exclusive	ot
OG0005566	syntenin-1-like; syntenin-1	ot	0.5	317	non-exclusive	ot
OG0005567	transcription factor Sp9 isoform X1; transcription factor Sp9-like isoform X1	ot	0.5	483	non-exclusive	ot
OG0005569	zonadhesin-like; zonadhesin; MAM and LDL-receptor class A domain-containing protein 2-like isoform X1; PREDICTED: MAM and LDL-receptor class A domain-containing protein 1	ot	1.41990547890864e-09	1028	exclusive	ot
OG0005571	26S proteasome non-ATPase regulatory subunit 13; PREDICTED: 26S proteasome non-ATPase regulatory subunit 13	ot	0.5	386	non-exclusive	ot
OG0005572	peroxisome assembly protein 12; PREDICTED: peroxisome assembly protein 12	ot	0.5	344	non-exclusive	ot
OG0005573	serine/arginine-rich splicing factor 1A; serine/arginine-rich splicing factor 1B; PREDICTED: serine/arginine-rich splicing factor 1A	ot	0.0918954324585507	308	non-exclusive	ot
OG0005574	14-3-3 protein epsilon isoform X1; 14-3-3 protein epsilon	ot	0.5	267	non-exclusive	ot
OG0005577	AGAP006705-PA	ot	0.5	564	non-exclusive	ot
OG0005578	proteasome subunit beta type-4; PREDICTED: proteasome subunit beta type-4	ot	0.5	256	non-exclusive	ot
OG0005579	cuticlin-1	ot	0.5	503	non-exclusive	ot
OG0005580	inositol hexakisphosphate and diphosphoinositol-pentakisphosphate kinase isoform X1; PREDICTED: inositol hexakisphosphate and diphosphoinositol-pentakisphosphate kinase isoform X1; inositol hexakisphosphate and diphosphoinositol-pentakisphosphate kinase 2 isoform X1; PREDICTED: inositol hexakisphosphate and diphosphoinositol-pentakisphosphate kinase isoform X18	ot	0.5	2223	non-exclusive	ot
OG0005582	N-glycosylase/DNA lyase	ot	0.5	336	non-exclusive	ot
OG0005583	CLIP-associating protein-like isoform X1; PREDICTED: CLIP-associating protein isoform X1; CLIP-associating protein 1-A; CLIP-associating protein isoform X1; CLIP-associating protein 1	ot	0.5	1500	non-exclusive	ot
OG0005584	octopamine receptor beta-2R isoform X1; octopamine receptor beta-2R; PREDICTED: octopamine receptor beta-2R isoform X1	ot	8.68742663540638e-14	425	exclusive	ot
OG0005585	seizure 6-like protein isoform X2; signal peptide, CUB and EGF-like domain-containing protein 2	ot	0.264149994935107	446	non-exclusive	ot
OG0005586	mitogen-activated protein kinase kinase kinase kinase 4 isoform X1; serine/threonine-protein kinase mig-15 isoform X1; PREDICTED: serine/threonine-protein kinase mig-15 isoform X1; misshapen-like kinase 1 isoform X4	ot	0.5	1385	non-exclusive	ot
OG0005587	probable 28S ribosomal protein S25, mitochondrial isoform X1; probable 28S ribosomal protein S25, mitochondrial	ot	0.5	186	non-exclusive	ot
OG0005588	toll-like receptor 7; PREDICTED: slit homolog 3 protein	ot	0.5	1342	non-exclusive	ot
OG0005591	serine-threonine kinase receptor-associated protein; PREDICTED: serine-threonine kinase receptor-associated protein	ot	0.5	328	non-exclusive	ot
OG0005592	ras-related protein Rab-40C isoform X1; ras-related protein Rab-40B-like isoform X1; ras-related protein Rab-40B isoform X1; ras-related protein Rab-40C; PREDICTED: ras-related protein Rab-40B	ot	0.5	287	non-exclusive	ot
OG0005593	U6 snRNA-associated Sm-like protein LSm7 isoform X1; U6 snRNA-associated Sm-like protein LSm7; PREDICTED: U6 snRNA-associated Sm-like protein LSm7	ot	0.5	118	non-exclusive	ot
OG0005595	cytochrome b5 reductase 4; cytochrome b5 reductase 4 isoform X1	ot	0.5	821	non-exclusive	ot
OG0005596	fatty-acid amide hydrolase 2; fatty-acid amide hydrolase 2 isoform X2; PREDICTED: fatty-acid amide hydrolase 2	ot	0.5	1132	non-exclusive	ot
OG0005597	neurofilament heavy polypeptide-like isoform X1; muscle M-line assembly protein unc-89 isoform X1; muscle M-line assembly protein unc-89-like; peptidyl-prolyl cis-trans isomerase G-like isoform X2; serine/arginine repetitive matrix protein 1-like	ot	1e-15	1317	exclusive	ot
OG0005599	interferon-inducible double-stranded RNA-dependent protein kinase activator A homolog isoform X1; PREDICTED: RISC-loading complex subunit tarbp2 isoform X1; RISC-loading complex subunit tarbp2-like isoform X1; RISC-loading complex subunit tarbp2 isoform X1; interferon-inducible double-stranded RNA-dependent protein kinase activator A homolog B isoform X1	ot	0.5	424	non-exclusive	ot
OG0005600	THO complex subunit 6 homolog; THO complex subunit 6 homolog isoform X1; PREDICTED: THO complex subunit 6; THO complex subunit 6	ot	0.5	568	non-exclusive	ot
OG0005601	PREDICTED: nuclear transcription factor Y subunit B-4 isoform X1; nuclear transcription factor Y subunit beta isoform X1; nuclear transcription factor Y subunit B-4 isoform X1	ot	0.5	221	non-exclusive	ot
OG0005602	ribonuclease P protein subunit p25-like protein isoform X1; ribonuclease P protein subunit p25-like protein; ribonuclease P protein subunit p25-like protein isoform X2	ot	0.5	201	non-exclusive	ot
OG0005603	dedicator of cytokinesis protein 3 isoform X1; dedicator of cytokinesis protein 3; PREDICTED: dedicator of cytokinesis protein 3 isoform X1	ot	0.5	2019	non-exclusive	ot
OG0005604	innexin inx3; PREDICTED: innexin inx3	ot	0.5	393	non-exclusive	ot
OG0005605	LOW QUALITY PROTEIN: eIF-2-alpha kinase activator GCN1; eIF-2-alpha kinase activator GCN1 isoform X1; eIF-2-alpha kinase activator GCN1	ot	0.5	3326	non-exclusive	ot
OG0005606	PDZ domain-containing protein GIPC3; PREDICTED: PDZ domain-containing protein GIPC3	ot	0.5	341	non-exclusive	ot
OG0005608	CAD protein isoform X1; CAD protein; PREDICTED: CAD protein	ot	1e-15	2276	non-exclusive	ot
OG0005609	CKLF-like MARVEL transmembrane domain-containing protein 8; CKLF-like MARVEL transmembrane domain-containing protein 4; MARVEL domain-containing protein 1; proteolipid protein 2	ot	0.5	224	non-exclusive	ot
OG0005610	protein singles bar	ot	0.5	184	non-exclusive	ot
OG0005611	transmembrane protein 47 isoform X1; transmembrane protein 47 isoform X2; PREDICTED: p53 apoptosis effector related to PMP-22 isoform X1	ot	0.5	204	non-exclusive	ot
OG0005612	atrial natriuretic peptide-converting enzyme, partial; atrial natriuretic peptide-converting enzyme; atrial natriuretic peptide-converting enzyme isoform X1	ot	0.5	887	non-exclusive	ot
OG0005613	GTPase-activating Rap/Ran-GAP domain-like protein 3 isoform X1; PREDICTED: GTPase-activating Rap/Ran-GAP domain-like protein 3 isoform X1	ot	0.5	1029	non-exclusive	ot
OG0005614	leucine-rich repeat-containing protein 40 isoform X1; leucine-rich repeat protein soc-2 isoform X1; PREDICTED: plant intracellular Ras-group-related LRR protein 2 isoform X1; leucine-rich repeat protein SHOC-2 isoform X1; leucine-rich repeat-containing protein 20-like isoform X1	ot	0.5	212	non-exclusive	ot
OG0005615	RING finger protein 207-like isoform X1; RING finger protein 207 isoform X1; RING finger protein 207-like	ot	2.64545916037504e-11	1006	exclusive	ot
OG0005616	60S ribosomal protein L22-like; 60S ribosomal protein L22; PREDICTED: 60S ribosomal protein L22	ot	0.5	150	non-exclusive	ot
OG0005617	protein tilB; protein tilB homolog; protein tilB-like	ot	0.5	420	non-exclusive	ot
OG0005618	calsyntenin-1 isoform X1; calsyntenin-1; PREDICTED: calsyntenin-1	ot	0.5	976	non-exclusive	ot
OG0005619	E3 ubiquitin-protein ligase HERC2-like isoform X1; E3 ubiquitin-protein ligase HERC2 isoform X1; E3 ubiquitin-protein ligase HERC2; LOW QUALITY PROTEIN: E3 ubiquitin-protein ligase HERC2-like	ot	0.5	4433	non-exclusive	ot
OG0005621	small G protein signaling modulator 2-like; small G protein signaling modulator 1-like; small G protein signaling modulator 1-like isoform X1	ot	0.5	1450	non-exclusive	ot
OG0005622	cullin-1 isoform X1; cullin-1	ot	0.5	799	non-exclusive	ot
OG0005623	flap endonuclease 1; PREDICTED: flap endonuclease 1	ot	0.5	380	non-exclusive	ot
OG0005624	pentatricopeptide repeat-containing protein 2, mitochondrial; pentatricopeptide repeat-containing protein 2, mitochondrial-like; PREDICTED: pentatricopeptide repeat-containing protein 2, mitochondrial	ot	0.5	409	non-exclusive	ot
OG0005625	UPF0505 protein C16orf62 homolog isoform X1; UPF0505 protein C16orf62 homolog; UPF0505 protein C16orf62 isoform X1; VPS35 endosomal protein sorting factor-like	ot	0.5	984	non-exclusive	ot
OG0005626	trypsin-1-like isoform X1; trypsin-1-like	ot	0.5	472	non-exclusive	ot
OG0005628	leucine carboxyl methyltransferase 1	ot	0.5	337	non-exclusive	ot
OG0005629	chitin deacetylase 1; chitin deacetylase 1 precursor	ot	0.5	549	non-exclusive	ot
OG0005630	chaoptin; PREDICTED: chaoptin isoform X1; chaoptin-like isoform X1	ot	0.5	1491	non-exclusive	ot
OG0005631	AGAP002365-PA	ot	0.5	742	non-exclusive	ot
OG0005632	probable dolichyl pyrophosphate Glc1Man9GlcNAc2 alpha-1,3-glucosyltransferase; probable dolichyl pyrophosphate Glc1Man9GlcNAc2 alpha-1,3-glucosyltransferase isoform X1; PREDICTED: probable dolichyl pyrophosphate Glc1Man9GlcNAc2 alpha-1,3-glucosyltransferase	ot	0.5	543	non-exclusive	ot
OG0005633	SPARC; PREDICTED: SPARC	ot	0.5	1262	non-exclusive	ot
OG0005634	box C/D snoRNA protein 1; PREDICTED: box C/D snoRNA protein 1	ot	0.5	328	non-exclusive	ot
OG0005635	vesicle-trafficking protein SEC22b-B; PREDICTED: vesicle-trafficking protein SEC22b-B	ot	0.5	214	non-exclusive	ot
OG0005636	probable ATP-dependent RNA helicase CG8611; PREDICTED: probable ATP-dependent RNA helicase CG8611	ot	0.5	831	non-exclusive	ot
OG0005637	homeobox protein B-H1-like; homeobox protein B-H1	ot	0.5	313	non-exclusive	ot
OG0005638	mediator of RNA polymerase II transcription subunit 28 isoform X1; mediator of RNA polymerase II transcription subunit 28; PREDICTED: mediator of RNA polymerase II transcription subunit 28 isoform X1	ot	0.5	295	non-exclusive	ot
OG0005639	transmembrane emp24 domain-containing protein eca; PREDICTED: transmembrane emp24 domain-containing protein eca	ot	0.5	218	non-exclusive	ot
OG0005640	protein takeout-like; protein takeout; circadian clock-controlled protein-like; putative beta-carotene-binding protein	ot	0.5	293	non-exclusive	ot
OG0005641	muscle-specific protein 20; muscle-specific protein 20-like isoform X1; muscle-specific protein 20-like	ot	0.5	187	non-exclusive	ot
OG0005642	PREDICTED: gamma-aminobutyric acid receptor-associated protein; gamma-aminobutyric acid receptor-associated protein	ot	0.5	122	non-exclusive	ot
OG0005643	TBC domain-containing protein kinase-like protein isoform X1; PREDICTED: TBC domain-containing protein kinase-like protein; TBC domain-containing protein kinase-like protein	ot	0.5	1165	non-exclusive	ot
OG0005644	UDP-N-acetylglucosamine transporter; UDP-N-acetylglucosamine transporter isoform X1; PREDICTED: UDP-galactose translocator; UDP-galactose translocator	ot	0.5	344	non-exclusive	ot
OG0005646	RUN and FYVE domain-containing protein 2-like isoform X1; RUN and FYVE domain-containing protein 2-like isoform X2; PREDICTED: RUN and FYVE domain-containing protein 2 isoform X1; RUN and FYVE domain-containing protein 2 isoform X1	ot	0.5	696	non-exclusive	ot
OG0005647	rab-like protein 6; PREDICTED: rab-like protein 6	ot	1.46862579077979e-14	1186	non-exclusive	ot
OG0005648	PREDICTED: probable maltase-glucoamylase 2; myosin heavy chain, muscle isoform X1	ot	0.5	377	non-exclusive	ot
OG0005650	neuroligin-3-like; neuroligin-4, X-linked; PREDICTED: neuroligin-4, X-linked; neuroligin-4, Y-linked-like	ot	0.5	985	non-exclusive	ot
OG0005652	transcription factor sox-2 isoform X2; transcription factor SOX-2; transcription factor Sox-2 isoform X1; transcription factor SOX-2-like; PREDICTED: transcription factor Sox-2	ot	0.5	490	non-exclusive	ot
OG0005653	radial spoke head 1 homolog isoform X1; radial spoke head 1 homolog; PREDICTED: radial spoke head 1 homolog	ot	0.5	359	non-exclusive	ot
OG0005654	hsp90 co-chaperone Cdc37; PREDICTED: hsp90 co-chaperone Cdc37	ot	0.5	363	non-exclusive	ot
OG0005656	WD repeat and FYVE domain-containing protein 2; WD repeat and FYVE domain-containing protein 2 isoform X1	ot	0.5	406	non-exclusive	ot
OG0005658	BRCA2-interacting transcriptional repressor EMSY isoform X1; BRCA2-interacting transcriptional repressor EMSY	ot	0.5	868	non-exclusive	ot
OG0005659	MPN domain-containing protein CG4751 isoform X1; MPN domain-containing protein CG4751-like isoform X1; MPN domain-containing protein-like	ot	0.5	834	non-exclusive	ot
OG0005660	scavenger receptor class B member 1-like; scavenger receptor class B member 1-like isoform X1; PREDICTED: scavenger receptor class B member 1 isoform X1; scavenger receptor class B member 1 isoform X1	ot	0.5	608	non-exclusive	ot
OG0005661	chitin synthase chs-2 isoform X1; chitin synthase 1; chitin synthase chs-2 isoform X3	ot	0.5	2075	non-exclusive	ot
OG0005662	histone H4 transcription factor-like; histone H4 transcription factor; histone H4 transcription factor-like isoform X1; PREDICTED: histone H4 transcription factor isoform X1	ot	0.5	635	non-exclusive	ot
OG0005664	profilin; chickadee	ot	0.5	126	non-exclusive	ot
OG0005666	PREDICTED: paired box protein Pax-6 isoform X1; paired box protein Pax-6 isoform X1; paired box protein Pax-6 isoform X3; paired box protein Pax-6; paired box protein Pax-6, partial	ot	0.5	537	non-exclusive	ot
OG0005667	inositol polyphosphate 5-phosphatase OCRL isoform X1; inositol polyphosphate 5-phosphatase OCRL-1; PREDICTED: inositol polyphosphate 5-phosphatase OCRL-1	ot	0.5	861	non-exclusive	ot
OG0005668	partitioning defective 3 homolog isoform X1; PREDICTED: partitioning defective 3 homolog B isoform X1	ot	0.5	1976	non-exclusive	ot
OG0005669	CUGBP Elav-like family member 1; CUGBP Elav-like family member 1 isoform X3; CUGBP Elav-like family member 2 isoform X1; PREDICTED: CUGBP Elav-like family member 1 isoform X1; CUGBP Elav-like family member 1 isoform X1	ot	0.5	579	non-exclusive	ot
OG0005670	Ca(2+)/calmodulin-responsive adenylate cyclase isoform X1; Ca(2+)/calmodulin-responsive adenylate cyclase isoform X8; PREDICTED: Ca(2+)/calmodulin-responsive adenylate cyclase isoform X1	ot	0.5	2127	non-exclusive	ot
OG0005672	helicase domino; helicase domino isoform X1; PREDICTED: helicase domino	ot	0.5	2984	non-exclusive	ot
OG0005674	splicing factor 3B subunit 1 isoform X1; PREDICTED: splicing factor 3B subunit 1 isoform X1	ot	0.5	1335	non-exclusive	ot
OG0005675	corepressor interacting with RBPJ 1; PREDICTED: corepressor interacting with RBPJ 1; corepressor interacting with RBPJ 1-like	ot	0.0654024965592437	645	non-exclusive	ot
OG0005676	zinc finger CCCH domain-containing protein 8 isoform X3	ot	0.5	214	non-exclusive	ot
OG0005677	TRPL translocation defect protein 14 isoform X1; TRPL translocation defect protein 14	ot	0.5	495	non-exclusive	ot
OG0005678	protein phosphatase 1 regulatory subunit 14B isoform X1; PREDICTED: protein phosphatase 1 regulatory subunit 14B isoform X1; protein phosphatase 1 regulatory subunit 14C isoform X1; protein phosphatase 1 regulatory subunit 14B; protein phosphatase 1 regulatory subunit 14C	ot	0.5	304	non-exclusive	ot
OG0005679	GILT-like protein 1; GILT-like protein 1 isoform X1; PREDICTED: gamma-interferon-inducible lysosomal thiol reductase	ot	0.5	277	non-exclusive	ot
OG0005681	vacuolar protein sorting-associated protein 26B-like; vacuolar protein sorting-associated protein 26B-like isoform X1	ot	0.000222495389389555	455	exclusive	ot
OG0005684	hippocampus abundant transcript 1 protein isoform X1; hippocampus abundant transcript 1 protein; PREDICTED: hippocampus abundant transcript 1 protein isoform X1; hippocampus abundant transcript 1 protein-like isoform X1	ot	0.5	488	non-exclusive	ot
OG0005685	S-adenosylmethionine sensor upstream of mTORC1; probable methyltransferase BMT2 homolog; PREDICTED: probable methyltransferase BTM2 homolog	ot	0.5	334	non-exclusive	ot
OG0005686	transcription initiation factor TFIID subunit 7-like isoform X1; transcription initiation factor TFIID subunit 7-like; PREDICTED: transcription initiation factor TFIID subunit 7	ot	0.5	245	non-exclusive	ot
OG0005687	glycine-rich RNA-binding protein 8-like; eukaryotic translation initiation factor 4H; eukaryotic translation initiation factor 4H-like; PREDICTED: eukaryotic translation initiation factor 4H	ot	0.5	328	non-exclusive	ot
OG0005688	regulator of microtubule dynamics protein 2 isoform X1; regulator of microtubule dynamics protein 3-like; regulator of microtubule dynamics protein 1-like; regulator of microtubule dynamics protein 1; regulator of microtubule dynamics protein 3	ot	0.5	363	non-exclusive	ot
OG0005689	tetratricopeptide repeat protein 8	ot	0.5	477	non-exclusive	ot
OG0005690	thyrostimulin alpha-2 subunit; glycoprotein hormone alpha 2 precursor	ot	0.5	199	non-exclusive	ot
OG0005691	protein O-GlcNAcase-like isoform X1; protein O-GlcNAcase isoform X1; protein O-GlcNAcase	ot	1e-15	1018	exclusive	ot
OG0005692	MDS1 and EVI1 complex locus protein EVI1-B-like; MDS1 and EVI1 complex locus protein-like; PR domain zinc finger protein 16; transcription factor hamlet; MDS1 and EVI1 complex locus protein EVI1	ot	0.5	541	non-exclusive	ot
OG0005693	PREDICTED: ABC transporter G family member 14 isoform X1; ABC transporter G family member 14; ABC transporter G family member 14 isoform X1	ot	0.5	1573	non-exclusive	ot
OG0005694	protein-lysine N-methyltransferase EEF2KMT-like; protein-lysine N-methyltransferase EEF2KMT isoform X1; protein-lysine N-methyltransferase EEF2KMT	ot	0.5	432	non-exclusive	ot
OG0005695	heparan sulfate glucosamine 3-O-sulfotransferase 1; heparan sulfate glucosamine 3-O-sulfotransferase 1 isoform X1	ot	0.5	392	non-exclusive	ot
OG0005697	ras-related protein Rab-21; PREDICTED: ras-related protein Rab-21	ot	0.5	219	non-exclusive	ot
OG0005698	nucleolar GTP-binding protein 1; PREDICTED: nucleolar GTP-binding protein 1	ot	0.5	647	non-exclusive	ot
OG0005699	T-complex protein 1 subunit gamma; PREDICTED: T-complex protein 1 subunit gamma	ot	0.5	553	non-exclusive	ot
OG0005701	40S ribosomal protein S7; PREDICTED: 40S ribosomal protein S7	ot	0.5	224	non-exclusive	ot
OG0005702	BTB/POZ domain-containing protein 9; BTB/POZ domain-containing protein 9 isoform X1	ot	0.5	656	non-exclusive	ot
OG0005703	tRNA (cytosine(34)-C(5))-methyltransferase	ot	5.29338642705519e-07	763	exclusive	ot
OG0005704	carnosine N-methyltransferase isoform X1; carnosine N-methyltransferase	ot	0.5	746	non-exclusive	ot
OG0005705	non-canonical poly(A) RNA polymerase protein Trf4-1-like; non-canonical poly(A) RNA polymerase protein Trf4-1-like isoform X1; non-canonical poly(A) RNA polymerase PAPD5-like isoform X1; terminal nucleotidyltransferase 4B isoform X1; PREDICTED: non-canonical poly(A) RNA polymerase PAPD5	ot	0.5	571	non-exclusive	ot
OG0005706	probable nuclear hormone receptor HR3; probable nuclear hormone receptor HR3 isoform X2; probable nuclear hormone receptor HR3 isoform X1	ot	0.5	793	non-exclusive	ot
OG0005707	transcription factor AP-2-epsilon isoform X1; PREDICTED: transcription factor AP-2 isoform X1; transcription factor AP-2-epsilon-like isoform X1; transcription factor AP-2-epsilon	ot	0.5	538	non-exclusive	ot
OG0005708	adenylosuccinate synthetase isoform X1; PREDICTED: adenylosuccinate synthetase isoform X1; adenylosuccinate synthetase	ot	0.5	465	non-exclusive	ot
OG0005709	protein phosphatase 1 regulatory subunit 21 isoform X1; PREDICTED: protein phosphatase 1 regulatory subunit 21; protein phosphatase 1 regulatory subunit 21	ot	0.5	349	non-exclusive	ot
OG0005710	partitioning defective 6 homolog beta; partitioning defective 6 homolog gamma	ot	0.5	321	non-exclusive	ot
OG0005711	protein FAM136A-like; protein FAM136A	ot	0.5	144	non-exclusive	ot
OG0005712	Fanconi anemia group M protein-like; Fanconi anemia group M protein; PREDICTED: Fanconi anemia group M protein; Fanconi anemia group M protein homolog isoform X1	ot	0.5	3647	non-exclusive	ot
OG0005713	DNA repair protein RAD50 isoform X1; PREDICTED: DNA repair protein RAD50; DNA repair protein RAD50	ot	0.5	1322	non-exclusive	ot
OG0005714	pyruvate dehydrogenase (acetyl-transferring) kinase, mitochondrial isoform X1; pyruvate dehydrogenase (acetyl-transferring) kinase, mitochondrial; PREDICTED: pyruvate dehydrogenase (acetyl-transferring) kinase, mitochondrial	ot	0.473464053091912	440	non-exclusive	ot
OG0005715	phosphatidylinositol-3-phosphatase SAC1; phosphatidylinositide phosphatase SAC1; phosphatidylinositide phosphatase SAC1-like isoform X1; PREDICTED: phosphatidylinositide phosphatase SAC1	ot	0.5	579	non-exclusive	ot
OG0005716	dihydrofolate reductase; PREDICTED: dihydrofolate reductase; dihydrofolate reductase isoform X1	ot	0.5	205	non-exclusive	ot
OG0005719	protein lingerer isoform X1	ot	0.5	1431	non-exclusive	ot
OG0005720	solute carrier family 35 member F5; solute carrier family 35 member F5 isoform X1; PREDICTED: solute carrier family 35, member F5 isoform X1	ot	0.5	471	non-exclusive	ot
OG0005721	flocculation protein FLO11 isoform X1; metastasis suppressor protein 1 isoform X1; endochitinase A isoform X1; metastasis suppressor protein 1-like; PREDICTED: metastasis suppressor protein 1 isoform X3	ot	0.5	1030	non-exclusive	ot
OG0005722	epidermal growth factor receptor substrate 15-like 1 isoform X1; epidermal growth factor receptor substrate 15-like 1 isoform X3; PREDICTED: epidermal growth factor receptor substrate 15-like 1 isoform X1; epidermal growth factor receptor substrate 15-like 1	ot	0.5	1117	non-exclusive	ot
OG0005723	peptidyl-prolyl cis-trans isomerase-like isoform X1; peptidyl-prolyl cis-trans isomerase-like; PREDICTED: peptidyl-prolyl cis-trans isomerase-like; peptidyl-prolyl cis-trans isomerase, rhodopsin-specific isozyme-like	ot	0.5	257	non-exclusive	ot
OG0005724	pyridine nucleotide-disulfide oxidoreductase domain-containing protein 1	ot	0.5	650	non-exclusive	ot
OG0005725	PREDICTED: rab3 GTPase-activating protein catalytic subunit; rab3 GTPase-activating protein catalytic subunit; rab3 GTPase-activating protein catalytic subunit-like	ot	0.5	527	non-exclusive	ot
OG0005726	kinesin-like protein KIF14; PREDICTED: kinesin-like protein KIF14; kinesin-like protein KIF14 isoform X1	ot	0.5	769	non-exclusive	ot
OG0005727	homeotic protein spalt-major-like; homeotic protein spalt-major-like isoform X2; homeotic protein spalt-major-like isoform X1; PREDICTED: homeotic protein spalt-major isoform X1	ot	0.5	1746	non-exclusive	ot
OG0005728	probable RNA-binding protein 19; PREDICTED: probable RNA-binding protein 19	ot	0.5	896	non-exclusive	ot
OG0005729	serine/threonine-protein kinase VRK1-like; serine/threonine-protein kinase VRK1-like isoform X1; PREDICTED: serine/threonine-protein kinase VRK1 isoform X1; serine/threonine-protein kinase VRK1	ot	0.5	726	non-exclusive	ot
OG0005730	cleavage and polyadenylation specificity factor subunit 1; PREDICTED: cleavage and polyadenylation specificity factor subunit 1	ot	0.5	1422	non-exclusive	ot
OG0005732	protein mesh isoform X1; PREDICTED: protein mesh isoform X1	ot	0.5	1591	non-exclusive	ot
OG0005733	40S ribosomal protein S18; PREDICTED: 40S ribosomal protein S18	ot	0.5	152	non-exclusive	ot
OG0005734	protein king tubby; protein king tubby 1 isoform X1; PREDICTED: protein king tubby	ot	0.5	419	non-exclusive	ot
OG0005735	pleckstrin homology domain-containing family F member 2 isoform X1; PREDICTED: pleckstrin homology domain-containing family F member 2 isoform X1; pleckstrin homology domain-containing family F member 2	ot	0.5	277	non-exclusive	ot
OG0005736	dnaJ homolog subfamily C member 1; dnaJ homolog subfamily C member 1 isoform X1	ot	0.5	517	non-exclusive	ot
OG0005737	AGAP007100-PA; no mechanoreceptor potential A, isoform D; no mechanoreceptor potential A, isoform F	ot	0.00993269524239633	2618	non-exclusive	ot
OG0005738	high mobility group protein 20A; high mobility group protein 20A-like	ot	0.5	324	non-exclusive	ot
OG0005739	endoplasmic reticulum metallopeptidase 1 isoform X1; endoplasmic reticulum metallopeptidase 1-like	ot	0.5	890	non-exclusive	ot
OG0005740	AGAP005198-PA	ot	0.5	396	non-exclusive	ot
OG0005741	presenilin homolog; PREDICTED: presenilin homolog; presenilin-1; presenilin homolog isoform X2	ot	4.91832496951616e-09	511	exclusive	ot
OG0005742	UPF0692 protein CG33108; PREDICTED: UPF0692 protein CG33108	ot	0.5	222	non-exclusive	ot
OG0005743	multiple C2 and transmembrane domain-containing protein; multiple C2 and transmembrane domain-containing protein isoform X1	ot	0.5	807	non-exclusive	ot
OG0005744	PREDICTED: potassium/sodium hyperpolarization-activated cyclic nucleotide-gated channel 3 isoform X1; potassium/sodium hyperpolarization-activated cyclic nucleotide-gated channel 2 isoform X2; potassium/sodium hyperpolarization-activated cyclic nucleotide-gated channel 2 isoform X7; potassium/sodium hyperpolarization-activated cyclic nucleotide-gated channel 4-like isoform X1; potassium/sodium hy…	ot	0.5	822	non-exclusive	ot
OG0005745	cubilin; PREDICTED: cubilin-like	ot	0.5	1242	non-exclusive	ot
OG0005746	26S proteasome non-ATPase regulatory subunit 12	ot	0.5	451	non-exclusive	ot
OG0005747	proton-coupled folate transporter isoform X1; proton-coupled folate transporter; solute carrier family 46 member 3 isoform X1; solute carrier family 46 member 3 isoform X2; PREDICTED: proton-coupled folate transporter isoform X2	ot	0.5	517	non-exclusive	ot
OG0005751	probable actin-related protein 2/3 complex subunit 2	ot	0.5	302	non-exclusive	ot
OG0005754	enhancer of split malpha protein-like	ot	0.5	176	non-exclusive	ot
OG0005755	PREDICTED: unconventional myosin-Va isoform X1; unconventional myosin-Va isoform X1; unconventional myosin-Va	ot	0.5	1916	non-exclusive	ot
OG0005756	fibroblast growth factor receptor substrate 2; PREDICTED: fibroblast growth factor receptor substrate 3	ot	0.5	534	non-exclusive	ot
OG0005757	zinc finger protein 391-like; PREDICTED: zinc finger protein 358 isoform X1; protein odd-skipped-related 2-like; zinc finger protein 79; zinc finger protein 358-like	ot	0.5	374	non-exclusive	ot
OG0005758	kinesin heavy chain-like; kinesin heavy chain isoform X1; kinesin heavy chain; PREDICTED: kinesin heavy chain	ot	0.5	1002	non-exclusive	ot
OG0005759	origin recognition complex subunit 3 isoform X1; PREDICTED: origin recognition complex subunit 3; origin recognition complex subunit 3	ot	0.5	730	non-exclusive	ot
OG0005760	peroxisome biogenesis factor 2; PREDICTED: peroxisome biogenesis factor 2 isoform X1; peroxisome biogenesis factor 2 isoform X3	ot	0.5	297	non-exclusive	ot
OG0005761	PREDICTED: protein still life, isoform SIF type 1 isoform X1; protein still life, isoform SIF type 1 isoform X1; protein still life, isoforms C/SIF type 2; protein still life, isoform SIF type 1 isoform X5; LOW QUALITY PROTEIN: protein still life, isoforms C/SIF type 2-like	ot	1e-15	1599	non-exclusive	ot
OG0005762	PR domain zinc finger protein 1 isoform X1; PREDICTED: PR domain zinc finger protein 1 isoform X1; PR domain zinc finger protein 1	ot	0.5	904	non-exclusive	ot
OG0005763	regulating synaptic membrane exocytosis protein 2 isoform X1; regulating synaptic membrane exocytosis protein 2; PREDICTED: regulating synaptic membrane exocytosis protein 2 isoform X1	ot	0.224155441667871	1661	non-exclusive	ot
OG0005764	activator of basal transcription 1-like; pre-rRNA-processing protein ESF2; PREDICTED: pre-rRNA-processing protein esf2; pre-rRNA-processing protein esf2-like	ot	0.5	213	non-exclusive	ot
OG0005765	probable 28S ribosomal protein S26, mitochondrial; PREDICTED: probable 28S ribosomal protein S26, mitochondrial	ot	0.5	431	non-exclusive	ot
OG0005766	MKRN2 opposite strand protein isoform X1; PREDICTED: MKRN2 opposite strand protein; MKRN2 opposite strand protein isoform X2	ot	0.180492869505513	213	non-exclusive	ot
OG0005767	membrane magnesium transporter 1; PREDICTED: membrane magnesium transporter 1	ot	0.5	118	non-exclusive	ot
OG0005768	PREDICTED: glutamate receptor ionotropic, NMDA 2B isoform X1; glutamate receptor ionotropic, NMDA 2B; LOW QUALITY PROTEIN: glutamate receptor ionotropic, NMDA 2D-like; glutamate receptor ionotropic, NMDA 2B isoform X2	ot	0.483601654855719	911	non-exclusive	ot
OG0005769	kelch domain-containing protein 10 homolog isoform X1	ot	0.5	424	non-exclusive	ot
OG0005770	PREDICTED: dual oxidase isoform X1; dual oxidase isoform X1; dual oxidase	ot	0.5	1551	non-exclusive	ot
OG0005771	protein DEK isoform X1; protein DEK-like isoform X1; PREDICTED: protein DEK isoform X1; protein DEK	ot	0.5	570	non-exclusive	ot
OG0005772	TBC1 domain family member 31; PREDICTED: TBC1 domain family member 31	ot	0.5	957	non-exclusive	ot
OG0005773	protein fem-1 homolog B isoform X1; PREDICTED: protein fem-1 homolog B isoform X1	ot	0.5	663	non-exclusive	ot
OG0005774	eukaryotic translation initiation factor 2 subunit 1	ot	0.5	337	non-exclusive	ot
OG0005775	NADH dehydrogenase; PREDICTED: NADH dehydrogenase	ot	0.5	199	non-exclusive	ot
OG0005776	replication factor C subunit 3; PREDICTED: replication factor C subunit 3	ot	0.5	361	non-exclusive	ot
OG0005777	PREDICTED: protein 4.1 homolog isoform X1; protein 4.1 homolog isoform X1	ot	0.5	2924	non-exclusive	ot
OG0005778	28S ribosomal protein S5, mitochondrial; PREDICTED: 28S ribosomal protein S5, mitochondrial	ot	0.5	451	non-exclusive	ot
OG0005779	mannosylglucosyl-3-phosphoglycerate phosphatase; PREDICTED: mannosylglucosyl-3-phosphoglycerate phosphatase isoform X1; trifunctional nucleotide phosphoesterase protein YfkN isoform X1	ot	0.5	652	non-exclusive	ot
OG0005780	F-actin-capping protein subunit alpha; PREDICTED: F-actin-capping protein subunit alpha	ot	0.5	289	non-exclusive	ot
OG0005781	RRP15-like protein; RRP15-like protein isoform X1; PREDICTED: RRP15-like protein	ot	0.5	264	non-exclusive	ot
OG0005782	28S ribosomal protein S18a, mitochondrial; 39S ribosomal protein S18a, mitochondrial	ot	0.5	173	non-exclusive	ot
OG0005783	PREDICTED: 39S ribosomal protein L37, mitochondrial; 39S ribosomal protein L37, mitochondrial	ot	0.5	416	non-exclusive	ot
OG0005784	two pore potassium channel protein sup-9 isoform X1; two pore potassium channel protein sup-9; PREDICTED: two pore potassium channel protein sup-9	ot	0.5	358	non-exclusive	ot
OG0005785	protein piccolo; protein piccolo isoform X2	ot	0.5	3497	non-exclusive	ot
OG0005786	5'-3' exoribonuclease 2 homolog isoform X1; 5'-3' exoribonuclease 2 homolog	ot	1.70038432651914e-09	1031	exclusive	ot
OG0005787	adipocyte plasma membrane-associated protein-like, partial; adipocyte plasma membrane-associated protein-like; adipocyte plasma membrane-associated protein; adipocyte plasma membrane-associated protein, partial	ot	0.5	965	non-exclusive	ot
OG0005788	TM2 domain-containing protein CG10795; PREDICTED: TM2 domain-containing protein CG10795	ot	0.5	166	non-exclusive	ot
OG0005790	activin receptor type-1 isoform X1; activin receptor type-1; saxophone precursor	ot	0.5	1790	non-exclusive	ot
OG0005791	PX domain-containing protein kinase-like protein; PX domain-containing protein kinase-like protein isoform X1	ot	0.5	599	non-exclusive	ot
OG0005792	PREDICTED: omega-amidase NIT2 isoform X1; omega-amidase NIT2	ot	0.5	284	non-exclusive	ot
OG0005793	LOW QUALITY PROTEIN: mannose-1-phosphate guanyltransferase alpha-A; mannose-1-phosphate guanyltransferase alpha-A	ot	0.5	432	non-exclusive	ot
OG0005794	PREDICTED: homeobox protein araucan isoform X1; homeobox protein araucan isoform X1; homeobox protein araucan-like; homeobox protein araucan; homeobox protein caupolican-like	ot	0.5	564	non-exclusive	ot
OG0005795	homeobox protein caupolican; homeobox protein caupolican-like; homeobox protein araucan isoform X1	ot	0.5	547	non-exclusive	ot
OG0005796	T-complex protein 1 subunit alpha; PREDICTED: T-complex protein 1 subunit alpha	ot	0.5	557	non-exclusive	ot
OG0005798	A-kinase anchor protein 10, mitochondrial	ot	0.5	666	non-exclusive	ot
OG0005799	F-box/LRR-repeat protein 21 isoform X4	ot	0.5	552	non-exclusive	ot
OG0005800	AGAP006059-PA	ot	0.5	1098	non-exclusive	ot
OG0005801	G-protein coupled receptor 143-like; G-protein coupled receptor 143	ot	0.5	399	non-exclusive	ot
OG0005802	COP9 signalosome complex subunit 5	ot	0.5	465	non-exclusive	ot
OG0005803	protein wntless isoform X1; protein wntless; PREDICTED: protein wntless	ot	0.5	557	non-exclusive	ot
OG0005805	KICSTOR complex protein ITFG2; KICSTOR complex protein ITFG2-like; PREDICTED: integrin-alpha FG-GAP repeat-containing protein 2-like; KICSTOR complex protein ITFG2-like isoform X2	ot	0.5	970	non-exclusive	ot
OG0005806	probable serine/threonine-protein kinase tsuA	ot	0.5	480	non-exclusive	ot
OG0005807	protein kinase C, brain isozyme isoform X1; PREDICTED: LOW QUALITY PROTEIN: protein kinase C, brain isozyme-like	ot	0.5	728	non-exclusive	ot
OG0005808	retinal homeobox protein Rx3; retinal homeobox protein Rx2; dorsal root ganglia homeobox protein-like; retinal homeobox protein Rx3-like; PREDICTED: dorsal root ganglia homeobox protein	ot	0.5	250	non-exclusive	ot
OG0005809	polycomb protein SUZ12; polycomb protein suz12-A isoform X1; polycomb protein suz12; polycomb protein Su(z)12	ot	0.5	725	non-exclusive	ot
OG0005810	sarcospan isoform X1; sarcospan; PREDICTED: sarcospan	ot	0.000487883748957198	358	non-exclusive	ot
OG0005812	PREDICTED: ER membrane protein complex subunit 8/9 homolog; ER membrane protein complex subunit 8/9 homolog	ot	0.5	202	non-exclusive	ot
OG0005813	surfeit locus protein 1; PREDICTED: surfeit locus protein 1	ot	0.5	300	non-exclusive	ot
OG0005814	GTP-binding protein Di-Ras1; GTP-binding protein Di-Ras2; PREDICTED: GTP-binding protein Di-Ras1	ot	0.5	267	non-exclusive	ot
OG0005815	catenin delta-2; PREDICTED: catenin delta-2 isoform X1; catenin delta-2 isoform X1	ot	0.5	2373	non-exclusive	ot
OG0005816	chitooligosaccharidolytic beta-N-acetylglucosaminidase-like; chitooligosaccharidolytic beta-N-acetylglucosaminidase isoform X1; chitooligosaccharidolytic beta-N-acetylglucosaminidase; beta-N-acetylglucosaminidase NAG2 precursor	ot	0.5	647	non-exclusive	ot
OG0005817	alanine--glyoxylate aminotransferase 2, mitochondrial; PREDICTED: alanine--glyoxylate aminotransferase 2, mitochondrial	ot	0.5	526	non-exclusive	ot
OG0005818	dimethyladenosine transferase 1, mitochondrial	ot	0.5	337	non-exclusive	ot
OG0005819	xenotropic and polytropic retrovirus receptor 1 isoform X1; xenotropic and polytropic retrovirus receptor 1; xenotropic and polytropic retrovirus receptor 1-like isoform X2; PREDICTED: xenotropic and polytropic retrovirus receptor 1	ot	0.5	703	non-exclusive	ot
OG0005820	arf-GAP with Rho-GAP domain, ANK repeat and PH domain-containing protein 1; arf-GAP with Rho-GAP domain, ANK repeat and PH domain-containing protein 1 isoform X3	ot	0.5	752	non-exclusive	ot
OG0005821	G-protein-signaling modulator 2 isoform X1; G-protein-signaling modulator 2	ot	0.5	689	non-exclusive	ot
OG0005822	PREDICTED: diphosphomevalonate decarboxylase isoform X1; diphosphomevalonate decarboxylase; diphosphomevalonate decarboxylase isoform X1	ot	0.5	436	non-exclusive	ot
OG0005823	cubilin isoform X1; cubilin; cubilin isoform X3	ot	0.0746391994166834	928	non-exclusive	ot
OG0005824	pyridoxal-dependent decarboxylase domain-containing protein 1	ot	0.5	876	non-exclusive	ot
OG0005825	ubiquitin-like protein 4A; PREDICTED: ubiquitin-like protein 4A; ubiquitin-60S ribosomal protein L40	ot	0.5	135	non-exclusive	ot
OG0005826	rRNA methyltransferase 2, mitochondrial; rRNA methyltransferase 2, mitochondrial isoform X1	ot	0.5	262	non-exclusive	ot
OG0005828	E3 ubiquitin-protein ligase DCST1; E3 ubiquitin-protein ligase DCST1 isoform X1; PREDICTED: DC-STAMP domain-containing protein 1	ot	0.5	742	non-exclusive	ot
OG0005829	rRNA methyltransferase 3, mitochondrial; PREDICTED: rRNA methyltransferase 3, mitochondrial	ot	0.5	454	non-exclusive	ot
OG0005830	leucine-rich repeat and immunoglobulin-like domain-containing nogo receptor-interacting protein 2; PREDICTED: insulin-like growth factor-binding protein complex acid labile subunit isoform X1; leucine-rich repeat and immunoglobulin-like domain-containing nogo receptor-interacting protein 2 isoform X1; insulin-like growth factor-binding protein complex acid labile subunit isoform X1; leucine-rich …	ot	0.5	593	non-exclusive	ot
OG0005831	ras-related protein Ral-a isoform X1; ras-related protein Ral-a	ot	0.5	223	non-exclusive	ot
OG0005832	tip elongation aberrant protein 1 isoform X1; RING finger protein B-like isoform X2; RING finger protein B-like isoform X1	ot	0.5	986	non-exclusive	ot
OG0005833	ras-related protein M-Ras; ras-related protein M-Ras-like; PREDICTED: ras-related protein M-Ras	ot	0.5	209	non-exclusive	ot
OG0005834	pre-mRNA-splicing factor Syf2	ot	0.5	235	non-exclusive	ot
OG0005835	mitogen-activated protein kinase kinase kinase 7-interacting protein 3 homolog isoform X1; TGF-beta-activated kinase 1 and MAP3K7-binding protein 2 isoform X1; TGF-beta-activated kinase 1 and MAP3K7-binding protein 2, partial; TGF-beta-activated kinase 1 and MAP3K7-binding protein 3 isoform X1	ot	0.5	1102	non-exclusive	ot
OG0005836	glycine receptor subunit alpha-3; glycine receptor subunit alpha-2 isoform X1; glycine receptor subunit alpha-2; PREDICTED: histamine-gated chloride channel isoform X1	ot	0.000414736310069525	452	exclusive	ot
OG0005837	actin-related protein 10; actin-related protein 10 isoform X2	ot	0.5	410	non-exclusive	ot
OG0005838	PREDICTED: ATPase ASNA1 homolog; ATPase ASNA1 homolog	ot	0.5	330	non-exclusive	ot
OG0005839	acid phosphatase type 7	ot	0.5	463	non-exclusive	ot
OG0005841	atypical kinase COQ8B, mitochondrial; PREDICTED: aarF domain-containing protein kinase 4	ot	0.0302790765631801	961	non-exclusive	ot
OG0005842	PREDICTED: 60S ribosomal protein L27a isoform X1; 60S ribosomal protein L27a	ot	0.5	148	non-exclusive	ot
OG0005843	beta-1,3-galactosyltransferase 1-like; beta-1,3-galactosyltransferase 5; PREDICTED: beta-1,3-galactosyltransferase 5	ot	0.5	394	non-exclusive	ot
OG0005844	vacuolar protein-sorting-associated protein 36	ot	0.5	404	non-exclusive	ot
OG0005845	protein yippee-like 5; PREDICTED: protein yippee-like 5	ot	0.5	119	non-exclusive	ot
OG0005846	nuclear transcription factor Y subunit alpha isoform X1; PREDICTED: nuclear transcription factor Y subunit alpha isoform X1	ot	0.5	368	non-exclusive	ot
OG0005847	ATP synthase subunit g, mitochondrial	ot	0.5	99	non-exclusive	ot
OG0005848	39S ribosomal protein L21, mitochondrial; PREDICTED: 39S ribosomal protein L21, mitochondrial	ot	0.5	219	non-exclusive	ot
OG0005850	apoptosis-inducing factor 1, mitochondrial; PREDICTED: apoptosis-inducing factor 1, mitochondrial isoform X1; apoptosis-inducing factor 1, mitochondrial isoform X1	ot	0.5	736	non-exclusive	ot
OG0005851	mitochondrial import receptor subunit TOM70; PREDICTED: mitochondrial import receptor subunit TOM70	ot	0.5	575	non-exclusive	ot
OG0005853	N-alpha-acetyltransferase 38-B, NatC auxiliary subunit; N-alpha-acetyltransferase 38, NatC auxiliary subunit; PREDICTED: N-alpha-acetyltransferase 38, NatC auxiliary subunit	ot	0.5	207	non-exclusive	ot
OG0005854	probable E3 ubiquitin ligase complex SCF subunit sconB; F-box/WD repeat-containing protein 7-like	ot	0.0103105474246655	530	exclusive	ot
OG0005857	1-phosphatidylinositol 4,5-bisphosphate phosphodiesterase isoform X1; 1-phosphatidylinositol 4,5-bisphosphate phosphodiesterase	ot	0.5	1407	non-exclusive	ot
OG0005858	WD repeat domain phosphoinositide-interacting protein 2 isoform X1; WD repeat domain phosphoinositide-interacting protein 2-like isoform X1; PREDICTED: WD repeat domain phosphoinositide-interacting protein 2 isoform X1	ot	0.5	459	non-exclusive	ot
OG0005859	lutropin-choriogonadotropic hormone receptor-like; PREDICTED: lutropin-choriogonadotropic hormone receptor isoform X1; lutropin-choriogonadotropic hormone receptor	ot	0.5	891	non-exclusive	ot
OG0005860	ankyrin repeat domain-containing protein 12; uveal autoantigen with coiled-coil domains and ankyrin repeats-like; ankyrin repeat domain-containing protein 12 isoform X1; PREDICTED: ankyrin repeat domain-containing protein 12; ankycorbin	ot	0.5	2182	non-exclusive	ot
OG0005861	F-box only protein 11 isoform X1; F-box only protein 11	ot	0.5	968	non-exclusive	ot
OG0005862	CAAX prenyl protease 2; CAAX prenyl protease 2 isoform X1; PREDICTED: CAAX prenyl protease 2	ot	0.5	289	non-exclusive	ot
OG0005863	PREDICTED: FERM domain-containing protein 8 isoform X1; FERM domain-containing protein 8 isoform X1; FERM domain-containing protein 8; putative FERM domain-containing protein FRMD8P1 isoform X1; putative FERM domain-containing protein FRMD8P1	ot	0.190408726691014	696	non-exclusive	ot
OG0005864	BTB/POZ domain-containing protein KCTD3; BTB/POZ domain-containing protein KCTD3 isoform X2; BTB/POZ domain-containing protein KCTD3 isoform X1	ot	0.5	825	non-exclusive	ot
OG0005865	RNA transcription, translation and transport factor protein; UPF0568 protein C14orf166 homolog	ot	0.5	247	non-exclusive	ot
OG0005866	rab-like protein 3; PREDICTED: rab-like protein 3	ot	0.5	247	non-exclusive	ot
OG0005867	PREDICTED: 28S ribosomal protein S7, mitochondrial; 28S ribosomal protein S7, mitochondrial; 28S ribosomal protein S7, mitochondrial isoform X1	ot	0.5	234	non-exclusive	ot
OG0005870	mortality factor 4-like protein 1	ot	0.5	331	non-exclusive	ot
OG0005873	DNA-directed RNA polymerase II subunit RPB1-like; basic helix-loop-helix transcription factor amos; basic helix-loop-helix transcription factor amos-like; protein atonal-like	ot	0.5	312	non-exclusive	ot
OG0005874	longitudinals lacking protein, isoforms A/B/D/L isoform X2; longitudinals lacking protein, isoforms N/O/W/X/Y isoform X1; longitudinals lacking protein, isoforms H/M/V isoform X1; longitudinals lacking protein, isoforms F/I/K/T isoform X1; longitudinals lacking isoform 2	ot	0.5	653	non-exclusive	ot
OG0005875	ATPase family AAA domain-containing protein 5; ATPase family AAA domain-containing protein 5-like isoform X2; ATPase family AAA domain-containing protein 5 isoform X1	ot	0.109261653162243	1536	non-exclusive	ot
OG0005876	ADP-ribosylation factor-like protein 13B isoform X1; ADP-ribosylation factor-like protein 13B; PREDICTED: ADP-ribosylation factor-like protein 13B	ot	0.5	480	non-exclusive	ot
OG0005877	translocating chain-associated membrane protein 1 isoform X2; translocating chain-associated membrane protein 1; PREDICTED: translocating chain-associated membrane protein 1 isoform X1	ot	0.5	380	non-exclusive	ot
OG0005878	peregrin isoform X1; peregrin; PREDICTED: LOW QUALITY PROTEIN: peregrin	ot	0.5	1141	non-exclusive	ot
OG0005880	PREDICTED: U4/U6.U5 tri-snRNP-associated protein 2; U4/U6.U5 tri-snRNP-associated protein 2; U4/U6.U5 tri-snRNP-associated protein 2 isoform X1	ot	0.5	506	non-exclusive	ot
OG0005881	protein KTI12 homolog; protein KTI12 homolog isoform X1	ot	0.5	554	non-exclusive	ot
OG0005882	retinol dehydrogenase 14-like; retinol dehydrogenase 11-like; retinol dehydrogenase 11	ot	0.5	342	non-exclusive	ot
OG0005883	UV radiation resistance-associated protein isoform X1; UV radiation resistance-associated gene protein; UV radiation resistance associated protein; PREDICTED: UV radiation resistance-associated gene protein isoform X1	ot	0.5	1019	non-exclusive	ot
OG0005884	actin-related protein 2 isoform X1; PREDICTED: actin-related protein 2 isoform X1; actin-related protein 2	ot	0.5	406	non-exclusive	ot
OG0005885	probable NADH dehydrogenase; NADH dehydrogenase	ot	0.5	253	non-exclusive	ot
OG0005886	cofilin/actin-depolymerizing factor homolog; PREDICTED: cofilin/actin-depolymerizing factor homolog	ot	0.5	148	non-exclusive	ot
OG0005887	histone acetyltransferase KAT6B isoform X1; histone acetyltransferase KAT6A isoform X1; histone acetyltransferase KAT6B-like isoform X1	ot	0.5	4336	non-exclusive	ot
OG0005888	flocculation protein FLO11; nucleolar and coiled-body phosphoprotein 1	ot	0.5	286	non-exclusive	ot
OG0005889	EEF1A lysine methyltransferase 1-like isoform X1; EEF1A lysine methyltransferase 1; EEF1A lysine methyltransferase 1 isoform X1; PREDICTED: protein-lysine N-methyltransferase n6amt2	ot	0.5	243	non-exclusive	ot
OG0005890	protein bric-a-brac 1 isoform X1; protein bric-a-brac 1-like isoform X1; protein tramtrack, beta isoform-like isoform X1; PREDICTED: protein tramtrack, beta isoform isoform X1; protein bric-a-brac 1 isoform X4	ot	0.5	853	non-exclusive	ot
OG0005891	U6 snRNA phosphodiesterase; U6 snRNA phosphodiesterase 1 isoform X2; PREDICTED: U6 snRNA phosphodiesterase	ot	0.5	288	non-exclusive	ot
OG0005892	ribonuclease H1; ribonuclease H1-like; ribonuclease H isoform X1; PREDICTED: ribonuclease H1; ribonuclease H1 isoform X1	ot	0.5	298	non-exclusive	ot
OG0005893	gamma-aminobutyric acid receptor subunit beta; GABA receptor isoform c precursor; gamma-aminobutyric acid receptor subunit beta isoform X1	ot	8.82115202493529e-10	535	exclusive	ot
OG0005895	valine--tRNA ligase isoform X1; valine--tRNA ligase-like; valine--tRNA ligase isoform X2; PREDICTED: valine--tRNA ligase	ot	0.5	1194	non-exclusive	ot
OG0005896	UPF0454 protein C12orf49 homolog; PREDICTED: UPF0454 protein C12orf49 homolog	ot	0.5	206	non-exclusive	ot
OG0005897	transmembrane 9 superfamily member 3	ot	0.5	799	non-exclusive	ot
OG0005898	vacuolar protein sorting-associated protein 4B; PREDICTED: vacuolar protein sorting-associated protein 4B; vacuolar protein sorting-associated protein 4	ot	0.5	439	non-exclusive	ot
OG0005899	PREDICTED: jmjC domain-containing histone demethylation protein 1 isoform X1; jmjC domain-containing histone demethylation protein 1 isoform X1; jmjC domain-containing histone demethylation protein 1 isoform X3; jmjC domain-containing histone demethylation protein 1	ot	0.5	1093	non-exclusive	ot
OG0005900	ubiquitin conjugation factor E4 A; PREDICTED: ubiquitin conjugation factor E4 A	ot	0.5	1038	non-exclusive	ot
OG0005901	acetyl-coenzyme A synthetase; PREDICTED: acetyl-coenzyme A synthetase; acetyl-coenzyme A synthetase isoform X2	ot	0.5	674	non-exclusive	ot
OG0005902	formin-like protein 14	ot	0.5	1230	non-exclusive	ot
OG0005903	DIS3-like exonuclease 2 isoform X1; DIS3-like exonuclease 2; PREDICTED: DIS3-like exonuclease 2 isoform X1	ot	1e-15	1063	non-exclusive	ot
OG0005904	diacylglycerol kinase theta isoform X1; PREDICTED: diacylglycerol kinase theta isoform X1	ot	0.5	1073	non-exclusive	ot
OG0005905	AP-1 complex subunit sigma-2 isoform X1; AP-1 complex subunit sigma-2	ot	0.5	185	non-exclusive	ot
OG0005907	centrosome-associated zinc finger protein CP190 isoform X1; AGAP000822-PA	ot	0.5	256	non-exclusive	ot
OG0005910	46 kDa FK506-binding nuclear protein; 46 kDa FK506-binding nuclear protein-like; PREDICTED: 46 kDa FK506-binding nuclear protein	ot	0.00192787812541324	480	non-exclusive	ot
OG0005911	DNA replication licensing factor Mcm3 isoform X1; DNA replication licensing factor Mcm3; DNA replication licensing factor Mcm3-like	ot	0.5	861	non-exclusive	ot
OG0005912	protein spindle-F	ot	0.5	371	non-exclusive	ot
OG0005916	epsin	ot	0.234449359382889	446	non-exclusive	ot
OG0005918	probable ribosome biogenesis protein RLP24; PREDICTED: probable ribosome biogenesis protein RLP24	ot	0.5	178	non-exclusive	ot
OG0005919	PREDICTED: neurexin-4 isoform X1; neurexin-4 isoform X1; neurexin-4	ot	0.5	1762	non-exclusive	ot
OG0005920	decaprenyl-diphosphate synthase subunit 1 isoform X1; PREDICTED: decaprenyl-diphosphate synthase subunit 1; decaprenyl-diphosphate synthase subunit 1; all trans-polyprenyl-diphosphate synthase PDSS1	ot	0.5	437	non-exclusive	ot
OG0005921	formaldehyde dehydrogenase; alcohol dehydrogenase class-3 isoform X1; alcohol dehydrogenase class-3	ot	0.5	385	non-exclusive	ot
OG0005922	ribulose-phosphate 3-epimerase; PREDICTED: ribulose-phosphate 3-epimerase	ot	0.5	233	non-exclusive	ot
OG0005923	tetratricopeptide repeat protein 21B-like; PREDICTED: tetratricopeptide repeat protein 21B; tetratricopeptide repeat protein 21B	ot	0.5	1343	non-exclusive	ot
OG0005924	A-kinase anchor protein 17A isoform X1; A-kinase anchor protein 17A; LOW QUALITY PROTEIN: A-kinase anchor protein 17A	ot	0.5	903	non-exclusive	ot
OG0005926	presenilins-associated rhomboid-like protein, mitochondrial; PREDICTED: presenilins-associated rhomboid-like protein, mitochondrial	ot	0.5	353	non-exclusive	ot
OG0005927	PREDICTED: solute carrier family 25 member 51; solute carrier family 25 member 51; solute carrier family 25 member 51 isoform X1	ot	0.5	334	non-exclusive	ot
OG0005928	FACT complex subunit spt16; PREDICTED: FACT complex subunit spt16	ot	0.5	1170	non-exclusive	ot
OG0005929	receptor-type guanylate cyclase gcy-4-like; atrial natriuretic peptide receptor 2; receptor-type guanylate cyclase gcy-12-like; receptor-type guanylate cyclase gcy-22-like; receptor-type guanylate cyclase gcy-18-like	ot	0.5	1387	non-exclusive	ot
OG0005930	ras-related protein Rab-14; ras-related protein Rab-14 isoform X4	ot	0.5	218	non-exclusive	ot
OG0005931	cyclin-Y-like protein 1-B; cyclin-Y; cyclin-Y-like protein 1; PREDICTED: cyclin-Y-like protein 1	ot	0.5	343	non-exclusive	ot
OG0005932	uncharacterized LOC106099815 precursor; uncharacterized LOC106127708 precursor	ot	0.5	293	non-exclusive	ot
OG0005934	protein smoothened; protein smoothened isoform X1	ot	0.5	1047	non-exclusive	ot
OG0005935	pseudouridine-metabolizing bifunctional protein C1861.05; pseudouridine-5'-phosphate glycosidase-like	ot	0.5	550	non-exclusive	ot
OG0005936	lens fiber membrane intrinsic protein	ot	0.5	235	non-exclusive	ot
OG0005937	AGAP003809-PC; uncharacterized LOC105388316	ot	0.5	244	non-exclusive	ot
OG0005938	AGAP003810-PA	ot	0.5	228	non-exclusive	ot
OG0005939	maestro heat-like repeat-containing protein family member 1; PREDICTED: maestro heat-like repeat-containing protein family member 1	ot	0.5	1677	non-exclusive	ot
OG0005940	polycomb protein Asx isoform X1; polycomb protein Asx	ot	2.04558730095079e-06	2270	exclusive	ot
OG0005942	lysine-specific histone demethylase 1A isoform X1; PREDICTED: lysine-specific histone demethylase 1A; lysine-specific histone demethylase 1A	ot	0.5	624	non-exclusive	ot
OG0005943	PREDICTED: slit homolog 2 protein; toll-like receptor Tollo	ot	0.5	1264	non-exclusive	ot
OG0005944	disco-interacting protein 2; disco-interacting protein 2 isoform X1; PREDICTED: disco-interacting protein 2 isoform X1; disco-interacting protein 2 isoform X6	ot	0.5	1711	non-exclusive	ot
OG0005947	serine/threonine-protein phosphatase 6 regulatory ankyrin repeat subunit A; serine/threonine-protein phosphatase 6 regulatory ankyrin repeat subunit A isoform X1; PREDICTED: serine/threonine-protein phosphatase 6 regulatory ankyrin repeat subunit A isoform X1; serine/threonine-protein phosphatase 6 regulatory ankyrin repeat subunit A isoform X2	ot	0.5	1862	non-exclusive	ot
OG0005952	START domain-containing protein 10 isoform X1; START domain-containing protein 10-like isoform X1; PREDICTED: PCTP-like protein isoform X1; START domain-containing protein 10-like	ot	0.5	268	non-exclusive	ot
OG0005953	TBC1 domain family member 9 isoform X1; TBC1 domain family member 9; TBC1 domain family member 9 isoform X2; TBC1 domain family member 9B	ot	0.5	1329	non-exclusive	ot
OG0005954	exportin-1; PREDICTED: exportin-1	ot	0.5	1080	non-exclusive	ot
OG0005955	DNA-directed RNA polymerases I, II, and III subunit RPABC1; PREDICTED: DNA-directed RNA polymerases I, II, and III subunit RPABC1	ot	0.5	210	non-exclusive	ot
OG0005956	60S ribosomal protein L12	ot	0.5	165	non-exclusive	ot
OG0005957	presequence protease, mitochondrial; PREDICTED: presequence protease, mitochondrial	ot	0.5	1453	non-exclusive	ot
OG0005958	growth arrest and DNA damage-inducible protein GADD45 alpha	ot	0.5	165	non-exclusive	ot
OG0005959	WD repeat-containing protein 91; PREDICTED: WD repeat-containing protein 91	ot	0.5	296	non-exclusive	ot
OG0005960	serine/threonine-protein kinase 16	ot	0.5	783	non-exclusive	ot
OG0005961	biogenesis of lysosome-related organelles complex 1 subunit 6 isoform X1; biogenesis of lysosome-related organelles complex 1 subunit 6; PREDICTED: biogenesis of lysosome-related organelles complex 1 subunit 6	ot	0.5	126	non-exclusive	ot
OG0005962	28S ribosomal protein S24, mitochondrial; 28S ribosomal protein S24, mitochondrial isoform X1	ot	0.5	166	non-exclusive	ot
OG0005963	zinc finger Ran-binding domain-containing protein 2; PREDICTED: zinc finger Ran-binding domain-containing protein 2; zinc finger Ran-binding domain-containing protein 2-like	ot	0.5	239	non-exclusive	ot
OG0005964	bleomycin hydrolase; bleomycin hydrolase isoform X1; PREDICTED: bleomycin hydrolase	ot	0.5	482	non-exclusive	ot
OG0005965	NADPH:adrenodoxin oxidoreductase, mitochondrial isoform X2; NADPH:adrenodoxin oxidoreductase, mitochondrial; PREDICTED: NADPH:adrenodoxin oxidoreductase, mitochondrial	ot	1.15275450351399e-10	541	exclusive	ot
OG0005966	U3 small nucleolar ribonucleoprotein protein IMP3 isoform X1; U3 small nucleolar ribonucleoprotein protein IMP3; PREDICTED: U3 small nucleolar ribonucleoprotein protein IMP3	ot	0.5	186	non-exclusive	ot
OG0005967	probable nuclear hormone receptor HR38 isoform X1; probable nuclear hormone receptor HR38; PREDICTED: probable nuclear hormone receptor HR38	ot	0.5	658	non-exclusive	ot
OG0005968	uncharacterized LOC106106530 precursor; uncharacterized LOC106116239 precursor; AGAP004125-PA	ot	0.5	453	non-exclusive	ot
OG0005969	BSD domain-containing protein 1-like; BSD domain-containing protein 1-A isoform X1; BSD domain-containing protein 1-B isoform X1; BSD domain-containing protein 1 isoform X1; BSD domain-containing protein 1-A-like isoform X1	ot	0.5	398	non-exclusive	ot
OG0005970	PREDICTED: actin-related protein 5; actin-related protein 5; actin-related protein 5 isoform X1	ot	0.5	669	non-exclusive	ot
OG0005971	glutamate--cysteine ligase regulatory subunit; PREDICTED: glutamate--cysteine ligase regulatory subunit	ot	0.5	261	non-exclusive	ot
OG0005972	A disintegrin and metalloproteinase with thrombospondin motifs 16 isoform X1; PREDICTED: venom metalloproteinase 3 isoform X1; A disintegrin and metalloproteinase with thrombospondin motifs 1 isoform X1	ot	0.5	945	non-exclusive	ot
OG0005973	putative mediator of RNA polymerase II transcription subunit 26 isoform X1; putative transcription factor SOX-15; PREDICTED: putative transcription factor SOX-15 isoform X1	ot	0.0334817280879254	745	exclusive	ot
OG0005974	tyrosine-protein phosphatase vhp-1; PREDICTED: dual specificity protein phosphatase 22 isoform X1; dual specificity protein phosphatase 22 isoform X1; dual specificity protein phosphatase 22-like; dual specificity protein phosphatase 22	ot	1.0018217356085e-06	383	exclusive	ot
OG0005975	complexin; complexin isoform X1; PREDICTED: complexin isoform X1	ot	0.5	272	non-exclusive	ot
OG0005976	AGAP011086-PA, partial; F-box protein At1g78280	ot	0.5	322	non-exclusive	ot
OG0005977	DNA-binding protein RFX2 isoform X1; PREDICTED: DNA-binding protein RFX2; transcription factor RFX3 isoform X1	ot	0.5	830	non-exclusive	ot
OG0005978	phosphatase and actin regulator 4B isoform X1; phosphatase and actin regulator 2 isoform X1; PREDICTED: phosphatase and actin regulator 4-B isoform X1; phosphatase and actin regulator 4 isoform X5; phosphatase and actin regulator 2-like isoform X1	ot	0.5	821	non-exclusive	ot
OG0005979	LOW QUALITY PROTEIN: nuclear hormone receptor HR96; nuclear hormone receptor HR96 isoform X1; nuclear hormone receptor HR96	ot	0.5	613	non-exclusive	ot
OG0005980	serine/threonine-protein kinase tousled-like 2 isoform X1; serine/threonine-protein kinase tousled-like 2 isoform X3	ot	0.5	1523	non-exclusive	ot
OG0005981	myophilin isoform X1; muscle-specific protein 20; PREDICTED: myophilin	ot	0.5	188	non-exclusive	ot
OG0005982	ATP-binding cassette sub-family F member 3; ATP-binding cassette sub-family F member 3 isoform X1; PREDICTED: ATP-binding cassette sub-family F member 3	ot	0.5	712	non-exclusive	ot
OG0005983	flap endonuclease GEN isoform X1; flap endonuclease GEN	ot	0.5	1141	non-exclusive	ot
OG0005989	probable tubulin polyglutamylase TTLL2 isoform X1; probable tubulin polyglutamylase TTLL2; PREDICTED: probable tubulin polyglutamylase TTLL2	ot	0.5	638	non-exclusive	ot
OG0005990	titin isoform X1; E3 ubiquitin-protein ligase lubel; PREDICTED: titin homolog isoform X1; E3 ubiquitin-protein ligase lubel isoform X2	ot	0.0681794036659555	4152	non-exclusive	ot
OG0005991	ubiquitin-like-conjugating enzyme ATG3; PREDICTED: ubiquitin-like-conjugating enzyme ATG3	ot	0.5	326	non-exclusive	ot
OG0005993	bcl-2-related ovarian killer protein-like isoform X1; bcl-2-related ovarian killer protein isoform X1; bcl-2-related ovarian killer protein; bcl-2-related ovarian killer protein homolog B-like; PREDICTED: bcl-2-related ovarian killer protein	ot	0.5	374	non-exclusive	ot
OG0005994	lysyl oxidase homolog 2-like; lysyl oxidase homolog 2B; lysyl oxidase homolog 3-like; lysyl oxidase homolog 2	ot	0.5	497	non-exclusive	ot
OG0005996	G protein-coupled receptor kinase 2 isoform X1; G protein-coupled receptor kinase 2	ot	0.5	635	non-exclusive	ot
OG0005997	SET domain-containing protein SmydA-8-like; SET domain-containing protein SmydA-8-like isoform X1; SET domain-containing protein SmydA-8; protein msta isoform X1; protein msta	ot	1.05797210392741e-08	546	non-exclusive	ot
OG0005999	beta-1,4-galactosyltransferase 6-like isoform X1; beta-1,4-galactosyltransferase 1 isoform X1; beta-1,4-galactosyltransferase 1; PREDICTED: beta-1,4-galactosyltransferase 1	ot	0.5	327	non-exclusive	ot
OG0006000	PREDICTED: uncharacterized LOC100141824 isoform X1; protein spitz, partial; pro-epidermal growth factor-like isoform X2; pro-neuregulin-3, membrane-bound isoform isoform X1; PREDICTED: uncharacterized LOC100141824 isoform X2	ot	0.5	315	non-exclusive	ot
OG0006002	peroxisomal biogenesis factor 3; PREDICTED: peroxisomal biogenesis factor 3	ot	0.5	360	non-exclusive	ot
OG0006003	PREDICTED: protein aveugle; protein aveugle; protein aveugle isoform X1	ot	0.393062147357897	120	non-exclusive	ot
OG0006005	suppressor of cytokine signaling 5 isoform X3; suppressor of cytokine signaling 5; suppressor of cytokine signaling 5-like isoform X2; PREDICTED: suppressor of cytokine signaling 5	ot	0.5	638	non-exclusive	ot
OG0006006	protein transport protein Sec24C; protein transport protein Sec24C isoform X1	ot	0.5	1761	non-exclusive	ot
OG0006007	WD repeat-containing protein 3 isoform X1; PREDICTED: WD repeat-containing protein 3; WD repeat-containing protein 3	ot	0.5	971	non-exclusive	ot
OG0006009	ATP-binding cassette sub-family F member 1	ot	1e-15	1156	non-exclusive	ot
OG0006010	YEATS domain-containing protein 2; YEATS domain-containing protein 2 isoform X1	ot	0.5	1043	non-exclusive	ot
OG0006015	PREDICTED: transmembrane protein 237; transmembrane protein 237	ot	0.5	560	non-exclusive	ot
OG0006016	palmitoyltransferase akr1; probable protein S-acyltransferase 23; protein S-acyltransferase 24	ot	0.5	537	non-exclusive	ot
OG0006018	sorting nexin lst-4 isoform X1; sorting nexin lst-4; PREDICTED: sorting nexin lst-4	ot	0.5	1316	non-exclusive	ot
OG0006019	proton-coupled amino acid transporter-like protein pathetic isoform X1; PREDICTED: proton-coupled amino acid transporter 4 isoform X1	ot	0.5	576	non-exclusive	ot
OG0006020	protein nubbin-like isoform X1; POU domain protein 2-like isoform X1; POU domain protein 2-like; PREDICTED: POU domain protein 2 isoform X1	ot	0.5	654	non-exclusive	ot
OG0006021	disheveled-associated activator of morphogenesis 1; disheveled-associated activator of morphogenesis 1 isoform X1; PREDICTED: disheveled-associated activator of morphogenesis 1 isoform X1	ot	0.5	1164	non-exclusive	ot
OG0006022	NA	ot	0.5	572	non-exclusive	ot
OG0006023	PREDICTED: peptidyl-prolyl cis-trans isomerase D; peptidyl-prolyl cis-trans isomerase D; peptidyl-prolyl cis-trans isomerase D-like isoform X1; peptidyl-prolyl cis-trans isomerase D isoform X1	ot	0.5	927	non-exclusive	ot
OG0006024	MAGUK p55 subfamily member 5 isoform X1; PREDICTED: MAGUK p55 subfamily member 5-A isoform X1; MAGUK p55 subfamily member 5-A; MAGUK p55 subfamily member 5-A isoform X1; MAGUK p55 subfamily member 5-A isoform X2	ot	0.5	1255	non-exclusive	ot
OG0006025	palmitoyltransferase Hip14 isoform X1; palmitoyltransferase Hip14; PREDICTED: palmitoyltransferase ZDHHC17	ot	0.5	633	non-exclusive	ot
OG0006026	DNA-binding protein D-ETS-4; DNA-binding protein D-ETS-4 isoform X1	ot	0.5	638	non-exclusive	ot
OG0006027	26S proteasome regulatory subunit 7; PREDICTED: 26S protease regulatory subunit 7	ot	0.5	435	non-exclusive	ot
OG0006028	DNA polymerase delta small subunit; DNA polymerase delta subunit 2	ot	0.5	455	non-exclusive	ot
OG0006030	E3 ubiquitin-protein ligase MIB2 isoform X4; E3 ubiquitin-protein ligase MIB2; PREDICTED: E3 ubiquitin-protein ligase MIB2	ot	9.35913019992604e-13	1017	exclusive	ot
OG0006031	calcium channel flower isoform X1; PREDICTED: calcium channel flower isoform X1; calcium channel flower isoform X2; calcium channel flower	ot	0.5	229	non-exclusive	ot
OG0006032	protein CWC15 homolog isoform X1; protein CWC15 homolog; spliceosome-associated protein CWC15 homolog; PREDICTED: protein CWC15 homolog	ot	0.5	243	non-exclusive	ot
OG0006033	dedicator of cytokinesis protein 9	ot	0.5	2166	non-exclusive	ot
OG0006034	cysteine protease ATG4B; cysteine protease ATG4B-like isoform X1; cysteine protease ATG4B isoform X1; cysteine protease ATG4A	ot	0.5	428	non-exclusive	ot
OG0006035	roundabout homolog 2; roundabout homolog 2-like, partial; roundabout homolog 1-like; PREDICTED: roundabout homolog 2	ot	0.5	1284	non-exclusive	ot
OG0006036	myeloid leukemia factor isoform X1	ot	0.5	351	non-exclusive	ot
OG0006037	pre-mRNA-processing factor 17	ot	0.5	581	non-exclusive	ot
OG0006039	pre-mRNA-splicing factor 38B; PREDICTED: pre-mRNA-splicing factor 38B	ot	0.5	388	non-exclusive	ot
OG0006040	prostacyclin receptor isoform X1; prostaglandin D2 receptor; prostaglandin E2 receptor EP2 subtype isoform X1; PREDICTED: prostaglandin E2 receptor EP2 subtype isoform X1; cannabinoid receptor 1	ot	0.5	368	non-exclusive	ot
OG0006041	calpain-9-like isoform X1; calpain-9 isoform X1; calpain-9-like; PREDICTED: calpain-9	ot	0.5	853	non-exclusive	ot
OG0006042	protein scarlet; mucin-7 isoform X1	ot	7.25330675151644e-12	493	exclusive	ot
OG0006044	protein MON2 homolog isoform X1; protein MON2 homolog	ot	0.5	2391	non-exclusive	ot
OG0006045	plexin A3; plexin-A2; PREDICTED: plexin-A2; plexin-A4	ot	0.5	1944	non-exclusive	ot
OG0006047	semaphorin-1a; semaphorin-1A; semaphorin-1A-like; semaphorin-1A-like isoform X1	ot	0.5	747	non-exclusive	ot
OG0006048	metal regulatory transcription factor 1-like; zinc finger protein 367-like; pair-rule protein odd-paired; PREDICTED: zinc finger protein 367	ot	0.5	521	non-exclusive	ot
OG0006050	60S ribosomal protein L14; PREDICTED: 60S ribosomal protein L14	ot	0.5	178	non-exclusive	ot
OG0006051	band 7 protein AGAP004871 isoform X1; PREDICTED: band 7 protein AGAP004871 isoform X1; band 7 protein AGAP004871	ot	3.58032864731345e-10	491	exclusive	ot
OG0006052	zinc finger CCCH domain-containing protein 3 isoform X1; zinc finger CCCH domain-containing protein 3	ot	0.5	797	non-exclusive	ot
OG0006053	serine/threonine-protein kinase Aurora-2-like; aurora kinase B-like; aurora kinase A-B-like; aurora kinase C-like; aurora kinase C	ot	0.00386602519024159	482	non-exclusive	ot
OG0006054	NA	ot	0.5	566	non-exclusive	ot
OG0006055	mitochondrial inner membrane protein OXA1L isoform X1; mitochondrial inner membrane protein OXA1L; mitochondrial inner membrane protein OXA1L-like	ot	0.5	579	non-exclusive	ot
OG0006056	PREDICTED: MIP18 family protein CG7949 isoform X1; MIP18 family protein galla-2; MIP18 family protein CG7949	ot	0.0509108548748277	154	non-exclusive	ot
OG0006058	AGAP006406-PA; AGAP013127-PA	ot	0.5	495	non-exclusive	ot
OG0006059	ER degradation-enhancing alpha-mannosidase-like protein 2 isoform X1; ER degradation-enhancing alpha-mannosidase-like protein 2; PREDICTED: ER degradation-enhancing alpha-mannosidase-like protein 2	ot	1e-15	713	exclusive	ot
OG0006060	leucine-zipper-like transcriptional regulator 1; PREDICTED: leucine-zipper-like transcriptional regulator 1	ot	2.2111367925032e-09	783	non-exclusive	ot
OG0006061	putative neugrin-like protein DDB_G0288135; required for respiratory growth protein 9, mitochondrial; neugrin	ot	3.31052794243027e-06	421	exclusive	ot
OG0006062	NADH dehydrogenase; PREDICTED: NADH dehydrogenase	ot	0.5	120	non-exclusive	ot
OG0006064	transcription initiation factor TFIID subunit 12 isoform X1; transcription initiation factor TFIID subunit 12; PREDICTED: transcription initiation factor TFIID subunit 12	ot	0.5	210	non-exclusive	ot
OG0006065	proton channel OtopLc-like isoform X2; otopetrin-2; proton channel OtopLc-like isoform X1; proton channel OtopLc; otopetrin-2-like isoform X1	ot	0.288437670819142	751	non-exclusive	ot
OG0006068	PREDICTED: vacuolar-sorting protein SNF8; vacuolar-sorting protein SNF8	ot	0.5	256	non-exclusive	ot
OG0006069	mitochondrial ornithine transporter 1 isoform X1; mitochondrial ornithine transporter 1	ot	0.5	760	non-exclusive	ot
OG0006070	coiled-coil domain-containing protein 134-like; coiled-coil domain-containing protein 134; PREDICTED: coiled-coil domain-containing protein 134	ot	0.5	221	non-exclusive	ot
OG0006073	copper transport protein ATOX1-like; copper transport protein ATX1; PREDICTED: copper transport protein ATOX1; metal homeostasis factor ATX1; copper transport protein ATOX1	ot	0.5	74	non-exclusive	ot
OG0006075	peptidylprolyl isomerase domain and WD repeat-containing protein 1; PREDICTED: peptidylprolyl isomerase domain and WD repeat-containing protein 1	ot	0.5	625	non-exclusive	ot
OG0006076	ATP-binding cassette sub-family G member 4 isoform X1; ATP-binding cassette sub-family G member 1-like; ATP-binding cassette sub-family G member 4	ot	0.5	1413	non-exclusive	ot
OG0006077	ubiquitin-conjugating enzyme E2 L3 isoform X1; ubiquitin-conjugating enzyme E2 L3; PREDICTED: ubiquitin-conjugating enzyme E2 L3	ot	0.5	154	non-exclusive	ot
OG0006080	histone deacetylase 11 isoform X1; histone deacetylase 11; PREDICTED: histone deacetylase 11 isoform X1	ot	0.5	397	non-exclusive	ot
OG0006081	mediator of RNA polymerase II transcription subunit 31 isoform X1; mediator of RNA polymerase II transcription subunit 31	ot	0.5	154	non-exclusive	ot
OG0006082	protein kibra isoform X1; protein kibra	ot	0.05693050056887	1334	non-exclusive	ot
OG0006085	mitochondrial import inner membrane translocase subunit Tim17-B; PREDICTED: mitochondrial import inner membrane translocase subunit Tim17-B	ot	0.5	193	non-exclusive	ot
OG0006086	NA	ot	0.5	112	non-exclusive	ot
OG0006089	ankyrin repeat domain-containing protein 27; ankyrin repeat domain-containing protein 27-like	ot	0.5	934	non-exclusive	ot
OG0006090	tetratricopeptide repeat protein 4 isoform X1; DNA polymerase interacting tetratricopeptide repeat-containing, protein of 47 kDa isoform X2; tetratricopeptide repeat protein 4; PREDICTED: tetratricopeptide repeat protein 4	ot	0.5	420	non-exclusive	ot
OG0006091	protein deltex; protein deltex isoform X1	ot	0.5	571	non-exclusive	ot
OG0006092	mediator of RNA polymerase II transcription subunit 15-like	ot	0.5	118	non-exclusive	ot
OG0006093	U6 snRNA-associated Sm-like protein LSm5 isoform X1; U6 snRNA-associated Sm-like protein LSm5; PREDICTED: U6 snRNA-associated Sm-like protein LSm5	ot	0.488202864384004	109	non-exclusive	ot
OG0006094	protein farnesyltransferase/geranylgeranyltransferase type-1 subunit alpha	ot	0.5	340	non-exclusive	ot
OG0006095	WD40 repeat-containing protein SMU1	ot	0.5	510	non-exclusive	ot
OG0006096	histone-lysine N-methyltransferase set1-like isoform X1; PREDICTED: lateral signaling target protein 2 homolog; ataxin-2 homolog isoform X2	ot	0.46762494183908	361	non-exclusive	ot
OG0006097	transmembrane protein 181; transmembrane protein 181 isoform X1	ot	0.5	544	non-exclusive	ot
OG0006098	septin-7	ot	0.5	642	non-exclusive	ot
OG0006100	histone-lysine N-methyltransferase ash1; histone-lysine N-methyltransferase ash1 isoform X4; histone-lysine N-methyltransferase ash1 isoform X1	ot	0.0143366443686564	2986	exclusive	ot
OG0006103	transmembrane protein 53; PREDICTED: transmembrane protein 53 isoform X1; transmembrane protein 53-A isoform X1; transmembrane protein 53 isoform X1	ot	0.5	427	non-exclusive	ot
OG0006104	peroxisomal biogenesis factor 19	ot	0.5	310	non-exclusive	ot
OG0006107	thioredoxin-2; PREDICTED: thioredoxin-2	ot	0.5	107	non-exclusive	ot
OG0006109	hepatocyte growth factor-regulated tyrosine kinase substrate; hepatocyte growth factor-regulated tyrosine kinase substrate isoform X1; hepatocyte growth factor-regulated tyrosine kinase substrate-like	ot	0.5	963	non-exclusive	ot
OG0006110	centrosomal protein of 112 kDa-like	ot	0.5	148	non-exclusive	ot
OG0006111	sine oculis-binding protein homolog; sine oculis-binding protein homolog isoform X1; PREDICTED: sine oculis-binding protein homolog	ot	0.226313596073446	576	non-exclusive	ot
OG0006112	membrane-bound transcription factor site-2 protease; PREDICTED: membrane-bound transcription factor site-2 protease	ot	2.40657167396688e-15	507	non-exclusive	ot
OG0006113	zinc finger protein GLIS2 homolog isoform X1; zinc finger protein GLIS3-like; zinc finger protein GLIS2 homolog	ot	0.5	523	non-exclusive	ot
OG0006114	AGAP008385-PA	ot	0.5	405	non-exclusive	ot
OG0006116	calmodulin-alpha isoform X1; PREDICTED: calmodulin isoform X2	ot	0.5	150	non-exclusive	ot
OG0006117	potassium channel subfamily K member 6; potassium channel subfamily K member 1-like isoform X1; PREDICTED: potassium channel subfamily K member 6 isoform X1; potassium channel subfamily K member 1 isoform X1	ot	0.5	802	non-exclusive	ot
OG0006119	monocarboxylate transporter 10 isoform X1; monocarboxylate transporter 10; monocarboxylate transporter 10 isoform X2	ot	0.5	483	non-exclusive	ot
OG0006120	probable nucleoporin Nup54; nucleoporin p54	ot	0.5	938	non-exclusive	ot
OG0006121	E3 UFM1-protein ligase 1 homolog	ot	0.5	1111	non-exclusive	ot
OG0006122	ankyrin repeat and ELMO domain-containing protein D isoform X2; serine/threonine-protein kinase WNK1 isoform X1; PREDICTED: phosphatidylinositol 3-kinase 2 isoform X6	ot	0.5	536	non-exclusive	ot
OG0006123	tetratricopeptide repeat protein 7B; PREDICTED: tetratricopeptide repeat protein 7B; tetratricopeptide repeat protein 7B isoform X1	ot	0.5	830	non-exclusive	ot
OG0006124	U3 small nucleolar RNA-interacting protein 2; U3 small nucleolar RNA-interacting protein 2-like; PREDICTED: U3 small nucleolar RNA-interacting protein 2	ot	0.5	486	non-exclusive	ot
OG0006125	conserved oligomeric Golgi complex subunit 4; PREDICTED: conserved oligomeric Golgi complex subunit 4	ot	0.5	754	non-exclusive	ot
OG0006126	probable cationic amino acid transporter isoform X2; probable cationic amino acid transporter; probable cationic amino acid transporter isoform X1; cationic amino acid transporter 2	ot	0.5	890	non-exclusive	ot
OG0006127	Kv channel-interacting protein 1 isoform X1; Kv channel-interacting protein 1-like; PREDICTED: Kv channel-interacting protein 1 isoform X1	ot	0.5	386	non-exclusive	ot
OG0006129	60S ribosomal protein L27	ot	0.5	141	non-exclusive	ot
OG0006130	protein RER1 isoform X1; PREDICTED: protein RER1 isoform X2	ot	0.5	231	non-exclusive	ot
OG0006132	dynactin subunit 2	ot	0.5	397	non-exclusive	ot
OG0006133	PREDICTED: inositol hexakisphosphate kinase 1 isoform X1; inositol hexakisphosphate kinase 1 isoform X1; inositol hexakisphosphate kinase 2; inositol hexakisphosphate kinase 1; inositol hexakisphosphate kinase 2 isoform X1	ot	0.5	583	non-exclusive	ot
OG0006135	NECAP-like protein CG9132; NECAP-like protein CG9132 isoform X1; PREDICTED: NECAP-like protein CG9132	ot	0.5	493	non-exclusive	ot
OG0006136	NGFI-A-binding protein homolog isoform X1; NGFI-A-binding protein homolog; PREDICTED: NGFI-A-binding protein homolog isoform X1	ot	0.5	674	non-exclusive	ot
OG0006137	lachesin-like isoform X1; PREDICTED: lachesin isoform X1; lachesin-like	ot	0.5	584	non-exclusive	ot
OG0006138	neuronal acetylcholine receptor subunit alpha-7; neuronal acetylcholine receptor subunit alpha-7 isoform X2; nicotinic acetylcholine receptor alpha 7 subunit precursor	ot	0.5	598	non-exclusive	ot
OG0006139	acetylcholine receptor subunit beta-like 1; acetylcholine receptor subunit beta-like 1 isoform X1; nicotinic acetylcholine receptor beta 1 subunit isoform 1 precursor	ot	0.5	527	non-exclusive	ot
OG0006141	serine/threonine-protein kinase hippo-like; serine/threonine-protein kinase 3-like; serine/threonine-protein kinase 3	ot	0.5	534	non-exclusive	ot
OG0006142	ras-related protein Rab-32 isoform X1; ras-related protein Rab-32; ras-related protein Rab-38 isoform X1; PREDICTED: ras-related protein Rab-32 isoform X1	ot	0.5	422	non-exclusive	ot
OG0006143	vacuolar protein sorting-associated protein 33B	ot	0.5	612	non-exclusive	ot
OG0006144	RING finger protein 11; PREDICTED: RING finger protein 11	ot	0.5	148	non-exclusive	ot
OG0006145	translocon-associated protein subunit gamma	ot	0.5	183	non-exclusive	ot
OG0006146	sphingomyelin phosphodiesterase-like; sphingomyelin phosphodiesterase isoform X1; sphingomyelin phosphodiesterase; PREDICTED: sphingomyelin phosphodiesterase	ot	0.5	662	non-exclusive	ot
OG0006147	endoplasmic reticulum aminopeptidase 2-like; endoplasmic reticulum aminopeptidase 1 isoform X1; PREDICTED: endoplasmic reticulum aminopeptidase 1 isoform X1; endoplasmic reticulum aminopeptidase 1-like isoform X1; endoplasmic reticulum aminopeptidase 1 isoform X2	ot	0.5	1057	non-exclusive	ot
OG0006148	COUP transcription factor 2 isoform X1; PREDICTED: nuclear receptor subfamily 2 group F member 1-A isoform X1; steroid receptor seven-up, isoforms B/C isoform X1	ot	0.5	450	non-exclusive	ot
OG0006149	bone morphogenetic protein 2; growth/differentiation factor 8; inhibin beta A chain; growth/differentiation factor 8-like; PREDICTED: inhibin beta chain	ot	0.5	425	non-exclusive	ot
OG0006150	G patch domain-containing protein 11	ot	0.5	269	non-exclusive	ot
OG0006153	integrator complex subunit 12; integrator complex subunit 12-like; PREDICTED: integrator complex subunit 12; integrator complex subunit 12 isoform X1	ot	0.5	324	non-exclusive	ot
OG0006154	forkhead box protein C1; forkhead box protein L1; forkhead box protein I2-B; fork head domain-containing protein FD5	ot	0.5	310	non-exclusive	ot
OG0006155	filamin-A isoform X1; PREDICTED: filamin-A isoform X1; filamin-A isoform X4; filamin-A isoform X2	ot	0.5	3261	non-exclusive	ot
OG0006156	serine-rich adhesin for platelets; PREDICTED: LIM and calponin homology domains-containing protein 1 isoform X1; spindle pole body component 110	ot	0.00245873198141982	1543	exclusive	ot
OG0006157	furin-like protease 1 isoform X1; PREDICTED: furin-like protease 1, isoforms 1/1-X/2 isoform X1; furin-like protease 1, isoforms 1/1-X/2 isoform X1; furin-like protease 1	ot	0.5	1573	non-exclusive	ot
OG0006158	FERM domain-containing protein 4B; histone-lysine N-methyltransferase SETD1B isoform X1	ot	0.5	1033	non-exclusive	ot
OG0006159	PREDICTED: neuroglian isoform X3; neuroglian isoform X2; neuroglian isoform X1; neuroglian	ot	1e-15	1392	exclusive	ot
OG0006160	PREDICTED: cullin-associated NEDD8-dissociated protein 1; cullin-associated NEDD8-dissociated protein 1 isoform X1; cullin-associated NEDD8-dissociated protein 1; cullin-associated NEDD8-dissociated protein 1 isoform X2	ot	0.5	1273	non-exclusive	ot
OG0006161	trichohyalin-like isoform X1; putative leucine-rich repeat-containing protein DDB_G0290503 isoform X1; PREDICTED: centromere-associated protein E isoform X1; golgin subfamily B member 1 isoform X1; myosin heavy chain, cardiac muscle isoform isoform X1	ot	0.5	2264	non-exclusive	ot
OG0006162	AP-2 complex subunit alpha isoform X1; AP-2 complex subunit alpha; PREDICTED: AP-2 complex subunit alpha	ot	0.5	949	non-exclusive	ot
OG0006163	ubiquitin-conjugating enzyme E2 H; ubiquitin-conjugating enzyme E2 H isoform X1; ubiquitin-conjugating enzyme E2 H-like	ot	0.5	187	non-exclusive	ot
OG0006164	dual specificity protein phosphatase CDC14A-like isoform X1; dual specificity protein phosphatase CDC14B isoform X1; dual specificity protein phosphatase CDC14C-like isoform X1; dual specificity protein phosphatase CDC14C isoform X1; dual specificity protein phosphatase CDC14B-like isoform X1	ot	1e-15	651	exclusive	ot
OG0006165	cyclic AMP-responsive element-binding protein 3-like protein 1; cyclic AMP-responsive element-binding protein 3-like protein 3-A isoform X1; cyclic AMP-responsive element-binding protein 3-like protein 4	ot	0.5	657	non-exclusive	ot
OG0006166	LOW QUALITY PROTEIN: spermine oxidase; peroxisomal N(1)-acetyl-spermine/spermidine oxidase; spermine oxidase; spermine oxidase isoform X1	ot	0.5	561	non-exclusive	ot
OG0006167	nuclear factor 1 X-type isoform X1; nuclear factor 1 C-type isoform X1; nuclear factor 1 B-type-like isoform X1	ot	0.5	681	non-exclusive	ot
OG0006168	PREDICTED: disintegrin and metalloproteinase domain-containing protein 10 isoform X1; disintegrin and metalloproteinase domain-containing protein 10 isoform X1; disintegrin and metalloproteinase domain-containing protein 10 isoform X2	ot	0.5	1064	non-exclusive	ot
OG0006169	Fanconi anemia group I protein homolog; Fanconi anemia group I protein-like; Fanconi anemia group I protein isoform X1; Fanconi anemia group I protein	ot	0.476371198908407	1432	non-exclusive	ot
OG0006171	pantothenate kinase 3 isoform X1; LOW QUALITY PROTEIN: pantothenate kinase 3; PREDICTED: fumble isoform X1	ot	0.5	422	non-exclusive	ot
OG0006172	syntaxin-6; syntaxin-6 isoform X1; PREDICTED: syntaxin-6	ot	0.5	264	non-exclusive	ot
OG0006173	PREDICTED: cAMP-specific 3',5'-cyclic phosphodiesterase 4A-like isoform X1; cAMP-specific 3',5'-cyclic phosphodiesterase 4A-like isoform X5; cAMP-specific 3',5'-cyclic phosphodiesterase 4A-like isoform X2; PREDICTED: cAMP-specific 3',5'-cyclic phosphodiesterase 4A-like isoform X3; PREDICTED: cAMP-specific 3',5'-cyclic phosphodiesterase 4A-like isoform X2	ot	0.5	1023	non-exclusive	ot
OG0006174	40S ribosomal protein S5; 40S ribosomal protein S5-like; PREDICTED: 40S ribosomal protein S5	ot	0.5	217	non-exclusive	ot
OG0006176	eukaryotic translation initiation factor 3 subunit M; PREDICTED: eukaryotic translation initiation factor 3 subunit M	ot	0.5	391	non-exclusive	ot
OG0006177	protein twisted gastrulation; twisted gastrulation protein homolog 1-A-like; PREDICTED: protein twisted gastrulation	ot	0.5	406	non-exclusive	ot
OG0006178	forkhead box protein F1-like; forkhead box protein F2	ot	0.5	416	non-exclusive	ot
OG0006179	fork head domain-containing protein crocodile; fork head domain-containing protein crocodile-like	ot	0.5	396	non-exclusive	ot
OG0006180	WW domain-binding protein 11; circumsporozoite protein; leucine-rich repeat extensin-like protein 5	ot	0.5	256	non-exclusive	ot
OG0006181	BTB/POZ domain-containing protein KCTD5	ot	0.5	217	non-exclusive	ot
OG0006184	survival of motor neuron-related-splicing factor 30 isoform X1; survival of motor neuron-related-splicing factor 30; PREDICTED: survival of motor neuron-related-splicing factor 30	ot	0.5	248	non-exclusive	ot
OG0006185	double-strand-break repair protein rad21 homolog; double-strand-break repair protein rad21 homolog isoform X1; PREDICTED: double-strand-break repair protein rad21 homolog isoform X1	ot	0.5	1209	non-exclusive	ot
OG0006186	serine/threonine-protein kinase ULK2 isoform X1; serine/threonine-protein kinase ULK2; PREDICTED: serine/threonine-protein kinase unc-51 isoform X1	ot	0.5	856	non-exclusive	ot
OG0006187	ribosomal L1 domain-containing protein 1-like; ribosomal L1 domain-containing protein 1; ribosomal L1 domain-containing protein CG13096; PREDICTED: ribosomal L1 domain-containing protein 1	ot	0.5	631	non-exclusive	ot
OG0006188	ankyrin repeat domain-containing protein 40 isoform X1; ankyrin repeat domain-containing protein 40-like; ankyrin repeat domain-containing protein 40	ot	0.5	254	non-exclusive	ot
OG0006189	ubiquitin conjugation factor E4 B isoform X4; ubiquitin conjugation factor E4 B isoform X1; ubiquitin conjugation factor E4 B	ot	0.5	1227	non-exclusive	ot
OG0006193	protein lethal(2)essential for life-like; protein lethal(2)essential for life isoform X1; protein lethal(2)essential for life; PREDICTED: protein lethal(2)essential for life	ot	0.5	284	non-exclusive	ot
OG0006194	A disintegrin and metalloproteinase with thrombospondin motifs adt-1 isoform X1; A disintegrin and metalloproteinase with thrombospondin motifs adt-1-like; A disintegrin and metalloproteinase with thrombospondin motifs adt-1-like isoform X1; PREDICTED: A disintegrin and metalloproteinase with thrombospondin motifs 7 isoform X1	ot	0.5	1167	non-exclusive	ot
OG0006198	acyl-CoA Delta-9 desaturase; acyl-CoA Delta(11) desaturase-like; acyl-CoA Delta(11) desaturase isoform X1; acyl-CoA Delta(11) desaturase-like isoform X1; acyl-CoA Delta(11) desaturase	ot	0.5	533	non-exclusive	ot
OG0006199	putative leucine-rich repeat-containing protein DDB_G0290503 isoform X4	ot	0.5	1880	non-exclusive	ot
OG0006200	capon-like protein isoform X1; PREDICTED: capon-like protein isoform X1	ot	0.5	1152	non-exclusive	ot
OG0006201	sarcoplasmic calcium-binding protein; sarcoplasmic calcium-binding protein isoform X1	ot	0.5	285	non-exclusive	ot
OG0006206	protein zyg-11 homolog; protein zyg-11 homolog B-like; protein zyg-11 homolog B-like isoform X1	ot	0.5	781	non-exclusive	ot
OG0006207	dystrophin-like; dystrophin-related protein 2-like; dystrophin-related protein 2; PREDICTED: dystrophin, isoform E	ot	0.5	646	non-exclusive	ot
OG0006208	YY1-associated factor 2	ot	0.5	153	non-exclusive	ot
OG0006210	dynein intermediate chain 2, ciliary; PREDICTED: dynein intermediate chain 2, ciliary; dynein intermediate chain 2, ciliary isoform X1	ot	0.5	806	non-exclusive	ot
OG0006212	PREDICTED: semaphorin-1A isoform X1; semaphorin-1A; semaphorin-1A isoform X1	ot	0.5	797	non-exclusive	ot
OG0006213	protein unc-45 homolog B; protein unc-45 homolog A	ot	0.5	949	non-exclusive	ot
OG0006215	ubiquitin recognition factor in ER-associated degradation protein 1 isoform X1; ubiquitin fusion degradation protein 1 homolog isoform X1; PREDICTED: LOW QUALITY PROTEIN: ubiquitin fusion degradation protein 1 homolog; ubiquitin fusion degradation protein 1 homolog isoform X2	ot	0.5	302	non-exclusive	ot
OG0006216	(E3-independent) E2 ubiquitin-conjugating enzyme isoform X1; (E3-independent) E2 ubiquitin-conjugating enzyme UBE2O	ot	0.5	1167	non-exclusive	ot
OG0006217	protein singed wings 2 isoform X1; protein singed wings 2; PREDICTED: protein singed wings 2	ot	0.5	462	non-exclusive	ot
OG0006218	cAMP-regulated phosphoprotein 19; alpha-endosulfine	ot	0.5	180	non-exclusive	ot
OG0006219	tRNA-splicing endonuclease subunit Sen34 isoform X1; probable tRNA-splicing endonuclease subunit sen34; tRNA-splicing endonuclease subunit Sen34; PREDICTED: tRNA-splicing endonuclease subunit Sen34	ot	0.5	271	non-exclusive	ot
OG0006221	ankyrin repeat domain-containing protein 12-like; nucleolar and coiled-body phosphoprotein 1; stress response protein NST1-like; PREDICTED: translation initiation factor IF-2; zinc finger CCHC domain-containing protein 9-like	ot	0.5	760	non-exclusive	ot
OG0006222	lysosomal-associated transmembrane protein 4B; lysosomal-associated transmembrane protein 4B-like	ot	0.5	175	non-exclusive	ot
OG0006224	cellular FABP-like protein isoform 1 precursor; probable fatty acid-binding protein; probable fatty acid-binding protein isoform X1; myelin P2 protein isoform X1; fatty acid-binding protein, muscle-like	ot	0.5	187	non-exclusive	ot
OG0006225	PREDICTED: golgin subfamily A member 7; golgin subfamily A member 7	ot	0.5	147	non-exclusive	ot
OG0006226	protein phosphatase PTC7 homolog	ot	0.5	318	non-exclusive	ot
OG0006227	mediator of RNA polymerase II transcription subunit 15-like; bromodomain-containing protein 4-like; bromodomain-containing protein 4-like isoform X3; RNA polymerase II degradation factor 1-like; adhesive plaque matrix protein	ot	0.5	1741	non-exclusive	ot
OG0006228	trichohyalin-like; PREDICTED: cilia- and flagella-associated protein 53; cilia- and flagella-associated protein 53-like; cilia- and flagella-associated protein 53-like isoform X1; cilia- and flagella-associated protein 53	ot	0.5	542	non-exclusive	ot
OG0006231	delta-1-pyrroline-5-carboxylate synthase isoform X2; delta-1-pyrroline-5-carboxylate synthase; PREDICTED: delta-1-pyrroline-5-carboxylate synthase	ot	0.5	827	non-exclusive	ot
OG0006232	mitochondrial-processing peptidase subunit alpha	ot	0.5	550	non-exclusive	ot
OG0006233	LOW QUALITY PROTEIN: integrator complex subunit 10; integrator complex subunit 10; integrator complex subunit 10 isoform X1	ot	0.5	670	non-exclusive	ot
OG0006234	tudor domain-containing protein 7A isoform X1; tudor domain-containing protein 7 isoform X1; tudor domain-containing protein 7B isoform X1; PREDICTED: tudor domain-containing protein 7 isoform X1	ot	1e-15	1329	non-exclusive	ot
OG0006235	40S ribosomal protein S16; PREDICTED: 40S ribosomal protein S16	ot	0.5	148	non-exclusive	ot
OG0006237	RNA polymerase II subunit A C-terminal domain phosphatase	ot	0.5	1100	non-exclusive	ot
OG0006238	PREDICTED: short-chain specific acyl-CoA dehydrogenase, mitochondrial; short-chain specific acyl-CoA dehydrogenase, mitochondrial isoform X2; short-chain specific acyl-CoA dehydrogenase, mitochondrial; short-chain specific acyl-CoA dehydrogenase, mitochondrial isoform X1; short-chain specific acyl-CoA dehydrogenase, mitochondrial-like	ot	0.5	409	non-exclusive	ot
OG0006239	ras-related protein Rab-2; PREDICTED: ras-related protein Rab-2	ot	0.5	213	non-exclusive	ot
OG0006240	dynamin-1-like protein; dynamin-1-like protein isoform X1; PREDICTED: dynamin-1-like protein isoform X1	ot	0.5	766	non-exclusive	ot
OG0006244	pantothenate kinase 4 isoform X1; pantothenate kinase 4; PREDICTED: pantothenate kinase 4	ot	0.5	363	non-exclusive	ot
OG0006245	Y-box factor homolog; Y-box factor homolog isoform X1; PREDICTED: Y-box factor homolog isoform X1	ot	0.5	385	non-exclusive	ot
OG0006247	vesicle transport through interaction with t-SNAREs homolog 1A	ot	0.417786988469253	220	non-exclusive	ot
OG0006248	long-chain-fatty-acid--CoA ligase 5 isoform X1; PREDICTED: long-chain-fatty-acid--CoA ligase 5 isoform X1	ot	0.249410374432841	729	non-exclusive	ot
OG0006249	microsomal triglyceride transfer protein large subunit; microsomal triacylglycerol transfer protein isoform X2; PREDICTED: microsomal triglyceride transfer protein large subunit	ot	0.5	917	non-exclusive	ot
OG0006250	structural maintenance of chromosomes protein 5; PREDICTED: structural maintenance of chromosomes protein 5	ot	0.5	1041	non-exclusive	ot
OG0006251	protein enhancer of sevenless 2B; PREDICTED: protein enhancer of sevenless 2B	ot	0.164508784978735	614	non-exclusive	ot
OG0006252	activating signal cointegrator 1 complex subunit 1-like; activating signal cointegrator 1 complex subunit 1 isoform X1; PREDICTED: activating signal cointegrator 1 complex subunit 1	ot	0.5	380	non-exclusive	ot
OG0006255	anillin isoform X1; anillin-like isoform X1; anillin; anillin isoform X2	ot	0.192354004307092	1507	non-exclusive	ot
OG0006256	ragulator complex protein LAMTOR4 homolog; ragulator complex protein LAMTOR4	ot	0.5	103	non-exclusive	ot
OG0006257	sodium-independent sulfate anion transporter-like, partial; sodium-independent sulfate anion transporter; PREDICTED: sodium-independent sulfate anion transporter; sodium-independent sulfate anion transporter-like	ot	0.5	882	non-exclusive	ot
OG0006258	ralA-binding protein 1	ot	1.27845780456398e-06	654	exclusive	ot
OG0006260	tribbles homolog 2 isoform X1; tribbles homolog 2; PREDICTED: tribbles homolog 2	ot	0.5	366	non-exclusive	ot
OG0006261	PREDICTED: FK506-binding protein 2 isoform X1; FK506-binding protein 2; FK506-binding protein 2 isoform X1	ot	0.5	228	non-exclusive	ot
OG0006262	LIM/homeobox protein Lhx2; protein apterous-like; protein apterous; apterous a	ot	0.5	611	non-exclusive	ot
OG0006263	LIM/homeobox protein Lhx2; LIM/homeobox protein Lhx9-like; apterous	ot	0.5	543	non-exclusive	ot
OG0006264	FH1/FH2 domain-containing protein 3 isoform X2; FH1/FH2 domain-containing protein 3 isoform X1; PREDICTED: FH1/FH2 domain-containing protein 3 isoform X3	ot	7.09989941586028e-09	1376	exclusive	ot
OG0006265	39S ribosomal protein L28, mitochondrial	ot	0.5	287	non-exclusive	ot
OG0006266	amphoterin-induced protein 2-like; leucine-rich repeat-containing protein 24; leucine-rich repeat-containing protein 24-like	ot	0.5	848	non-exclusive	ot
OG0006267	cytosolic carboxypeptidase 6; cytosolic carboxypeptidase 6 isoform X1; PREDICTED: cytosolic carboxypeptidase 6 isoform X1	ot	0.5	717	non-exclusive	ot
OG0006268	bifunctional arginine demethylase and lysyl-hydroxylase JMJD6-B; F-box protein At5g06550; PREDICTED: bifunctional arginine demethylase and lysyl-hydroxylase JMJD6 isoform X1; PREDICTED: bifunctional arginine demethylase and lysyl-hydroxylase JMJD6	ot	1e-15	342	exclusive	ot
OG0006269	neuronal PAS domain-containing protein 4; neuronal PAS domain-containing protein 4 isoform X1	ot	0.5	616	non-exclusive	ot
OG0006270	ubiquitin-like modifier-activating enzyme 5; PREDICTED: ubiquitin-like modifier-activating enzyme 5	ot	0.5	395	non-exclusive	ot
OG0006271	sorting nexin-17; sorting nexin-17 isoform X1	ot	0.5	478	non-exclusive	ot
OG0006272	SHC-transforming protein 1; SHC-transforming protein 4 isoform X1; SHC-transforming protein 1 isoform X1; SHC-transforming protein 4	ot	0.5	426	non-exclusive	ot
OG0006273	dual serine/threonine and tyrosine protein kinase isoform X1; dual serine/threonine and tyrosine protein kinase-like isoform X1; PREDICTED: LOW QUALITY PROTEIN: dual serine/threonine and tyrosine protein kinase	ot	0.5	924	non-exclusive	ot
OG0006274	peptidylglycine alpha-hydroxylating monooxygenase	ot	0.5	673	non-exclusive	ot
OG0006275	regulator of G-protein signaling 7 isoform X1; PREDICTED: regulator of G-protein signaling 7 isoform X1; regulator of G-protein signaling 7	ot	0.5	510	non-exclusive	ot
OG0006276	protein shifted isoform X1; PREDICTED: protein shifted isoform X1; protein shifted-like isoform X1; protein shifted-like; protein shifted	ot	0.5	390	non-exclusive	ot
OG0006277	small glutamine-rich tetratricopeptide repeat-containing protein alpha; small glutamine-rich tetratricopeptide repeat-containing protein beta isoform X1; small glutamine-rich tetratricopeptide repeat-containing protein beta; small glutamine-rich tetratricopeptide repeat-containing protein alpha-like isoform X1	ot	0.5	340	non-exclusive	ot
OG0006280	PREDICTED: probable very-long-chain enoyl-CoA reductase art-1; very-long-chain enoyl-CoA reductase; probable very-long-chain enoyl-CoA reductase art-1	ot	0.5	331	non-exclusive	ot
OG0006281	bromodomain-containing protein DDB_G0270170; PREDICTED: GATA zinc finger domain-containing protein 4, partial; ankyrin repeat and ELMO domain-containing protein D	ot	0.5	398	non-exclusive	ot
OG0006282	glycine-rich selenoprotein; glycine-rich selenoprotein-like; PREDICTED: glycine-rich selenoprotein-like	ot	0.5	117	non-exclusive	ot
OG0006284	F-box/LRR-repeat protein 7-like; F-box/LRR-repeat protein 7	ot	0.5	615	non-exclusive	ot
OG0006288	pleckstrin homology domain-containing family J member 1-like; PREDICTED: pleckstrin homology domain-containing family J member 1	ot	0.5	237	non-exclusive	ot
OG0006289	AH receptor-interacting protein isoform X1; PREDICTED: AH receptor-interacting protein; AH receptor-interacting protein; aryl-hydrocarbon-interacting protein-like 1	ot	0.5	328	non-exclusive	ot
OG0006291	general transcription and DNA repair factor IIH helicase subunit XPD-like; TFIIH basal transcription factor complex helicase XPD subunit isoform X2; TFIIH basal transcription factor complex helicase XPD subunit; general transcription and DNA repair factor IIH helicase subunit XPD isoform X1	ot	0.5	759	non-exclusive	ot
OG0006292	mini-chromosome maintenance complex-binding protein isoform X1; mini-chromosome maintenance complex-binding protein	ot	0.5	610	non-exclusive	ot
OG0006293	zinc finger protein OZF-like; PREDICTED: zinc finger protein OZF; zinc finger protein OZF; gastrula zinc finger protein XlCGF57.1-like	ot	0.5	484	non-exclusive	ot
OG0006294	PREDICTED: iron-sulfur cluster assembly 2 homolog, mitochondrial; iron-sulfur cluster assembly 2 homolog, mitochondrial	ot	0.5	148	non-exclusive	ot
OG0006295	PREDICTED: nuclear polyadenylated RNA-binding protein 3; coiled-coil domain-containing protein 1-like; DNA ligase 1-like; nucleolin; coiled-coil domain-containing protein 1, partial	ot	0.5	832	non-exclusive	ot
OG0006297	fez family zinc finger protein erm-like; fez family zinc finger protein 1-like; fez family zinc finger protein 2-like; fez family zinc finger protein erm; PREDICTED: fez family zinc finger protein 2	ot	0.5	477	non-exclusive	ot
OG0006298	PCI domain-containing protein 2 homolog; PCI domain-containing protein 2; PREDICTED: PCI domain-containing protein 2	ot	0.5	398	non-exclusive	ot
OG0006299	NAD-dependent protein deacetylase sirtuin-7; PREDICTED: NAD-dependent protein deacetylase sirtuin-7	ot	0.5	769	non-exclusive	ot
OG0006301	probable 28S ribosomal protein S6, mitochondrial; PREDICTED: probable 28S ribosomal protein S6, mitochondrial; probable 28S ribosomal protein S6, mitochondrial isoform X1	ot	0.5	148	non-exclusive	ot
OG0006302	leucine-rich repeats and immunoglobulin-like domains protein 3 isoform X1; leucine-rich repeats and immunoglobulin-like domains protein 2; leucine-rich repeats and immunoglobulin-like domains protein 2 isoform X1; PREDICTED: leucine-rich repeats and immunoglobulin-like domains protein 2 isoform X1; leucine-rich repeats and immunoglobulin-like domains protein 3	ot	0.5	937	non-exclusive	ot
OG0006303	26S proteasome non-ATPase regulatory subunit 2	ot	0.5	902	non-exclusive	ot
OG0006304	PREDICTED: cyclic nucleotide-gated cation channel subunit A isoform X1; cyclic nucleotide-gated cation channel subunit A-like; cyclic nucleotide-gated cation channel subunit A isoform X2; cyclic nucleotide-gated cation channel subunit A isoform X1; cyclic nucleotide-gated cation channel subunit A	ot	0.00284116541751635	790	exclusive	ot
OG0006305	chromodomain-helicase-DNA-binding protein 1 isoform X1; chromodomain-helicase-DNA-binding protein 1; PREDICTED: chromodomain-helicase-DNA-binding protein 1	ot	0.5	1844	non-exclusive	ot
OG0006306	ATP synthase subunit C lysine N-methyltransferase isoform X1; protein FAM173B; PREDICTED: protein FAM173B; ATP synthase subunit C lysine N-methyltransferase	ot	0.0212022426779935	221	exclusive	ot
OG0006307	atrial natriuretic peptide receptor 1; atrial natriuretic peptide receptor 2; atrial natriuretic peptide receptor 2-like; atrial natriuretic peptide receptor 1 isoform X1; PREDICTED: atrial natriuretic peptide receptor 2 isoform X1	ot	0.5	1199	non-exclusive	ot
OG0006308	pre-mRNA-splicing factor 38B; serine/Arginine-related protein 53; luc7-like protein 3; arginine/serine-rich coiled-coil protein 2	ot	0.5	444	non-exclusive	ot
OG0006309	cytochrome c oxidase assembly protein COX11, mitochondrial isoform X1; cytochrome c oxidase assembly protein COX11, mitochondrial	ot	0.5	242	non-exclusive	ot
OG0006310	huntingtin-interacting protein K	ot	0.5	122	non-exclusive	ot
OG0006311	myocyte-specific enhancer factor 2 isoform X4; myocyte-specific enhancer factor 2 isoform X1	ot	0.5	472	non-exclusive	ot
OG0006312	xylosyltransferase oxt isoform X1; xylosyltransferase oxt	ot	0.5	950	non-exclusive	ot
OG0006313	short coiled-coil protein homolog; PREDICTED: short coiled-coil protein homolog; short coiled-coil protein B; short coiled-coil protein homolog isoform X1	ot	0.5	141	non-exclusive	ot
OG0006315	PREDICTED: very low-density lipoprotein receptor isoform X1; very low-density lipoprotein receptor-like isoform X1; very low-density lipoprotein receptor; very low-density lipoprotein receptor isoform X1; very low-density lipoprotein receptor-like isoform X4	ot	0.5	974	non-exclusive	ot
OG0006316	muscle calcium channel subunit alpha-1 isoform X8; LOW QUALITY PROTEIN: muscle calcium channel subunit alpha-1-like; PREDICTED: muscle calcium channel subunit alpha-1 isoform X1; LOW QUALITY PROTEIN: voltage-dependent calcium channel type D subunit alpha-1; LOW QUALITY PROTEIN: muscle calcium channel subunit alpha-1	ot	0.236375583205747	2182	non-exclusive	ot
OG0006317	protein DENND6B isoform X1; protein DENND6A; PREDICTED: protein DENND6A; protein DENND6B	ot	0.5	604	non-exclusive	ot
OG0006318	RNA-binding protein 5-B-like; RNA-binding protein 5-A isoform X1; RNA-binding protein 5; PREDICTED: RNA-binding protein 5 isoform X1	ot	1e-15	954	exclusive	ot
OG0006319	serine/threonine-protein kinase CST20-like isoform X1; serine/threonine-protein kinase CST20-like isoform X2	ot	0.5	709	non-exclusive	ot
OG0006320	plastin-2 isoform X1; plastin-1 isoform X1; plastin-2	ot	0.5	659	non-exclusive	ot
OG0006321	plexin-B; plexin-B isoform X2; PREDICTED: LOW QUALITY PROTEIN: plexin-B	ot	0.5	1966	non-exclusive	ot
OG0006323	myelin expression factor 2 isoform X1; myelin expression factor 2; PREDICTED: myelin expression factor 2	ot	0.5	691	non-exclusive	ot
OG0006324	histone deacetylase 6 isoform X1; PREDICTED: histone deacetylase 6	ot	0.5	922	non-exclusive	ot
OG0006325	protein fem-1 homolog CG6966 isoform X1; protein fem-1 homolog CG6966; PREDICTED: protein fem-1 homolog CG6966 isoform X1	ot	0.5	664	non-exclusive	ot
OG0006326	ring canal kelch protein; PREDICTED: kelch-like protein 21; kelch-like protein 21	ot	0.5	600	non-exclusive	ot
OG0006327	FAD-linked sulfhydryl oxidase ALR; FAD-linked sulfhydryl oxidase ALR isoform X1	ot	0.5	177	non-exclusive	ot
OG0006329	membrane-associated guanylate kinase, WW and PDZ domain-containing protein 1; membrane-associated guanylate kinase, WW and PDZ domain-containing protein 2; PREDICTED: membrane-associated guanylate kinase, WW and PDZ domain-containing protein 1	ot	0.5	839	non-exclusive	ot
OG0006330	potassium voltage-gated channel protein Shal; PREDICTED: potassium voltage-gated channel protein Shal	ot	0.5	571	non-exclusive	ot
OG0006331	ras-related GTP-binding protein A; PREDICTED: ras-related GTP-binding protein A	ot	0.5	342	non-exclusive	ot
OG0006332	protein inturned; protein inturned isoform X1	ot	0.00386602519024159	942	non-exclusive	ot
OG0006333	serine/threonine-protein kinase PAK 3 isoform X2; PREDICTED: serine/threonine-protein kinase PAK 3 isoform X1; serine/threonine-protein kinase PAK 1 isoform X1; serine/threonine-protein kinase PAK 3	ot	0.5	578	non-exclusive	ot
OG0006334	methionine-R-sulfoxide reductase B1 isoform X1; PREDICTED: methionine-R-sulfoxide reductase B1 isoform X1	ot	0.5	186	non-exclusive	ot
OG0006335	PREDICTED: cyclin-dependent-like kinase 5; cyclin-dependent-like kinase 5; cyclin-dependent-like kinase 5 isoform X1	ot	0.5	298	non-exclusive	ot
OG0006337	trafficking protein particle complex subunit 12; PREDICTED: trafficking protein particle complex subunit 12	ot	0.5	578	non-exclusive	ot
OG0006338	protein FAM110C isoform X2; protein FAM110B	ot	4.74338764723908e-15	421	exclusive	ot
OG0006339	protein CASC3 isoform X1; protein CASC3 isoform X2; protein CASC3; PREDICTED: protein CASC3	ot	0.5	1043	non-exclusive	ot
OG0006341	microtubule-associated protein Jupiter-like; microtubule-associated protein Jupiter; PREDICTED: microtubule-associated protein Jupiter	ot	0.5	239	non-exclusive	ot
OG0006342	chloride intracellular channel exc-4; PREDICTED: chloride intracellular channel exc-4	ot	0.5	268	non-exclusive	ot
OG0006343	methyltransferase-like protein 17, mitochondrial	ot	0.5	496	non-exclusive	ot
OG0006344	seipin isoform X1; PREDICTED: seipin; seipin	ot	0.5	382	non-exclusive	ot
OG0006345	PREDICTED: WD repeat-containing protein 43 isoform X1; WD repeat-containing protein 43	ot	0.5	645	non-exclusive	ot
OG0006346	AGAP005815-PA	ot	0.5	510	non-exclusive	ot
OG0006349	nuclear polyadenylated RNA-binding protein 3-like; ninjurin-2-like; ninjurin-1-like	ot	0.0864730807488188	328	non-exclusive	ot
OG0006351	brefeldin A-inhibited guanine nucleotide-exchange protein 1	ot	0.5	1734	non-exclusive	ot
OG0006353	proton-coupled amino acid transporter-like protein CG1139; PREDICTED: proton-coupled amino acid transporter 1 isoform X1; proton-coupled amino acid transporter-like protein pathetic isoform X1; proton-coupled amino acid transporter-like protein CG1139 isoform X1	ot	0.5	608	non-exclusive	ot
OG0006354	ATP-dependent 6-phosphofructokinase isoform X2; ATP-dependent 6-phosphofructokinase isoform X1; ATP-dependent 6-phosphofructokinase isoform X6; PREDICTED: ATP-dependent 6-phosphofructokinase isoform X2	ot	2.295721311243e-08	1091	exclusive	ot
OG0006355	probable galactose-1-phosphate uridylyltransferase; PREDICTED: probable galactose-1-phosphate uridylyltransferase	ot	0.5	358	non-exclusive	ot
OG0006357	ionotropic receptor 40a; ionotropic receptor 40a-like	ot	1e-15	782	exclusive	ot
OG0006358	PREDICTED: dolichol kinase; dolichol kinase isoform X1; dolichol kinase-like	ot	0.5	485	non-exclusive	ot
OG0006359	cobalamin trafficking protein CblD isoform X1; PREDICTED: methylmalonic aciduria and homocystinuria type D homolog, mitochondrial; methylmalonic aciduria and homocystinuria type D homolog, mitochondrial-like; methylmalonic aciduria and homocystinuria type D homolog, mitochondrial; methylmalonic aciduria and homocystinuria type D homolog, mitochondrial-like isoform X1	ot	5.63465940572883e-13	288	exclusive	ot
OG0006360	PREDICTED: dopamine receptor 2 isoform X1; dopamine receptor 2; dopamine receptor 2-like	ot	0.5	396	non-exclusive	ot
OG0006361	serine/threonine-protein kinase PINK1, mitochondrial	ot	0.5	628	non-exclusive	ot
OG0006363	membralin; PREDICTED: membralin isoform X1	ot	0.5	707	non-exclusive	ot
OG0006364	S phase cyclin A-associated protein in the endoplasmic reticulum isoform X1; S phase cyclin A-associated protein in the endoplasmic reticulum, partial; PREDICTED: S phase cyclin A-associated protein in the endoplasmic reticulum	ot	0.5	2149	non-exclusive	ot
OG0006365	DNA-binding protein RFXANK-like isoform X1; ankyrin repeat family A protein 2-like; ankyrin repeat family A protein 2; PREDICTED: ankyrin repeat family A protein 2	ot	0.5	263	non-exclusive	ot
OG0006366	PREDICTED: cyclin-dependent kinase-like 1 isoform X1; cyclin-dependent kinase-like 1 isoform X1; cyclin-dependent kinase-like 4; cyclin-dependent kinase-like 1	ot	0.00409181611214032	405	exclusive	ot
OG0006367	ubiquitin carboxyl-terminal hydrolase 20; ubiquitin carboxyl-terminal hydrolase 33; PREDICTED: ubiquitin carboxyl-terminal hydrolase 20	ot	0.5	1218	non-exclusive	ot
OG0006368	FAD synthase-like isoform X1; FAD synthase-like; FAD synthase	ot	0.5	418	non-exclusive	ot
OG0006369	minor histocompatibility antigen H13; minor histocompatibility antigen H13-like; minor histocompatibility antigen H13 isoform X1	ot	0.5	380	non-exclusive	ot
OG0006370	eukaryotic translation initiation factor 2 subunit 2 isoform X1; PREDICTED: eukaryotic translation initiation factor 2 subunit 2 isoform X1; eukaryotic translation initiation factor 2 subunit 2	ot	0.5	345	non-exclusive	ot
OG0006371	putative protein tag-52 isoform X1; FYVE, RhoGEF and PH domain-containing protein 3; putative protein tag-52; rho guanine nucleotide exchange factor 39	ot	0.5	692	non-exclusive	ot
OG0006372	uncharacterized aarF domain-containing protein kinase 5 isoform X1; uncharacterized aarF domain-containing protein kinase 5	ot	0.5	568	non-exclusive	ot
OG0006373	AGAP004840-PA	ot	0.5	271	non-exclusive	ot
OG0006374	transmembrane protein 39A isoform X1; transmembrane protein 39A; PREDICTED: transmembrane protein 39A; transmembrane protein 39A-A isoform X1	ot	0.5	445	non-exclusive	ot
OG0006375	fumarylacetoacetase isoform X1; fumarylacetoacetase; PREDICTED: fumarylacetoacetase	ot	0.5	421	non-exclusive	ot
OG0006377	cyclin-dependent kinase 2-interacting protein-like; cyclin-dependent kinase 2-interacting protein-like isoform X1	ot	0.5	213	non-exclusive	ot
OG0006378	fas apoptotic inhibitory molecule 1; PREDICTED: fas apoptotic inhibitory molecule 1	ot	0.5	196	non-exclusive	ot
OG0006379	PREDICTED: splicing regulatory glutamine/lysine-rich protein 1-like; X-linked retinitis pigmentosa GTPase regulator-interacting protein 1	ot	0.5	187	non-exclusive	ot
OG0006381	poly(A) RNA polymerase, mitochondrial isoform X1; poly(A) RNA polymerase, mitochondrial; PREDICTED: poly(A) RNA polymerase, mitochondrial	ot	0.5	645	non-exclusive	ot
OG0006382	thioredoxin-like protein 1; PREDICTED: thioredoxin-like protein 1	ot	0.5	468	non-exclusive	ot
OG0006384	protein lifeguard 4; protein lifeguard 4-like; PREDICTED: protein lifeguard 4	ot	0.5	299	non-exclusive	ot
OG0006385	13 kDa deflagellation-inducible protein-like; PREDICTED: Sjoegren syndrome nuclear autoantigen 1 homolog isoform X1; Sjoegren syndrome nuclear autoantigen 1 homolog isoform X1	ot	0.5	120	non-exclusive	ot
OG0006386	PREDICTED: stromal cell-derived factor 2; stromal cell-derived factor 2	ot	0.00417861920529834	229	exclusive	ot
OG0006387	phosphatidylinositol 4-kinase type 2-alpha	ot	0.5	519	non-exclusive	ot
OG0006389	replication factor C subunit 1; PREDICTED: replication factor C subunit 1	ot	0.5	1195	non-exclusive	ot
OG0006390	extensin; global transcription regulator sge1-like; PREDICTED: global transcription regulator sge1; DNA translocase FtsK	ot	0.5	273	non-exclusive	ot
OG0006391	PREDICTED: regulator of nonsense transcripts 1; E3 ubiquitin-protein ligase RGLG1-like; probable basic-leucine zipper transcription factor R	ot	0.5	285	non-exclusive	ot
OG0006392	PREDICTED: ubiquitin-conjugating enzyme E2-17 kDa	ot	0.5	182	non-exclusive	ot
OG0006393	progestin and adipoQ receptor family member 3; progestin and adipoQ receptor family member 3 isoform X1; PREDICTED: progestin and adipoQ receptor family member 3 isoform X1	ot	0.5	389	non-exclusive	ot
OG0006394	60S ribosomal protein L29; 60S ribosomal protein L29-1-like	ot	0.5	74	non-exclusive	ot
OG0006396	ribosomal RNA processing protein 36 homolog; PREDICTED: ribosomal RNA processing protein 36 homolog	ot	0.5	258	non-exclusive	ot
OG0006397	INO80 complex subunit E isoform X2; INO80 complex subunit E; INO80 complex subunit E isoform X1	ot	0.5	312	non-exclusive	ot
OG0006398	metabotropic glutamate receptor 3 isoform X2; metabotropic glutamate receptor 1 isoform X1; metabotropic glutamate receptor 3	ot	0.5	506	non-exclusive	ot
OG0006399	phosphatidylinositol 4,5-bisphosphate 5-phosphatase A isoform X1; inositol polyphosphate 5-phosphatase K isoform X1; phosphatidylinositol 4,5-bisphosphate 5-phosphatase A-like isoform X1; PREDICTED: phosphatidylinositol 4,5-bisphosphate 5-phosphatase A isoform X1	ot	0.5	485	non-exclusive	ot
OG0006400	protein TSSC4; PREDICTED: protein TSSC4	ot	0.5	260	non-exclusive	ot
OG0006401	snurportin-1; snurportin-1 isoform X1; PREDICTED: snurportin-1	ot	0.5	360	non-exclusive	ot
OG0006402	pre-mRNA-processing-splicing factor 8	ot	0.5	2367	non-exclusive	ot
OG0006403	PREDICTED: aspartate--tRNA ligase, cytoplasmic; aspartate--tRNA ligase, cytoplasmic	ot	0.5	534	non-exclusive	ot
OG0006405	potassium voltage-gated channel protein Shaker isoform X1; PREDICTED: potassium voltage-gated channel protein Shaker isoform X1	ot	0.5	574	non-exclusive	ot
OG0006406	RNA helicase aquarius isoform X1; PREDICTED: intron-binding protein aquarius; intron-binding protein aquarius isoform X2; RNA helicase aquarius	ot	1e-15	1176	non-exclusive	ot
OG0006408	dual specificity protein phosphatase 14; dual specificity protein phosphatase 14-like; dual specificity protein phosphatase 18-like; dual specificity protein phosphatase 21-like; dual specificity protein phosphatase 14 isoform X1	ot	0.5	264	non-exclusive	ot
OG0006409	protein arginine N-methyltransferase 5; PREDICTED: protein arginine N-methyltransferase 5; protein arginine N-methyltransferase 5-like	ot	0.5	630	non-exclusive	ot
OG0006410	peroxisome biogenesis protein 1-like isoform X1; peroxisome biogenesis factor 1; peroxisome biogenesis factor 1 isoform X1; PREDICTED: peroxisome biogenesis protein 1; peroxisome biogenesis factor 1-like isoform X1	ot	0.5	1113	non-exclusive	ot
OG0006412	run domain Beclin-1-interacting and cysteine-rich domain-containing protein isoform X2; run domain Beclin-1-interacting and cysteine-rich domain-containing protein-like; run domain Beclin-1-interacting and cysteine-rich domain-containing protein; run domain Beclin-1-interacting and cysteine-rich domain-containing protein isoform X1; PREDICTED: run domain Beclin-1-interacting and cysteine-rich dom…	ot	0.5	1009	non-exclusive	ot
OG0006413	coiled-coil domain-containing protein 28B isoform X1; coiled-coil domain-containing protein 28A isoform X1; PREDICTED: coiled-coil domain-containing protein 28B isoform X1	ot	0.5	240	non-exclusive	ot
OG0006414	LOW QUALITY PROTEIN: CNK3/IPCEF1 fusion protein-like	ot	0.0126759747381327	1831	exclusive	ot
OG0006415	katanin p80 WD40 repeat-containing subunit B1; katanin p80 WD40 repeat-containing subunit B1 isoform X1; PREDICTED: katanin p80 WD40 repeat-containing subunit B1; katanin p80 WD40 repeat-containing subunit B1-like	ot	0.5	846	non-exclusive	ot
OG0006416	elongation of very long chain fatty acids protein 7; elongation of very long chain fatty acids protein AAEL008004; PREDICTED: elongation of very long chain fatty acids protein AAEL008004 isoform X1	ot	0.5	300	non-exclusive	ot
OG0006417	F-box only protein 33 isoform X1; F-box only protein 39 isoform X1; PREDICTED: F-box/LRR-repeat protein 21	ot	0.5	504	non-exclusive	ot
OG0006419	polypeptide N-acetylgalactosaminyltransferase 1 isoform X1; polypeptide N-acetylgalactosaminyltransferase 1-like; polypeptide N-acetylgalactosaminyltransferase 1; PREDICTED: polypeptide N-acetylgalactosaminyltransferase 1	ot	0.5	1086	non-exclusive	ot
OG0006421	proteasome subunit beta type-2-like; PREDICTED: proteasome subunit beta type-2	ot	0.5	203	non-exclusive	ot
OG0006422	RILP-like protein homolog; RILP-like protein homolog isoform X1; RILP-like protein homolog isoform X2	ot	0.5	460	non-exclusive	ot
OG0006424	DNA repair protein REV1; PREDICTED: DNA repair protein REV1	ot	1e-15	1205	non-exclusive	ot
OG0006426	gamma-secretase subunit pen-2; PREDICTED: gamma-secretase subunit pen-2	ot	0.5	168	non-exclusive	ot
OG0006427	zinc finger protein-like 1; zinc finger protein-like 1 homolog; PREDICTED: zinc finger protein-like 1	ot	0.5	300	non-exclusive	ot
OG0006428	stress-induced-phosphoprotein 1	ot	0.5	561	non-exclusive	ot
OG0006429	CD63 antigen isoform X1; CD63 antigen; PREDICTED: CD63 antigen; CD63 antigen-like	ot	0.5	254	non-exclusive	ot
OG0006430	cilia- and flagella-associated protein 161-like; cilia- and flagella-associated protein 161	ot	0.5	370	non-exclusive	ot
OG0006431	MAP kinase-interacting serine/threonine-protein kinase 1-like isoform X1; PREDICTED: MAP kinase-interacting serine/threonine-protein kinase 1 isoform X1; MAP kinase-interacting serine/threonine-protein kinase 1; MAP kinase-interacting serine/threonine-protein kinase 1 isoform X1	ot	0.5	503	non-exclusive	ot
OG0006432	rho-related BTB domain-containing protein 1; rho-related BTB domain-containing protein 2; PREDICTED: rho-related BTB domain-containing protein 2	ot	0.5	675	non-exclusive	ot
OG0006434	S-phase kinase-associated protein 2	ot	0.5	473	non-exclusive	ot
OG0006435	protein SCO1 homolog, mitochondrial; PREDICTED: protein SCO1 homolog, mitochondrial; protein SCO1 homolog, mitochondrial isoform X1	ot	1.73720525839786e-05	300	exclusive	ot
OG0006437	vacuolar protein sorting-associated protein 54; vacuolar protein sorting-associated protein 54 isoform X1; PREDICTED: vacuolar protein sorting-associated protein 54	ot	0.5	855	non-exclusive	ot
OG0006440	protein FAM50 homolog	ot	0.5	453	non-exclusive	ot
OG0006441	PREDICTED: solute carrier family 12 member 9; solute carrier family 12 member 9 isoform X1; solute carrier family 12 member 9	ot	0.5	945	non-exclusive	ot
OG0006442	cuticular protein analogous to peritrophins 1-B	ot	0.5	198	non-exclusive	ot
OG0006443	dolichyl-diphosphooligosaccharide--protein glycosyltransferase 48 kDa subunit	ot	0.5	451	non-exclusive	ot
OG0006444	U4/U6 small nuclear ribonucleoprotein Prp31; PREDICTED: U4/U6 small nuclear ribonucleoprotein Prp31	ot	0.5	505	non-exclusive	ot
OG0006446	phosphatidylinositol 4,5-bisphosphate 3-kinase catalytic subunit delta isoform; PREDICTED: phosphatidylinositol 4,5-bisphosphate 3-kinase catalytic subunit delta isoform	ot	0.5	1109	non-exclusive	ot
OG0006447	dystroglycan isoform X1; dystroglycan-like; dystroglycan; dystroglycan 1	ot	0.5	1590	non-exclusive	ot
OG0006448	nucleoporin SEH1; nucleoporin SEH1 isoform X1; PREDICTED: nucleoporin SEH1	ot	0.5	377	non-exclusive	ot
OG0006449	probable ATP-dependent RNA helicase DDX23 isoform X1; probable ATP-dependent RNA helicase DDX23	ot	0.5	818	non-exclusive	ot
OG0006450	protein Cep78 homolog; centrosomal protein of 78 kDa; PREDICTED: protein Cep78 homolog isoform X1	ot	0.100171961049299	716	non-exclusive	ot
OG0006451	rho-associated protein kinase 2-like; DNA methyltransferase 1-associated protein 1 isoform X1; DNA methyltransferase 1-associated protein 1; PREDICTED: DNA methyltransferase 1-associated protein 1 isoform X1	ot	0.5	475	non-exclusive	ot
OG0006452	transcriptional repressor p66-beta isoform X2; transcriptional repressor p66-beta isoform X1; transcriptional repressor p66-alpha; transcriptional repressor p66-alpha isoform X1; transcriptional repressor p66-beta	ot	0.5	816	non-exclusive	ot
OG0006453	CD109 antigen; PREDICTED: CD109 antigen	ot	0.5	2004	non-exclusive	ot
OG0006454	guanine nucleotide exchange factor subunit Rich isoform X1; guanine nucleotide exchange factor subunit Rich; PREDICTED: guanine nucleotide exchange factor subunit Rich	ot	0.5	1579	non-exclusive	ot
OG0006455	ras-responsive element-binding protein 1-like isoform X1; ras-responsive element-binding protein 1 isoform X1; ras-responsive element-binding protein 1; zinc finger protein Xfin isoform X1; ras-responsive element-binding protein 1-like	ot	0.5	1870	non-exclusive	ot
OG0006456	transcriptional adapter 2B isoform X1; transcriptional adapter 2B	ot	0.5	513	non-exclusive	ot
OG0006457	ceramide transfer protein isoform X1; ceramide transfer protein; collagen type IV alpha-3-binding protein isoform X1; collagen type IV alpha-3-binding protein	ot	0.5	625	non-exclusive	ot
OG0006458	putative ribosome-binding factor A, mitochondrial; PREDICTED: putative ribosome-binding factor A, mitochondrial	ot	0.5	384	non-exclusive	ot
OG0006459	structural maintenance of chromosomes protein 6 isoform X1; PREDICTED: structural maintenance of chromosomes protein 6; structural maintenance of chromosomes protein 6	ot	0.5	1136	non-exclusive	ot
OG0006460	ras-like GTP-binding protein Rho1; ras-like GTP-binding protein Rho1 isoform X1; PREDICTED: ras-like GTP-binding protein Rho1 isoform X2	ot	0.5	207	non-exclusive	ot
OG0006461	centrosomal protein of 112 kDa-like	ot	0.5	576	non-exclusive	ot
OG0006462	AGAP012587-PA, partial	ot	0.5	151	non-exclusive	ot
OG0006463	PREDICTED: probable serine/threonine-protein kinase DDB_G0278901; serine-rich adhesin for platelets; AGAP005115-PA	ot	1e-15	1195	non-exclusive	ot
OG0006464	AGAP012587-PA, partial	ot	0.5	224	non-exclusive	ot
OG0006465	la-related protein 7; PREDICTED: la-related protein 7; la-related protein 7 isoform X2	ot	0.5	601	non-exclusive	ot
OG0006466	E3 ubiquitin-protein ligase RNF181; E3 ubiquitin-protein ligase RNF181-like; PREDICTED: E3 ubiquitin-protein ligase RNF181	ot	0.5	150	non-exclusive	ot
OG0006468	probable H/ACA ribonucleoprotein complex subunit 1; H/ACA ribonucleoprotein complex subunit 1	ot	0.294572707012502	276	non-exclusive	ot
OG0006469	28S ribosomal protein S28, mitochondrial; PREDICTED: 28S ribosomal protein S28, mitochondrial	ot	0.5	189	non-exclusive	ot
OG0006471	cell division cycle and apoptosis regulator protein 1; cell division cycle and apoptosis regulator protein 1-like	ot	0.5	1370	non-exclusive	ot
OG0006473	UPF0602 protein C4orf47 homolog; UPF0602 protein C4orf47-like; UPF0602 protein C4orf47	ot	0.5	764	non-exclusive	ot
OG0006474	transcription factor TFIIIB component B'' homolog; transcription factor TFIIIB component B''	ot	0.5	1115	non-exclusive	ot
OG0006475	limbic system-associated membrane protein-like; hemicentin-2; hemicentin-1-like isoform X2; PREDICTED: limbic system-associated membrane protein; hemicentin-1-like	ot	0.5	526	non-exclusive	ot
OG0006476	transcriptional activator cubitus interruptus isoform X1; transcriptional activator cubitus interruptus; PREDICTED: transcriptional activator cubitus interruptus	ot	0.5	1664	non-exclusive	ot
OG0006477	transmembrane protein 70 homolog, mitochondrial	ot	2.76397816077153e-05	273	exclusive	ot
OG0006479	deformed epidermal autoregulatory factor 1; deformed epidermal autoregulatory factor 1 isoform X1	ot	0.5	445	non-exclusive	ot
OG0006480	eukaryotic translation initiation factor 3 subunit I	ot	0.5	326	non-exclusive	ot
OG0006481	endoplasmic reticulum-Golgi intermediate compartment protein 2	ot	0.5	436	non-exclusive	ot
OG0006482	N(G),N(G)-dimethylarginine dimethylaminohydrolase 1 isoform X1; PREDICTED: N(G),N(G)-dimethylarginine dimethylaminohydrolase 1 isoform X1; N(G),N(G)-dimethylarginine dimethylaminohydrolase 1	ot	0.5	292	non-exclusive	ot
OG0006483	28S ribosomal protein S29, mitochondrial	ot	0.5	398	non-exclusive	ot
OG0006484	protein tamozhennic; PREDICTED: protein tamozhennic	ot	0.5	737	non-exclusive	ot
OG0006485	endothelial differentiation-related factor 1 homolog; PREDICTED: endothelial differentiation-related factor 1 homolog isoform X1	ot	1.53293267467053e-05	333	exclusive	ot
OG0006486	cyclin-dependent kinase 7	ot	0.5	341	non-exclusive	ot
OG0006488	homeobox protein 5 isoform X2	ot	4.5501167297234e-09	401	exclusive	ot
OG0006490	regulation of nuclear pre-mRNA domain-containing protein 1B isoform X1; regulation of nuclear pre-mRNA domain-containing protein 1B; PREDICTED: regulation of nuclear pre-mRNA domain-containing protein 1B	ot	0.5	352	non-exclusive	ot
OG0006491	OCIA domain-containing protein 1 isoform X1; OCIA domain-containing protein 1	ot	0.5	277	non-exclusive	ot
OG0006492	peptidyl-prolyl cis-trans isomerase NIMA-interacting 1; putative peptidyl-prolyl cis-trans isomerase dodo; peptidyl-prolyl cis-trans isomerase NIMA-interacting 1-like	ot	0.5	159	non-exclusive	ot
OG0006493	LOW QUALITY PROTEIN: choline transporter-like protein 3; choline transporter-like protein 1; choline transporter-like protein 1 isoform X1	ot	0.0963933988032704	774	non-exclusive	ot
OG0006494	kinesin-like protein Nod; chromosome-associated kinesin KIF4B-like; chromosome-associated kinesin KIF4-like; chromosome-associated kinesin KIF4	ot	0.5	1079	non-exclusive	ot
OG0006496	ras-related GTP-binding protein C isoform X1; PREDICTED: ras-related GTP-binding protein C isoform X1; ras-related GTP-binding protein C	ot	0.5	389	non-exclusive	ot
OG0006498	zinc finger protein on ecdysone puffs; zinc finger protein on ecdysone puffs isoform X1; zinc finger protein on ecdysone puffs-like	ot	0.5	779	non-exclusive	ot
OG0006499	serine/threonine-protein phosphatase 2B catalytic subunit 2 isoform X1; serine/threonine-protein phosphatase 2B catalytic subunit 3-like isoform X2; serine/threonine-protein phosphatase 2B catalytic subunit 2-like isoform X1; PREDICTED: serine/threonine-protein phosphatase 2B catalytic subunit 2 isoform X1	ot	0.5	572	non-exclusive	ot
OG0006500	serine/threonine-protein phosphatase 4 regulatory subunit 4 isoform X1; serine/threonine-protein phosphatase 4 regulatory subunit 4-like isoform X1; serine/threonine-protein phosphatase 4 regulatory subunit 4-like isoform X2	ot	0.5	1181	non-exclusive	ot
OG0006501	haloacid dehalogenase-like hydrolase domain-containing protein 2; haloacid dehalogenase-like hydrolase domain-containing protein 2 isoform X1	ot	0.5	267	non-exclusive	ot
OG0006502	rap guanine nucleotide exchange factor 6 isoform X2; rap guanine nucleotide exchange factor 6 isoform X1; rap guanine nucleotide exchange factor 2 isoform X1; rap guanine nucleotide exchange factor 2 isoform X5	ot	0.5	1604	non-exclusive	ot
OG0006503	NAD-dependent protein deacetylase sirtuin-1 isoform X1; NAD-dependent histone deacetylase sirtuin-1; NAD-dependent protein deacetylase sirtuin-1; PREDICTED: NAD-dependent histone deacetylase Sir2	ot	0.5	828	non-exclusive	ot
OG0006505	E3 ubiquitin-protein ligase RNF144A; probable E3 ubiquitin-protein ligase RNF144A; PREDICTED: probable E3 ubiquitin-protein ligase RNF144A isoform X1; probable E3 ubiquitin-protein ligase RNF144A-A isoform X1	ot	0.5	588	non-exclusive	ot
OG0006506	ubiquitin carboxyl-terminal hydrolase 47; ubiquitin carboxyl-terminal hydrolase 47 isoform X1; PREDICTED: ubiquitin carboxyl-terminal hydrolase 47	ot	0.5	1425	non-exclusive	ot
OG0006507	serine/threonine-protein phosphatase 6 regulatory subunit 3 isoform X1; PREDICTED: serine/threonine-protein phosphatase 6 regulatory subunit 3 isoform X1	ot	0.5	1290	non-exclusive	ot
OG0006508	ecotropic viral integration site 5 ortholog isoform X1; PREDICTED: ecotropic viral integration site 5 ortholog isoform X1; ecotropic viral integration site 5 ortholog isoform X3	ot	0.0137428956852974	1066	exclusive	ot
OG0006509	titin isoform X1; titin isoform X4	ot	1e-15	2663	non-exclusive	ot
OG0006510	phosphatidylcholine:ceramide cholinephosphotransferase 2 isoform X1; phosphatidylcholine:ceramide cholinephosphotransferase 2-like isoform X1; PREDICTED: phosphatidylcholine:ceramide cholinephosphotransferase 2 isoform X1; phosphatidylcholine:ceramide cholinephosphotransferase 2-like	ot	0.5	590	non-exclusive	ot
OG0006511	ubiquitin carboxyl-terminal hydrolase isozyme L5; PREDICTED: ubiquitin carboxyl-terminal hydrolase isozyme L5	ot	0.5	328	non-exclusive	ot
OG0006512	ribosomal protein S6 kinase alpha-5 isoform X1; ribosomal protein S6 kinase alpha-5-like; ribosomal protein S6 kinase alpha-5-like isoform X2	ot	0.5	1028	non-exclusive	ot
OG0006513	PREDICTED: tRNA-specific adenosine deaminase 1 isoform X1; tRNA-specific adenosine deaminase 1 isoform X1; tRNA-specific adenosine deaminase 1; LOW QUALITY PROTEIN: tRNA-specific adenosine deaminase 1-like, partial	ot	0.5	434	non-exclusive	ot
OG0006514	failed axon connections isoform X1; PREDICTED: failed axon connections isoform X1	ot	0.5	466	non-exclusive	ot
OG0006515	bestrophin homolog 1 isoform X1; bestrophin-3 isoform X1; bestrophin-2 isoform X1; bestrophin-2; PREDICTED: bestrophin-2 isoform X1	ot	0.5	943	non-exclusive	ot
OG0006516	thrombospondin type-1 domain-containing protein 4 isoform X2; thrombospondin type-1 domain-containing protein 4; thrombospondin type-1 domain-containing protein 4-like; ADAMTS-like protein 4; PREDICTED: thrombospondin type-1 domain-containing protein 4	ot	0.0777362289436597	952	non-exclusive	ot
OG0006520	probable ATP-dependent RNA helicase ddx31 isoform X2; myb-like protein X isoform X1; PREDICTED: protein MNN4	ot	0.5	407	non-exclusive	ot
OG0006522	hypoxia up-regulated protein 1; hypoxia up-regulated protein 1-like	ot	0.5	993	non-exclusive	ot
OG0006524	protein Mo25	ot	0.5	337	non-exclusive	ot
OG0006526	platelet-activating factor acetylhydrolase IB subunit beta homolog; PREDICTED: platelet-activating factor acetylhydrolase IB subunit beta homolog; platelet-activating factor acetylhydrolase IB subunit beta homolog isoform X1	ot	0.5	225	non-exclusive	ot
OG0006527	cell division control protein 6 homolog; PREDICTED: cell division control protein 6 homolog	ot	0.5	663	non-exclusive	ot
OG0006528	dnaJ homolog subfamily A member 2; dnaJ homolog subfamily A member 2-like	ot	0.5	421	non-exclusive	ot
OG0006529	pyridoxal phosphate homeostasis protein; PREDICTED: proline synthase co-transcribed bacterial homolog protein	ot	0.5	808	non-exclusive	ot
OG0006530	LOW QUALITY PROTEIN: DNA-directed RNA polymerase II subunit RPB2; DNA-directed RNA polymerase II subunit RPB2 isoform X1; DNA-directed RNA polymerase II subunit RPB2	ot	0.5	1195	non-exclusive	ot
OG0006531	AGAP001623-PA	ot	0.5	1249	non-exclusive	ot
OG0006532	vacuolar protein sorting-associated protein 51 homolog	ot	0.5	744	non-exclusive	ot
OG0006533	general transcription factor 3C polypeptide 5; general transcription factor 3C polypeptide 5 isoform X1; PREDICTED: general transcription factor 3C polypeptide 5	ot	0.5	669	non-exclusive	ot
OG0006534	transcription initiation factor IIB	ot	0.5	317	non-exclusive	ot
OG0006535	protein KRI1 homolog	ot	0.5	995	non-exclusive	ot
OG0006536	probable splicing factor, arginine/serine-rich 7; splicing regulatory glutamine/lysine-rich protein 1	ot	0.5	670	non-exclusive	ot
OG0006537	vesicle transport protein USE1 isoform X1; vesicle transport protein USE1	ot	0.5	231	non-exclusive	ot
OG0006538	transmembrane protein 178B isoform X1; transmembrane protein 178B isoform X2; PREDICTED: transmembrane protein 114 isoform X1	ot	0.0682492922523173	417	non-exclusive	ot
OG0006540	macrophage erythroblast attacher isoform X1; macrophage erythroblast attacher; E3 ubiquitin-protein transferase MAEA; PREDICTED: macrophage erythroblast attacher isoform X1	ot	0.5	414	non-exclusive	ot
OG0006541	forkhead box protein D3-like; forkhead box protein D3-A; forkhead box protein D3-A-like; forkhead box protein D3-B	ot	0.5	564	non-exclusive	ot
OG0006542	activating signal cointegrator 1; activating signal cointegrator 1 isoform X1	ot	0.5	851	non-exclusive	ot
OG0006545	5-hydroxytryptamine receptor 2C isoform X1; 5-hydroxytryptamine receptor 2A; 5-hydroxytryptamine receptor 2A isoform X1; 5-hydroxytryptamine receptor 2C; PREDICTED: 5-hydroxytryptamine receptor 2C-like isoform X1	ot	0.5	608	non-exclusive	ot
OG0006546	acetylcholine receptor subunit alpha-L1-like; PREDICTED: nicotinic acetylcholine receptor alpha 2 subunit isoform X1; acetylcholine receptor subunit alpha-like 2; acetylcholine receptor subunit alpha-L1	ot	0.5	583	non-exclusive	ot
OG0006548	transcription factor E2F4; PREDICTED: transcription factor E2F5; transcription factor E2F4-like; transcription factor E2F5 isoform X1; transcription factor E2F5	ot	6.91465664069358e-15	354	non-exclusive	ot
OG0006550	glutamate receptor ionotropic, delta-1; glutamate receptor ionotropic, kainate 1; PREDICTED: glutamate receptor ionotropic, kainate 5; glutamate receptor ionotropic, kainate 5; glutamate receptor ionotropic, NMDA 2C	ot	0.202965601085483	985	non-exclusive	ot
OG0006551	PREDICTED: integrin alpha-PS2 isoform X1; integrin alpha-PS2; integrin alpha-PS2 isoform X2; integrin alpha-PS2 isoform X1	ot	1.28190051166636e-12	2566	exclusive	ot
OG0006552	RUS1 family protein C16orf58 homolog isoform X1; RUS1 family protein C16orf58 homolog; PREDICTED: RUS1 family protein C16orf58 homolog	ot	0.5	507	non-exclusive	ot
OG0006553	exosome complex component RRP4; PREDICTED: exosome complex component RRP4	ot	0.5	300	non-exclusive	ot
OG0006555	ERAD-associated E3 ubiquitin-protein ligase HRD1B-like; E3 ubiquitin-protein ligase hrd-like protein 1; ERAD-associated E3 ubiquitin-protein ligase HRD1B isoform X2	ot	0.5	404	non-exclusive	ot
OG0006556	WD repeat-containing protein 37, partial; PREDICTED: WD repeat-containing protein 37 isoform X1; WD repeat-containing protein 37; WD repeat-containing protein 37 isoform X1	ot	0.5	776	non-exclusive	ot
OG0006557	serine/threonine-protein kinase D1 isoform X1; serine/threonine-protein kinase D3; serine/threonine-protein kinase D3 isoform X1	ot	0.5	855	non-exclusive	ot
OG0006558	insulin gene enhancer protein ISL-1; PREDICTED: tailup isoform X1; insulin gene enhancer protein ISL-1 isoform X2; insulin gene enhancer protein ISL-2B	ot	0.5	471	non-exclusive	ot
OG0006559	DNA helicase MCM8-like; DNA helicase MCM8; PREDICTED: DNA helicase MCM8	ot	0.5	811	non-exclusive	ot
OG0006560	transcription initiation factor IIA subunit 2	ot	0.5	112	non-exclusive	ot
OG0006561	cytochrome c-type heme lyase; holocytochrome c-type synthase	ot	0.5	297	non-exclusive	ot
OG0006562	probable ATP-dependent RNA helicase DDX27; PREDICTED: probable ATP-dependent RNA helicase DDX27	ot	0.5	2575	non-exclusive	ot
OG0006563	GTP-binding protein Di-Ras2; PREDICTED: GTP-binding protein Di-Ras2	ot	0.5	196	non-exclusive	ot
OG0006564	GMP reductase 1-like; GMP reductase 1; PREDICTED: GMP reductase 1	ot	0.5	345	non-exclusive	ot
OG0006568	U6 snRNA-associated Sm-like protein LSm8	ot	0.0044348923408219	218	exclusive	ot
OG0006570	zinc transporter ZIP9 isoform X2; zinc transporter ZIP9 isoform X1; zinc transporter ZIP9; zinc transporter ZIP9-B isoform X2	ot	0.5	313	non-exclusive	ot
OG0006571	phosphatidylinositol 5-phosphate 4-kinase type-2 alpha isoform X2; phosphatidylinositol 5-phosphate 4-kinase type-2 alpha isoform X1; PREDICTED: phosphatidylinositol 5-phosphate 4-kinase type-2 alpha; phosphatidylinositol 5-phosphate 4-kinase type-2 alpha isoform X3	ot	0.5	452	non-exclusive	ot
OG0006573	signal recognition particle subunit SRP68	ot	0.5	585	non-exclusive	ot
OG0006574	sarcoplasmic calcium-binding protein 1; sarcoplasmic calcium-binding protein 1 isoform X1	ot	0.5	200	non-exclusive	ot
OG0006575	POU domain, class 3, transcription factor 3	ot	1.46862579077979e-14	580	exclusive	ot
OG0006576	PREDICTED: factor VIII intron 22 protein; 40-kDa huntingtin-associated protein; factor VIII intron 22 protein-like	ot	0.5	480	non-exclusive	ot
OG0006577	E3 ubiquitin-protein ligase RBBP6; E3 ubiquitin-protein ligase RBBP6 isoform X1; E3 ubiquitin-protein ligase RBBP6 isoform X2	ot	0.5	2049	non-exclusive	ot
OG0006578	PREDICTED: glutaminyl-peptide cyclotransferase isoform X1; glutaminyl-peptide cyclotransferase isoform X1; glutaminyl-peptide cyclotransferase	ot	0.5	365	non-exclusive	ot
OG0006579	polypeptide N-acetylgalactosaminyltransferase 5 isoform X1; polypeptide N-acetylgalactosaminyltransferase 5; PREDICTED: polypeptide N-acetylgalactosaminyltransferase 5 isoform X2	ot	0.5	709	non-exclusive	ot
OG0006580	POU domain protein CF1A; ventral vein lacking	ot	0.5	421	non-exclusive	ot
OG0006581	DNA replication licensing factor Mcm6	ot	0.5	809	non-exclusive	ot
OG0006582	myelin regulatory factor homolog 1 isoform X1; myelin regulatory factor; myelin regulatory factor isoform X1; myelin regulatory factor-like protein isoform X1; myelin regulatory factor-like protein isoform X2	ot	0.5	1172	non-exclusive	ot
OG0006583	odorant receptor coreceptor; PREDICTED: odorant receptor coreceptor; odorant receptor coreceptor, partial	ot	0.5	500	non-exclusive	ot
OG0006584	tyrosine-protein phosphatase non-receptor type 5-like isoform X2; tyrosine-protein phosphatase non-receptor type 5-like; tyrosine-protein phosphatase non-receptor type, putative	ot	0.5	995	non-exclusive	ot
OG0006587	MICOS complex subunit Mic60 isoform X1; MICOS complex subunit Mic60 isoform X2; MICOS complex subunit Mic60	ot	0.5	737	non-exclusive	ot
OG0006588	putative neutral sphingomyelinase	ot	0.5	415	non-exclusive	ot
OG0006589	TATA-box-binding protein; TBP-related factor isoform X2; TATA-box-binding protein 2 isoform X1; TATA-box-binding protein-like	ot	0.5	259	non-exclusive	ot
OG0006591	ribosomal oxygenase 1; PREDICTED: bifunctional lysine-specific demethylase and histidyl-hydroxylase NO66	ot	0.5	632	non-exclusive	ot
OG0006592	mannose-6-phosphate isomerase; PREDICTED: mannose-6-phosphate isomerase	ot	0.5	471	non-exclusive	ot
OG0006593	ATP-dependent DNA helicase DDX11 isoform X1; ATP-dependent DNA helicase DDX11	ot	0.5	1695	non-exclusive	ot
OG0006595	E3 ubiquitin-protein ligase SHPRH; PREDICTED: E3 ubiquitin-protein ligase SHPRH isoform X1	ot	0.5	1519	non-exclusive	ot
OG0006596	ATPase family AAA domain-containing protein 2-like isoform X1; ATPase family AAA domain-containing protein 2 isoform X1; ATPase family AAA domain-containing protein 2	ot	0.5	1672	non-exclusive	ot
OG0006597	CCAAT/enhancer-binding protein	ot	0.5	362	non-exclusive	ot
OG0006598	peptidyl-prolyl cis-trans isomerase FKBP1A; 12 kDa FK506-binding protein; 12 kDa FK506-binding protein-like; PREDICTED: 12 kDa FK506-binding protein	ot	0.5	108	non-exclusive	ot
OG0006599	transmembrane protein 68 isoform X1; transmembrane protein 68; PREDICTED: transmembrane protein 68	ot	0.5	330	non-exclusive	ot
OG0006600	ATP-dependent RNA helicase ddx24; ATP-dependent RNA helicase DDX24; PREDICTED: ATP-dependent RNA helicase DDX24	ot	0.5	1002	non-exclusive	ot
OG0006601	PREDICTED: fasciclin-1 isoform X1; fasciclin-1; fasciclin-1 isoform X1	ot	0.5	762	non-exclusive	ot
OG0006602	early growth response protein 1-A; early growth response protein 1; early growth response protein 1-like; zinc finger and SCAN domain-containing protein 10; early growth response protein 1-B-like	ot	0.5	553	non-exclusive	ot
OG0006604	protein NipSnap	ot	0.5	276	non-exclusive	ot
OG0006605	protein arginine methyltransferase NDUFAF7, mitochondrial; protein arginine methyltransferase NDUFAF7 homolog, mitochondrial; PREDICTED: NADH dehydrogenase	ot	0.5	428	non-exclusive	ot
OG0006606	vacuolar protein-sorting-associated protein 25; PREDICTED: vacuolar protein-sorting-associated protein 25	ot	0.5	264	non-exclusive	ot
OG0006607	mediator of RNA polymerase II transcription subunit 21	ot	0.5	153	non-exclusive	ot
OG0006608	phospholipase A-2-activating protein; PREDICTED: phospholipase A-2-activating protein	ot	0.5	823	non-exclusive	ot
OG0006609	rabankyrin-5, partial; rabankyrin-5	ot	0.5	2113	non-exclusive	ot
OG0006610	nuclear pore complex protein Nup160 homolog isoform X1; LOW QUALITY PROTEIN: nuclear pore complex protein Nup160 homolog; nuclear pore complex protein Nup160 homolog	ot	0.5	1438	non-exclusive	ot
OG0006611	NADH dehydrogenase; PREDICTED: NADH dehydrogenase	ot	0.5	130	non-exclusive	ot
OG0006612	AP-1 complex subunit gamma-1; AP-1 complex subunit gamma-1 isoform X1; PREDICTED: AP-1 complex subunit gamma-1 isoform X1	ot	0.5	919	non-exclusive	ot
OG0006613	ADP-ribosylation factor-related protein 1	ot	0.5	202	non-exclusive	ot
OG0006614	glycoprotein-N-acetylgalactosamine 3-beta-galactosyltransferase 1-like; glycoprotein-N-acetylgalactosamine 3-beta-galactosyltransferase 1; C1GALT1-specific chaperone 1-like protein; PREDICTED: glycoprotein-N-acetylgalactosamine 3-beta-galactosyltransferase 1	ot	0.5	574	non-exclusive	ot
OG0006615	cyclin-dependent kinase-like 2 isoform X1; cyclin-dependent kinase-like 2; PREDICTED: cyclin-dependent kinase-like 4 isoform X1; cyclin-dependent kinase-like 4 isoform X1	ot	0.5	718	non-exclusive	ot
OG0006616	ATP-dependent RNA helicase DHX36; ATP-dependent DNA/RNA helicase DHX36; PREDICTED: ATP-dependent RNA helicase DHX36; ATP-dependent DNA/RNA helicase DHX36-like	ot	0.5	982	non-exclusive	ot
OG0006617	pre-mRNA-splicing regulator WTAP; pre-mRNA-splicing regulator female-lethal(2)D	ot	0.5	344	non-exclusive	ot
OG0006619	tyrosine--tRNA ligase, mitochondrial; tyrosine--tRNA ligase, mitochondrial isoform X1; PREDICTED: tyrosine--tRNA ligase, mitochondrial	ot	0.5	476	non-exclusive	ot
OG0006620	GATA zinc finger domain-containing protein 14; probable serine/threonine-protein kinase DDB_G0278665 isoform X3; GATA zinc finger domain-containing protein 14 isoform X1; alpha-protein kinase 1-like	ot	0.5	404	non-exclusive	ot
OG0006621	cyclic nucleotide-gated cation channel beta-1; cyclic nucleotide-gated cation channel beta-1-like isoform X1; cyclic nucleotide-gated cation channel beta-1, partial	ot	0.5	805	non-exclusive	ot
OG0006623	probable ATP-dependent RNA helicase Dbp73D	ot	0.5	702	non-exclusive	ot
OG0006624	PREDICTED: ATP synthase subunit s-like protein; distal membrane-arm assembly complex protein 2	ot	0.5	305	non-exclusive	ot
OG0006625	paired box protein Pax-2a isoform X1; PREDICTED: paired box protein Pax-5 isoform X1; paired box protein Pax-5 isoform X1; paired box protein Pax-2-A isoform X6	ot	0.5	622	non-exclusive	ot
OG0006626	retinoblastoma-binding protein 5 homolog; PREDICTED: retinoblastoma-binding protein 5 homolog	ot	0.5	543	non-exclusive	ot
OG0006627	mitochondrial import receptor subunit TOM40 homolog 1-like; mitochondrial import receptor subunit TOM40 homolog 1; PREDICTED: mitochondrial import receptor subunit TOM40 homolog 1	ot	0.5	328	non-exclusive	ot
OG0006628	nucleobindin-2 isoform X1; nucleobindin-2; PREDICTED: nucleobindin-2	ot	0.0681794036659555	826	non-exclusive	ot
OG0006629	nose resistant to fluoxetine protein 6-like	ot	0.5	281	non-exclusive	ot
OG0006630	probable cleavage and polyadenylation specificity factor subunit 2; probable cleavage and polyadenylation specificity factor subunit 2 isoform X2	ot	0.5	886	non-exclusive	ot
OG0006631	vacuolar protein sorting-associated protein 33A	ot	0.5	597	non-exclusive	ot
OG0006632	digestive organ expansion factor homolog; PREDICTED: digestive organ expansion factor homolog	ot	0.5	852	non-exclusive	ot
OG0006633	tyrosine-protein kinase receptor torso isoform X2; receptor tyrosine kinase Torso-like protein; tyrosine-protein kinase receptor torso isoform X1; tyrosine-protein kinase receptor torso; insulin-like peptide receptor	ot	0.5	897	non-exclusive	ot
OG0006634	small conductance calcium-activated potassium channel protein isoform X2; small conductance calcium-activated potassium channel protein isoform X3; small conductance calcium-activated potassium channel protein isoform X1; PREDICTED: small conductance calcium-activated potassium channel protein isoform X1; small conductance calcium-activated potassium channel protein	ot	0.5	919	non-exclusive	ot
OG0006636	dnaJ homolog subfamily C member 13; PREDICTED: dnaJ homolog subfamily C member 13; dnaJ homolog subfamily C member 13 isoform X2; dnaJ homolog subfamily C member 13 isoform X1	ot	0.5	2253	non-exclusive	ot
OG0006637	focal adhesion kinase 1 isoform X1; focal adhesion kinase 1-like isoform X1; PREDICTED: focal adhesion kinase 1 isoform X1; focal adhesion kinase 1 isoform X4	ot	0.5	1430	non-exclusive	ot
OG0006638	synaptic vesicle 2-related protein; PREDICTED: synaptic vesicle 2-related protein	ot	0.5	529	non-exclusive	ot
OG0006639	probable serine/threonine-protein kinase DDB_G0280133 isoform X2; transcription factor mef2A isoform X1; SERTA domain-containing protein 2 isoform X2	ot	0.5	402	non-exclusive	ot
OG0006640	kinesin-like protein KIF16B; kinesin heavy chain-like; kinesin-like protein KIF16B isoform X1; chromosome-associated kinesin KIF4B-like isoform X1; kinesin heavy chain-like isoform X1	ot	0.5	1488	non-exclusive	ot
OG0006641	leucine-rich repeat-containing protein 15-like; carboxypeptidase N subunit 2-like; PREDICTED: leucine-rich repeat-containing protein 15	ot	0.5	544	non-exclusive	ot
OG0006642	sphingosine-1-phosphate phosphatase 1-like; sphingosine-1-phosphate phosphatase 1; sphingosine-1-phosphate phosphatase 2-like; PREDICTED: sphingosine-1-phosphate phosphatase 1; sphingosine-1-phosphate phosphatase 1 isoform X1	ot	0.5	382	non-exclusive	ot
OG0006643	PIH1 domain-containing protein 1; PREDICTED: PIH1 domain-containing protein 1	ot	0.5	323	non-exclusive	ot
OG0006644	somatostatin receptor type 2; somatostatin receptor type 2-like; PREDICTED: somatostatin receptor type 2 isoform X1	ot	0.151577906882255	492	non-exclusive	ot
OG0006645	solute carrier family 25 member 46; solute carrier family 25 member 46-like; mitochondrial outer membrane protein SLC25A46 isoform X1; PREDICTED: solute carrier family 25 member 46	ot	0.5	430	non-exclusive	ot
OG0006646	WD repeat-containing protein 61; WD repeat-containing protein 61-like; PREDICTED: WD repeat-containing protein 61	ot	0.5	384	non-exclusive	ot
OG0006647	major facilitator superfamily domain-containing protein 1-like; major facilitator superfamily domain-containing protein 1 isoform X1; PREDICTED: major facilitator superfamily domain-containing protein 1 isoform X1; major facilitator superfamily domain-containing protein 1-like isoform X3	ot	0.5	539	non-exclusive	ot
OG0006648	chromatin complexes subunit BAP18; chromatin complexes subunit BAP18 isoform X1	ot	0.5	161	non-exclusive	ot
OG0006649	mRNA-capping enzyme isoform X1; mRNA-capping enzyme; mRNA-capping enzyme isoform X2	ot	0.036975687074842	766	non-exclusive	ot
OG0006650	beta-lactamase-like protein 2 homolog isoform X1; endoribonuclease LACTB2; beta-lactamase-like protein 2 homolog	ot	0.5	396	non-exclusive	ot
OG0006651	manganese-transporting ATPase 13A1 isoform X1; endoplasmic reticulum transmembrane helix translocase; manganese-transporting ATPase 13A1; manganese-transporting ATPase 13A1 isoform X2; PREDICTED: manganese-transporting ATPase 13A1	ot	0.5	1188	non-exclusive	ot
OG0006653	ankyrin repeat and MYND domain-containing protein 2	ot	0.5	398	non-exclusive	ot
OG0006654	palmitoyltransferase ZDHHC23 isoform X1; palmitoyltransferase ZDHHC23; PREDICTED: palmitoyltransferase ZDHHC23	ot	0.5	329	non-exclusive	ot
OG0006656	dihydrolipoyl dehydrogenase, mitochondrial	ot	1e-15	518	exclusive	ot
OG0006657	methionine aminopeptidase 2 isoform X1; methionine aminopeptidase 2	ot	0.5	478	non-exclusive	ot
OG0006658	thioredoxin domain-containing protein 17-like isoform X1; thioredoxin domain-containing protein 17-like; thioredoxin domain-containing protein 17	ot	0.048121766955587	126	exclusive	ot
OG0006659	PREDICTED: LOW QUALITY PROTEIN: sodium-dependent dopamine transporter-like; sodium-dependent dopamine transporter	ot	0.5	726	non-exclusive	ot
OG0006660	cell division control protein 42 homolog; cdc42 homolog; PREDICTED: cell division control protein 42 homolog; rho-related GTP-binding protein RhoU-like	ot	0.5	302	non-exclusive	ot
OG0006661	cilia- and flagella-associated protein 52; PREDICTED: cilia- and flagella-associated protein 52	ot	0.5	865	non-exclusive	ot
OG0006662	probable tubulin polyglutamylase TTLL1; probable tubulin polyglutamylase TTLL1 isoform X1; PREDICTED: probable tubulin polyglutamylase TTLL1	ot	0.5	540	non-exclusive	ot
OG0006663	PREDICTED: glutamate receptor ionotropic, delta-1; glutamate receptor ionotropic, delta-1; LOW QUALITY PROTEIN: glutamate receptor ionotropic, delta-1; glutamate receptor ionotropic, delta-2	ot	0.5	599	non-exclusive	ot
OG0006666	synaptojanin-1; synaptojanin-1 isoform X1	ot	0.5	1162	non-exclusive	ot
OG0006667	sprT-like domain-containing protein Spartan; DNA-dependent metalloprotease SPRTN; sprT-like domain-containing protein Spartan isoform X1; PREDICTED: sprT-like domain-containing protein Spartan	ot	0.5	927	non-exclusive	ot
OG0006668	HIV Tat-specific factor 1; HIV Tat-specific factor 1 homolog; PREDICTED: HIV Tat-specific factor 1 homolog isoform X1	ot	0.5	611	non-exclusive	ot
OG0006669	PREDICTED: exosome complex component RRP42; exosome complex component RRP42	ot	0.5	286	non-exclusive	ot
OG0006670	probable 39S ribosomal protein L23, mitochondrial; 39S ribosomal protein L23, mitochondrial; PREDICTED: probable 39S ribosomal protein L23, mitochondrial	ot	0.5	152	non-exclusive	ot
OG0006673	EGF domain-specific O-linked N-acetylglucosamine transferase isoform X1; EGF domain-specific O-linked N-acetylglucosamine transferase; PREDICTED: EGF domain-specific O-linked N-acetylglucosamine transferase	ot	0.5	648	non-exclusive	ot
OG0006674	protein FAM92A isoform X1; PREDICTED: protein FAM92A1 isoform X1; protein FAM92A	ot	0.5	2570	non-exclusive	ot
OG0006675	cell division cycle protein 23 homolog; PREDICTED: cell division cycle protein 23 homolog; cell division cycle protein 23 homolog isoform X1	ot	0.5	577	non-exclusive	ot
OG0006676	PREDICTED: rho-associated protein kinase 1 isoform X1; rho-associated protein kinase 1 isoform X1; rho-associated protein kinase 2 isoform X1; rho-associated protein kinase 1	ot	0.5	1421	non-exclusive	ot
OG0006678	growth hormone-inducible transmembrane protein-like; growth hormone-inducible transmembrane protein; growth hormone-inducible transmembrane protein-like isoform X2; PREDICTED: growth hormone-inducible transmembrane protein	ot	0.5	736	non-exclusive	ot
OG0006679	tubulin polyglutamylase TTLL6; tubulin polyglutamylase ttll6-like; tubulin polyglutamylase TTLL6-like	ot	0.5	731	non-exclusive	ot
OG0006680	nuclear receptor subfamily 2 group C member 1 isoform X1; PREDICTED: nuclear receptor subfamily 2 group C member 1; nuclear receptor subfamily 2 group C member 1-A isoform X1	ot	0.5	483	non-exclusive	ot
OG0006681	putative leucine-rich repeat-containing protein DDB_G0290503; paramyosin; PREDICTED: probable DNA double-strand break repair Rad50 ATPase; tropomyosin; filament-like plant protein 1	ot	0.5	390	non-exclusive	ot
OG0006684	protein yippee-like 2 isoform X1; protein yippee-like 1 isoform X1; PREDICTED: protein yippee-like 2 isoform X1; protein yippee-like 2	ot	0.5	371	non-exclusive	ot
OG0006685	exonuclease 1 isoform X2; exonuclease 1	ot	1e-15	1298	exclusive	ot
OG0006686	SPRY domain-containing SOCS box protein 3 isoform X1; SPRY domain-containing SOCS box protein 3; PREDICTED: SPRY domain-containing SOCS box protein 3	ot	0.5	261	non-exclusive	ot
OG0006687	PREDICTED: collagen alpha-2(IV) chain; eukaryotic translation initiation factor 3 subunit H	ot	0.5	550	non-exclusive	ot
OG0006688	thioredoxin reductase-like selenoprotein T homolog CG3887; PREDICTED: selT-like protein	ot	0.5	207	non-exclusive	ot
OG0006689	PITH domain-containing protein GA19395; PITH domain-containing protein CG6153	ot	0.5	214	non-exclusive	ot
OG0006690	39S ribosomal protein L15, mitochondrial; PREDICTED: 39S ribosomal protein L15, mitochondrial	ot	0.5	305	non-exclusive	ot
OG0006691	protein DVR-1 homolog; bone morphogenetic protein 4; bone morphogenetic protein 2; bone morphogenetic protein 6 isoform X1	ot	0.5	424	non-exclusive	ot
OG0006692	general transcription factor IIE subunit 1; PREDICTED: general transcription factor IIE subunit 1	ot	0.5	417	non-exclusive	ot
OG0006693	protein O-glucosyltransferase 2; PREDICTED: KDEL motif-containing protein 1; KDEL motif-containing protein 1-like; KDEL motif-containing protein 1-like isoform X1; KDEL motif-containing protein 1 isoform X1	ot	0.5	501	non-exclusive	ot
OG0006694	E3 ubiquitin-protein ligase MARCH4; E3 ubiquitin-protein ligase MARCH8; E3 ubiquitin-protein ligase MARCH8 isoform X1; E3 ubiquitin-protein ligase MARCHF8 isoform X2	ot	0.5	416	non-exclusive	ot
OG0006695	pre-mRNA 3' end processing protein WDR33	ot	0.5	1095	non-exclusive	ot
OG0006696	histone deacetylase complex subunit SAP130-A; histone deacetylase complex subunit SAP130-A isoform X1; histone deacetylase complex subunit SAP130-A isoform X2; histone deacetylase complex subunit SAP130 isoform X1; PREDICTED: histone deacetylase complex subunit SAP130	ot	0.5	1069	non-exclusive	ot
OG0006697	exosome complex component RRP46; PREDICTED: exosome complex component RRP46	ot	0.5	255	non-exclusive	ot
OG0006698	protein farnesyltransferase subunit beta isoform X1; protein farnesyltransferase subunit beta; PREDICTED: protein farnesyltransferase subunit beta	ot	0.5	450	non-exclusive	ot
OG0006699	electron transfer flavoprotein subunit beta; electron transfer flavoprotein subunit beta isoform X1	ot	0.5	253	non-exclusive	ot
OG0006700	probable methylcrotonoyl-CoA carboxylase beta chain, mitochondrial; PREDICTED: probable methylcrotonoyl-CoA carboxylase beta chain, mitochondrial	ot	0.5	561	non-exclusive	ot
OG0006701	peptidyl-prolyl cis-trans isomerase-like 3; PREDICTED: peptidyl-prolyl cis-trans isomerase-like 3	ot	0.5	200	non-exclusive	ot
OG0006702	PREDICTED: DNA-directed RNA polymerases I, II, and III subunit RPABC3 isoform X1; DNA-directed RNA polymerases I, II, and III subunit RPABC3; DNA-directed RNA polymerases I, II, and III subunit RPABC3 isoform X1	ot	0.5	156	non-exclusive	ot
OG0006703	DNA polymerase theta isoform X1; DNA polymerase theta; PREDICTED: DNA polymerase theta	ot	0.5	3785	non-exclusive	ot
OG0006705	PREDICTED: ras-related and estrogen-regulated growth inhibitor isoform X1; ras-related and estrogen-regulated growth inhibitor-like; ras-related and estrogen-regulated growth inhibitor	ot	0.5	222	non-exclusive	ot
OG0006706	cell division cycle 5-like protein isoform X1; cell division cycle 5-like protein	ot	0.5	1003	non-exclusive	ot
OG0006707	ubiquitin thioesterase OTU1 isoform X2; ubiquitin thioesterase OTU1	ot	0.5	319	non-exclusive	ot
OG0006708	CDGSH iron-sulfur domain-containing protein 2 homolog; PREDICTED: CDGSH iron-sulfur domain-containing protein 2 homolog	ot	0.5	131	non-exclusive	ot
OG0006709	protein Lilipod; protein Lilipod isoform X1; PREDICTED: protein LMBR1L isoform X1	ot	0.5	829	non-exclusive	ot
OG0006710	mannosyl-oligosaccharide 1,2-alpha-mannosidase IA; PREDICTED: mannosyl-oligosaccharide 1,2-alpha-mannosidase IA isoform X1; mannosyl-oligosaccharide alpha-1,2-mannosidase IA isoform X2; mannosyl-oligosaccharide alpha-1,2-mannosidase IA; mannosyl-oligosaccharide alpha-1,2-mannosidase IA-like	ot	0.5	643	non-exclusive	ot
OG0006711	neuroendocrine convertase 2-like; neuroendocrine convertase 2; PREDICTED: neuroendocrine convertase 2	ot	0.5	808	non-exclusive	ot
OG0006714	tRNA dimethylallyltransferase; PREDICTED: tRNA dimethylallyltransferase, mitochondrial	ot	0.5	433	non-exclusive	ot
OG0006715	PREDICTED: WASH complex subunit strumpellin; WASH complex subunit 5	ot	0.5	1160	non-exclusive	ot
OG0006717	pleckstrin homology domain-containing family A member 6 isoform X5	ot	0.5	2950	non-exclusive	ot
OG0006718	heterogeneous nuclear ribonucleoprotein K homolog isoform X1; heterogeneous nuclear ribonucleoprotein K isoform X1; PREDICTED: heterogeneous nuclear ribonucleoprotein K isoform X1	ot	0.5	624	non-exclusive	ot
OG0006719	PREDICTED: nuclear pore complex protein Nup133; nuclear pore complex protein Nup133	ot	0.5	1733	non-exclusive	ot
OG0006721	tRNA:m(4)X modification enzyme TRM13 homolog; tRNA:m(4)X modification enzyme TRM13 homolog isoform X1	ot	0.5	462	non-exclusive	ot
OG0006722	neurofibromin isoform X2; neurofibromin isoform X1; PREDICTED: LOW QUALITY PROTEIN: neurofibromin; LOW QUALITY PROTEIN: neurofibromin	ot	0.5	3000	non-exclusive	ot
OG0006723	phosphoribosyl pyrophosphate synthase-associated protein 2 isoform X1; phosphoribosyl pyrophosphate synthase-associated protein 2	ot	0.5	355	non-exclusive	ot
OG0006724	protein Gawky; protein Gawky isoform X1	ot	0.5	2005	non-exclusive	ot
OG0006725	protein alan shepard isoform X4; protein alan shepard isoform X1; PREDICTED: protein alan shepard isoform X1	ot	0.5	685	non-exclusive	ot
OG0006726	sorting nexin-8 isoform X1; sorting nexin-8; sorting nexin-8-like isoform X1; sorting nexin-8-like	ot	0.5	520	non-exclusive	ot
OG0006727	tyrosine-protein phosphatase non-receptor type 4 isoform X1; PREDICTED: tyrosine-protein phosphatase non-receptor type 4 isoform X1	ot	0.5	912	non-exclusive	ot
OG0006728	methyltransferase-like protein isoform X1; PREDICTED: methyltransferase-like protein isoform X1; methyltransferase-like protein	ot	0.5	365	non-exclusive	ot
OG0006729	centrosomal protein of 162 kDa isoform X1; centrosomal protein of 162 kDa; centrosomal protein of 162 kDa isoform X2	ot	0.5	581	non-exclusive	ot
OG0006730	arginyl-tRNA--protein transferase 1 isoform X1; arginyl-tRNA--protein transferase 1	ot	0.5	608	non-exclusive	ot
OG0006732	PREDICTED: serine-enriched protein isoform X1; serine-enriched protein isoform X1	ot	0.5	458	non-exclusive	ot
OG0006733	solute carrier family 12 member 4 isoform X1; PREDICTED: solute carrier family 12 member 4 isoform X1; solute carrier family 12 member 4 isoform X2; solute carrier family 12 member 6 isoform X1	ot	0.5	1209	non-exclusive	ot
OG0006734	conserved oligomeric Golgi complex subunit 1 isoform X1; conserved oligomeric Golgi complex subunit 1	ot	0.5	932	non-exclusive	ot
OG0006736	endochitinase; chitinase 5 precursor	ot	3.47749606888215e-14	590	non-exclusive	ot
OG0006737	vacuolar protein sorting-associated protein 35 isoform X1; PREDICTED: vacuolar protein sorting-associated protein 35 isoform X1; vacuolar protein sorting-associated protein 35	ot	0.5	818	non-exclusive	ot
OG0006738	transmembrane emp24 domain-containing protein bai; PREDICTED: transmembrane emp24 domain-containing protein bai; transmembrane emp24 domain-containing protein bai, partial	ot	0.5	212	non-exclusive	ot
OG0006739	lysine-specific histone demethylase 1 homolog 1; peroxisomal N(1)-acetyl-spermine/spermidine oxidase-like isoform X3; spermine oxidase-like; PREDICTED: spermine oxidase	ot	0.5	548	non-exclusive	ot
OG0006740	protein catecholamines up isoform X1; protein catecholamines up	ot	7.24056931402089e-05	488	exclusive	ot
OG0006742	mediator of RNA polymerase II transcription subunit 12 isoform X1; mediator of RNA polymerase II transcription subunit 12; PREDICTED: mediator of RNA polymerase II transcription subunit 12 isoform X1	ot	0.5	2165	non-exclusive	ot
OG0006744	PREDICTED: dynein heavy chain 5, axonemal isoform X4; dynein heavy chain 5, axonemal; dynein axonemal heavy chain 5	ot	0.5	4766	non-exclusive	ot
OG0006746	palmitoyltransferase ZDHHC3; palmitoyltransferase ZDHHC3 isoform X1; PREDICTED: palmitoyltransferase ZDHHC3	ot	0.5	306	non-exclusive	ot
OG0006747	p21-activated protein kinase-interacting protein 1-like; PREDICTED: p21-activated protein kinase-interacting protein 1-like	ot	0.5	484	non-exclusive	ot
OG0006748	transmembrane protein 208 isoform X1; transmembrane protein 208; PREDICTED: transmembrane protein 208	ot	0.5	186	non-exclusive	ot
OG0006750	ralA-binding protein 1-like; ralA-binding protein 1; ralA-binding protein 1 isoform X1	ot	0.5	853	non-exclusive	ot
OG0006751	cysteine-rich PDZ-binding protein; PREDICTED: cysteine-rich PDZ-binding protein	ot	0.5	100	non-exclusive	ot
OG0006752	frizzled-2	ot	0.5	645	non-exclusive	ot
OG0006753	mediator of RNA polymerase II transcription subunit 23 isoform X1; mediator of RNA polymerase II transcription subunit 23	ot	0.5	1356	non-exclusive	ot
OG0006755	ribosome biogenesis protein TSR3 homolog; PREDICTED: ribosome biogenesis protein tsr3; ribosome biogenesis protein TSR3 homolog isoform X1; 18S rRNA aminocarboxypropyltransferase; ribosome biogenesis protein tsr3	ot	0.5	234	non-exclusive	ot
OG0006756	monocarboxylate transporter 12-like; riboflavin transporter RibJ isoform X1; monocarboxylate transporter 12; monocarboxylate transporter 5; PREDICTED: monocarboxylate transporter 12	ot	0.5	693	non-exclusive	ot
OG0006757	CCAAT/enhancer-binding protein zeta; LOW QUALITY PROTEIN: CCAAT/enhancer-binding protein zeta	ot	0.5	1234	non-exclusive	ot
OG0006758	knirps-related protein-like isoform X1; knirps-related protein isoform X1; knirps-related protein-like	ot	0.5	413	non-exclusive	ot
OG0006761	PREDICTED: insulin-like growth factor 2 mRNA-binding protein 1 isoform X1; insulin-like growth factor 2 mRNA-binding protein 1; insulin-like growth factor 2 mRNA-binding protein 1 isoform X4; insulin-like growth factor 2 mRNA-binding protein 1 isoform X1	ot	0.5	569	non-exclusive	ot
OG0006762	CCR4-NOT transcription complex subunit 9; CCR4-NOT transcription complex subunit 9 isoform X1	ot	0.5	777	non-exclusive	ot
OG0006764	LIM domain kinase 1 isoform X1; LIM domain kinase 1 isoform X2; LIM domain kinase 1	ot	1.19812363233865e-09	1379	non-exclusive	ot
OG0006765	putative transcription factor SOX-14; sex-determining region Y protein-like; putative transcription factor SOX-14 isoform X1; transcription factor Sox-11-A-like; transcription factor Sox-12-like	ot	0.5	401	non-exclusive	ot
OG0006766	actin-related protein 2/3 complex subunit 5; PREDICTED: actin-related protein 2/3 complex subunit 5; actin-related protein 2/3 complex subunit 5-C; actin-related protein 2/3 complex subunit 5-C-like	ot	0.5	151	non-exclusive	ot
OG0006767	N-terminal Xaa-Pro-Lys N-methyltransferase 1; N-terminal Xaa-Pro-Lys N-methyltransferase 1 isoform X1	ot	0.5	240	non-exclusive	ot
OG0006768	60S ribosomal protein L35; PREDICTED: 60S ribosomal protein L35	ot	0.5	123	non-exclusive	ot
OG0006770	calcium load-activated calcium channel; calcium load-activated calcium channel isoform X1; PREDICTED: transmembrane and coiled-coil domain-containing protein 1	ot	0.5	183	non-exclusive	ot
OG0006771	collagen alpha-2(IV) chain; collagen alpha-1(IV) chain-like; collagen alpha-1(IV) chain; collagen alpha-1(IV) chain isoform X2; PREDICTED: LOW QUALITY PROTEIN: collagen alpha-2(IV) chain	ot	0.5	2004	non-exclusive	ot
OG0006772	transmembrane 9 superfamily member 2; PREDICTED: transmembrane 9 superfamily member 2	ot	0.5	936	non-exclusive	ot
OG0006773	nuclear pore complex protein Nup93; nuclear pore complex protein Nup93-like	ot	0.5	820	non-exclusive	ot
OG0006774	Golgi integral membrane protein 4-like; putative leucine-rich repeat-containing protein DDB_G0290503; PREDICTED: Golgi integral membrane protein 4	ot	0.5	598	non-exclusive	ot
OG0006775	transmembrane protein 18	ot	0.5	151	non-exclusive	ot
OG0006776	alpha-tocopherol transfer protein isoform X1; alpha-tocopherol transfer protein-like	ot	0.5	400	non-exclusive	ot
OG0006777	zinc finger CCCH domain-containing protein 10 isoform X1; zinc finger CCCH domain-containing protein 10-like	ot	0.5	680	non-exclusive	ot
OG0006778	bursicon	ot	0.5	194	non-exclusive	ot
OG0006779	voltage-dependent calcium channel gamma-5 subunit isoform X1; PREDICTED: voltage-dependent calcium channel gamma-5 subunit; voltage-dependent calcium channel gamma-4 subunit, partial; voltage-dependent calcium channel gamma-8 subunit-like; voltage-dependent calcium channel gamma-5 subunit	ot	0.5	438	non-exclusive	ot
OG0006780	protein obstructor-E; protein obstructor-E-like	ot	0.5	244	non-exclusive	ot
OG0006781	protein obstructor-E; cuticular protein analogous to peritrophins 3-B precursor	ot	0.5	290	non-exclusive	ot
OG0006783	syntaxin-17; PREDICTED: syntaxin-17, partial; syntaxin-17 isoform X1	ot	0.5	307	non-exclusive	ot
OG0006784	sterol carrier protein 2; non-specific lipid-transfer protein isoform X1; non-specific lipid-transfer protein; Sterol carrier protein X-related thiolase	ot	0.5	550	non-exclusive	ot
OG0006785	stress-activated map kinase-interacting protein 1 isoform X1; stress-activated map kinase-interacting protein 1	ot	0.5	510	non-exclusive	ot
OG0006786	copper transporter 5.1-like isoform X1; high affinity copper uptake protein 1-like isoform X1; PREDICTED: probable low affinity copper uptake protein 2 isoform X1; probable low affinity copper uptake protein 2	ot	0.5	207	non-exclusive	ot
OG0006787	PREDICTED: 40S ribosomal protein S15; 40S ribosomal protein S15	ot	0.5	148	non-exclusive	ot
OG0006788	28S ribosomal protein S2, mitochondrial; PREDICTED: 28S ribosomal protein S2, mitochondrial	ot	0.5	270	non-exclusive	ot
OG0006790	ER membrane protein complex subunit 2-like; ER membrane protein complex subunit 2-A-like isoform X1	ot	0.5	288	non-exclusive	ot
OG0006791	prefoldin subunit 2; PREDICTED: prefoldin subunit 2	ot	0.5	150	non-exclusive	ot
OG0006792	rootletin isoform X1; PREDICTED: rootletin isoform X1; rootletin; rootletin isoform X2	ot	0.5	2217	non-exclusive	ot
OG0006794	periodic tryptophan protein 2 homolog isoform X1; periodic tryptophan protein 2 homolog	ot	0.5	968	non-exclusive	ot
OG0006795	dnaJ homolog subfamily C member 10-like; PREDICTED: dnaJ homolog subfamily C member 10-like	ot	0.5	1084	non-exclusive	ot
OG0006796	putative epidermal cell surface receptor isoform X1; putative epidermal cell surface receptor	ot	0.5	1503	non-exclusive	ot
OG0006798	5-methylcytosine rRNA methyltransferase NSUN4	ot	0.5	866	non-exclusive	ot
OG0006799	PEST proteolytic signal-containing nuclear protein-like; PEST proteolytic signal-containing nuclear protein isoform X1	ot	0.5	177	non-exclusive	ot
OG0006800	centromere protein F	ot	0.5	1684	non-exclusive	ot
OG0006801	transcription factor GATA-3-like isoform X1; GATA-binding factor C; grain; GATA-binding factor C-like	ot	0.5	490	non-exclusive	ot
OG0006803	prefoldin subunit 6; prefoldin subunit 6 isoform X2; PREDICTED: prefoldin subunit 6	ot	0.5	126	non-exclusive	ot
OG0006804	PREDICTED: beta-parvin isoform X2; beta-parvin; beta-parvin isoform X1; alpha-parvin	ot	0.5	554	non-exclusive	ot
OG0006807	DNA replication ATP-dependent helicase/nuclease DNA2-like; DNA replication ATP-dependent helicase/nuclease DNA2	ot	0.5	1642	non-exclusive	ot
OG0006808	THO complex subunit 3	ot	0.5	320	non-exclusive	ot
OG0006809	nucleolar protein 16; PREDICTED: nucleolar protein 16	ot	0.5	208	non-exclusive	ot
OG0006810	cAMP-dependent protein kinase type I regulatory subunit isoform X1; PREDICTED: cAMP-dependent protein kinase type I regulatory subunit isoform X1	ot	1.03445373784012e-05	515	non-exclusive	ot
OG0006811	patched domain-containing protein 3-like; WASH complex subunit 2-like isoform X2	ot	0.5	442	non-exclusive	ot
OG0006812	maternal B9.15 protein isoform X1; protein BTG1-like; protein BTG3-like	ot	0.0103740829939824	495	exclusive	ot
OG0006813	U3 small nucleolar RNA-associated protein 4 homolog; PREDICTED: cirhin isoform X1	ot	0.5	841	non-exclusive	ot
OG0006814	leukocyte receptor cluster member 8 isoform X1; leukocyte receptor cluster member 8 homolog; PREDICTED: leukocyte receptor cluster member 8 homolog isoform X1	ot	0.5	865	non-exclusive	ot
OG0006815	ras-related protein Rac1; PREDICTED: ras-related protein Rac1	ot	0.5	192	non-exclusive	ot
OG0006816	protein FAM234B-like; protein FAM234A	ot	5.63755906122925e-05	595	non-exclusive	ot
OG0006819	flotillin-2; PREDICTED: flotillin-2 isoform X1; flotillin-2 isoform X1	ot	0.5	446	non-exclusive	ot
OG0006820	serine/threonine-protein phosphatase 4 catalytic subunit; serine/threonine-protein phosphatase 4 catalytic subunit B	ot	0.5	307	non-exclusive	ot
OG0006821	PREDICTED: telomerase Cajal body protein 1 isoform X1; telomerase Cajal body protein 1 isoform X1; telomerase Cajal body protein 1; telomerase Cajal body protein 1 homolog isoform X1; telomerase Cajal body protein 1 homolog	ot	0.5	400	non-exclusive	ot
OG0006822	protein grainyhead isoform X1; protein grainyhead isoform X2	ot	0.5	1184	non-exclusive	ot
OG0006823	COP9 signalosome complex subunit 1 isoform X1; COP9 signalosome complex subunit 1; PREDICTED: COP9 signalosome complex subunit 1	ot	0.5	489	non-exclusive	ot
OG0006824	dehydrogenase/reductase SDR family protein 7-like; PREDICTED: dehydrogenase/reductase SDR family protein 7-like	ot	0.5	322	non-exclusive	ot
OG0006825	tectonin beta-propeller repeat-containing protein; tectonin beta-propeller repeat-containing protein isoform X1; PREDICTED: tectonin beta-propeller repeat-containing protein isoform X1	ot	0.5	1280	non-exclusive	ot
OG0006826	protein outspread isoform X1; protein outspread; PREDICTED: protein outspread isoform X1	ot	0.5	1658	non-exclusive	ot
OG0006827	nucleolar GTP-binding protein 2; PREDICTED: nucleolar GTP-binding protein 2	ot	0.5	708	non-exclusive	ot
OG0006828	homeobox protein Mohawk; homeobox protein Mohawk isoform X2; homeobox protein Mohawk isoform X1; iroquois-class homeodomain protein irx-3 isoform X1; BEL1-like homeodomain protein 10	ot	1.82394694382693e-08	368	exclusive	ot
OG0006829	importin-5	ot	0.5	1106	non-exclusive	ot
OG0006830	ras-related protein Rab-5B isoform X1; ras-related protein Rab-5B; ras-related protein Rab-5C	ot	0.5	316	non-exclusive	ot
OG0006831	protein O-mannosyl-transferase TMTC4 isoform X1; PREDICTED: transmembrane and TPR repeat-containing protein 4 isoform X1; transmembrane and TPR repeat-containing protein 4 isoform X1; transmembrane and TPR repeat-containing protein 4-like; protein O-mannosyl-transferase TMTC4	ot	0.5	719	non-exclusive	ot
OG0006832	ATP-dependent RNA helicase DDX3X isoform X2; ATP-dependent RNA helicase DDX3X isoform X1; ATP-dependent RNA helicase DDX3X; ATP-dependent RNA helicase belle	ot	0.5	808	non-exclusive	ot
OG0006833	60S ribosomal protein L8	ot	0.5	257	non-exclusive	ot
OG0006834	Krueppel-like factor 6 isoform X1; transcriptional regulator CRZ1-like; myoneurin-like; zinc finger protein 84-like; Kruppel-like factor 2	ot	1.04062297855098e-06	438	non-exclusive	ot
OG0006835	solute carrier family 12 member 8 isoform X1; solute carrier family 12 member 8; PREDICTED: solute carrier family 12 member 8	ot	0.5	667	non-exclusive	ot
OG0006836	zinc finger protein ush isoform X1; PREDICTED: zinc finger protein ush isoform X1	ot	1e-15	1100	exclusive	ot
OG0006837	regulatory protein ADR1-like isoform X1; myb-like protein U isoform X4; zinc finger and BTB domain-containing protein 24-like isoform X2; PREDICTED: regulatory protein ADR1 isoform X3; PREDICTED: zinc finger E-box-binding homeobox 1-like isoform X1	ot	0.5	1167	non-exclusive	ot
OG0006838	nucleolar protein 9; PREDICTED: nucleolar protein 9; nucleolar protein 9 isoform X2	ot	0.5	611	non-exclusive	ot
OG0006839	Werner Syndrome-like exonuclease; PREDICTED: Werner Syndrome-like exonuclease; Werner Syndrome-like exonuclease isoform X1	ot	0.5	276	non-exclusive	ot
OG0006840	phosphatidate phosphatase LPIN3 isoform X1; phosphatidate phosphatase LPIN2; phosphatidate phosphatase LPIN3	ot	0.5	1087	non-exclusive	ot
OG0006841	translin; PREDICTED: translin isoform X1	ot	0.146399795523881	380	non-exclusive	ot
OG0006843	dnaJ homolog subfamily C member 22; PREDICTED: dnaJ homolog subfamily C member 22	ot	0.5	371	non-exclusive	ot
OG0006844	protein bric-a-brac 1-like isoform X1; PREDICTED: protein bric-a-brac 1-like isoform X1; protein bric-a-brac 1-like isoform X4; protein bric-a-brac 1	ot	0.5	612	non-exclusive	ot
OG0006845	MAGUK p55 subfamily member 7 isoform X4; MAGUK p55 subfamily member 7 isoform X1	ot	0.5	634	non-exclusive	ot
OG0006846	tyrosine-protein phosphatase non-receptor type 23-like	ot	0.5	979	non-exclusive	ot
OG0006847	sialin; sialin-like; sialin-like isoform X1; uncharacterized transporter slc-17.2	ot	0.5	508	non-exclusive	ot
OG0006848	protein-L-histidine N-pros-methyltransferase isoform X1; methyltransferase-like protein 9; PREDICTED: methyltransferase-like protein 9 isoform X1	ot	0.5	226	non-exclusive	ot
OG0006849	PREDICTED: adenosine 3'-phospho 5'-phosphosulfate transporter 2 isoform X1; adenosine 3'-phospho 5'-phosphosulfate transporter 2 isoform X1; adenosine 3'-phospho 5'-phosphosulfate transporter 2	ot	0.5	382	non-exclusive	ot
OG0006850	PREDICTED: tyrosine-protein kinase Src64B; tyrosine-protein kinase Src64B	ot	0.5	535	non-exclusive	ot
OG0006851	zinc finger homeobox protein 3 isoform X1; zinc finger homeobox protein 4 isoform X1; zinc finger homeobox protein 3-like isoform X1; PREDICTED: zinc finger homeobox protein 4 isoform X1	ot	0.5	3336	non-exclusive	ot
OG0006852	transcriptional repressor scratch 1; zinc finger protein 135-like; zinc finger protein 184-like; transcriptional repressor scratch 2; protein escargot-like	ot	0.5	619	non-exclusive	ot
OG0006854	PREDICTED: anaphase-promoting complex subunit 5; anaphase-promoting complex subunit 5; anaphase-promoting complex subunit 5 isoform X1	ot	0.5	774	non-exclusive	ot
OG0006855	protein nervous wreck-like isoform X6; F-BAR and double SH3 domains protein 2 isoform X1; F-BAR and double SH3 domains protein 2; protein nervous wreck isoform X1; F-BAR and double SH3 domains protein 2 isoform X3	ot	0.5	1125	non-exclusive	ot
OG0006856	suppressor APC domain-containing protein 2 isoform X1; suppressor APC domain-containing protein 2; LOW QUALITY PROTEIN: suppressor APC domain-containing protein 2	ot	0.5	511	non-exclusive	ot
OG0006857	LIM homeobox transcription factor 1-beta; LIM homeobox transcription factor 1-beta isoform X1; PREDICTED: LIM homeobox transcription factor 1-beta isoform X1	ot	0.5	418	non-exclusive	ot
OG0006858	U6 snRNA-associated Sm-like protein LSm2; PREDICTED: U6 snRNA-associated Sm-like protein LSm2	ot	0.5	95	non-exclusive	ot
OG0006859	ribosome-recycling factor, mitochondrial; PREDICTED: ribosome-recycling factor, mitochondrial	ot	0.5	289	non-exclusive	ot
OG0006860	protein ABHD13 isoform X1; protein ABHD13	ot	2.51546520306357e-07	518	exclusive	ot
OG0006861	myb-like protein X isoform X13	ot	0.5	337	non-exclusive	ot
OG0006862	ecdysone-induced protein 78C isoform X1; ecdysone-induced protein 78C	ot	0.5	636	non-exclusive	ot
OG0006863	forkhead box protein I2-B-like; fork head domain-containing protein FD2-like isoform X1; forkhead box protein I1-like; fork head domain-containing protein FD2-like; forkhead box protein L1	ot	0.5	326	non-exclusive	ot
OG0006864	PHD finger protein rhinoceros; PHD finger protein rhinoceros-like	ot	0.5	3827	non-exclusive	ot
OG0006865	BTB/POZ domain-containing protein 10 isoform X1; BTB/POZ domain-containing protein KCTD20 isoform X1; PREDICTED: BTB/POZ domain-containing protein 10	ot	0.5	517	non-exclusive	ot
OG0006866	NTF2-related export protein; PREDICTED: NTF2-related export protein	ot	0.5	144	non-exclusive	ot
OG0006867	cold shock domain-containing protein E1 isoform X1; cold shock domain-containing protein E1	ot	0.5	1029	non-exclusive	ot
OG0006868	ataxin-3; ataxin-3-like isoform X1; ataxin-3-like	ot	0.5	272	non-exclusive	ot
OG0006869	protein Shroom; PREDICTED: protein Shroom isoform X1; protein Shroom isoform X1	ot	0.5	1829	non-exclusive	ot
OG0006870	tyrosine-protein kinase Abl isoform X1; tyrosine-protein kinase Abl isoform X2	ot	0.5	1684	non-exclusive	ot
OG0006872	DENN domain-containing protein 1B isoform X1; DENN domain-containing protein 1A isoform X1; DENN domain-containing protein 1B-like; PREDICTED: DENN domain-containing protein 1A isoform X1; DENN domain-containing protein 1A-like	ot	0.5	864	non-exclusive	ot
OG0006873	ER degradation-enhancing alpha-mannosidase-like protein 3 isoform X2; ER degradation-enhancing alpha-mannosidase-like protein 3 isoform X1; ER degradation-enhancing alpha-mannosidase-like protein 3; PREDICTED: ER degradation-enhancing alpha-mannosidase-like protein 3	ot	0.5	1075	non-exclusive	ot
OG0006874	AFG3-like protein 2	ot	0.5	806	non-exclusive	ot
OG0006875	modifier of mdg4-like isoform X1; zinc finger and BTB domain-containing protein 41-like isoform X1; broad-complex core protein isoforms 1/2/3/4/5-like isoform X1; protein tramtrack, beta isoform isoform X1; PREDICTED: protein tramtrack, beta isoform-like isoform X1	ot	0.0130289615497513	809	exclusive	ot
OG0006876	serine/threonine-protein kinase tricorner isoform X1; PREDICTED: LOW QUALITY PROTEIN: serine/threonine-protein kinase tricorner; serine/threonine-protein kinase tricornered isoform X1	ot	0.5	1192	non-exclusive	ot
OG0006877	protein lin-7 homolog C	ot	0.5	198	non-exclusive	ot
OG0006878	PREDICTED: glutamate receptor ionotropic, kainate 2 isoform X1; glutamate receptor ionotropic, kainate 2 isoform X1; glutamate receptor ionotropic, kainate 2; glutamate receptor ionotropic, kainate 2 isoform X2	ot	0.5	974	non-exclusive	ot
OG0006879	PREDICTED: disks large 1 tumor suppressor protein isoform X1; disks large 1 tumor suppressor protein isoform X2; disks large 1 tumor suppressor protein isoform X1; discs large homolog 1-like protein isoform X1	ot	0.5	837	non-exclusive	ot
OG0006880	protein jagunal	ot	0.5	199	non-exclusive	ot
OG0006881	UPF0547 protein C16orf87 homolog; UPF0547 protein C16orf87 homolog isoform X2	ot	0.5	154	non-exclusive	ot
OG0006882	trithorax group protein osa isoform X1	ot	0.0495519580073421	2335	non-exclusive	ot
OG0006883	protein AAR2 homolog	ot	0.5	408	non-exclusive	ot
OG0006884	monocarboxylate transporter 13; monocarboxylate transporter 13 isoform X1; PREDICTED: monocarboxylate transporter 9; monocarboxylate transporter 13-like	ot	0.5	691	non-exclusive	ot
OG0006885	PREDICTED: pH-sensitive chloride channel isoform X1; glutamate-gated chloride channel isoform X1; glutamate-gated chloride channel; glycine receptor subunit alpha-4 isoform X1	ot	0.5	662	non-exclusive	ot
OG0006886	protein DPCD-like; PREDICTED: protein DPCD; protein DPCD	ot	0.5	202	non-exclusive	ot
OG0006888	TBC1 domain family member whacked; TBC1 domain family member 10A; TBC1 domain family member 10B	ot	0.00357348365920705	354	exclusive	ot
OG0006892	integral membrane protein GPR155; integral membrane protein GPR155 isoform X1; PREDICTED: integral membrane protein GPR155 isoform X1	ot	1e-15	900	exclusive	ot
OG0006893	ras-related protein Rab-27A isoform X1; ras-related protein Rab-27A	ot	0.5	469	non-exclusive	ot
OG0006894	ATP-dependent DNA helicase Q5; ATP-dependent DNA helicase Q5-like	ot	1e-15	1578	non-exclusive	ot
OG0006895	actin-related protein 2/3 complex subunit 1A; actin-related protein 2/3 complex subunit 1A isoform X2; PREDICTED: LOW QUALITY PROTEIN: actin-related protein 2/3 complex subunit 1A; actin-related protein 2/3 complex subunit 1A-B	ot	0.5	380	non-exclusive	ot
OG0006896	DNA-directed RNA polymerase III subunit RPC8	ot	0.5	212	non-exclusive	ot
OG0006897	tyrosine-protein phosphatase non-receptor type 9; tyrosine-protein phosphatase non-receptor type 9-like; PREDICTED: tyrosine-protein phosphatase non-receptor type 9; tyrosine-protein phosphatase non-receptor type 9-like isoform X2	ot	0.5	634	non-exclusive	ot
OG0006898	ras-related C3 botulinum toxin substrate 1; PREDICTED: ras-related C3 botulinum toxin substrate 1; ras-related C3 botulinum toxin substrate 1 isoform X2	ot	0.5	195	non-exclusive	ot
OG0006899	cyclic AMP-dependent transcription factor ATF-6 alpha; cyclic AMP-dependent transcription factor ATF-6 alpha isoform X1	ot	0.5	885	non-exclusive	ot
OG0006900	probable phosphomevalonate kinase isoform X1; PREDICTED: phosphomevalonate kinase; phosphomevalonate kinase	ot	0.5	198	non-exclusive	ot
OG0006901	ras guanine nucleotide exchange factor F isoform X5; kelch-like protein 40b isoform X5; kelch-like protein 40b isoform X4	ot	0.5	1602	non-exclusive	ot
OG0006902	serine/threonine-protein kinase OSR1; serine/threonine-protein kinase OSR1 isoform X1; PREDICTED: serine/threonine-protein kinase OSR1; serine/threonine-protein kinase OSR1 isoform X2	ot	0.5	608	non-exclusive	ot
OG0006903	geranylgeranyl transferase type-2 subunit alpha; PREDICTED: geranylgeranyl transferase type-2 subunit alpha	ot	0.5	531	non-exclusive	ot
OG0006904	AGAP007105-PA	ot	0.5	1018	non-exclusive	ot
OG0006905	myosin heavy chain, non-muscle isoform X1; PREDICTED: myosin heavy chain, non-muscle isoform X1; myosin heavy chain, non-muscle	ot	0.5	2018	non-exclusive	ot
OG0006906	ubiquitin carboxyl-terminal hydrolase 7; ubiquitin carboxyl-terminal hydrolase 7 isoform X1	ot	0.5	1278	non-exclusive	ot
OG0006908	proclotting enzyme; proclotting enzyme-like; proclotting enzyme-like isoform X2	ot	0.5	672	non-exclusive	ot
OG0006910	neuroligin-4, Y-linked isoform X1; PREDICTED: neuroligin-4, Y-linked; LOW QUALITY PROTEIN: acetylcholinesterase; cholinesterase isoform X1	ot	0.5	889	non-exclusive	ot
OG0006911	putative GTP-binding protein 6; PREDICTED: putative GTP-binding protein 6	ot	0.5	474	non-exclusive	ot
OG0006912	protein extra-macrochaetae; DNA-binding protein inhibitor ID-2	ot	0.5	145	non-exclusive	ot
OG0006913	tryptophan 5-hydroxylase 1; PREDICTED: tryptophan 5-hydroxylase 1	ot	0.5	557	non-exclusive	ot
OG0006915	ran GTPase-activating protein 1; PREDICTED: ran GTPase-activating protein 1	ot	0.5	629	non-exclusive	ot
OG0006916	relaxin receptor 1-like; leucine-rich repeat-containing protein 15-like; leucine-rich repeats and immunoglobulin-like domains protein 2; chaoptin; protein artichoke-like	ot	0.5	310	non-exclusive	ot
OG0006917	JNK-interacting protein 1; PREDICTED: JNK-interacting protein 1	ot	0.5	437	non-exclusive	ot
OG0006918	tyrosine 3-monooxygenase; tyrosine hydroxylase	ot	0.5	541	non-exclusive	ot
OG0006919	UDP-N-acetylglucosamine--peptide N-acetylglucosaminyltransferase 110 kDa subunit; PREDICTED: UDP-N-acetylglucosamine--peptide N-acetylglucosaminyltransferase 110 kDa subunit isoform X1; UDP-N-acetylglucosamine--peptide N-acetylglucosaminyltransferase 110 kDa subunit isoform X1	ot	0.5	1085	non-exclusive	ot
OG0006920	aryl hydrocarbon receptor nuclear translocator-like protein 1; neuronal PAS domain-containing protein 2-like isoform X1; neuronal PAS domain-containing protein 2 isoform X1; aryl hydrocarbon receptor nuclear translocator-like protein 1 isoform X1	ot	0.5	658	non-exclusive	ot
OG0006921	inositol polyphosphate-4-phosphatase type I A isoform X1; type II inositol 3,4-bisphosphate 4-phosphatase isoform X1; type I inositol 3,4-bisphosphate 4-phosphatase isoform X1; type I inositol 3,4-bisphosphate 4-phosphatase	ot	0.5	1306	non-exclusive	ot
OG0006923	branched-chain-amino-acid aminotransferase, cytosolic; PREDICTED: branched-chain-amino-acid aminotransferase, cytosolic	ot	0.5	431	non-exclusive	ot
OG0006924	succinate dehydrogenase assembly factor 2-B, mitochondrial; succinate dehydrogenase assembly factor 2-A, mitochondrial; succinate dehydrogenase assembly factor 2-A, mitochondrial-like; succinate dehydrogenase assembly factor 2-A, mitochondrial-like isoform X2; succinate dehydrogenase assembly factor 2, mitochondrial-like	ot	0.5	161	non-exclusive	ot
OG0006925	PREDICTED: RNA pseudouridylate synthase domain-containing protein 2 isoform X4; pseudouridylate synthase C18B11.02c-like; RNA pseudouridylate synthase domain-containing protein 2 isoform X1; RNA pseudouridylate synthase domain-containing protein 2; pseudouridylate synthase RPUSD2 isoform X2	ot	0.5	559	non-exclusive	ot
OG0006926	AP-3 complex subunit mu-1; AP-3 complex subunit mu-2	ot	0.5	416	non-exclusive	ot
OG0006927	protein obstructor-E-like; protein obstructor-E; cuticular protein analogous to peritrophins 3-E	ot	0.5	273	non-exclusive	ot
OG0006928	TP53-regulating kinase; PREDICTED: TP53-regulating kinase; EKC/KEOPS complex subunit TP53RK	ot	0.5	233	non-exclusive	ot
OG0006929	carboxypeptidase D; carboxypeptidase D isoform X1; PREDICTED: carboxypeptidase D	ot	0.5	1490	non-exclusive	ot
OG0006931	60S ribosomal protein L13a; PREDICTED: 60S ribosomal protein L13a	ot	0.5	291	non-exclusive	ot
OG0006933	PREDICTED: probable phosphorylase b kinase regulatory subunit beta isoform X1; probable phosphorylase b kinase regulatory subunit beta isoform X1	ot	0.5	1088	non-exclusive	ot
OG0006934	transcription initiation factor TFIID subunit 10; PREDICTED: transcription initiation factor TFIID subunit 10; transcription initiation factor TFIID subunit 10-like	ot	0.131733958793533	133	non-exclusive	ot
OG0006935	ubiquitin carboxyl-terminal hydrolase CYLD isoform X1; ubiquitin carboxyl-terminal hydrolase CYLD	ot	1e-15	1031	exclusive	ot
OG0006936	zinc finger protein Gfi-1; zinc finger protein 836; zinc finger protein Gfi-1b-like; PREDICTED: zinc finger protein 182 isoform X1; zinc finger protein Gfi-1b isoform X1	ot	0.5	672	non-exclusive	ot
OG0006937	alpha-actinin, sarcomeric isoform X3; PREDICTED: alpha-actinin, sarcomeric isoform X4	ot	0.461581706072081	932	non-exclusive	ot
OG0006938	harmonin isoform X1; PREDICTED: harmonin isoform X1	ot	0.5	1048	non-exclusive	ot
OG0006939	midasin isoform X1; midasin; PREDICTED: midasin	ot	0.5	2159	non-exclusive	ot
OG0006940	pre-rRNA-processing protein TSR1 homolog; PREDICTED: pre-rRNA-processing protein TSR1 homolog	ot	0.5	818	non-exclusive	ot
OG0006941	longitudinals lacking protein, isoforms H/M/V-like; protein tramtrack, alpha isoform; PREDICTED: longitudinals lacking protein, isoforms H/M/V; protein jim lovell isoform X1; zinc finger and BTB domain-containing protein 14-like	ot	0.5	460	non-exclusive	ot
OG0006942	deoxyribose-phosphate aldolase isoform X1; PREDICTED: deoxyribose-phosphate aldolase; deoxyribose-phosphate aldolase	ot	0.5	329	non-exclusive	ot
OG0006943	phosphatidylserine synthase 1; PREDICTED: phosphatidylserine synthase 1	ot	0.5	450	non-exclusive	ot
OG0006944	ER membrane protein complex subunit 4; PREDICTED: ER membrane protein complex subunit 4	ot	0.5	176	non-exclusive	ot
OG0006945	traB domain-containing protein; PREDICTED: traB domain-containing protein; traB domain-containing protein isoform X1	ot	0.5	386	non-exclusive	ot
OG0006948	60S ribosomal protein L11; PREDICTED: 60S ribosomal protein L11	ot	0.5	192	non-exclusive	ot
OG0006949	clavesin-1 isoform X1; clavesin-1; PREDICTED: clavesin-1; clavesin-1-like	ot	0.5	420	non-exclusive	ot
OG0006950	androgen-induced gene 1 protein-like isoform X1; androgen-dependent TFPI-regulating protein-like isoform X1; PREDICTED: androgen-induced gene 1 protein isoform X1; androgen-induced gene 1 protein	ot	0.0602760578247777	244	non-exclusive	ot
OG0006955	beta-2 adrenergic receptor; G-protein coupled receptor 52; PREDICTED: probable G-protein coupled receptor 52 isoform X1	ot	0.5	339	non-exclusive	ot
OG0006959	galactosylgalactosylxylosylprotein 3-beta-glucuronosyltransferase I isoform X1; galactosylgalactosylxylosylprotein 3-beta-glucuronosyltransferase I; galactosylgalactosylxylosylprotein 3-beta-glucuronosyltransferase I-like isoform X2	ot	0.5	369	non-exclusive	ot
OG0006961	STE20-related kinase adapter protein alpha; STE20-related kinase adapter protein alpha isoform X1	ot	0.5	374	non-exclusive	ot
OG0006962	protein seele; protein seele isoform X1	ot	0.5	238	non-exclusive	ot
OG0006963	vacuolar protein sorting-associated protein 4B-like; suppressor protein of bem1/bed5 double mutants-like; vacuolar protein sorting-associated protein 4-like; vacuolar protein sorting-associated protein 4; PREDICTED: suppressor protein of bem1/bed5 double mutants	ot	0.5	504	non-exclusive	ot
OG0006964	methionine aminopeptidase 1D, mitochondrial isoform X1; PREDICTED: methionine aminopeptidase 1D, mitochondrial	ot	0.5	338	non-exclusive	ot
OG0006965	paired amphipathic helix protein Sin3b isoform X2; paired amphipathic helix protein Sin3b; PREDICTED: paired amphipathic helix protein Sin3b; paired amphipathic helix protein Sin3b isoform X1	ot	0.5	1575	non-exclusive	ot
OG0006966	bone morphogenetic protein receptor type-2 isoform X1; activin receptor type-2A; bone morphogenetic protein receptor type-2	ot	0.5	862	non-exclusive	ot
OG0006967	disks large-associated protein 4 isoform X1; disks large-associated protein 4 isoform X2	ot	0.00197010098021425	943	exclusive	ot
OG0006968	cytoplasmic polyadenylation element-binding protein 1; cytoplasmic polyadenylation element-binding protein 1-A isoform X1; cytoplasmic polyadenylation element-binding protein 1 isoform X1	ot	2.40657167396688e-15	601	exclusive	ot
OG0006969	peroxisomal membrane protein 11C-like; PREDICTED: peroxisomal membrane protein 11C; peroxisomal membrane protein 11C isoform X1; peroxisomal membrane protein 11C	ot	0.5	242	non-exclusive	ot
OG0006970	fidgetin-like protein 1; fidgetin-like protein 1 isoform X1	ot	0.5	618	non-exclusive	ot
OG0006971	FACT complex subunit SSRP1; HMG1/2-like protein; high mobility group protein 20A-like; nuclear autoantigen Sp-100-like; non-histone protein 10	ot	0.5	254	non-exclusive	ot
OG0006972	nuclear transcription factor Y subunit C-3; chromatin accessibility complex protein 1; chromatin accessibility complex 16kD protein; PREDICTED: chromatin accessibility complex protein 1	ot	0.5	129	non-exclusive	ot
OG0006973	40S ribosomal protein S9; PREDICTED: 40S ribosomal protein S9	ot	0.5	263	non-exclusive	ot
OG0006974	monocarboxylate transporter 12; monocarboxylate transporter 10; PREDICTED: monocarboxylate transporter 12; PREDICTED: monocarboxylate transporter 12-B-like	ot	0.5	1094	non-exclusive	ot
OG0006975	spermatogenesis-associated protein 20 isoform X1; PREDICTED: spermatogenesis-associated protein 20; spermatogenesis-associated protein 20; spermatogenesis-associated protein 20, partial	ot	1e-15	862	exclusive	ot
OG0006977	peroxidasin; peroxidasin isoform X1; PREDICTED: peroxidasin isoform X1; peroxidasin, partial	ot	0.5	1366	non-exclusive	ot
OG0006978	vacuolar protein sorting-associated protein 45; PREDICTED: vacuolar protein sorting-associated protein 45	ot	0.5	577	non-exclusive	ot
OG0006980	neuronal calcium sensor 2 isoform X1; neuronal calcium sensor 2; neuronal calcium sensor 2 isoform X2	ot	0.5	498	non-exclusive	ot
OG0006982	endoplasmic reticulum mannosyl-oligosaccharide 1,2-alpha-mannosidase; endoplasmic reticulum mannosyl-oligosaccharide 1,2-alpha-mannosidase-like isoform X1; PREDICTED: endoplasmic reticulum mannosyl-oligosaccharide 1,2-alpha-mannosidase	ot	0.5	594	non-exclusive	ot
OG0006983	ribose-phosphate pyrophosphokinase 1 isoform X1; PREDICTED: ribose-phosphate pyrophosphokinase 1 isoform X1	ot	0.5	378	non-exclusive	ot
OG0006984	ubiquitin-conjugating enzyme E2-22 kDa; PREDICTED: ubiquitin-conjugating enzyme E2-22 kDa	ot	0.5	904	non-exclusive	ot
OG0006985	peptidyl-prolyl cis-trans isomerase-like 1 isoform X2; peptidyl-prolyl cis-trans isomerase-like 1; PREDICTED: peptidyl-prolyl cis-trans isomerase-like 1	ot	0.5	177	non-exclusive	ot
OG0006986	AGAP007250-PA; virulence factor-related M protein isoform X4	ot	0.5	363	non-exclusive	ot
OG0006987	cleavage and polyadenylation specificity factor subunit 5 isoform X1; cleavage and polyadenylation specificity factor subunit 5; PREDICTED: cleavage and polyadenylation specificity factor subunit 5	ot	0.5	251	non-exclusive	ot
OG0006989	osiris-like protein precursor; natural resistance-associated macrophage protein 2 homolog isoform X1; natural resistance-associated macrophage protein 2 homolog isoform X2; osiris 8 precursor	ot	0.0242679129692734	285	exclusive	ot
OG0006990	AGAP004126-PA	ot	0.5	481	non-exclusive	ot
OG0006991	TIP41-like protein; PREDICTED: TIP41-like protein	ot	1.3439101348827e-08	304	non-exclusive	ot
OG0006995	epsilon-sarcoglycan isoform X1; alpha-sarcoglycan isoform X1; PREDICTED: epsilon-sarcoglycan isoform X1	ot	0.5	457	non-exclusive	ot
OG0006996	PREDICTED: LOW QUALITY PROTEIN: octopamine receptor 1; probable G-protein coupled receptor No18 isoform X1; probable G-protein coupled receptor No18; 5-hydroxytryptamine receptor 1D; 5-hydroxytryptamine receptor 1D-like isoform X3	ot	0.5	465	non-exclusive	ot
OG0006997	mitochondrial Rho GTPase isoform X1; PREDICTED: mitochondrial Rho GTPase isoform X1; mitochondrial Rho GTPase isoform X4; mitochondrial Rho GTPase	ot	0.5	744	non-exclusive	ot
OG0006998	general transcription factor IIH subunit 3	ot	0.5	303	non-exclusive	ot
OG0006999	splicing factor U2af 38 kDa subunit; PREDICTED: splicing factor U2af 38 kDa subunit	ot	0.5	2903	non-exclusive	ot
OG0007001	pollen-specific leucine-rich repeat extensin-like protein 1; neurofilament heavy polypeptide-like isoform X1; PREDICTED: pollen-specific leucine-rich repeat extensin-like protein 1; proteoglycan 4 isoform X1	ot	0.5	1236	non-exclusive	ot
OG0007002	proclotting enzyme; proclotting enzyme-like; PREDICTED: proclotting enzyme; proclotting enzyme-like isoform X1	ot	0.5	570	non-exclusive	ot
OG0007005	CCR4-NOT transcription complex subunit 2 isoform X2; CCR4-NOT transcription complex subunit 2; PREDICTED: regulator of gene activity; CCR4-NOT transcription complex subunit 2 isoform X1	ot	0.5	641	non-exclusive	ot
OG0007006	PREDICTED: low density lipoprotein receptor adapter protein 1; serine/threonine-protein kinase pakF, partial; low density lipoprotein receptor adapter protein 1-A; autophagy-related protein 18	ot	0.5	196	non-exclusive	ot
OG0007007	PREDICTED: eukaryotic initiation factor 4A-III; eukaryotic initiation factor 4A-III	ot	0.5	403	non-exclusive	ot
OG0007008	protein daughterless isoform X1; protein daughterless isoform X2; transcription factor 12 isoform X1; PREDICTED: transcription factor 12 isoform X1	ot	0.0139226503509357	640	exclusive	ot
OG0007009	116 kDa U5 small nuclear ribonucleoprotein component; PREDICTED: 116 kDa U5 small nuclear ribonucleoprotein component	ot	0.5	971	non-exclusive	ot
OG0007012	transmembrane and coiled-coil domains protein 2 isoform X1; PREDICTED: transmembrane and coiled-coil domains protein 2 isoform X1; transmembrane and coiled-coil domains protein 2 isoform X7; transmembrane and coiled-coil domains protein 2	ot	0.5	771	non-exclusive	ot
OG0007014	PREDICTED: hemicentin-1 isoform X1; hemicentin-2 isoform X1; hemicentin-1 isoform X8; hemicentin-1 isoform X2; titin-like	ot	0.5	2222	non-exclusive	ot
OG0007015	homeobox protein prospero isoform X1; homeobox protein prospero-like isoform X5; PREDICTED: homeobox protein prospero isoform X1; homeobox protein prospero-like	ot	0.5	1021	non-exclusive	ot
OG0007016	AP-3 complex subunit sigma-1; AP-3 complex subunit sigma-2 isoform X1	ot	0.5	191	non-exclusive	ot
OG0007017	PREDICTED: cysteine dioxygenase type 1; cysteine dioxygenase type 1	ot	0.5	229	non-exclusive	ot
OG0007019	39S ribosomal protein L13, mitochondrial; PREDICTED: 39S ribosomal protein L13, mitochondrial	ot	0.5	185	non-exclusive	ot
OG0007020	putative RNA-binding protein 15 isoform X1; putative RNA-binding protein 15B; RNA-binding protein spenito; PREDICTED: putative RNA-binding protein 15B	ot	0.5	737	non-exclusive	ot
OG0007021	UBX domain-containing protein 6; UBX domain-containing protein 6 isoform X1	ot	0.5	585	non-exclusive	ot
OG0007022	arginine/serine-rich coiled-coil protein 2; arginine/serine-rich coiled-coil protein 2 isoform X1; U1 small nuclear ribonucleoprotein 70 kDa-like isoform X3	ot	0.5	485	non-exclusive	ot
OG0007023	trafficking protein particle complex subunit 1	ot	0.5	168	non-exclusive	ot
OG0007024	heterogeneous nuclear ribonucleoprotein 27C isoform X1; heterogeneous nuclear ribonucleoprotein 27C; LOW QUALITY PROTEIN: heterogeneous nuclear ribonucleoprotein 27C; heterogeneous nuclear ribonucleoprotein 27C isoform X5	ot	0.5	512	non-exclusive	ot
OG0007025	WD repeat-containing protein 44 isoform X1; WD repeat-containing protein 44; WD repeat-containing protein 44-like isoform X1	ot	1e-15	1110	non-exclusive	ot
OG0007026	probable phospholipid-transporting ATPase IM isoform X2; phospholipid-transporting ATPase ID isoform X1; probable phospholipid-transporting ATPase IM isoform X1; PREDICTED: probable phospholipid-transporting ATPase IM isoform X1; probable phospholipid-transporting ATPase IM	ot	0.5	1412	non-exclusive	ot
OG0007029	eukaryotic peptide chain release factor GTP-binding subunit ERF3A isoform X1; eukaryotic peptide chain release factor GTP-binding subunit ERF3A-like; eukaryotic peptide chain release factor GTP-binding subunit ERF3A	ot	0.5	642	non-exclusive	ot
OG0007030	rho GDP-dissociation inhibitor 1; PREDICTED: rho GDP-dissociation inhibitor 2 isoform X1; rho GDP-dissociation inhibitor 2; rho GDP-dissociation inhibitor 1 isoform X1	ot	0.5	251	non-exclusive	ot
OG0007031	calpain-7; calpain-7-like	ot	0.5	835	non-exclusive	ot
OG0007032	dynein heavy chain 3, axonemal isoform X1; dynein heavy chain 3, axonemal; PREDICTED: dynein heavy chain 3, axonemal; dynein heavy chain 3, axonemal, partial	ot	0.0153880154473739	4172	exclusive	ot
OG0007033	potassium voltage-gated channel protein Shaw-like isoform X1; potassium voltage-gated channel protein Shaw isoform X2; potassium voltage-gated channel protein Shaw-like; potassium voltage-gated channel protein Shaw-like isoform X2; PREDICTED: potassium voltage-gated channel protein Shaw isoform X1	ot	0.0212889496635227	795	exclusive	ot
OG0007035	forkhead box protein K1; forkhead box protein K1 isoform X1	ot	0.5	677	non-exclusive	ot
OG0007036	gamma-tubulin complex component 3; gamma-tubulin complex component 3 homolog; PREDICTED: gamma-tubulin complex component 3	ot	0.5	879	non-exclusive	ot
OG0007037	lipoamide acyltransferase component of branched-chain alpha-keto acid dehydrogenase complex, mitochondrial; lipoamide acyltransferase component of branched-chain alpha-keto acid dehydrogenase complex, mitochondrial isoform X1	ot	0.5	526	non-exclusive	ot
OG0007038	synaptobrevin-1-like; PREDICTED: synaptobrevin-1; synaptobrevin-1	ot	0.5	139	non-exclusive	ot
OG0007040	vesicle transport protein SFT2A; vesicle transport protein SFT2B	ot	0.5	162	non-exclusive	ot
OG0007041	zinc finger HIT domain-containing protein 3 isoform X1; zinc finger HIT domain-containing protein 3; PREDICTED: zinc finger HIT domain-containing protein 3; zinc finger HIT domain-containing protein 3-like	ot	0.5	136	non-exclusive	ot
OG0007043	H(+)/Cl(-) exchange transporter 7; H(+)/Cl(-) exchange transporter 7 isoform X2	ot	0.5	804	non-exclusive	ot
OG0007044	mediator of RNA polymerase II transcription subunit 1 isoform X1; mediator of RNA polymerase II transcription subunit 1; PREDICTED: mediator of RNA polymerase II transcription subunit 1; mediator of RNA polymerase II transcription subunit 1 isoform X3	ot	0.5	1739	non-exclusive	ot
OG0007045	AGAP006135-PA	ot	0.5	148	non-exclusive	ot
OG0007046	salivary glue protein Sgs-3-like; integumentary mucin C.1-like; mucin-5AC; mucin-2 isoform X3	ot	0.000732553452330537	403	exclusive	ot
OG0007047	ichor; ras guanine nucleotide exchange factor E; zinc finger protein 396; sal-like protein 4	ot	0.00125016856918019	564	exclusive	ot
OG0007048	filamin-A isoform X3; PREDICTED: filamin-A isoform X1; filamin-B isoform X1; filamin-C	ot	0.5	2894	non-exclusive	ot
OG0007049	SPRY domain-containing protein 7; PREDICTED: SPRY domain-containing protein 7	ot	0.5	216	non-exclusive	ot
OG0007050	heparan-sulfate 6-O-sulfotransferase 2; heparan-sulfate 6-O-sulfotransferase 2 isoform X1; PREDICTED: heparan-sulfate 6-O-sulfotransferase 2	ot	0.5	438	non-exclusive	ot
OG0007051	cyclin-Q; cyclin-related protein FAM58A	ot	0.5	293	non-exclusive	ot
OG0007052	zinc finger MYND domain-containing protein 10 isoform X1; zinc finger MYND domain-containing protein 10	ot	0.5	430	non-exclusive	ot
OG0007053	probable 26S proteasome non-ATPase regulatory subunit 3; PREDICTED: probable 26S proteasome non-ATPase regulatory subunit 3	ot	0.5	496	non-exclusive	ot
OG0007054	40S ribosomal protein S12; PREDICTED: 40S ribosomal protein S12	ot	0.372110636529113	161	non-exclusive	ot
OG0007055	protein CDV3 homolog; PREDICTED: protein CDV3 homolog isoform X1; protein CDV3 homolog isoform X2	ot	0.5	261	non-exclusive	ot
OG0007056	exocyst complex component 5 isoform X1; exocyst complex component 5; PREDICTED: exocyst complex component 5	ot	0.5	731	non-exclusive	ot
OG0007057	kxDL motif-containing protein CG10681; PREDICTED: kxDL motif-containing protein CG10681	ot	0.5	178	non-exclusive	ot
OG0007058	ubiquitin-conjugating enzyme E2 T-like; ubiquitin-conjugating enzyme E2 T; ubiquitin-conjugating enzyme E2 T-like isoform X1	ot	0.5	165	non-exclusive	ot
OG0007060	beclin-1-like protein; PREDICTED: beclin-1-like protein	ot	0.5	438	non-exclusive	ot
OG0007061	protein FAN isoform X1; protein FAN-like; protein FAN-like isoform X1	ot	0.5	921	non-exclusive	ot
OG0007063	probable ubiquitin-conjugating enzyme E2 C; ubiquitin-conjugating enzyme E2 C	ot	0.5	175	non-exclusive	ot
OG0007064	MAD2L1-binding protein; MAD2L1-binding protein isoform X2	ot	0.0315039038541675	328	exclusive	ot
OG0007066	peptide-N(4)-(N-acetyl-beta-glucosaminyl)asparagine amidase; PREDICTED: peptide-N(4)-(N-acetyl-beta-glucosaminyl)asparagine amidase isoform X1	ot	0.5	722	non-exclusive	ot
OG0007068	DNA polymerase epsilon catalytic subunit A isoform X1; DNA polymerase epsilon catalytic subunit 1; DNA polymerase epsilon catalytic subunit A	ot	0.5	2260	non-exclusive	ot
OG0007069	transmembrane protein 245; transmembrane protein 245 isoform X1; PREDICTED: transmembrane protein 245	ot	0.5	985	non-exclusive	ot
OG0007070	PAX3- and PAX7-binding protein 1	ot	0.5	1362	non-exclusive	ot
OG0007071	cAMP-specific 3',5'-cyclic phosphodiesterase isoform X1; PREDICTED: cAMP-specific 3',5'-cyclic phosphodiesterase, isoform F isoform X1	ot	0.5	525	non-exclusive	ot
OG0007072	AGAP002289-PA; undicht, isoform B	ot	0.5	646	non-exclusive	ot
OG0007073	Golgi pH regulator; Golgi pH regulator isoform X1; PREDICTED: Golgi pH regulator	ot	0.5	456	non-exclusive	ot
OG0007074	protein SCAI isoform X1; PREDICTED: protein SCAI isoform X1; protein SCAI	ot	0.5	698	non-exclusive	ot
OG0007077	mRNA turnover protein 4 homolog; PREDICTED: mRNA turnover protein 4 homolog; mRNA turnover protein 4 homolog isoform X1	ot	0.5	508	non-exclusive	ot
OG0007078	selenoprotein F; PREDICTED: 15 kDa selenoprotein; LOW QUALITY PROTEIN: selenoprotein F	ot	0.5	482	non-exclusive	ot
OG0007079	JNK-interacting protein 3; JNK-interacting protein 3 isoform X1; PREDICTED: JNK-interacting protein 3 isoform X1	ot	0.5	1483	non-exclusive	ot
OG0007080	arginine-glutamic acid dipeptide repeats protein isoform X1; leucine-rich repeat extensin-like protein 5 isoform X1; leucine-rich repeat extensin-like protein 5; extensin isoform X1; mucin-2 isoform X1	ot	0.5	763	non-exclusive	ot
OG0007081	GTP:AMP phosphotransferase AK3, mitochondrial; PREDICTED: GTP:AMP phosphotransferase AK3, mitochondrial	ot	0.5	225	non-exclusive	ot
OG0007082	protein archease-like; PREDICTED: protein archease-like	ot	0.5	158	non-exclusive	ot
OG0007084	PREDICTED: hemicentin-2 isoform X1; hemicentin-2 isoform X2; hemicentin-2-like isoform X1; hemicentin-1-like isoform X2; hemicentin-2-like	ot	0.5	510	non-exclusive	ot
OG0007085	PREDICTED: tetraspanin-33; tetraspanin-33 isoform X1; tetraspanin-33	ot	0.5	628	non-exclusive	ot
OG0007086	NADH dehydrogenase	ot	0.5	146	non-exclusive	ot
OG0007087	la-related protein 6; PREDICTED: la-related protein 6	ot	1.83128644523766e-13	495	exclusive	ot
OG0007088	PREDICTED: nuclear receptor coactivator 2 isoform X1; nuclear receptor coactivator 1 isoform X1; LOW QUALITY PROTEIN: nuclear receptor coactivator 3	ot	1.05836074389515e-05	1740	exclusive	ot
OG0007089	zwei Ig domain protein zig-8 isoform X1; protein amalgam-like isoform X1; hemicentin-1-like isoform X1	ot	0.5	398	non-exclusive	ot
OG0007090	homeobox protein MSX-2-like; homeobox protein XHOX-7.1-like; muscle segmentation homeobox-like; homeobox protein MSX-3; homeobox protein MSH-D-like	ot	0.5	302	non-exclusive	ot
OG0007091	zinc transporter ZIP13 homolog; zinc transporter ZIP13 homolog isoform X1; PREDICTED: zinc transporter ZIP13 homolog	ot	0.5	353	non-exclusive	ot
OG0007092	protein TRC8 homolog; protein TRC8 homolog isoform X2	ot	0.5	657	non-exclusive	ot
OG0007093	F-box/LRR-repeat protein 2; F-box/LRR-repeat protein 2 isoform X1; F-box/LRR-repeat protein 12 isoform X1; PREDICTED: F-box/LRR-repeat protein 2 isoform X1	ot	0.5	560	non-exclusive	ot
OG0007094	protein cereblon isoform X1; protein cereblon; PREDICTED: protein cereblon	ot	1e-15	459	non-exclusive	ot
OG0007095	PREDICTED: ras-related protein Rab-7a isoform X1; ras-related protein Rab-7a; ras-related protein rab7	ot	0.5	552	non-exclusive	ot
OG0007096	protein Malvolio-like isoform X1; arrestin domain-containing protein 3-like isoform X1; arrestin domain-containing protein 3-like; arrestin domain-containing protein 3	ot	0.5	1069	non-exclusive	ot
OG0007097	ral guanine nucleotide dissociation stimulator-like 1 isoform X1; PREDICTED: ral guanine nucleotide dissociation stimulator-like 1 isoform X1	ot	0.5	837	non-exclusive	ot
OG0007098	beta-galactoside alpha-2,6-sialyltransferase 1; beta-galactoside alpha-2,6-sialyltransferase 2; PREDICTED: beta-galactoside alpha-2,6-sialyltransferase 1 isoform X1; beta-galactoside alpha-2,6-sialyltransferase 1-like	ot	0.5	454	non-exclusive	ot
OG0007099	protein FAM192A isoform X1; protein FAM192A; PSME3-interacting protein; PSME3-interacting protein isoform X1	ot	0.5	313	non-exclusive	ot
OG0007100	vesicular inhibitory amino acid transporter	ot	2.39425395609278e-11	561	non-exclusive	ot
OG0007101	protein transport protein Sec23A isoform X1; protein transport protein Sec23A	ot	0.5	790	non-exclusive	ot
OG0007102	LOW QUALITY PROTEIN: O-glucosyltransferase rumi homolog; O-glucosyltransferase rumi homolog; O-glucosyltransferase rumi homolog isoform X1	ot	0.5	421	non-exclusive	ot
OG0007103	calcineurin B homologous protein 1; calcineurin B homologous protein 1 isoform X1	ot	0.5	190	non-exclusive	ot
OG0007105	uncharacterized LOC100577239; uncharacterized LOC100577239 isoform X1	ot	0.5	486	non-exclusive	ot
OG0007106	very long-chain specific acyl-CoA dehydrogenase, mitochondrial; PREDICTED: very long-chain specific acyl-CoA dehydrogenase, mitochondrial	ot	0.5	711	non-exclusive	ot
OG0007107	transmembrane protein 205; PREDICTED: transmembrane protein 205	ot	0.5	306	non-exclusive	ot
OG0007108	PREDICTED: transmembrane protein 43 homolog; transmembrane protein 43 homolog isoform X1; transmembrane protein 43 homolog	ot	0.5	428	non-exclusive	ot
OG0007109	protein phosphatase methylesterase 1	ot	0.5	489	non-exclusive	ot
OG0007110	transcription initiation factor TFIID subunit 7; PREDICTED: transcription initiation factor TFIID subunit 7	ot	0.5	403	non-exclusive	ot
OG0007111	protein ABHD17B; alpha/beta hydrolase domain-containing protein 17B; protein ABHD17B isoform X1	ot	0.5	286	non-exclusive	ot
OG0007113	erbin-like; leucine-rich repeat-containing protein 1-like; leucine-rich repeat-containing protein 1; protein lap1-like; leucine-rich repeat-containing protein 1 isoform X2	ot	0.5	1205	non-exclusive	ot
OG0007117	trehalase; trehalase isoform X1; trehalase-like isoform X1; PREDICTED: trehalase isoform X1	ot	0.5	679	non-exclusive	ot
OG0007118	uncharacterized LOC100577273	ot	0.5	453	non-exclusive	ot
OG0007119	protein tipE; protein tipE isoform X1; PREDICTED: protein tipE	ot	0.5	365	non-exclusive	ot
OG0007120	very-long-chain (3R)-3-hydroxyacyl-CoA dehydratase hpo-8; very-long-chain (3R)-3-hydroxyacyl-CoA dehydratase 2; PREDICTED: very-long-chain (3R)-3-hydroxyacyl-CoA dehydratase hpo-8	ot	0.5	251	non-exclusive	ot
OG0007121	protein tipE isoform X1; protein tipE; PREDICTED: protein tipE	ot	0.5	226	non-exclusive	ot
OG0007122	COMM domain-containing protein 2; PREDICTED: COMM domain-containing protein 2	ot	0.5	243	non-exclusive	ot
OG0007123	rho guanine nucleotide exchange factor 17; rho guanine nucleotide exchange factor 17 isoform X1	ot	0.5	1734	non-exclusive	ot
OG0007124	solute carrier family 25 member 44 isoform X1; PREDICTED: solute carrier family 25 member 44; solute carrier family 25 member 44	ot	0.5	341	non-exclusive	ot
OG0007125	replication factor C subunit 4; replication factor C subunit 4 isoform X1; PREDICTED: replication factor C subunit 4	ot	0.5	1211	non-exclusive	ot
OG0007126	diacylglycerol kinase eta; diacylglycerol kinase eta isoform X1; diacylglycerol kinase eta-like	ot	0.5	2343	non-exclusive	ot
OG0007127	male sterile (3) 76Ca	ot	0.5	290	non-exclusive	ot
OG0007128	exosome component 10; exosome component 10 isoform X2; PREDICTED: exosome component 10	ot	0.5	1124	non-exclusive	ot
OG0007129	probable glutamate--tRNA ligase, mitochondrial; PREDICTED: probable glutamate--tRNA ligase, mitochondrial; probable glutamate--tRNA ligase, mitochondrial isoform X1	ot	0.5	674	non-exclusive	ot
OG0007130	DCN1-like protein 1; DCN1-like protein 2	ot	0.5	260	non-exclusive	ot
OG0007132	speckle-type POZ protein B isoform X1; PREDICTED: speckle-type POZ protein B isoform X1; speckle-type POZ protein B isoform X2; protein roadkill isoform X1	ot	0.5	405	non-exclusive	ot
OG0007133	voltage-dependent L-type calcium channel subunit beta-1 isoform X1; PREDICTED: voltage-dependent L-type calcium channel subunit beta-1 isoform X1; voltage-dependent L-type calcium channel subunit beta-2 isoform X5; voltage-dependent L-type calcium channel subunit beta-2 isoform X6	ot	0.00111042955785896	679	exclusive	ot
OG0007135	sushi, von Willebrand factor type A, EGF and pentraxin domain-containing protein 1 isoform X1	ot	0.5	1018	non-exclusive	ot
OG0007136	solute carrier family 66 member 3; PQ-loop repeat-containing protein 3; PQ-loop repeat-containing protein 3-like; mannose-P-dolichol utilization defect 1 protein homolog	ot	0.5	234	non-exclusive	ot
OG0007137	muscarinic acetylcholine receptor M3; muscarinic acetylcholine receptor gar-2; PREDICTED: probable muscarinic acetylcholine receptor gar-2 isoform X1; muscarinic acetylcholine receptor M2; muscarinic acetylcholine receptor M4	ot	1e-15	1110	exclusive	ot
OG0007138	huntingtin isoform X1; huntingtin	ot	0.5	3107	non-exclusive	ot
OG0007141	serine/threonine-protein kinase PLK4; serine/threonine-protein kinase PLK4 isoform X1; serine/threonine-protein kinase PLK4-like	ot	0.5	919	non-exclusive	ot
OG0007142	BTB/POZ domain-containing protein 6-B; BTB/POZ domain-containing protein 6 isoform X1; PREDICTED: BTB/POZ domain-containing protein 6 isoform X1	ot	0.5	720	non-exclusive	ot
OG0007144	putative mediator of RNA polymerase II transcription subunit 26; mediator of RNA polymerase II transcription subunit 15-like; PREDICTED: putative mediator of RNA polymerase II transcription subunit 26 isoform X1; alpha-tubulin N-acetyltransferase 1-like isoform X1	ot	0.5	1786	non-exclusive	ot
OG0007145	TOM1-like protein 2 isoform X1; PREDICTED: TOM1-like protein 2 isoform X1	ot	0.5	511	non-exclusive	ot
OG0007147	polyadenylate-binding protein-interacting protein 1; polyadenylate-binding protein-interacting protein 1 isoform X1	ot	0.5	512	non-exclusive	ot
OG0007148	serine/threonine-protein kinase 4 homolog B; dual specificity mitogen-activated protein kinase kinase 7-like; dual specificity mitogen-activated protein kinase kinase 7	ot	0.5	1202	non-exclusive	ot
OG0007150	protein C1orf194; protein CFAP276	ot	0.5	229	non-exclusive	ot
OG0007151	PREDICTED: protein singed; protein singed	ot	0.5	1110	non-exclusive	ot
OG0007152	heat shock protein 75 kDa, mitochondrial isoform X2; heat shock protein 75 kDa, mitochondrial; PREDICTED: LOW QUALITY PROTEIN: heat shock protein 75 kDa, mitochondrial	ot	0.5	705	non-exclusive	ot
OG0007153	phosphatidylserine decarboxylase proenzyme, mitochondrial isoform X1; PREDICTED: phosphatidylserine decarboxylase proenzyme, mitochondrial isoform X1; phosphatidylserine decarboxylase proenzyme, mitochondrial	ot	0.5	454	non-exclusive	ot
OG0007154	PREDICTED: jmjC domain-containing protein 4 isoform X2; transcription factor kayak-like	ot	0.5	267	non-exclusive	ot
OG0007155	protein angel homolog 2 isoform X1; protein angel homolog 2-like isoform X1; protein angel homolog 2	ot	1e-15	791	exclusive	ot
OG0007157	protein Smaug; protein Smaug homolog 1; protein Smaug homolog 2	ot	0.5	629	non-exclusive	ot
OG0007158	probable N-acetyltransferase san; probable N-acetyltransferase san isoform X1	ot	0.5	171	non-exclusive	ot
OG0007159	hormone-sensitive lipase isoform X1; hormone-sensitive lipase; PREDICTED: hormone-sensitive lipase	ot	0.5	813	non-exclusive	ot
OG0007160	nucleolar protein dao-5 isoform X1; AGAP011764-PA	ot	0.116139405711657	745	non-exclusive	ot
OG0007161	YLP motif-containing protein 1-like isoform X1; YLP motif-containing protein 1 isoform X1; bromodomain-containing protein DDB_G0280777-like isoform X1	ot	2.89006673293867e-10	2696	non-exclusive	ot
OG0007162	zinc finger protein 330 homolog	ot	0.5	330	non-exclusive	ot
OG0007164	transmembrane protein 272 isoform X1; transmembrane protein 272-like; transmembrane protein 272-like isoform X1; transmembrane protein 272	ot	0.5	275	non-exclusive	ot
OG0007165	dual specificity mitogen-activated protein kinase kinase 6; dual specificity mitogen-activated protein kinase kinase 3; PREDICTED: dual specificity mitogen-activated protein kinase kinase 6	ot	0.5	377	non-exclusive	ot
OG0007167	CLK4-associating serine/arginine rich protein; CLK4-associating serine/arginine rich protein isoform X1; PREDICTED: CLK4-associating serine/arginine rich protein isoform X1	ot	0.5	1008	non-exclusive	ot
OG0007168	E3 ubiquitin-protein ligase ZNF598; E3 ubiquitin-protein ligase ZNF598 isoform X1; PREDICTED: zinc finger protein 598	ot	2.70275731619868e-12	1093	non-exclusive	ot
OG0007169	protein sly1 homolog isoform X1; protein sly1 homolog; PREDICTED: protein sly1 homolog	ot	0.5	647	non-exclusive	ot
OG0007170	supervillin-like	ot	0.5	129	non-exclusive	ot
OG0007171	KIF1-binding protein homolog; protein KBP homolog	ot	0.5	605	non-exclusive	ot
OG0007172	GATA zinc finger domain-containing protein 24; protein FAM151B; protein FAM151B isoform X1	ot	0.5	464	non-exclusive	ot
OG0007173	uncharacterized aarF domain-containing protein kinase 1; uncharacterized aarF domain-containing protein kinase 1 isoform X3; PREDICTED: uncharacterized aarF domain-containing protein kinase 1; aarF domain-containing kinase 1	ot	0.0956255262092907	540	non-exclusive	ot
OG0007174	docking protein 3; docking protein 2; docking protein 2 isoform X1	ot	1.87853951391041e-06	643	exclusive	ot
OG0007176	PREDICTED: kelch-like protein 38 isoform X1; kelch-like protein 38; kelch-like protein 38 isoform X1; kelch-like protein 30 isoform X1	ot	0.5	645	non-exclusive	ot
OG0007177	AGAP006121-PA	ot	0.5	370	non-exclusive	ot
OG0007178	DDB1- and CUL4-associated factor 1 isoform X1; protein mahjong; PREDICTED: LOW QUALITY PROTEIN: protein mahjong	ot	0.5	1654	non-exclusive	ot
OG0007179	glucose transporter type 1 isoform X1; PREDICTED: glucose transporter type 1 isoform X1; glucose transporter type 1-like, partial	ot	0.0125573204833095	632	non-exclusive	ot
OG0007180	C-terminal-binding protein isoform X1	ot	0.5	515	non-exclusive	ot
OG0007181	histone H2A deubiquitinase MYSM1-like; histone H2A deubiquitinase MYSM1-like isoform X1; PREDICTED: histone H2A deubiquitinase MYSM1	ot	0.5	923	non-exclusive	ot
OG0007183	COP9 signalosome complex subunit 7b isoform X1; PREDICTED: COP9 signalosome complex subunit 7b isoform X1; COP9 signalosome complex subunit 7a isoform X1; COP9 signalosome complex subunit 7b isoform X2	ot	0.5	268	non-exclusive	ot
OG0007184	protein FAM122A; PREDICTED: protein FAM122A; P2R1A-PPP2R2A-interacting phosphatase regulator 1 isoform X1	ot	0.5	311	non-exclusive	ot
OG0007185	U6 snRNA-associated Sm-like protein LSm4; PREDICTED: U6 snRNA-associated Sm-like protein LSm4	ot	0.5	144	non-exclusive	ot
OG0007186	mitochondrial import inner membrane translocase subunit TIM44; PREDICTED: mitochondrial import inner membrane translocase subunit TIM44	ot	0.5	505	non-exclusive	ot
OG0007187	eyes absent homolog 2 isoform X1; PREDICTED: eyes absent homolog 2 isoform X1; eyes absent homolog 2	ot	0.5	715	non-exclusive	ot
OG0007188	protein P54-like isoform X2; AGAP001400-PA	ot	0.5	189	non-exclusive	ot
OG0007189	PREDICTED: mitochondrial tRNA-specific 2-thiouridylase 1; mitochondrial tRNA-specific 2-thiouridylase 1, partial; mitochondrial tRNA-specific 2-thiouridylase 1; mitochondrial tRNA-specific 2-thiouridylase 1 isoform X1	ot	0.5	430	non-exclusive	ot
OG0007190	stromal membrane-associated protein 1; stromal membrane-associated protein 1-like; PREDICTED: stromal membrane-associated protein 1	ot	0.5	546	non-exclusive	ot
OG0007191	transcription factor kayak isoform X1; kayak isoform B	ot	0.5	449	non-exclusive	ot
OG0007192	etoposide-induced protein 2.4 homolog isoform X1; etoposide-induced protein 2.4 homolog; PREDICTED: etoposide-induced protein 2.4 homolog	ot	0.5	343	non-exclusive	ot
OG0007193	rho GTPase-activating protein gacU-like	ot	0.5	335	non-exclusive	ot
OG0007194	metal transporter CNNM4; unextended protein; PREDICTED: metal transporter CNNM4	ot	0.000292976344796226	1102	exclusive	ot
OG0007195	PREDICTED: grpE protein homolog, mitochondrial; grpE protein homolog, mitochondrial	ot	0.5	389	non-exclusive	ot
OG0007196	nucleoporin Nup43; PREDICTED: nucleoporin Nup43	ot	0.5	361	non-exclusive	ot
OG0007197	terminal nucleotidyltransferase 5C isoform X1; terminal nucleotidyltransferase 5C; PREDICTED: uncharacterized LOC663557 isoform X1; putative nucleotidyltransferase FAM46C isoform X1	ot	0.5	559	non-exclusive	ot
OG0007198	mitogen-activated protein kinase kinase kinase 4; mitogen-activated protein kinase kinase kinase 4 isoform X1; PREDICTED: mitogen-activated protein kinase kinase kinase 4	ot	0.5	1394	non-exclusive	ot
OG0007199	probable enoyl-CoA hydratase echA8 isoform X1; PREDICTED: probable enoyl-CoA hydratase; probable enoyl-CoA hydratase; probable enoyl-CoA hydratase echA8	ot	0.5	317	non-exclusive	ot
OG0007200	arylsulfatase B-like; PREDICTED: arylsulfatase B; arylsulfatase B-like isoform X1	ot	0.5	593	non-exclusive	ot
OG0007201	FHA domain-containing protein DDL isoform X1; FHA domain-containing protein DDL-like; smad nuclear-interacting protein 1; FHA domain-containing protein DDL; PREDICTED: FHA domain-containing protein DDL	ot	0.5	659	non-exclusive	ot
OG0007202	GTPase-activating protein CdGAPr isoform X1; GTPase-activating protein CdGAPr	ot	0.5	2345	non-exclusive	ot
OG0007203	Golgi SNAP receptor complex member 1; Golgi SNAP receptor complex member 1, partial; Golgi SNAP receptor complex member 1-like; PREDICTED: Golgi SNAP receptor complex member 1	ot	1.16186071656889e-10	513	exclusive	ot
OG0007204	RISC-loading complex subunit tarbp2; PREDICTED: R2D2 protein isoform X1; RISC-loading complex subunit tarbp2-like; interferon-inducible double-stranded RNA-dependent protein kinase activator A homolog	ot	0.000317169462425956	336	exclusive	ot
OG0007205	leucine-rich repeat and calponin homology domain-containing protein 1 isoform X1; leucine-rich repeat and calponin homology domain-containing protein 3 isoform X1; leucine-rich repeat and calponin homology domain-containing protein 4 isoform X1; PREDICTED: leucine-rich repeat and calponin homology domain-containing protein 1 isoform X1	ot	0.5	803	non-exclusive	ot
OG0007207	KAT8 regulatory NSL complex subunit 1; KAT8 regulatory NSL complex subunit 1-like	ot	0.5	1340	non-exclusive	ot
OG0007208	hepatic leukemia factor isoform X1; thyrotroph embryonic factor isoform X1; PREDICTED: hepatic leukemia factor	ot	0.5	384	non-exclusive	ot
OG0007210	patj homolog; patj homolog isoform X1	ot	0.5	762	non-exclusive	ot
OG0007211	PREDICTED: ADP-ribosylation factor-like protein 2; ADP-ribosylation factor-like protein 2	ot	0.5	184	non-exclusive	ot
OG0007212	NA	ot	0.00552604918443458	850	exclusive	ot
OG0007213	N-acylneuraminate-9-phosphatase isoform X1; N-acylneuraminate-9-phosphatase; PREDICTED: N-acylneuraminate-9-phosphatase	ot	0.5	324	non-exclusive	ot
OG0007214	ras-related protein Rab-23; PREDICTED: ras-related protein Rab-23; ras-related protein Rab-23 isoform X1	ot	0.5	334	non-exclusive	ot
OG0007215	PREDICTED: NADH dehydrogenase; probable NADH dehydrogenase; NADH dehydrogenase	ot	0.5	144	non-exclusive	ot
OG0007216	E3 ubiquitin-protein ligase Ubr3 isoform X2; E3 ubiquitin-protein ligase Ubr3 isoform X1; PREDICTED: E3 ubiquitin-protein ligase UBR3; E3 ubiquitin-protein ligase Ubr3-like	ot	0.5	1437	non-exclusive	ot
OG0007218	E3 ubiquitin-protein ligase RING1	ot	0.5	434	non-exclusive	ot
OG0007219	PREDICTED: pre-mRNA-splicing factor SYF1; pre-mRNA-splicing factor SYF1; pre-mRNA-splicing factor syf1 homolog	ot	0.5	866	non-exclusive	ot
OG0007222	apoptosis inhibitor 5; PREDICTED: apoptosis inhibitor 5 isoform X1; apoptosis inhibitor 5 isoform X1	ot	0.5	558	non-exclusive	ot
OG0007223	pre-mRNA-processing factor 6; pre-mRNA-processing factor 6 isoform X1	ot	0.5	1544	non-exclusive	ot
OG0007224	serine/threonine-protein kinase Tor isoform X1; serine/threonine-protein kinase Tor; target of rapamycin	ot	0.5	2472	non-exclusive	ot
OG0007225	exosome complex component RRP43-like; exosome complex component RRP43	ot	0.5	277	non-exclusive	ot
OG0007226	N-alpha-acetyltransferase 35, NatC auxiliary subunit-like; PREDICTED: N-alpha-acetyltransferase 35, NatC auxiliary subunit-like; LOW QUALITY PROTEIN: N-alpha-acetyltransferase 35, NatC auxiliary subunit-like	ot	0.5	296	non-exclusive	ot
OG0007229	chromatin assembly factor 1 subunit B; chromatin assembly factor 1 subunit B isoform X1; chromatin assembly factor 1 subunit FAS2	ot	0.5	1072	non-exclusive	ot
OG0007230	protein Pixie isoform X1; ATP-binding cassette sub-family E member 1 isoform X2; ATP-binding cassette sub-family E member 1	ot	0.5	639	non-exclusive	ot
OG0007232	SPARC-related modular calcium-binding protein 1 isoform X1; PREDICTED: SPARC-related modular calcium-binding protein 2 isoform X1	ot	0.5	646	non-exclusive	ot
OG0007233	DNA-directed RNA polymerase III subunit RPC1	ot	0.5	1393	non-exclusive	ot
OG0007234	AGAP005765-PA; serine-rich adhesin for platelets	ot	0.5	1268	non-exclusive	ot
OG0007235	vasoactive intestinal polypeptide receptor 2-like isoform X1; vasoactive intestinal polypeptide receptor 2; corticotropin-releasing factor receptor 1-like; glucagon receptor-like isoform X1; PREDICTED: parathyroid hormone/parathyroid hormone-related peptide receptor isoform X1	ot	0.5	643	non-exclusive	ot
OG0007236	putative GPI-anchor transamidase	ot	0.5	369	non-exclusive	ot
OG0007237	synaptosomal-associated protein 29; PREDICTED: synaptosomal-associated protein 29	ot	0.5	262	non-exclusive	ot
OG0007238	cuticle protein 18.6 isoform X1; cuticle protein 6; cuticle protein 16.8; cuticle protein 18.6; PREDICTED: larval cuticle protein A2B	ot	0.5	209	non-exclusive	ot
OG0007239	triosephosphate isomerase; PREDICTED: triosephosphate isomerase; triosephosphate isomerase isoform X1	ot	0.5	180	non-exclusive	ot
OG0007240	exosome complex component CSL4; PREDICTED: exosome complex component CSL4	ot	0.5	200	non-exclusive	ot
OG0007241	protein SMG7-like; nonsense-mediated mRNA decay factor SMG7; protein SMG7	ot	0.5	1233	non-exclusive	ot
OG0007242	transcriptional activator protein Pur-beta isoform X1; PREDICTED: transcriptional activator protein Pur-alpha isoform X1; transcriptional activator protein Pur-alpha isoform X1	ot	0.5	329	non-exclusive	ot
OG0007243	small nuclear ribonucleoprotein Sm D3; PREDICTED: small nuclear ribonucleoprotein Sm D3	ot	0.5	141	non-exclusive	ot
OG0007244	dnaJ homolog subfamily C member 5 isoform X1; PREDICTED: dnaJ homolog subfamily C member 5 isoform X1; dnaJ homolog subfamily C member 5 homolog isoform X1	ot	0.5	260	non-exclusive	ot
OG0007245	leucine-rich repeat-containing protein 70 isoform X1; immunoglobulin domain and leucine-rich repeat-containing protein 2; immunoglobulin domain and leucine-rich repeat-containing protein 2-like; leucine-rich repeat and immunoglobulin-like domain-containing nogo receptor-interacting protein 1	ot	0.5	965	non-exclusive	ot
OG0007246	mesocentin-like; testin; PREDICTED: testin	ot	1e-15	2104	non-exclusive	ot
OG0007247	zinc finger protein 429 isoform X1; zinc finger protein 678; zinc finger protein 708-like; zinc finger protein 600 isoform X1; zinc finger protein 160-like	ot	0.0108092221598382	661	non-exclusive	ot
OG0007248	proto-oncogene tyrosine-protein kinase receptor Ret; proto-oncogene tyrosine-protein kinase receptor Ret isoform X2; PREDICTED: LOW QUALITY PROTEIN: proto-oncogene tyrosine-protein kinase receptor Ret	ot	0.5	1295	non-exclusive	ot
OG0007249	AGAP005849-PA	ot	0.5	1112	non-exclusive	ot
OG0007250	sodium/hydrogen exchanger 3 isoform X4; sodium/hydrogen exchanger 3; PREDICTED: sodium/hydrogen exchanger 3 isoform X1; probable Na(+)/H(+) antiporter nhx-3 isoform X1; probable Na(+)/H(+) antiporter nhx-9	ot	0.5	1163	non-exclusive	ot
OG0007251	NF-X1-type zinc finger protein NFXL1; NF-X1-type zinc finger protein NFXL1 isoform X2; PREDICTED: NF-X1-type zinc finger protein NFXL1	ot	0.5	895	non-exclusive	ot
OG0007252	translocon-associated protein subunit alpha; PREDICTED: translocon-associated protein subunit alpha	ot	0.5	363	non-exclusive	ot
OG0007254	F-box only protein 25; PREDICTED: F-box only protein 25	ot	0.5	349	non-exclusive	ot
OG0007255	PREDICTED: nuclear receptor coactivator 6; atrophin-1 isoform X1; chromodomain-helicase-DNA-binding protein 7	ot	0.5	1732	non-exclusive	ot
OG0007256	small ubiquitin-related modifier 3-like; small ubiquitin-related modifier 3; small ubiquitin-related modifier 2	ot	0.5	95	non-exclusive	ot
OG0007257	zinc transporter ZIP11 isoform X1; PREDICTED: zinc transporter ZIP11 isoform X1	ot	0.5	352	non-exclusive	ot
OG0007258	small subunit processome component 20 homolog	ot	0.5	2906	non-exclusive	ot
OG0007259	transcription factor SOX-9-like; transcription factor Sox-9-A; transcription factor SOX-10; transcription factor Sox-9-B-like	ot	0.5	450	non-exclusive	ot
OG0007260	alpha-1,3-mannosyl-glycoprotein 4-beta-N-acetylglucosaminyltransferase B-like; alpha-1,3-mannosyl-glycoprotein 4-beta-N-acetylglucosaminyltransferase B; PREDICTED: alpha-1,3-mannosyl-glycoprotein 4-beta-N-acetylglucosaminyltransferase B; alpha-1,3-mannosyl-glycoprotein 4-beta-N-acetylglucosaminyltransferase A	ot	0.41571601766243	689	non-exclusive	ot
OG0007261	T-cell activation inhibitor, mitochondrial isoform X1; T-cell activation inhibitor, mitochondrial	ot	0.5	508	non-exclusive	ot
OG0007263	reticulon-4-interacting protein 1, mitochondrial; reticulon-4-interacting protein 1 homolog, mitochondrial-like isoform X1; PREDICTED: reticulon-4-interacting protein 1, mitochondrial; reticulon-4-interacting protein 1, mitochondrial isoform X1	ot	0.5	394	non-exclusive	ot
OG0007264	sphingomyelin synthase-related 1-like; sphingomyelin synthase-related 1; PREDICTED: sphingomyelin synthase-related 1; sphingomyelin synthase-related 1 isoform X1	ot	0.5	572	non-exclusive	ot
OG0007265	trafficking protein particle complex subunit 3; PREDICTED: trafficking protein particle complex subunit 3	ot	0.5	178	non-exclusive	ot
OG0007266	formin-binding protein 1-like isoform X1; formin-binding protein 1 isoform X1	ot	0.5	655	non-exclusive	ot
OG0007267	ras-related protein Rab-9B; PREDICTED: ras-related protein Rab-9A; ras-related protein Rab-9A; ras-related protein Rab-9A isoform X1	ot	0.5	223	non-exclusive	ot
OG0007268	guanine nucleotide-binding protein-like 1 isoform X1; PREDICTED: guanine nucleotide-binding protein-like 1; guanine nucleotide-binding protein-like 1	ot	0.5	627	non-exclusive	ot
OG0007269	transcriptional repressor CTCF-like isoform X1; transcriptional repressor CTCFL isoform X1; transcriptional repressor CTCFL-like isoform X1; transcriptional repressor CTCF isoform X1; transcriptional repressor CTCF	ot	0.5	792	non-exclusive	ot
OG0007271	COMM domain-containing protein 4; PREDICTED: COMM domain-containing protein 4 isoform X2	ot	0.5	286	non-exclusive	ot
OG0007272	iron-sulfur protein NUBPL; PREDICTED: iron-sulfur protein NUBPL; iron-sulfur protein NUBPL isoform X1	ot	0.5	327	non-exclusive	ot
OG0007273	PREDICTED: 33 kDa inner dynein arm light chain, axonemal; 33 kDa inner dynein arm light chain, axonemal; putative inner dynein arm light chain, axonemal	ot	0.5	253	non-exclusive	ot
OG0007274	transmembrane emp24 domain-containing protein 3; transmembrane emp24 domain-containing protein 7; PREDICTED: transmembrane emp24 domain-containing protein 3	ot	0.5	220	non-exclusive	ot
OG0007276	DNA repair and recombination protein RAD54-like	ot	0.5	800	non-exclusive	ot
OG0007277	reticulon-1 isoform X1; reticulon-1-like isoform X1; PREDICTED: reticulon-1 isoform X1	ot	0.5	876	non-exclusive	ot
OG0007278	serine/threonine-protein kinase BRSK2; serine/threonine-protein kinase BRSK2 isoform X1	ot	0.5	917	non-exclusive	ot
OG0007280	mevalonate kinase isoform X1; mevalonate kinase; PREDICTED: mevalonate kinase	ot	0.5	456	non-exclusive	ot
OG0007281	inositol polyphosphate 1-phosphatase isoform X1; inositol polyphosphate 1-phosphatase	ot	0.5	397	non-exclusive	ot
OG0007285	ubiquitin-like protein 3; PREDICTED: ubiquitin-like protein 3; ubiquitin-like protein 3 isoform X1	ot	0.5	122	non-exclusive	ot
OG0007286	N-alpha-acetyltransferase 20	ot	0.5	173	non-exclusive	ot
OG0007288	TBC1 domain family member 23; TBC1 domain family member 23 isoform X1; PREDICTED: TBC1 domain family member 23	ot	0.5	688	non-exclusive	ot
OG0007289	surfeit locus protein 4 homolog	ot	0.5	270	non-exclusive	ot
OG0007290	conserved oligomeric Golgi complex subunit 3; conserved oligomeric Golgi complex subunit 3 isoform X1; PREDICTED: conserved oligomeric Golgi complex subunit 3	ot	0.5	844	non-exclusive	ot
OG0007291	RNA-binding protein NOB1	ot	0.5	558	non-exclusive	ot
OG0007292	EH domain-binding protein 1 isoform X3; EH domain-binding protein 1 isoform X1; EH domain-binding protein 1; PREDICTED: EH domain-binding protein 1 isoform X1	ot	0.5	1097	non-exclusive	ot
OG0007293	AF4/FMR2 family member 4 isoform X1; AF4/FMR2 family member 1 isoform X1; AF4/FMR2 family member 4-like isoform X3; AF4/FMR2 family member 4	ot	0.5	1961	non-exclusive	ot
OG0007294	homeobox protein homothorax isoform X1	ot	0.5	513	non-exclusive	ot
OG0007295	4-coumarate--CoA ligase; 4-coumarate--CoA ligase-like; probable 4-coumarate--CoA ligase 3 isoform X1; PREDICTED: 4-coumarate--CoA ligase 2-like; probable 4-coumarate--CoA ligase 1	ot	0.5	576	non-exclusive	ot
OG0007296	serine/threonine-protein phosphatase 4 regulatory subunit 2; serine/threonine-protein phosphatase 4 regulatory subunit 2-like	ot	0.5	733	non-exclusive	ot
OG0007297	PREDICTED: importin subunit alpha-5 isoform X1; importin subunit alpha-1; importin subunit alpha-5 isoform X1; importin subunit alpha-5	ot	0.5	540	non-exclusive	ot
OG0007298	40S ribosomal protein S3; 40S ribosomal protein S3-A; PREDICTED: ribosomal protein S3 isoform X1	ot	0.5	246	non-exclusive	ot
OG0007299	ribosome biogenesis protein BRX1 homolog; PREDICTED: ribosome biogenesis protein BRX1 homolog	ot	0.5	408	non-exclusive	ot
OG0007300	U3 small nucleolar RNA-associated protein 15 homolog; PREDICTED: U3 small nucleolar RNA-associated protein 15 homolog	ot	0.5	531	non-exclusive	ot
OG0007301	protein I'm not dead yet isoform X4; LOW QUALITY PROTEIN: protein I'm not dead yet-like; protein I'm not dead yet isoform X2	ot	0.0376924052951908	796	exclusive	ot
OG0007302	peroxisomal targeting signal 1 receptor isoform X1; PREDICTED: peroxisomal targeting signal 1 receptor isoform X1	ot	0.5	620	non-exclusive	ot
OG0007303	CTL-like protein 1; choline transporter-like 1; LOW QUALITY PROTEIN: CTL-like protein 1; PREDICTED: CTL-like protein 1	ot	0.5	696	non-exclusive	ot
OG0007304	ecdysone-induced protein 74EF-like; ecdysone-induced protein 74EF isoform X1; PREDICTED: ecdysone-induced protein 74EF isoform A isoform X1; ecdysone-induced protein 74EF isoform X2	ot	0.5	524	non-exclusive	ot
OG0007305	intraflagellar transport protein 57 homolog; intraflagellar transport protein 57 homolog isoform X1	ot	0.5	405	non-exclusive	ot
OG0007306	voltage-dependent calcium channel subunit alpha-2/delta-3-like; PREDICTED: voltage-dependent calcium channel subunit alpha-2/delta-3; voltage-dependent calcium channel subunit alpha-2/delta-3-like isoform X1	ot	0.5	2188	non-exclusive	ot
OG0007307	PREDICTED: 39S ribosomal protein L14, mitochondrial; 39S ribosomal protein L14, mitochondrial	ot	0.5	172	non-exclusive	ot
OG0007308	putative ATP-dependent RNA helicase me31b; ATP-dependent RNA helicase me31b isoform X1; PREDICTED: putative ATP-dependent RNA helicase me31b	ot	0.5	446	non-exclusive	ot
OG0007310	WASH complex subunit 3 isoform X1; WASH complex subunit 3; PREDICTED: WASH complex subunit CCDC53 homolog	ot	0.5	218	non-exclusive	ot
OG0007311	60S ribosomal protein L44	ot	0.5	104	non-exclusive	ot
OG0007312	titin homolog isoform X2; probable serine/threonine-protein kinase DDB_G0282963 isoform X2	ot	0.5	2334	non-exclusive	ot
OG0007314	clathrin light chain isoform X1; clathrin light chain isoform X2; clathrin light chain isoform X4	ot	0.5	268	non-exclusive	ot
OG0007315	actin-like protein 6B isoform X1; actin-like protein 6B	ot	0.5	445	non-exclusive	ot
OG0007316	protein Skeletor, isoforms B/C isoform X1; PREDICTED: protein Skeletor, isoforms B/C isoform X1; protein Skeletor, isoforms B/C	ot	0.5	728	non-exclusive	ot
OG0007318	protein big brother isoform X1; protein big brother-like; protein big brother; PREDICTED: protein big brother	ot	0.5	213	non-exclusive	ot
OG0007319	T-related protein; brachyury protein; T-box transcription factor T; brachyury protein isoform X1	ot	0.5	567	non-exclusive	ot
OG0007320	hydroxyacid oxidase 1; PREDICTED: hydroxyacid oxidase 1; 2-Hydroxyacid oxidase 1	ot	0.5	430	non-exclusive	ot
OG0007321	eukaryotic translation initiation factor 5B; eukaryotic translation initiation factor 5B isoform X1	ot	2.40657167396688e-15	1327	exclusive	ot
OG0007322	PREDICTED: ribosomal RNA small subunit methyltransferase NEP1; ribosomal RNA small subunit methyltransferase NEP1	ot	0.5	273	non-exclusive	ot
OG0007323	SAP domain-containing ribonucleoprotein isoform X1; SAP domain-containing ribonucleoprotein	ot	0.5	295	non-exclusive	ot
OG0007324	WD repeat-containing protein 26; WD repeat-containing protein 26 isoform X1; PREDICTED: WD repeat-containing protein 26	ot	0.5	631	non-exclusive	ot
OG0007325	striatin-3 isoform X1; striatin isoform X1; PREDICTED: striatin-3; striatin-3	ot	0.5	882	non-exclusive	ot
OG0007327	circadian clock-controlled protein-like; circadian clock-controlled protein daywake; PREDICTED: protein takeout-like	ot	0.5	285	non-exclusive	ot
OG0007328	alkylated DNA repair protein alkB homolog 8; alkylated DNA repair protein alkB homolog 8 isoform X1	ot	0.5	636	non-exclusive	ot
OG0007329	exostosin-3; PREDICTED: exostosin-3	ot	0.5	955	non-exclusive	ot
OG0007330	dynein regulatory complex subunit 2; PREDICTED: coiled-coil domain-containing protein 65; dynein regulatory complex subunit 2-like; coiled-coil domain-containing protein 65-like	ot	0.5	487	non-exclusive	ot
OG0007331	nose resistant to fluoxetine protein 6 isoform X1; nose resistant to fluoxetine protein 6-like isoform X1; O-acyltransferase like protein isoform X1; PREDICTED: nose resistant to fluoxetine protein 6	ot	1e-15	812	exclusive	ot
OG0007332	26S proteasome non-ATPase regulatory subunit 5 isoform X1; 26S proteasome non-ATPase regulatory subunit 5-like; 26S proteasome non-ATPase regulatory subunit 5; PREDICTED: 26S proteasome non-ATPase regulatory subunit 5	ot	0.5	500	non-exclusive	ot
OG0007334	proton channel OtopLc-like isoform X1; proton channel OtopLc isoform X4; proton channel OtopLc isoform X12; proton channel OtopLc isoform X5	ot	0.5	1175	non-exclusive	ot
OG0007335	ferritin heavy chain B-like; PREDICTED: soma ferritin; soma ferritin-like; soma ferritin	ot	0.5	176	non-exclusive	ot
OG0007336	60S ribosomal protein L35a	ot	0.5	188	non-exclusive	ot
OG0007337	dnaJ homolog subfamily C member 3; PREDICTED: dnaJ homolog subfamily C member 3	ot	0.5	506	non-exclusive	ot
OG0007338	negative elongation factor A; negative elongation factor A isoform X1	ot	0.5	622	non-exclusive	ot
OG0007339	GATOR complex protein NPRL3 isoform X1; GATOR complex protein NPRL3; PREDICTED: nitrogen permease regulator 3-like protein	ot	0.5	595	non-exclusive	ot
OG0007340	miniature; cuticlin-1; cuticlin-1-like isoform X1	ot	0.5	692	non-exclusive	ot
OG0007341	60 kDa heat shock protein, mitochondrial-like; 60 kDa heat shock protein, mitochondrial; heat shock protein 60A-like; heat shock protein 60A; PREDICTED: 60 kDa heat shock protein, mitochondrial	ot	0.5	584	non-exclusive	ot
OG0007342	PREDICTED: 5-formyltetrahydrofolate cyclo-ligase isoform X1; 5-formyltetrahydrofolate cyclo-ligase	ot	0.5	199	non-exclusive	ot
OG0007343	DENN domain-containing protein 5B isoform X2; DENN domain-containing protein 5B; DENN domain-containing protein 5B isoform X1	ot	0.5	1282	non-exclusive	ot
OG0007344	alpha-1,3/1,6-mannosyltransferase ALG2; alpha-1,3/1,6-mannosyltransferase ALG2-like	ot	0.5	429	non-exclusive	ot
OG0007345	E3 ubiquitin-protein ligase parkin; E3 ubiquitin-protein ligase parkin isoform X1	ot	0.5	900	non-exclusive	ot
OG0007347	calumenin isoform X1; calumenin; PREDICTED: calumenin	ot	0.5	444	non-exclusive	ot
OG0007350	platelet-activating factor acetylhydrolase IB subunit beta-like; platelet-activating factor acetylhydrolase IB subunit beta; platelet-activating factor acetylhydrolase IB subunit gamma-like; PREDICTED: platelet-activating factor acetylhydrolase IB subunit beta homolog	ot	0.5	230	non-exclusive	ot
OG0007351	GPN-loop GTPase 1 isoform X1; GPN-loop GTPase 1	ot	9.7698566662599e-05	376	non-exclusive	ot
OG0007352	protein GUCD1 isoform X1; protein GUCD1	ot	0.0791656312793651	275	non-exclusive	ot
OG0007353	protein phosphatase 1D; calponin homology domain-containing protein DDB_G0272472; PREDICTED: protein phosphatase 1D	ot	0.000735341189527533	926	non-exclusive	ot
OG0007354	protein Dok-7 isoform X3; protein Dok-7 isoform X4	ot	0.5	1086	non-exclusive	ot
OG0007356	micronuclear linker histone polyprotein isoform X1	ot	0.5	255	non-exclusive	ot
OG0007357	LOW QUALITY PROTEIN: trichohyalin-like; coiled-coil domain-containing protein 66 isoform X1; trichohyalin; histone-lysine N-methyltransferase, H3 lysine-79 specific-like isoform X1; PREDICTED: probable WRKY transcription factor protein 1 isoform X1	ot	0.5	994	non-exclusive	ot
OG0007358	cytosolic carboxypeptidase 2; cytosolic carboxypeptidase Nna1-like isoform X1; cytosolic carboxypeptidase Nna1-like; cytosolic carboxypeptidase Nna1-like, partial	ot	0.5	1112	non-exclusive	ot
OG0007359	AGAP000321-PA; AGAP000321-PB	ot	0.5	667	non-exclusive	ot
OG0007360	hatching enzyme 1.2 isoform X1; high choriolytic enzyme 1-like; astacin-like; PREDICTED: zinc metalloproteinase nas-4 isoform X1	ot	0.5	334	non-exclusive	ot
OG0007361	PREDICTED: chitobiosyldiphosphodolichol beta-mannosyltransferase; chitobiosyldiphosphodolichol beta-mannosyltransferase	ot	0.5	441	non-exclusive	ot
OG0007362	NHP2-like protein 1 homolog; NHP2-like protein 1	ot	0.5	129	non-exclusive	ot
OG0007363	fibronectin type 3 and ankyrin repeat domains 1 protein-like; PREDICTED: fibronectin type 3 and ankyrin repeat domains 1 protein; fibronectin type 3 and ankyrin repeat domains 1 protein; fibronectin type 3 and ankyrin repeat domains protein 1-like isoform X2	ot	0.5	308	non-exclusive	ot
OG0007364	nuclear pore complex protein DDB_G0274915; flocculation protein FLO11-like	ot	0.5	838	non-exclusive	ot
OG0007365	skin secretory protein xP2; MAGE-like protein 2 isoform X1; PREDICTED: skin secretory protein xP2; MAGE-like protein 2	ot	0.5	579	non-exclusive	ot
OG0007366	LOW QUALITY PROTEIN: exocyst complex component 1; exocyst complex component 1; exocyst complex component 1 isoform X1	ot	0.5	868	non-exclusive	ot
OG0007368	sorting nexin-6 isoform X1; PREDICTED: sorting nexin-6 isoform X1; sorting nexin-6	ot	0.5	400	non-exclusive	ot
OG0007370	sodium-dependent serotonin transporter	ot	0.5	634	non-exclusive	ot
OG0007372	protein fem-1 homolog C; protein fem-1 homolog CG6966 isoform X2; protein fem-1 homolog A; PREDICTED: protein fem-1 homolog CG6966	ot	0.5	678	non-exclusive	ot
OG0007373	AGAP002973-PA; PREDICTED: aminopeptidase N-like; AGAP002423-PA; HDC15381	ot	0.5	207	non-exclusive	ot
OG0007374	probable cytosolic Fe-S cluster assembly factor GI11683 isoform X2; PREDICTED: probable cytosolic Fe-S cluster assembly factor CPIJ010948; probable cytosolic Fe-S cluster assembly factor AGAP009023	ot	0.5	1164	non-exclusive	ot
OG0007375	protein pygopus-like; protein pygopus isoform X1; protein pygopus	ot	0.5	530	non-exclusive	ot
OG0007376	probable ATP-dependent RNA helicase DHX34	ot	0.5	2267	non-exclusive	ot
OG0007377	ADP-ribosylation factor-like protein 3 isoform X1; ADP-ribosylation factor-like protein 3 isoform X2; ADP-ribosylation factor-like protein 3; PREDICTED: ADP-ribosylation factor-like protein 3	ot	0.5	180	non-exclusive	ot
OG0007378	integrator complex subunit 2; integrator complex subunit 2 isoform X1	ot	0.5	1135	non-exclusive	ot
OG0007380	ATP-dependent RNA helicase abstrakt; PREDICTED: ATP-dependent RNA helicase abstrakt	ot	0.5	621	non-exclusive	ot
OG0007381	retinal homeobox protein Rx-A-like; PREDICTED: short stature homeobox protein isoform X1; short stature homeobox protein 2-like, partial; short stature homeobox protein 2; short stature homeobox protein-like	ot	0.5	413	non-exclusive	ot
OG0007382	secretory carrier-associated membrane protein 1; PREDICTED: secretory carrier-associated membrane protein 1	ot	0.5	368	non-exclusive	ot
OG0007384	mid1-interacting protein 1-like; mid1-interacting protein 1-like isoform X1; PREDICTED: mid1-interacting protein 1-B; mid1-interacting protein 1-B	ot	0.5	234	non-exclusive	ot
OG0007385	exocyst complex component 3; PREDICTED: exocyst complex component 3	ot	0.5	754	non-exclusive	ot
OG0007386	band 4.1-like protein 4 isoform X1; band 4.1-like protein 4; PREDICTED: band 4.1-like protein 4 isoform X2	ot	1.11360656251946e-09	2057	non-exclusive	ot
OG0007387	LOW QUALITY PROTEIN: mitogen-activated protein kinase 14B-like; PREDICTED: mitogen-activated protein kinase 14B; mitogen-activated protein kinase p38b; mitogen-activated protein kinase 14B; mitogen-activated protein kinase 14B-like	ot	0.5	357	non-exclusive	ot
OG0007388	C2 domain-containing protein 5 isoform X1; C2 domain-containing protein 5 isoform X2; PREDICTED: C2 domain-containing protein 5 isoform X1	ot	0.5	2466	non-exclusive	ot
OG0007389	histone-lysine N-methyltransferase, H3 lysine-79 specific; histone-lysine N-methyltransferase, H3 lysine-79 specific isoform X1	ot	1e-15	2360	exclusive	ot
OG0007390	DNA-binding protein P3A2 isoform X1; DNA-binding protein Ewg isoform X1; DNA-binding protein Ewg isoform X3; DNA-binding protein Ewg isoform X7; PREDICTED: DNA-binding protein Ewg isoform X1	ot	0.5	600	non-exclusive	ot
OG0007391	heat shock factor protein isoform X1; heat shock factor protein-like isoform X1; heat shock factor protein; PREDICTED: heat shock factor protein isoform X1	ot	0.5	659	non-exclusive	ot
OG0007395	dynein light chain 4, axonemal; PREDICTED: dynein light chain 4, axonemal; dynein axonemal light chain 4	ot	0.5	115	non-exclusive	ot
OG0007396	spatzle 6 precursor	ot	0.5	444	non-exclusive	ot
OG0007397	cytochrome b-c1 complex subunit 2, mitochondrial; cytochrome b-c1 complex subunit 2, mitochondrial-like; PREDICTED: cytochrome b-c1 complex subunit 2, mitochondrial	ot	0.5	452	non-exclusive	ot
OG0007398	syntaxin-8-like isoform X1; PREDICTED: syntaxin-8; syntaxin-8	ot	0.5	240	non-exclusive	ot
OG0007399	serine/threonine-protein kinase SMG1; PREDICTED: serine/threonine-protein kinase SMG1	ot	0.5	3532	non-exclusive	ot
OG0007400	acetylcholinesterase-like; acetylcholinesterase-like isoform X1	ot	0.5	678	non-exclusive	ot
OG0007401	ARF GTPase-activating protein GIT2 isoform X1; ARF GTPase-activating protein GIT1; ARF GTPase-activating protein GIT2; ARF GTPase-activating protein Git	ot	0.5	739	non-exclusive	ot
OG0007403	mitochondrial E3 ubiquitin protein ligase 1; mitochondrial E3 ubiquitin protein ligase 1-like; PREDICTED: mitochondrial ubiquitin ligase activator of NFKB 1	ot	0.5	341	non-exclusive	ot
OG0007404	organic cation transporter protein-like; organic cation transporter protein; PREDICTED: organic cation transporter protein	ot	0.5	672	non-exclusive	ot
OG0007405	rab5 GDP/GTP exchange factor; rab5 GDP/GTP exchange factor isoform X2; rab5 GDP/GTP exchange factor-like isoform X1; rab5 GDP/GTP exchange factor isoform X1	ot	0.5	1175	non-exclusive	ot
OG0007406	PREDICTED: contactin-1 isoform X1; contactin-1-like; Down syndrome cell adhesion molecule homolog isoform X1; contactin-1 isoform X1; protein sidekick-2 isoform X2	ot	0.5	337	non-exclusive	ot
OG0007407	ubiquitin-like modifier-activating enzyme 1 isoform X1; ubiquitin-like modifier-activating enzyme 1	ot	0.5	1348	non-exclusive	ot
OG0007408	protein retinal degeneration B; protein retinal degeneration B isoform X1; PREDICTED: protein retinal degeneration B isoform X1	ot	0.5	1310	non-exclusive	ot
OG0007409	PREDICTED: glyoxylate reductase/hydroxypyruvate reductase; glyoxylate reductase/hydroxypyruvate reductase	ot	0.5	327	non-exclusive	ot
OG0007410	vacuolar protein sorting-associated protein 52 homolog	ot	7.74483779840703e-09	674	non-exclusive	ot
OG0007411	PREDICTED: endophilin-B2 isoform X1; endophilin-B2 isoform X2; endophilin-B1 isoform X1; endophilin-B1	ot	0.5	360	non-exclusive	ot
OG0007412	endothelin-converting enzyme homolog isoform X1	ot	0.5	804	non-exclusive	ot
[truncated: 15,689 more rows]
