# Supplementary material for: Genome evolution and divergence in cis-regulatory architecture is associated with condition-responsive development in horned dung beetles
Source: PLoS Genet. 2024 Mar 5;20(3):e1011165. doi: 10.1371/journal.pgen.1011165 (PMC10942260; doi:10.1371/journal.pgen.1011165)
Supplement: S4 Data — (XLSX) [file pgen.1011165.s004.xlsx]

## Sheet: SuppData_filtered_counts
chr	start	end	peak	F1H	F1L	F2H	F3H	F3L	F5H	F5L	M1L	M2H	M2L	M3H	M3L	M4H	M4L	M5H	M5L
ScKx7SY_12	597225	597574	peak1	26	14	18	17	29	8	10	16	20	24	14	2	10	18	19	18
ScKx7SY_12	870159	870373	peak2	7	12	42	2	40	10	13	13	6	22	31	22	25	29	8	21
ScKx7SY_12	1138225	1138672	peak4	44	6	28	10	20	30	10	4	12	36	13	34	6	62	31	49
ScKx7SY_12	1161642	1161868	peak5	17	6	32	16	13	21	15	16	16	39	17	26	22	24	45	45
ScKx7SY_12	1341359	1341877	peak6	58	66	41	63	28	21	20	30	17	10	8	71	100	82	26	54
ScKx7SY_13	361835	362690	peak8	71	96	149	48	85	84	22	55	149	88	115	61	63	38	135	118
ScKx7SY_13	362736	363043	peak9	12	61	61	20	47	35	5	21	35	30	76	44	7	26	66	21
ScKx7SY_13	365433	365590	peak10	21	21	21	22	13	15	2	14	26	12	22	28	10	9	18	28
ScKx7SY_13	365801	365993	peak11	15	30	36	18	18	18	6	22	19	25	31	16	8	9	15	11
ScKx7SY_13	375902	376720	peak12	50	82	102	54	101	52	28	55	48	69	70	43	45	109	88	68
ScKx7SY_13	387679	388375	peak13	88	127	152	274	30	319	10	34	61	36	154	13	72	97	39	92
ScKx7SY_13	393926	395029	peak14	117	118	156	140	77	65	13	61	88	85	96	44	78	87	110	152
ScKx7SY_13	395944	396240	peak15	28	31	32	34	10	38	4	13	58	60	54	34	28	54	82	53
ScKx7SY_13	409630	409798	peak16	17	12	48	32	17	17	2	4	22	25	3	6	3	5	18	6
ScKx7SY_13	411696	412074	peak17	57	46	59	33	28	47	10	17	12	14	20	16	11	22	17	10
ScKx7SY_13	412960	413836	peak18	79	84	101	103	54	88	16	20	39	60	40	16	54	48	57	74
ScKx7SY_13	414139	414903	peak19	60	51	99	109	45	59	10	23	43	44	32	33	49	24	61	61
ScKx7SY_13	422714	422995	peak21	52	27	42	19	44	17	9	9	47	28	23	10	46	32	43	56
ScKx7SY_13	423757	424111	peak22	35	35	43	23	13	29	5	10	42	25	29	4	29	30	33	41
ScKx7SY_13	425382	425570	peak23	14	11	25	8	32	21	2	26	24	44	20	11	15	15	30	24
ScKx7SY_13	485494	485742	peak25	25	13	35	0	13	14	0	10	55	42	56	30	13	37	67	23
ScKx7SY_13	486477	486652	peak26	14	3	6	0	6	1	0	23	18	20	16	16	12	34	19	28
ScKx7SY_13	487359	487563	peak27	20	9	16	0	5	2	5	12	26	22	45	8	12	23	48	21
ScKx7SY_13	514321	514642	peak28	24	33	36	4	15	13	4	14	20	32	47	19	12	53	55	46
ScKx7SY_13	515916	516438	peak29	48	51	43	68	36	89	53	35	62	56	128	60	49	77	77	53
ScKx7SY_14	68403	68890	peak30	36	78	35	10	53	37	27	78	24	91	77	47	10	67	30	43
ScKx7SY_14	69396	69876	peak31	49	69	35	17	36	13	39	57	33	31	46	56	45	81	40	55
ScKx7SY_14	71223	71614	peak32	27	42	16	0	17	22	3	32	7	34	23	22	0	39	29	38
ScKx7SY_14	75743	76069	peak34	40	33	25	10	26	27	12	25	31	40	29	34	16	48	20	31
ScKx7SY_14	85020	85193	peak37	16	14	18	3	13	6	1	19	4	27	30	13	7	18	8	29
ScKx7SY_14	85331	85527	peak38	30	36	19	5	37	16	11	22	22	28	53	23	20	24	24	38
ScKx7SY_14	88972	89212	peak39	23	22	19	11	16	40	5	20	26	28	9	39	17	27	29	28
ScKx7SY_14	133231	133406	peak43	14	22	15	3	28	17	13	3	10	24	22	18	21	20	36	17
ScKx7SY_14	134644	135076	peak45	51	42	53	17	58	25	34	34	62	80	52	53	26	41	68	44
ScKx7SY_14	137820	138250	peak46	42	26	54	14	80	11	21	7	50	85	40	48	27	23	59	42
ScKx7SY_14	142420	142602	peak48	19	17	35	5	45	13	16	8	41	32	47	30	32	34	36	34
ScKx7SY_14	143038	143635	peak49	56	33	57	16	63	2	38	56	140	34	119	46	64	80	88	82
ScKx7SY_14	143750	144290	peak50	42	20	68	14	61	7	39	28	114	60	94	38	55	74	67	47
ScKx7SY_14	148836	149129	peak51	13	23	36	8	46	14	47	16	28	25	16	18	25	19	25	2
ScKx7SY_14	154689	154952	peak52	26	49	38	17	89	21	21	38	50	46	33	39	41	63	58	26
ScKx7SY_14	163507	163789	peak53	17	16	16	19	42	36	46	20	9	10	16	13	20	26	32	22
ScKx7SY_14	179728	180206	peak54	24	13	13	70	30	75	40	26	22	25	9	16	27	19	25	14
ScKx7SY_14	197136	197472	peak57	42	19	37	16	60	18	35	8	36	32	29	9	29	20	28	16
ScKx7SY_14	198796	198943	peak58	0	0	24	0	6	0	11	10	39	33	28	0	25	0	6	0
ScKx7SY_14	213147	213381	peak59	41	26	28	9	48	11	35	29	17	43	25	27	25	55	46	27
ScKx7SY_14	213762	214116	peak60	15	35	34	12	59	17	5	21	24	52	44	22	25	48	35	28
ScKx7SY_14	214332	214479	peak61	7	17	14	7	37	2	8	19	19	32	22	16	19	13	11	8
ScKx7SY_14	216145	216518	peak62	65	36	32	18	76	36	47	41	29	57	65	68	48	39	62	59
ScKx7SY_14	220085	220427	peak64	30	31	19	8	70	11	21	17	16	34	39	19	29	23	55	27
ScKx7SY_14	220683	221026	peak65	31	37	37	8	63	19	14	18	33	63	45	26	28	45	58	19
ScKx7SY_14	248249	248661	peak68	34	14	36	28	35	33	15	31	50	49	24	19	25	38	31	60
ScKx7SY_14	249932	250222	peak69	50	35	41	12	41	35	14	11	65	49	49	60	25	59	38	53
ScKx7SY_14	252544	252741	peak71	25	19	18	9	26	15	5	5	6	6	6	14	28	14	27	18
ScKx7SY_14	254268	254583	peak74	43	10	52	13	27	14	16	15	44	26	20	40	16	38	39	20
ScKx7SY_14	271653	272071	peak76	24	23	49	40	34	48	66	30	45	28	33	58	36	20	46	17
ScKx7SY_14	281122	281595	peak77	21	9	42	10	71	35	41	35	32	63	33	28	20	29	39	24
ScKx7SY_14	288029	288227	peak78	18	12	23	19	32	14	13	19	12	22	23	35	30	34	45	19
ScKx7SY_14	289384	289900	peak79	21	40	48	18	76	41	33	20	34	73	43	34	26	31	69	25
ScKx7SY_14	294197	294366	peak80	18	18	14	2	16	7	10	5	19	31	9	23	12	11	28	12
ScKx7SY_14	294790	295425	peak81	55	41	34	18	78	30	21	40	48	46	32	35	32	66	83	62
ScKx7SY_14	296188	296374	peak82	19	15	18	7	27	5	2	5	27	13	9	15	12	17	30	14
ScKx7SY_14	307339	310496	peak83	656	361	671	309	558	240	262	222	628	885	602	521	538	687	886	606
ScKx7SY_14	317948	319197	peak84	84	85	209	51	180	67	47	87	126	142	116	92	155	123	146	82
ScKx7SY_14	319236	319533	peak85	15	31	43	24	42	17	4	21	66	52	25	27	54	48	19	16
ScKx7SY_14	319695	320752	peak86	56	125	143	55	196	78	48	70	154	129	97	67	189	128	142	52
ScKx7SY_14	320800	321825	peak87	86	81	166	76	155	78	56	53	137	215	143	111	111	141	117	97
ScKx7SY_14	379000	379203	peak88	49	12	30	11	10	15	13	5	22	64	27	21	24	14	57	22
ScKx7SY_14	380097	380362	peak89	32	11	38	15	12	25	5	8	16	50	15	14	41	41	47	22
ScKx7SY_14	381147	381738	peak90	69	56	44	17	53	25	23	12	28	129	56	40	29	89	137	70
ScKx7SY_14	391273	391466	peak91	11	7	19	18	13	10	25	15	11	40	55	10	19	26	37	27
ScKx7SY_14	399282	399499	peak92	33	5	27	7	36	8	5	18	33	42	33	24	21	20	30	21
ScKx7SY_14	407025	407300	peak94	12	18	32	7	28	9	14	27	22	38	29	9	28	25	13	26
ScKx7SY_14	465473	465950	peak97	69	63	27	21	66	24	36	75	83	36	31	64	42	73	83	47
ScKx7SY_14	466507	466720	peak98	15	21	26	7	53	13	18	22	24	3	35	34	21	31	60	23
ScKx7SY_14	468331	468649	peak100	32	39	23	23	72	19	23	24	46	12	48	45	22	25	67	33
ScKx7SY_14	469184	469517	peak101	23	15	45	11	81	17	29	26	50	56	62	34	30	40	38	56
ScKx7SY_14	469619	469900	peak102	36	29	51	10	44	10	5	21	21	24	18	39	20	53	34	33
ScKx7SY_14	470943	471533	peak103	58	77	50	22	80	16	46	48	55	48	83	67	38	75	57	36
ScKx7SY_14	483458	483814	peak104	25	49	62	14	57	22	20	39	37	39	29	53	32	46	44	42
ScKx7SY_14	484294	484811	peak105	48	24	46	18	63	16	44	35	46	57	56	24	45	31	62	53
ScKx7SY_14	492615	492883	peak106	11	13	13	1	19	4	3	27	19	24	19	16	17	46	31	26
ScKx7SY_14	496486	496842	peak109	30	32	16	18	25	17	16	30	35	47	19	32	31	54	20	23
ScKx7SY_14	505919	506304	peak113	42	27	39	13	46	22	24	32	42	42	28	10	16	56	39	48
ScKx7SY_14	507982	508359	peak114	27	26	61	11	31	9	23	30	25	47	39	31	30	73	45	29
ScKx7SY_14	509953	510400	peak115	22	36	27	12	33	26	27	40	29	58	48	42	36	63	95	46
ScKx7SY_14	527635	527808	peak116	5	8	7	3	23	8	10	18	9	14	18	19	10	26	29	17
ScKx7SY_14	561885	562024	peak118	21	16	15	8	29	6	12	9	27	28	16	14	13	22	16	14
ScKx7SY_14	573319	573731	peak121	39	27	18	23	48	19	25	36	38	50	69	71	28	62	81	33
ScKx7SY_14	575109	575878	peak122	60	71	60	40	123	47	28	61	65	72	88	88	57	88	158	56
ScKx7SY_14	595513	595815	peak124	28	32	20	17	28	22	14	27	29	12	37	27	19	37	45	36
ScKx7SY_14	609277	609465	peak125	29	16	31	18	34	8	11	28	42	29	36	18	19	25	35	26
ScKx7SY_14	628888	629171	peak126	12	10	16	7	25	19	9	17	40	19	36	19	20	13	43	26
ScKx7SY_14	632502	632654	peak128	29	22	6	50	32	41	55	10	11	13	47	26	29	29	35	25
ScKx7SY_14	635057	635567	peak129	33	44	77	32	55	49	45	45	67	49	55	29	39	50	77	31
ScKx7SY_14	642361	644458	peak130	279	696	201	180	763	456	278	627	717	585	661	678	659	561	459	351
ScKx7SY_14	644903	645347	peak131	53	132	24	56	173	62	53	118	154	165	104	117	130	64	89	86
ScKx7SY_14	645987	646283	peak132	32	107	29	26	131	31	36	56	80	56	90	70	88	56	74	34
ScKx7SY_14	646624	647698	peak133	117	342	68	164	426	392	263	261	260	161	287	221	483	232	159	194
ScKx7SY_14	648003	648467	peak134	100	171	53	176	76	161	440	30	33	44	101	24	226	94	56	88
ScKx7SY_14	655258	655581	peak136	55	32	65	24	37	28	28	32	57	65	44	54	36	58	110	40
ScKx7SY_14	671962	672115	peak138	19	4	14	8	19	14	8	9	28	22	11	17	14	41	20	27
ScKx7SY_14	679812	680249	peak139	32	49	58	16	71	15	25	33	59	34	58	37	33	87	71	51
ScKx7SY_14	684052	684362	peak140	41	30	10	9	35	27	17	36	31	9	44	45	38	30	43	40
ScKx7SY_14	690417	690874	peak141	27	27	54	50	74	69	42	81	58	35	49	75	41	66	69	47
ScKx7SY_14	701789	702034	peak143	29	11	7	19	30	23	20	21	12	11	28	21	19	49	32	21
ScKx7SY_14	702213	702363	peak144	26	14	14	9	11	22	2	21	35	24	32	25	23	43	36	15
ScKx7SY_14	716057	716312	peak147	23	19	20	8	76	12	24	21	41	45	37	40	18	12	49	21
ScKx7SY_14	729636	730199	peak149	50	43	40	16	73	39	20	61	67	36	48	33	46	92	65	76
ScKx7SY_14	2577714	2578089	peak150	59	18	45	11	34	12	12	12	50	24	33	19	86	55	93	47
ScKx7SY_14	2578323	2578864	peak151	58	24	46	35	43	34	21	20	36	6	34	45	101	61	142	44
ScKx7SY_14	2580192	2580588	peak152	38	21	29	16	54	19	24	6	22	22	23	32	79	33	94	48
ScKx7SY_14	2891749	2891853	peak155	17	7	36	15	41	32	12	23	41	18	7	15	54	18	3	17
ScKx7SY_15	1040	3166	peak156	120	79	138	237	169	208	192	174	156	134	151	76	174	177	182	216
ScKx7SY_15	15592	15903	peak157	19	14	33	14	23	20	24	23	16	19	18	28	39	36	11	28
ScKx7SY_15	16323	18217	peak159	131	148	234	242	232	241	171	124	182	167	251	137	221	198	226	201
ScKx7SY_15	20119	21350	peak160	79	74	444	169	60	131	152	70	177	122	109	79	78	133	67	143
ScKx7SY_15	21923	22067	peak161	7	31	52	106	19	14	13	2	46	24	92	15	10	11	40	9
ScKx7SY_15	24407	24961	peak162	31	45	64	48	56	52	73	50	50	48	38	48	104	75	88	67
ScKx7SY_15	25171	25658	peak163	51	47	33	40	73	51	46	27	49	59	37	62	40	81	87	45
ScKx7SY_15	26080	26746	peak164	37	27	70	33	87	80	58	55	46	74	45	30	114	88	83	61
ScKx7SY_15	31955	32234	peak167	20	19	24	14	19	15	14	26	19	17	28	10	20	40	20	22
ScKx7SY_15	33013	34438	peak168	138	116	226	133	190	151	131	148	173	180	171	120	161	157	182	184
ScKx7SY_15	34540	34715	peak169	17	18	18	8	35	7	24	12	14	12	24	18	10	24	33	9
ScKx7SY_15	39420	39518	peak171	15	2	4	11	15	33	27	15	34	36	25	14	10	16	17	36
ScKx7SY_15	40907	41712	peak172	64	38	67	61	76	44	55	57	63	91	40	58	54	75	80	113
ScKx7SY_15	43950	44212	peak173	20	8	15	16	9	5	3	6	13	28	11	20	19	46	30	18
ScKx7SY_15	47719	48707	peak174	112	108	156	150	150	132	153	150	189	176	208	107	170	162	250	153
ScKx7SY_15	53451	55107	peak175	138	140	167	147	188	140	223	161	121	161	246	108	150	191	256	180
ScKx7SY_15	59981	60340	peak177	41	5	23	2	33	24	2	4	13	28	34	52	0	68	24	32
ScKx7SY_15	60577	61269	peak178	131	35	87	40	101	162	56	26	48	95	149	114	44	230	54	193
ScKx7SY_15	61644	62025	peak179	40	13	19	2	47	32	20	10	26	40	84	42	7	72	11	44
ScKx7SY_15	65426	65873	peak180	64	36	44	21	41	42	17	32	48	59	83	100	46	75	62	72
ScKx7SY_15	66720	67676	peak181	99	76	137	106	121	162	115	112	93	134	134	124	106	123	133	154
ScKx7SY_15	72151	72582	peak183	6	2	29	24	18	9	4	11	3	24	23	35	37	17	14	35
ScKx7SY_15	74292	74763	peak184	34	30	62	114	44	77	134	92	35	14	44	12	126	90	43	90
ScKx7SY_15	75381	75632	peak185	19	23	21	13	30	15	34	12	26	12	15	18	15	24	16	12
ScKx7SY_15	79249	80819	peak186	130	137	218	208	124	132	197	78	215	116	210	77	362	202	233	204
ScKx7SY_15	83370	84525	peak187	124	107	174	174	151	183	189	49	141	54	224	76	191	205	157	211
ScKx7SY_15	84979	85174	peak188	24	9	17	35	34	21	41	11	47	9	28	25	67	51	24	36
ScKx7SY_15	93248	93536	peak189	29	19	28	8	28	2	6	20	16	24	91	25	37	27	15	26
ScKx7SY_15	97554	99816	peak190	175	284	406	222	319	314	350	192	291	223	437	189	283	285	449	261
ScKx7SY_15	106242	106924	peak191	18	41	28	6	115	45	91	16	51	26	97	40	18	36	60	15
ScKx7SY_15	111036	111396	peak192	20	18	49	44	33	33	44	13	18	16	30	18	40	44	23	47
ScKx7SY_15	112531	113007	peak193	42	26	49	48	35	40	24	19	35	30	48	42	43	50	50	39
ScKx7SY_15	113332	113607	peak194	23	24	14	17	43	12	20	18	26	29	17	18	26	26	33	42
ScKx7SY_15	114634	115128	peak195	42	2	25	134	10	188	201	68	10	28	0	38	44	70	41	50
ScKx7SY_15	121862	122007	peak197	13	5	15	2	4	4	7	16	6	37	4	18	8	23	26	29
ScKx7SY_15	124289	124436	peak198	2	8	36	1	16	7	15	1	7	57	10	12	11	26	23	30
ScKx7SY_15	125429	127715	peak199	202	198	279	171	322	197	199	149	268	386	299	206	244	270	468	214
ScKx7SY_15	127971	128329	peak200	1	17	49	74	46	39	4	1	22	32	36	22	55	2	25	1
ScKx7SY_15	138827	139092	peak202	0	16	52	46	19	42	0	0	9	22	13	8	30	0	29	7
ScKx7SY_15	142170	142484	peak203	23	14	15	14	24	14	15	25	35	34	26	16	32	27	44	19
ScKx7SY_15	142593	143152	peak204	22	40	47	93	45	21	92	21	42	35	49	21	41	34	65	15
ScKx7SY_15	150920	151293	peak205	30	10	7	5	45	65	78	43	2	11	7	2	9	62	11	51
ScKx7SY_15	154244	154812	peak206	86	48	97	100	76	75	98	59	65	56	140	43	72	117	72	110
ScKx7SY_15	174491	174695	peak209	14	23	26	11	28	7	14	22	30	21	16	20	16	34	38	32
ScKx7SY_15	174953	175111	peak210	6	20	14	8	15	13	7	23	17	11	2	14	19	14	23	18
ScKx7SY_15	185822	186263	peak211	21	22	25	45	55	12	33	41	64	38	48	21	58	57	78	30
ScKx7SY_15	195169	195729	peak213	49	46	95	47	96	61	55	38	78	94	77	44	61	93	108	90
ScKx7SY_15	202589	203169	peak214	38	58	40	38	84	50	32	37	58	65	41	33	61	84	58	72
ScKx7SY_15	203294	204256	peak215	218	209	350	503	309	538	578	207	275	222	453	100	410	328	220	485
ScKx7SY_15	214630	215256	peak216	77	94	92	134	120	133	215	80	128	115	184	44	135	143	123	161
ScKx7SY_15	218832	219242	peak217	24	18	47	26	42	118	58	44	30	51	60	48	83	32	36	48
ScKx7SY_15	231644	231875	peak218	27	19	26	15	48	12	19	4	36	38	29	43	30	42	45	30
ScKx7SY_15	235046	235255	peak221	12	9	16	11	23	8	13	18	17	19	33	13	16	9	45	31
ScKx7SY_15	249686	249886	peak222	8	33	5	4	36	28	4	40	50	2	22	22	16	18	25	10
ScKx7SY_15	250379	250771	peak223	11	39	18	8	58	93	14	87	49	31	32	17	77	15	110	8
ScKx7SY_15	251581	251736	peak224	5	26	8	0	19	32	6	28	26	20	7	6	19	8	34	10
ScKx7SY_15	252980	253269	peak226	15	30	17	6	38	32	10	28	44	12	2	25	34	25	78	10
ScKx7SY_15	253441	253641	peak227	10	11	16	0	19	34	5	30	32	10	10	10	33	8	42	5
ScKx7SY_15	253951	254131	peak228	14	13	0	11	48	16	0	17	42	16	24	8	37	4	32	10
ScKx7SY_15	273953	274232	peak230	22	20	35	69	33	36	48	0	2	16	17	57	37	17	21	20
ScKx7SY_15	280086	280543	peak231	18	31	35	20	31	17	23	46	43	67	72	54	31	42	81	36
ScKx7SY_15	282102	283266	peak232	89	85	170	267	97	271	159	92	90	73	60	51	93	119	104	155
ScKx7SY_15	290843	291864	peak233	65	80	151	132	109	169	208	78	75	60	111	39	103	142	117	113
ScKx7SY_15	293379	293789	peak234	28	5	29	54	45	45	4	1	66	22	0	3	34	35	21	48
ScKx7SY_15	299838	300045	peak235	25	10	30	24	40	26	29	14	23	18	36	11	11	41	24	25
ScKx7SY_15	300600	300762	peak236	12	20	8	7	30	18	12	5	34	20	23	8	13	29	16	15
ScKx7SY_15	321902	323880	peak237	246	289	401	677	343	791	713	316	315	283	524	165	475	487	339	590
ScKx7SY_15	328104	329220	peak238	71	76	222	213	78	210	170	74	42	66	92	56	130	101	64	199
ScKx7SY_15	338806	339249	peak239	27	39	80	50	56	72	47	41	48	51	62	52	47	81	83	50
ScKx7SY_15	347093	347625	peak240	28	41	42	27	63	37	12	38	52	55	67	62	36	50	110	46
ScKx7SY_15	359219	359802	peak241	50	64	70	62	60	78	76	70	85	93	68	78	46	56	133	71
ScKx7SY_15	364688	364997	peak242	4	22	34	13	31	6	17	9	26	24	45	24	21	40	39	33
ScKx7SY_15	373363	373766	peak244	46	13	46	31	30	28	23	30	27	55	45	27	27	40	72	55
ScKx7SY_15	378104	378517	peak245	44	21	57	46	63	29	36	24	31	38	57	31	36	47	71	44
ScKx7SY_15	390510	390781	peak246	16	16	13	35	18	18	18	9	21	28	37	29	24	18	34	14
ScKx7SY_15	402968	403711	peak247	74	42	58	48	63	84	134	46	42	68	56	45	40	69	57	86
ScKx7SY_15	406264	406577	peak248	18	20	27	8	24	12	35	30	12	24	15	2	8	15	39	37
ScKx7SY_15	407966	408355	peak249	28	29	53	19	21	52	44	21	12	34	38	14	31	51	16	33
ScKx7SY_15	423489	423866	peak250	51	20	34	9	48	21	16	20	36	62	30	46	41	37	76	60
ScKx7SY_15	431170	432027	peak251	98	81	107	63	144	73	52	68	130	191	118	130	77	144	234	80
ScKx7SY_15	458293	458462	peak255	20	7	26	10	13	5	10	12	8	24	12	10	9	44	28	18
ScKx7SY_15	486403	487165	peak259	55	41	84	137	65	115	97	59	59	54	103	24	57	110	70	132
ScKx7SY_15	512970	513634	peak261	127	100	214	265	182	223	250	154	119	78	255	37	131	157	122	285
ScKx7SY_15	515622	516577	peak262	67	55	68	34	150	148	54	269	118	69	272	42	72	65	112	67
ScKx7SY_15	519638	519858	peak263	35	11	20	9	48	13	12	16	22	20	22	24	29	24	59	15
ScKx7SY_15	520242	520495	peak264	31	15	22	2	35	14	6	14	38	32	19	20	3	48	38	16
ScKx7SY_15	533908	534778	peak265	48	83	97	122	73	166	175	78	86	82	174	57	127	124	131	137
ScKx7SY_15	544045	545154	peak266	328	274	505	494	557	410	329	132	156	259	572	92	396	258	290	500
ScKx7SY_15	552233	553368	peak267	113	114	166	293	116	244	271	154	118	98	207	80	210	125	130	193
ScKx7SY_15	577433	577839	peak268	41	6	56	10	77	24	13	16	8	67	22	32	29	28	65	30
ScKx7SY_15	578794	578958	peak270	10	1	28	7	35	5	3	18	8	39	18	12	21	11	25	25
ScKx7SY_15	586338	586627	peak271	12	22	24	12	39	12	31	8	14	13	31	27	27	28	35	21
ScKx7SY_15	587032	587818	peak272	63	53	89	66	44	66	62	60	83	66	75	48	47	69	96	74
ScKx7SY_15	604661	605355	peak275	59	52	40	10	102	28	51	37	47	68	50	51	53	68	75	51
ScKx7SY_15	633806	634054	peak276	19	13	16	7	22	3	13	12	29	36	14	19	13	44	36	17
ScKx7SY_15	634354	634727	peak277	28	31	35	28	44	26	25	21	18	35	52	46	34	35	122	40
ScKx7SY_15	638411	638727	peak278	22	16	12	7	23	13	10	20	10	27	28	12	25	17	35	17
ScKx7SY_15	639449	640131	peak279	25	52	38	22	61	21	25	28	33	49	70	52	66	29	85	35
ScKx7SY_15	654251	654735	peak281	46	21	25	22	96	27	16	35	34	40	43	35	46	36	36	31
ScKx7SY_15	661203	662878	peak282	132	166	189	74	230	84	86	123	149	224	179	146	154	165	275	170
ScKx7SY_15	663031	663360	peak283	20	44	31	20	48	21	24	31	45	62	43	41	17	36	59	29
ScKx7SY_15	671516	671742	peak284	35	19	8	8	28	18	6	6	21	35	12	13	19	10	23	40
ScKx7SY_15	671887	673811	peak285	206	199	199	70	295	142	117	156	211	266	156	238	148	259	290	150
ScKx7SY_15	699919	701126	peak287	304	214	689	1023	400	793	975	293	162	198	385	82	618	521	281	699
ScKx7SY_15	702370	702566	peak288	22	6	24	1	16	19	13	5	11	20	16	21	44	25	47	27
ScKx7SY_15	741772	742361	peak292	38	6	60	24	49	24	12	44	22	129	22	62	12	51	6	52
ScKx7SY_15	763041	763266	peak293	19	27	20	17	40	6	4	14	18	8	23	11	28	18	39	20
ScKx7SY_15	763967	764668	peak294	36	51	101	59	52	40	71	39	44	74	77	34	63	76	74	80
ScKx7SY_15	790665	791226	peak295	25	31	46	18	58	25	19	30	28	40	47	23	52	65	71	49
ScKx7SY_15	818590	820049	peak296	117	109	149	84	182	109	111	80	161	184	214	160	184	207	231	139
ScKx7SY_15	823417	823767	peak297	16	28	72	28	43	46	41	34	16	26	28	13	41	57	20	31
ScKx7SY_15	826010	826520	peak298	62	111	190	348	185	301	306	123	118	58	201	35	225	170	114	216
ScKx7SY_15	826877	827062	peak299	31	20	17	14	28	11	13	7	12	19	17	13	34	12	12	4
ScKx7SY_15	832255	832478	peak300	20	12	38	18	4	6	26	5	18	41	1	22	2	40	9	28
ScKx7SY_15	834732	835816	peak301	116	39	129	40	36	52	34	54	102	109	38	104	14	176	115	108
ScKx7SY_15	841493	842295	peak304	55	40	82	115	29	53	59	28	51	46	27	20	17	85	13	50
ScKx7SY_15	844519	844673	peak305	12	30	28	3	18	2	4	9	27	32	2	30	1	13	17	9
ScKx7SY_15	845403	845637	peak306	5	26	8	13	34	4	8	11	31	20	20	24	4	21	18	23
ScKx7SY_15	848080	848315	peak307	43	22	22	0	31	0	0	0	1	25	41	17	2	79	3	52
ScKx7SY_15	850192	851597	peak308	275	229	334	167	274	186	104	201	330	353	417	180	147	373	457	384
ScKx7SY_15	860488	860952	peak310	26	23	28	29	22	53	39	17	24	34	14	18	28	27	30	41
ScKx7SY_15	892509	892891	peak311	18	4	24	12	0	18	14	22	29	44	36	27	29	65	34	21
ScKx7SY_15	894758	895570	peak312	59	90	164	207	118	211	194	101	110	51	107	27	125	127	103	157
ScKx7SY_15	896498	896885	peak313	47	33	26	35	33	54	44	15	70	45	47	24	74	31	83	50
ScKx7SY_15	918094	918367	peak315	31	19	20	20	20	16	25	28	29	23	19	14	13	27	44	27
ScKx7SY_15	925715	926514	peak316	74	87	168	217	107	152	91	58	43	96	67	58	114	101	124	117
ScKx7SY_15	945525	946456	peak318	165	66	62	0	49	2	59	59	36	117	207	142	35	67	154	132
ScKx7SY_15	948886	950029	peak319	94	88	167	95	129	108	100	77	105	144	212	130	95	158	147	178
ScKx7SY_15	950444	950818	peak320	28	48	48	29	84	53	20	64	54	79	85	36	46	50	71	54
ScKx7SY_15	974965	975167	peak321	4	3	12	3	33	7	12	19	0	2	30	32	25	15	45	19
ScKx7SY_15	976806	977619	peak322	65	40	88	97	80	69	96	47	47	52	84	60	74	72	93	83
ScKx7SY_15	1008029	1008625	peak324	32	41	101	79	113	147	102	50	21	32	75	36	27	66	38	74
ScKx7SY_15	1037600	1038241	peak325	61	60	14	47	66	70	83	23	29	14	0	61	36	47	49	32
ScKx7SY_15	1068463	1068657	peak326	20	22	8	16	26	4	5	4	16	12	17	26	21	30	70	14
ScKx7SY_15	1070430	1070736	peak327	19	22	10	20	19	13	18	9	2	4	0	31	9	20	26	39
ScKx7SY_15	1075942	1076456	peak328	30	51	59	55	54	84	27	53	28	52	42	28	36	28	32	56
ScKx7SY_15	1086244	1086717	peak329	31	21	40	19	42	82	14	36	53	50	55	49	44	67	63	53
ScKx7SY_15	1117080	1117241	peak331	19	7	20	9	15	14	13	4	28	16	47	19	21	19	34	27
ScKx7SY_15	1127151	1127585	peak332	37	21	38	44	21	41	26	44	38	30	52	12	28	26	41	30
ScKx7SY_15	1148619	1148843	peak334	24	22	26	42	46	46	38	17	35	20	32	15	25	26	38	41
ScKx7SY_15	1156630	1157031	peak335	26	21	56	13	42	21	30	34	42	44	40	38	25	48	49	36
ScKx7SY_15	1171255	1171678	peak336	32	43	47	72	61	48	62	39	55	35	82	20	36	59	35	55
ScKx7SY_15	1171956	1172639	peak337	68	119	239	472	99	578	574	229	122	76	196	41	227	293	56	305
ScKx7SY_15	1189574	1190908	peak338	154	217	421	565	299	379	457	145	169	169	315	113	448	320	220	396
ScKx7SY_15	1194745	1195441	peak340	51	66	62	78	79	55	66	40	24	46	54	40	65	55	84	68
ScKx7SY_15	1248477	1249023	peak346	31	35	56	60	49	55	63	36	36	32	43	38	42	59	81	58
ScKx7SY_15	1253936	1254366	peak347	23	40	41	35	41	43	37	23	44	34	57	29	35	62	66	49
ScKx7SY_15	1264737	1265332	peak348	38	24	42	0	39	44	102	25	0	34	68	52	49	75	81	101
ScKx7SY_15	1267652	1267967	peak349	38	50	16	28	23	4	27	10	4	29	48	18	12	61	39	43
ScKx7SY_15	1277906	1278240	peak350	24	14	17	18	30	13	33	39	38	10	36	44	23	37	46	52
ScKx7SY_15	1287971	1288850	peak351	43	42	69	45	65	30	48	53	69	60	115	74	49	88	142	58
ScKx7SY_15	1293738	1293970	peak353	14	12	16	13	20	8	2	21	17	34	17	14	23	24	30	28
ScKx7SY_15	1296810	1297164	peak354	51	7	31	8	44	11	0	32	18	54	34	33	31	55	46	29
ScKx7SY_15	1297486	1299005	peak355	129	73	203	114	193	107	119	131	156	179	177	166	135	189	257	158
ScKx7SY_15	1304269	1304475	peak356	14	13	24	14	20	20	10	15	22	5	7	15	31	29	22	32
ScKx7SY_15	1310072	1310575	peak357	47	41	112	79	42	45	74	55	48	52	29	42	63	46	47	56
ScKx7SY_15	1312725	1314090	peak358	85	77	136	85	93	106	123	62	93	90	137	80	121	120	124	122
ScKx7SY_15	1326069	1326431	peak359	42	34	38	61	42	58	55	36	31	60	24	58	30	38	40	42
ScKx7SY_15	1326671	1327037	peak360	31	18	37	33	45	30	31	34	44	45	65	72	35	68	92	50
ScKx7SY_15	1334670	1334948	peak361	16	24	31	24	27	32	21	21	39	30	45	42	35	31	60	47
ScKx7SY_15	1373469	1374539	peak364	103	63	86	76	96	75	58	78	80	75	145	90	102	88	118	98
ScKx7SY_15	1374648	1375012	peak365	30	21	35	19	34	10	11	12	26	42	47	20	26	46	58	25
ScKx7SY_15	1381406	1381936	peak367	30	37	59	28	47	23	41	45	61	44	53	50	38	69	53	49
ScKx7SY_15	1389029	1389332	peak369	21	16	21	21	31	2	11	14	19	38	39	40	21	28	39	29
ScKx7SY_15	1390553	1390974	peak370	30	6	13	5	40	34	23	18	11	59	32	38	9	52	20	37
ScKx7SY_15	1398701	1399844	peak371	84	137	144	142	146	164	205	58	80	94	137	64	151	131	96	184
ScKx7SY_15	1411500	1411744	peak373	10	21	18	21	25	23	22	7	16	11	12	17	27	11	30	16
ScKx7SY_15	1412710	1413291	peak375	25	33	66	61	9	62	76	29	25	31	33	39	28	46	29	70
ScKx7SY_15	1427893	1428465	peak377	38	63	79	89	29	118	88	61	53	40	73	35	84	68	65	73
ScKx7SY_15	1442830	1443240	peak378	31	19	60	15	58	10	18	31	33	46	47	43	52	32	49	44
ScKx7SY_15	1459923	1460149	peak381	26	22	30	19	9	20	13	11	16	48	22	33	24	20	51	24
ScKx7SY_15	1473594	1474072	peak382	43	28	30	6	31	37	0	15	46	32	45	49	3	65	65	42
ScKx7SY_15	1484030	1484329	peak383	36	32	36	28	32	25	21	24	24	40	25	13	33	27	32	38
ScKx7SY_15	1504773	1505380	peak384	87	44	83	48	76	48	30	39	65	84	47	56	75	95	147	66
ScKx7SY_15	1512260	1512518	peak385	23	13	34	17	18	18	18	13	28	32	8	14	29	38	16	15
ScKx7SY_15	1534473	1535341	peak387	74	70	67	54	62	44	58	37	88	47	206	64	246	92	127	124
ScKx7SY_15	1546544	1546755	peak392	43	38	11	62	38	18	24	16	19	8	36	12	63	41	48	32
ScKx7SY_15	1571471	1572686	peak395	107	166	196	261	131	217	259	107	190	114	263	74	306	208	167	246
ScKx7SY_15	1575360	1575869	peak397	55	78	45	22	180	20	32	124	24	102	17	103	26	55	168	86
ScKx7SY_15	1579256	1579535	peak399	17	30	11	45	19	24	17	36	22	27	1	8	6	27	50	24
ScKx7SY_15	1594741	1595432	peak400	34	58	136	51	100	56	67	48	86	76	99	36	99	115	83	90
ScKx7SY_15	1619417	1619842	peak401	60	64	56	71	129	263	31	29	18	78	107	103	4	167	88	173
ScKx7SY_15	1623686	1625336	peak402	114	89	173	159	112	196	157	83	72	97	148	82	182	182	157	184
ScKx7SY_15	1631560	1631896	peak403	22	38	28	19	44	16	19	12	31	17	35	26	22	41	55	29
ScKx7SY_15	1648745	1649085	peak404	26	14	20	17	43	13	8	21	21	30	19	14	25	49	49	28
ScKx7SY_15	1696978	1697267	peak405	16	13	17	11	19	15	9	27	19	19	14	23	63	28	24	15
ScKx7SY_15	1703401	1703989	peak407	12	85	76	108	55	115	158	55	55	35	89	38	106	74	78	53
ScKx7SY_15	1732824	1733496	peak408	40	55	68	36	83	29	74	26	49	44	89	79	48	74	120	82
ScKx7SY_15	1734485	1735598	peak410	124	73	108	52	114	46	38	68	145	184	115	140	73	87	167	92
ScKx7SY_15	1738726	1739272	peak412	46	16	40	15	45	31	39	21	36	30	53	21	31	46	93	64
ScKx7SY_15	1790640	1790985	peak414	28	19	32	9	40	23	18	22	20	28	45	22	25	24	51	25
ScKx7SY_15	1827589	1827936	peak415	25	29	38	0	26	2	2	0	0	34	2	0	4	55	33	42
ScKx7SY_15	1903119	1903414	peak417	48	24	3	32	4	35	5	32	38	0	49	12	2	104	26	90
ScKx7SY_15	1919091	1919405	peak419	43	35	58	56	76	32	24	34	64	67	81	51	77	56	106	82
ScKx7SY_15	1926333	1926944	peak420	46	41	88	44	60	32	43	49	78	61	57	53	52	58	79	95
ScKx7SY_15	1932750	1933082	peak421	26	15	59	0	39	4	9	0	4	97	2	0	39	54	51	19
ScKx7SY_15	1935117	1935695	peak422	33	46	55	61	46	47	84	55	53	38	87	44	58	66	84	47
ScKx7SY_15	1938292	1938510	peak423	32	30	23	8	13	4	1	14	14	70	15	20	5	37	36	32
ScKx7SY_15	1939520	1939745	peak424	44	10	28	12	23	0	10	8	39	33	18	29	10	27	77	17
ScKx7SY_15	1940611	1940884	peak425	21	22	18	4	12	2	2	17	27	22	4	23	8	21	31	19
ScKx7SY_15	1945247	1945870	peak426	30	32	62	72	26	40	41	39	37	31	66	26	77	66	78	52
ScKx7SY_15	1949349	1950032	peak427	42	81	60	101	58	182	207	81	63	70	71	32	69	86	74	139
ScKx7SY_15	1954202	1955283	peak428	135	107	225	298	136	444	322	177	139	130	242	86	172	221	117	260
ScKx7SY_15	1960334	1961189	peak429	83	76	124	194	87	123	194	80	94	111	141	42	128	130	167	146
ScKx7SY_15	1976539	1977490	peak431	108	93	143	80	160	99	130	122	151	154	179	86	125	144	218	152
ScKx7SY_15	1987600	1987940	peak432	36	18	28	42	32	57	46	34	40	48	38	23	32	28	57	53
ScKx7SY_15	1989910	1990192	peak435	19	8	72	8	46	13	24	12	55	89	33	52	22	36	37	26
ScKx7SY_15	1997657	1998555	peak436	43	56	57	81	98	87	102	53	54	94	94	59	97	105	113	83
ScKx7SY_15	2024164	2024498	peak437	15	26	24	5	29	26	11	18	19	21	30	10	29	54	65	34
ScKx7SY_15	2040103	2040691	peak438	93	63	100	33	123	56	63	64	132	132	46	60	125	122	65	110
ScKx7SY_15	2040873	2041205	peak439	50	23	73	9	45	18	18	26	49	38	10	10	62	41	9	39
ScKx7SY_15	2041387	2041568	peak440	20	12	17	4	25	2	5	10	26	10	0	10	30	39	2	31
ScKx7SY_15	2041822	2042096	peak441	9	21	26	4	51	1	2	10	27	10	0	18	37	37	8	28
ScKx7SY_15	2042560	2043729	peak442	123	46	168	18	234	28	97	58	166	114	2	38	198	144	22	136
ScKx7SY_15	2057678	2058123	peak443	37	11	102	35	56	64	90	24	11	54	66	52	66	49	20	71
ScKx7SY_15	2061531	2062132	peak444	180	202	359	533	277	518	645	182	184	181	295	78	299	300	128	416
ScKx7SY_15	2111473	2111785	peak446	14	8	45	39	20	60	48	24	17	21	28	13	21	38	22	43
ScKx7SY_15	2224436	2224718	peak447	33	7	11	8	14	13	10	14	12	32	28	32	26	33	38	27
ScKx7SY_15	2267903	2268945	peak449	105	99	125	307	120	200	293	102	153	159	153	116	101	185	164	125
ScKx7SY_15	2275172	2275429	peak450	32	22	59	61	36	69	40	39	32	40	94	28	61	23	50	51
ScKx7SY_15	2289946	2290656	peak451	33	41	80	33	120	24	35	47	56	78	62	52	60	94	99	51
ScKx7SY_15	2291023	2291770	peak452	68	110	76	63	98	41	44	74	66	93	121	68	65	92	112	125
ScKx7SY_15	2299172	2299514	peak453	24	27	29	10	30	7	13	37	31	33	22	27	29	22	61	27
ScKx7SY_15	2299996	2301127	peak454	93	100	98	54	141	65	83	125	149	152	114	67	66	115	191	106
ScKx7SY_15	2307284	2307430	peak455	0	0	0	0	0	0	73	0	63	0	0	17	34	0	33	0
ScKx7SY_15	2316706	2317193	peak456	40	53	68	72	56	63	87	11	37	46	42	42	59	65	66	63
ScKx7SY_15	2317202	2318504	peak457	128	140	258	245	131	263	292	93	139	200	312	136	179	292	175	238
ScKx7SY_15	2334535	2335282	peak458	161	167	273	462	305	371	306	123	251	126	343	49	305	307	162	366
ScKx7SY_15	2335609	2336014	peak459	33	42	79	62	35	63	99	39	15	34	42	30	38	56	54	72
ScKx7SY_15	2352656	2352750	peak460	36	23	47	8	32	32	25	24	15	23	26	69	72	83	9	66
ScKx7SY_15	2384281	2384515	peak462	38	34	35	23	35	50	36	37	35	31	38	24	28	40	50	33
ScKx7SY_15	2388073	2388426	peak464	34	10	25	8	29	11	12	29	20	55	26	51	25	56	57	27
ScKx7SY_15	2405911	2406518	peak466	31	58	76	20	55	36	51	15	38	118	50	38	37	48	77	38
ScKx7SY_15	2422457	2423302	peak467	48	33	47	41	54	50	45	54	59	69	42	51	58	94	67	62
ScKx7SY_15	2451222	2452052	peak469	78	125	145	191	172	222	224	143	124	145	189	66	141	103	141	153
ScKx7SY_15	2456475	2456823	peak470	7	25	28	27	47	31	36	20	19	29	25	23	23	39	33	29
ScKx7SY_15	2462434	2462677	peak471	9	22	22	12	36	8	11	14	16	18	12	24	11	28	30	12
ScKx7SY_15	2506388	2506715	peak474	12	22	42	26	60	27	29	24	26	52	35	32	24	46	22	18
ScKx7SY_15	2507101	2507243	peak475	20	5	14	3	26	14	8	14	16	26	20	6	25	23	26	15
ScKx7SY_15	2511520	2511852	peak476	14	19	36	24	43	16	40	22	36	31	20	32	39	49	51	45
ScKx7SY_15	2511972	2512329	peak477	18	20	28	17	34	22	24	37	43	56	36	46	17	61	105	23
ScKx7SY_15	2521903	2522798	peak478	60	80	90	41	159	44	27	79	110	116	97	102	64	115	163	83
ScKx7SY_15	2523107	2523245	peak479	14	19	17	3	29	6	13	8	28	22	25	24	6	14	60	13
ScKx7SY_15	2523646	2523792	peak480	16	19	8	12	24	14	8	13	9	14	8	27	7	33	33	27
ScKx7SY_15	2527825	2528175	peak483	13	20	44	7	48	28	11	28	17	32	17	41	12	38	37	26
ScKx7SY_15	2541828	2542117	peak484	23	19	15	10	24	9	23	22	37	33	45	17	17	24	55	41
ScKx7SY_15	2556186	2556984	peak485	49	32	102	121	113	77	118	88	38	82	133	75	126	111	90	129
ScKx7SY_15	2566749	2567683	peak486	69	83	119	123	97	78	106	78	101	68	121	44	86	161	65	97
ScKx7SY_15	2568498	2568886	peak487	32	2	89	12	32	56	1	18	0	19	42	16	4	38	0	47
ScKx7SY_15	2586005	2586344	peak488	21	19	28	12	47	24	14	31	46	34	34	10	24	19	50	27
ScKx7SY_15	2586493	2587260	peak489	64	71	92	50	106	64	35	64	85	133	74	84	49	71	137	116
ScKx7SY_15	2601989	2602179	peak492	28	19	3	14	24	10	9	20	26	21	19	14	8	40	36	15
ScKx7SY_15	2626548	2626927	peak494	34	8	10	58	13	5	50	34	1	0	20	5	9	46	25	72
ScKx7SY_15	2637560	2637716	peak496	8	8	29	21	12	9	20	15	10	8	35	14	11	25	19	25
ScKx7SY_15	2638258	2638479	peak497	16	19	16	5	21	10	6	23	36	17	35	21	24	15	51	17
ScKx7SY_15	2658498	2658812	peak499	19	10	16	23	24	15	9	29	47	37	35	21	16	34	29	39
ScKx7SY_15	2662346	2662649	peak500	12	1	17	22	9	13	24	18	26	12	27	20	11	29	27	25
ScKx7SY_15	2674242	2674585	peak501	24	9	45	39	21	51	31	15	28	53	44	4	55	42	26	47
ScKx7SY_15	2690366	2690755	peak502	44	39	52	19	74	34	33	52	56	82	55	58	25	40	77	38
ScKx7SY_15	2695875	2697170	peak503	128	120	229	269	141	241	238	123	103	114	157	73	194	203	127	225
ScKx7SY_15	2699621	2699876	peak505	25	9	16	5	19	12	11	16	22	31	23	40	29	22	27	34
ScKx7SY_15	2701978	2702468	peak507	67	4	4	20	24	37	31	16	66	0	25	57	57	91	0	53
ScKx7SY_15	2717425	2717603	peak508	21	23	31	40	38	15	35	22	51	44	83	7	46	47	44	35
ScKx7SY_15	2729495	2729890	peak510	22	18	45	9	31	18	15	25	22	79	34	65	13	29	11	23
ScKx7SY_15	2732178	2732448	peak511	9	9	39	0	14	6	9	21	14	36	31	27	0	12	1	14
ScKx7SY_15	2736324	2736808	peak512	27	10	25	19	42	10	23	27	36	42	29	36	31	51	66	37
ScKx7SY_15	2752138	2752481	peak514	30	5	35	13	16	6	11	15	33	23	21	29	22	41	15	32
ScKx7SY_15	2752879	2753155	peak515	38	10	21	18	18	7	14	19	40	43	25	38	12	38	34	50
ScKx7SY_15	2754832	2755121	peak516	26	16	19	10	52	12	14	28	26	45	26	50	13	24	53	25
ScKx7SY_15	2755542	2756308	peak517	68	19	59	36	83	34	64	77	119	73	113	102	97	103	248	81
ScKx7SY_15	2787164	2787486	peak520	15	24	24	20	50	8	18	24	22	46	39	15	39	29	57	8
ScKx7SY_15	2802869	2803161	peak521	24	18	21	10	27	8	8	32	29	41	35	16	25	31	52	33
ScKx7SY_15	2812682	2812892	peak523	18	18	30	7	49	27	19	9	24	43	29	28	2	24	34	17
ScKx7SY_15	2817087	2817244	peak524	13	0	7	4	9	0	0	20	18	23	32	27	2	17	57	13
ScKx7SY_15	2824125	2824376	peak526	17	0	21	7	25	15	3	31	20	22	31	6	19	19	50	13
ScKx7SY_15	2826959	2827322	peak527	22	45	43	45	40	49	36	20	27	19	43	19	54	40	32	38
ScKx7SY_15	2827718	2828262	peak528	49	27	69	59	29	44	42	66	56	39	83	30	40	54	39	55
ScKx7SY_15	2828714	2829019	peak529	49	52	77	86	70	72	64	35	46	28	77	30	75	63	38	68
ScKx7SY_15	2834097	2834338	peak530	25	36	14	24	46	39	43	18	36	21	25	26	19	38	51	27
ScKx7SY_15	2838181	2838432	peak531	26	17	20	13	19	20	5	27	21	43	52	27	21	29	47	24
ScKx7SY_15	2869185	2869643	peak533	36	27	53	43	47	18	25	34	47	59	73	36	37	66	64	26
ScKx7SY_15	2869964	2870581	peak534	33	40	46	40	20	30	30	35	57	54	74	49	13	67	74	48
ScKx7SY_15	2897322	2898425	peak535	53	65	62	37	108	57	53	82	56	63	84	54	104	113	134	57
ScKx7SY_15	2898656	2898827	peak536	23	22	26	14	15	8	8	10	31	16	9	17	16	24	18	20
ScKx7SY_15	2909406	2909543	peak539	27	11	15	6	18	9	8	12	19	21	9	30	14	20	26	17
ScKx7SY_15	2909787	2910837	peak540	108	87	98	61	135	66	50	84	131	152	147	158	106	184	183	121
ScKx7SY_15	2911839	2912354	peak541	65	49	74	17	93	51	35	49	100	107	121	99	34	56	109	75
ScKx7SY_15	2915018	2915268	peak542	21	36	34	28	49	21	30	14	15	23	19	11	29	29	27	31
ScKx7SY_15	2915662	2916385	peak543	43	43	103	63	41	63	77	88	65	50	76	37	83	110	87	72
ScKx7SY_15	2918657	2919021	peak544	33	25	40	47	24	20	19	29	12	14	16	13	24	36	13	31
ScKx7SY_15	2919531	2919830	peak545	23	21	26	24	37	17	17	39	10	19	27	28	38	40	55	22
ScKx7SY_15	2928727	2929037	peak546	28	17	39	19	23	27	25	21	37	33	47	20	26	39	62	45
ScKx7SY_15	2929703	2929963	peak547	25	11	26	18	26	17	21	22	30	63	28	18	17	27	38	15
ScKx7SY_15	2936756	2937327	peak549	46	43	39	36	45	25	23	25	38	59	37	29	28	53	32	36
ScKx7SY_15	2937520	2937718	peak550	13	13	20	13	20	15	9	22	27	12	13	32	10	30	31	32
ScKx7SY_15	2942831	2943443	peak551	47	26	71	25	67	10	58	42	32	89	43	57	39	65	113	30
ScKx7SY_15	2949727	2949961	peak553	3	17	33	8	31	23	10	25	14	38	11	20	23	3	57	4
ScKx7SY_15	2974148	2974432	peak554	15	21	21	8	40	9	48	39	29	35	49	32	15	16	46	16
ScKx7SY_15	2977206	2977362	peak556	14	20	27	0	25	4	4	8	22	23	21	11	16	23	56	13
ScKx7SY_15	3082406	3082974	peak558	30	30	52	49	40	25	41	19	38	46	63	54	50	50	98	98
ScKx7SY_15	3083167	3083569	peak559	14	17	41	41	40	25	34	28	12	34	39	20	28	31	41	55
ScKx7SY_15	3112662	3113032	peak561	48	45	43	9	59	11	27	16	77	34	13	66	37	34	92	16
ScKx7SY_15	3116274	3116597	peak563	2	17	54	18	49	15	14	19	37	62	16	42	4	4	48	11
ScKx7SY_15	3120464	3120861	peak564	49	55	47	13	86	18	12	25	33	46	25	51	25	71	93	40
ScKx7SY_15	3124838	3125070	peak565	22	8	23	6	35	8	14	5	12	34	10	28	3	37	38	29
ScKx7SY_15	3142077	3142292	peak566	4	18	15	7	32	8	5	12	19	32	24	18	11	15	22	7
ScKx7SY_15	3157269	3157457	peak567	18	21	14	3	30	10	8	33	19	36	24	29	8	21	14	37
ScKx7SY_15	3191749	3192181	peak569	40	95	70	169	81	66	69	58	38	44	37	24	66	62	50	90
ScKx7SY_15	3192722	3192970	peak570	18	18	8	17	25	11	8	10	23	11	15	11	13	23	26	20
ScKx7SY_15	3193055	3193277	peak571	14	20	24	11	15	14	8	31	22	23	25	18	15	28	69	9
ScKx7SY_15	3193518	3193796	peak572	27	34	15	11	61	10	17	28	17	28	26	34	18	40	37	9
ScKx7SY_15	3203959	3204501	peak573	40	48	63	29	58	30	23	68	50	64	69	66	40	58	100	50
ScKx7SY_15	3204709	3204960	peak574	16	19	21	17	15	15	6	33	17	14	15	16	8	28	23	44
ScKx7SY_15	3219894	3219986	peak575	8	10	23	6	23	15	9	5	10	21	14	15	11	26	15	11
ScKx7SY_15	3229361	3230048	peak577	48	52	44	49	84	52	40	28	56	85	50	40	61	54	121	38
ScKx7SY_15	3234280	3234832	peak578	36	57	64	49	76	69	56	42	56	80	83	37	49	74	118	85
ScKx7SY_15	3245687	3246058	peak580	24	35	41	22	52	30	18	50	47	53	37	34	21	53	110	46
ScKx7SY_15	3265508	3265646	peak582	6	21	8	36	12	34	31	13	16	15	25	8	29	8	16	14
ScKx7SY_15	3270291	3270475	peak583	19	5	24	3	38	6	6	18	17	34	20	12	12	21	19	9
ScKx7SY_15	3279605	3280708	peak584	59	69	100	99	116	78	53	94	98	100	75	81	78	112	115	95
ScKx7SY_15	3289534	3289897	peak585	25	23	24	19	68	12	16	29	32	41	28	28	25	27	32	61
ScKx7SY_15	3294828	3295114	peak586	10	15	35	11	47	12	36	23	27	13	20	18	10	22	23	15
ScKx7SY_15	3302767	3303371	peak587	50	20	29	9	41	8	25	29	23	41	0	65	3	74	86	45
ScKx7SY_15	3311369	3311868	peak588	39	21	25	9	22	17	39	30	38	20	7	41	0	62	81	66
ScKx7SY_15	3319420	3319641	peak589	16	20	13	13	26	14	18	24	21	39	24	23	7	23	35	20
ScKx7SY_15	3332357	3332709	peak590	29	32	26	14	57	16	25	18	29	51	29	40	10	45	39	27
ScKx7SY_15	3337300	3337594	peak591	25	13	35	10	24	1	7	16	19	28	4	34	10	14	17	34
ScKx7SY_15	3343798	3344342	peak592	19	31	54	83	51	75	93	46	50	29	46	16	56	46	45	68
ScKx7SY_15	3344591	3344768	peak593	10	26	12	31	54	30	31	14	17	15	25	10	37	53	64	18
ScKx7SY_15	3376283	3376525	peak595	27	14	7	7	43	4	13	33	22	34	28	31	12	22	20	25
ScKx7SY_15	3383047	3383399	peak596	25	13	25	9	26	12	15	40	13	31	12	40	18	43	25	27
ScKx7SY_15	3387734	3388027	peak597	40	19	30	30	23	17	9	21	22	30	41	31	10	39	35	19
ScKx7SY_15	3413442	3413940	peak600	19	30	33	12	59	31	23	28	34	20	30	38	37	66	37	43
ScKx7SY_15	3427515	3428365	peak601	77	92	166	166	196	166	194	88	83	146	105	119	87	181	108	171
ScKx7SY_15	3436629	3437410	peak602	81	91	99	65	92	106	70	82	94	161	109	118	50	98	192	100
ScKx7SY_15	3462020	3462459	peak604	41	28	57	16	79	39	39	42	60	39	64	64	34	42	70	52
ScKx7SY_15	3490971	3491508	peak605	80	63	93	159	139	149	175	82	54	46	109	37	89	155	58	119
ScKx7SY_15	3501607	3502093	peak606	56	85	112	100	145	259	227	114	124	134	95	66	99	115	141	145
ScKx7SY_15	3508413	3508640	peak607	29	18	46	17	30	25	19	16	21	44	29	16	27	23	24	35
ScKx7SY_15	3513785	3515642	peak608	950	1309	2063	4168	2111	4955	4279	1599	978	771	1507	423	1781	2034	880	2391
ScKx7SY_15	3525004	3526139	peak609	162	256	383	713	357	919	830	339	321	299	325	169	488	461	319	408
ScKx7SY_15	3534117	3535076	peak610	132	201	254	1067	266	2304	1479	572	297	190	248	112	322	421	186	410
ScKx7SY_15	3541060	3541823	peak611	145	111	142	202	240	321	288	143	166	146	296	119	172	223	232	164
ScKx7SY_15	3553511	3553673	peak613	17	10	5	5	25	4	15	18	18	24	0	17	2	34	40	18
ScKx7SY_15	3557824	3558440	peak614	138	274	431	959	462	1302	1219	390	211	162	350	79	451	478	124	543
ScKx7SY_15	3558709	3559741	peak615	123	103	155	263	96	407	286	176	154	167	182	100	143	195	186	208
ScKx7SY_15	3568025	3568222	peak616	16	8	17	30	28	12	46	21	20	29	20	29	23	24	51	33
ScKx7SY_15	3573840	3575542	peak617	111	204	232	404	473	505	430	176	150	108	239	113	217	286	165	304
ScKx7SY_15	3575976	3576288	peak618	30	27	37	19	32	29	19	24	56	34	48	39	25	30	52	36
ScKx7SY_15	3576617	3576762	peak619	16	12	14	5	23	16	9	19	13	24	13	30	11	25	38	9
ScKx7SY_15	3589027	3589348	peak620	22	1	20	16	47	17	11	21	33	36	42	28	31	32	26	16
ScKx7SY_15	3594781	3595816	peak621	115	143	220	289	171	281	303	129	191	117	217	104	203	242	159	201
ScKx7SY_15	3601406	3602378	peak622	166	229	383	639	269	635	731	265	198	183	282	99	261	386	164	483
ScKx7SY_15	3608690	3609932	peak623	849	1201	1761	3340	1384	2978	3209	876	769	602	1489	320	1891	1735	618	2114
ScKx7SY_15	3615022	3615841	peak624	70	106	109	207	166	265	274	100	159	78	212	38	231	158	143	189
ScKx7SY_15	3617499	3618159	peak625	157	152	322	219	357	189	220	89	81	148	249	69	124	163	191	295
ScKx7SY_15	3620310	3621449	peak626	253	263	396	451	430	481	495	166	249	242	483	135	354	316	329	336
ScKx7SY_15	3626519	3626944	peak627	40	28	28	30	56	38	35	22	10	26	42	23	26	30	42	35
ScKx7SY_15	3627056	3627466	peak628	44	30	48	48	68	45	68	26	25	44	37	39	52	65	52	60
ScKx7SY_15	3633197	3633689	peak629	135	125	137	158	126	73	180	30	65	100	114	43	84	106	154	163
ScKx7SY_15	3637103	3638590	peak630	81	120	138	112	144	172	192	166	113	117	109	82	115	188	159	137
ScKx7SY_15	3641100	3641678	peak631	37	54	65	179	109	167	118	80	75	75	103	44	103	107	87	111
ScKx7SY_15	3644264	3645016	peak632	57	116	85	99	104	63	101	57	70	92	73	76	56	100	97	88
ScKx7SY_15	3655129	3655421	peak634	23	40	46	35	70	35	30	36	30	22	37	30	33	27	36	43
ScKx7SY_15	3661885	3662515	peak635	53	63	80	108	113	123	138	65	63	112	124	55	61	107	98	83
ScKx7SY_15	3663408	3663602	peak636	14	15	15	21	29	9	25	4	12	40	17	14	30	32	46	20
ScKx7SY_15	3668248	3669009	peak638	68	70	63	59	183	59	50	67	66	93	89	73	70	73	156	80
ScKx7SY_15	3760115	3760419	peak639	18	29	32	18	24	14	17	19	33	57	38	20	24	28	71	35
ScKx7SY_15	3764320	3764714	peak640	33	55	66	22	53	18	20	41	49	56	55	39	41	54	73	68
ScKx7SY_15	3766069	3766473	peak641	32	32	31	15	29	9	16	17	42	69	38	26	5	45	31	20
ScKx7SY_15	3770302	3770653	peak642	33	3	89	6	47	11	157	5	9	40	10	13	4	43	6	70
ScKx7SY_15	3781107	3781813	peak643	28	0	27	80	79	121	148	0	52	46	90	26	38	26	52	56
ScKx7SY_15	3814872	3815597	peak644	59	0	5	57	138	62	48	2	151	15	98	100	38	73	99	64
ScKx7SY_15	3827716	3828079	peak646	25	11	26	24	48	21	9	22	56	40	60	58	13	55	38	41
ScKx7SY_15	3839050	3839603	peak647	5	33	52	22	78	24	36	29	64	76	51	48	18	52	114	29
ScKx7SY_15	3848753	3849295	peak648	18	44	45	16	61	11	25	40	60	65	51	36	13	49	116	16
ScKx7SY_15	3851358	3851563	peak650	17	8	22	7	21	12	18	16	39	29	13	26	4	11	31	2
ScKx7SY_15	3864063	3864386	peak652	16	31	32	5	34	15	14	20	29	34	21	36	9	25	55	18
ScKx7SY_15	3866297	3866758	peak653	20	29	41	16	59	18	38	46	22	56	24	80	14	29	65	25
ScKx7SY_15	3869989	3870194	peak654	15	6	27	4	23	3	8	5	21	32	35	17	6	27	42	26
ScKx7SY_15	3871943	3872287	peak655	26	11	45	31	27	11	10	18	35	48	36	14	25	19	29	18
ScKx7SY_15	3884335	3884601	peak656	9	26	21	9	33	19	23	11	11	28	14	17	10	10	35	11
ScKx7SY_15	3899103	3899759	peak659	48	24	48	18	44	10	30	38	38	69	40	55	15	51	94	52
ScKx7SY_15	3899961	3900178	peak660	13	15	25	18	17	7	14	29	36	28	18	18	14	21	25	25
ScKx7SY_15	3905852	3906244	peak663	6	38	25	13	35	30	83	10	8	16	22	29	9	22	10	28
ScKx7SY_15	3919673	3919789	peak664	11	16	21	4	27	12	5	13	13	19	31	29	6	15	25	10
ScKx7SY_15	3936447	3936688	peak665	12	13	31	16	23	6	13	17	25	21	13	34	13	23	23	13
ScKx7SY_15	3937265	3938164	peak666	96	58	117	59	122	46	75	70	92	155	155	77	59	166	213	109
ScKx7SY_15	3946647	3946793	peak669	9	0	28	4	10	23	15	0	25	44	20	19	7	11	88	11
ScKx7SY_15	3994966	3995227	peak674	13	11	23	11	18	9	6	7	43	18	46	27	16	21	39	14
ScKx7SY_15	3995285	3995512	peak675	13	13	42	22	15	10	7	11	33	37	11	37	10	27	40	10
ScKx7SY_15	3995919	3996195	peak676	27	16	34	16	35	22	4	8	38	40	16	28	27	32	62	28
ScKx7SY_15	3996491	3996748	peak677	11	3	19	11	25	15	2	1	38	25	38	7	7	21	55	14
ScKx7SY_15	3997324	3997527	peak678	21	16	24	27	19	16	14	26	43	20	6	20	17	29	28	7
ScKx7SY_15	4013299	4013479	peak681	9	15	16	15	33	12	14	18	23	36	20	22	7	21	18	13
ScKx7SY_15	4015170	4015368	peak683	22	14	39	23	23	11	5	14	40	29	18	10	25	31	56	12
ScKx7SY_15	4023683	4023860	peak685	20	22	26	20	28	25	26	36	18	20	28	9	18	21	32	18
ScKx7SY_15	4029018	4029229	peak686	18	19	50	11	19	16	5	11	8	46	43	59	28	28	34	32
ScKx7SY_15	4030704	4030899	peak687	29	27	41	15	21	16	8	12	19	18	23	5	17	6	24	38
ScKx7SY_15	4031055	4033276	peak688	161	179	301	77	242	72	60	120	181	468	263	168	104	195	366	165
ScKx7SY_15	4035390	4035637	peak689	9	10	12	8	24	11	6	6	13	31	18	30	12	34	28	9
ScKx7SY_15	4048224	4048670	peak690	27	15	27	11	37	15	7	22	26	66	27	31	13	37	30	37
ScKx7SY_15	4051034	4051261	peak694	11	16	23	11	20	15	6	7	48	43	21	22	17	13	35	21
ScKx7SY_15	4052520	4052843	peak695	32	41	42	6	45	14	14	42	17	65	11	51	25	28	29	29
ScKx7SY_15	4056249	4056955	peak696	82	77	122	11	67	46	6	36	115	156	94	66	33	66	153	54
ScKx7SY_15	4067301	4067710	peak697	27	21	54	16	49	19	11	24	22	51	37	21	39	38	62	25
ScKx7SY_15	4067844	4068060	peak698	16	17	20	5	30	5	3	23	1	30	14	20	5	18	15	22
ScKx7SY_15	4094195	4094384	peak700	14	4	19	4	16	14	7	45	21	35	25	25	10	12	40	12
ScKx7SY_15	4094574	4094933	peak701	29	19	55	16	40	16	43	32	47	44	32	58	26	50	61	35
ScKx7SY_15	4098829	4099145	peak702	19	17	23	28	63	20	21	30	39	34	34	30	41	40	94	20
ScKx7SY_15	4113203	4114261	peak703	87	84	160	185	148	156	178	91	74	75	210	66	113	136	86	173
ScKx7SY_15	4136280	4136498	peak706	13	15	16	7	26	25	11	14	30	21	27	18	16	45	38	16
ScKx7SY_15	4138174	4138318	peak707	14	10	13	2	24	16	9	11	28	12	11	26	16	25	25	8
ScKx7SY_15	4162384	4162622	peak709	0	53	13	8	21	22	22	36	1	8	4	18	97	2	46	0
ScKx7SY_15	4163575	4164085	peak710	40	27	77	51	28	47	51	32	46	64	63	18	64	61	67	78
ScKx7SY_15	4164424	4164733	peak711	0	30	17	14	9	26	12	13	0	23	70	21	37	0	81	2
ScKx7SY_15	4176912	4177072	peak713	11	11	16	6	16	17	9	2	20	26	24	28	15	13	28	17
ScKx7SY_15	4191972	4192717	peak714	55	43	101	73	53	59	60	41	48	65	48	45	81	106	53	72
ScKx7SY_15	4199699	4200006	peak715	28	5	16	8	28	7	5	14	20	28	12	7	13	53	31	30
ScKx7SY_15	4214699	4215033	peak718	13	31	35	6	23	26	19	20	23	14	31	18	33	20	43	16
ScKx7SY_15	4220171	4220408	peak719	18	22	14	13	6	19	10	11	34	16	25	4	32	18	36	25
ScKx7SY_15	4221722	4222257	peak720	40	28	34	48	83	30	30	50	28	44	78	71	43	76	78	45
ScKx7SY_15	4223888	4224197	peak722	17	37	71	61	29	41	56	7	4	54	35	24	90	20	52	5
ScKx7SY_15	4226470	4226771	peak724	19	26	28	14	50	20	20	29	33	19	13	25	12	41	34	18
ScKx7SY_15	4232929	4235187	peak725	355	313	533	730	467	718	728	334	297	322	556	190	423	480	340	559
ScKx7SY_15	4261278	4261799	peak726	30	52	64	24	78	37	15	55	85	66	67	84	46	86	108	63
ScKx7SY_15	4286663	4287175	peak730	0	38	0	0	26	0	16	0	0	0	115	0	25	0	91	2
ScKx7SY_15	4313840	4314719	peak732	0	115	0	0	102	0	213	2	0	0	333	0	174	0	100	0
ScKx7SY_15	4320519	4320807	peak734	9	11	24	2	14	0	15	2	20	59	65	6	12	25	43	14
ScKx7SY_15	4325288	4325878	peak735	42	68	55	27	94	21	41	42	70	38	73	80	64	56	127	59
ScKx7SY_15	4331160	4331643	peak737	48	11	75	37	53	30	36	59	75	57	40	86	63	97	116	70
ScKx7SY_15	4334256	4335117	peak738	84	93	126	248	123	168	208	88	85	79	133	43	198	145	112	170
ScKx7SY_15	4339056	4339453	peak740	43	41	78	45	43	36	48	27	35	19	66	22	41	53	39	44
ScKx7SY_15	4348850	4350236	peak742	111	141	229	256	180	245	256	133	127	154	161	93	172	204	127	220
ScKx7SY_15	4354244	4354396	peak743	11	32	21	14	11	67	21	10	18	8	18	6	21	40	7	37
ScKx7SY_15	4357098	4357393	peak744	20	18	10	0	64	23	10	6	39	14	19	18	19	62	0	22
ScKx7SY_15	4364061	4364720	peak745	44	46	72	37	128	56	35	89	74	91	63	87	54	58	95	69
ScKx7SY_15	4365375	4365642	peak746	20	16	19	7	25	14	8	4	25	13	19	14	30	26	24	15
ScKx7SY_15	4371649	4372011	peak749	35	32	19	22	46	15	13	20	31	49	8	40	28	30	70	43
ScKx7SY_15	4373096	4373435	peak750	25	16	27	12	51	12	12	39	35	32	20	16	32	40	60	42
ScKx7SY_15	4380591	4381082	peak752	36	52	56	21	51	34	32	37	26	53	61	47	33	58	79	36
ScKx7SY_15	4393974	4394221	peak756	14	10	26	2	41	4	20	19	38	38	32	22	8	35	36	22
ScKx7SY_15	4437338	4437599	peak760	18	13	25	25	6	11	4	11	18	33	24	14	26	26	30	17
ScKx7SY_15	4438084	4438362	peak761	8	0	39	15	13	16	8	11	16	49	37	16	12	21	38	41
ScKx7SY_15	4438853	4439138	peak762	24	10	51	7	33	28	11	28	26	73	32	22	25	39	55	26
ScKx7SY_15	4531027	4532919	peak765	365	214	492	189	272	359	144	361	128	270	281	354	330	220	422	294
ScKx7SY_15	4533026	4533287	peak766	45	14	66	31	82	11	13	45	17	58	16	50	30	27	93	21
ScKx7SY_15	4533436	4533660	peak767	77	26	62	29	57	15	21	19	26	52	36	70	32	46	50	36
ScKx7SY_15	4533953	4534072	peak768	36	13	16	8	41	7	3	13	10	20	16	32	13	33	38	23
ScKx7SY_15	4535397	4535725	peak769	38	11	64	6	58	10	34	40	12	76	30	81	41	22	64	36
ScKx7SY_15	4536467	4536615	peak770	25	3	30	4	14	13	7	16	16	29	7	37	13	21	42	20
ScKx7SY_15	4560368	4560695	peak772	11	16	24	0	55	16	0	12	22	20	11	14	23	44	0	44
ScKx7SY_15	4563364	4563876	peak773	31	84	72	0	118	35	6	10	37	92	112	42	35	76	0	60
ScKx7SY_15	4610284	4611052	peak774	113	101	101	69	133	51	84	67	67	64	105	51	91	117	105	65
ScKx7SY_15	4611265	4612070	peak775	156	65	71	54	94	21	47	78	112	99	139	26	64	137	180	102
ScKx7SY_15	4619757	4620122	peak776	21	15	29	0	91	22	12	0	10	40	38	0	27	68	0	54
ScKx7SY_15	4636078	4636318	peak777	11	18	43	6	33	14	11	10	37	45	10	36	13	11	6	14
ScKx7SY_15	4685600	4685804	peak778	22	19	22	3	32	12	11	23	47	39	26	30	10	24	20	42
ScKx7SY_15	4749076	4749541	peak781	41	42	38	12	25	18	13	45	30	69	48	38	16	70	60	39
ScKx7SY_15	4756439	4756763	peak782	17	20	18	9	13	28	31	18	23	28	43	24	22	26	33	21
ScKx7SY_15	4790617	4790860	peak783	0	11	35	15	15	16	8	18	31	24	17	14	28	0	63	0
ScKx7SY_15	4807968	4809011	peak784	128	103	111	46	109	57	58	97	73	87	114	64	142	174	173	133
ScKx7SY_15	4811269	4812288	peak785	59	100	112	40	107	22	32	94	135	124	120	127	90	120	217	59
ScKx7SY_15	4812672	4812865	peak786	17	33	33	16	25	27	8	12	23	29	57	13	14	23	31	22
ScKx7SY_15	4813146	4813443	peak787	18	12	24	13	28	16	10	20	13	55	44	25	14	32	17	12
ScKx7SY_15	4813873	4814084	peak788	11	18	24	5	36	10	10	25	33	27	26	34	21	11	36	11
ScKx7SY_15	4814300	4814542	peak789	3	13	27	13	23	17	4	22	76	62	43	23	34	22	67	20
ScKx7SY_15	4823541	4823852	peak791	26	34	18	14	40	24	14	31	41	22	56	31	24	22	50	47
ScKx7SY_15	4840955	4841209	peak794	24	21	17	12	20	13	3	26	31	34	33	18	22	29	38	17
ScKx7SY_15	4845092	4845280	peak795	4	11	17	24	11	32	9	14	14	21	32	2	26	15	26	1
ScKx7SY_15	4853614	4854328	peak798	28	66	74	55	146	50	20	44	28	116	51	119	48	55	105	90
ScKx7SY_15	4854789	4854952	peak799	9	20	41	21	30	15	10	31	29	29	21	46	17	16	32	20
ScKx7SY_15	4857991	4858212	peak801	13	20	18	18	28	37	14	18	21	21	44	20	30	3	26	12
ScKx7SY_15	4859980	4860323	peak802	24	19	34	27	21	25	5	15	37	16	28	26	30	25	45	35
ScKx7SY_15	4867364	4867657	peak804	15	17	34	20	28	14	21	26	20	22	25	14	43	41	16	17
ScKx7SY_15	4887868	4889046	peak805	101	121	167	261	134	263	199	106	135	92	143	51	213	182	164	185
ScKx7SY_15	4912476	4913307	peak809	88	54	84	27	124	69	41	62	85	119	144	124	66	108	140	88
ScKx7SY_15	4916615	4916842	peak810	16	15	21	13	37	9	22	15	18	24	28	9	18	13	37	17
ScKx7SY_15	4918636	4918965	peak811	21	33	35	17	48	6	16	28	26	22	12	35	16	18	36	17
ScKx7SY_15	4933317	4933934	peak814	56	68	92	72	61	89	88	56	75	50	96	56	86	85	98	94
ScKx7SY_15	4948097	4948313	peak816	36	19	26	41	19	26	29	19	44	29	42	25	20	37	39	32
ScKx7SY_15	4950060	4951204	peak817	95	111	81	65	123	98	87	70	105	132	169	102	120	149	175	91
ScKx7SY_15	4951691	4952021	peak818	29	26	31	20	26	19	15	10	46	37	24	28	29	20	45	33
ScKx7SY_15	4952176	4952487	peak819	18	21	38	47	33	28	49	18	31	15	30	27	24	35	61	25
ScKx7SY_15	4958518	4959122	peak820	31	54	40	24	50	33	14	40	34	60	32	44	29	74	40	48
ScKx7SY_15	4959145	4959599	peak821	7	36	28	7	52	14	19	21	18	35	39	18	27	51	35	18
ScKx7SY_15	4962142	4962378	peak822	17	15	24	9	33	13	17	24	6	16	23	23	15	25	30	17
ScKx7SY_15	4982666	4982931	peak824	15	15	26	71	27	90	36	11	0	10	63	27	20	17	21	20
ScKx7SY_15	4991606	4991783	peak827	19	19	23	9	60	4	16	3	21	22	6	18	13	22	18	13
ScKx7SY_15	4995080	4996119	peak829	26	116	100	229	52	276	221	62	63	70	180	54	142	75	86	67
ScKx7SY_15	4998752	4999387	peak830	96	76	183	124	129	135	134	40	103	72	170	38	92	129	69	116
ScKx7SY_15	5143878	5144478	peak834	39	15	57	32	52	17	34	10	91	88	17	28	48	72	139	64
ScKx7SY_15	5157266	5157364	peak835	13	8	9	5	24	3	14	10	39	27	5	18	16	6	24	15
ScKx7SY_15	5160971	5161244	peak836	20	25	34	6	53	15	8	12	40	26	42	8	26	37	28	10
ScKx7SY_15	5188704	5188910	peak839	15	3	17	5	29	12	5	16	8	26	14	16	14	34	32	9
ScKx7SY_15	5199013	5199726	peak840	55	23	65	30	66	23	18	47	38	115	61	47	72	90	70	82
ScKx7SY_15	5213483	5214096	peak843	63	35	58	10	78	22	21	18	71	82	68	73	68	87	131	68
ScKx7SY_15	5217579	5217767	peak844	18	4	31	7	21	12	9	9	39	28	16	21	18	23	41	24
ScKx7SY_15	5217910	5218142	peak845	31	10	36	7	31	7	27	25	37	61	36	25	24	18	46	34
ScKx7SY_15	5265311	5265455	peak848	8	18	28	0	33	6	6	13	25	30	29	15	13	27	39	17
ScKx7SY_15	5266395	5266575	peak849	20	32	32	16	54	22	28	19	46	26	21	26	16	50	49	17
ScKx7SY_15	5266693	5266862	peak850	23	21	20	6	47	17	6	30	17	24	16	35	15	29	24	31
ScKx7SY_15	5267031	5268766	peak851	212	322	392	216	736	253	171	460	366	482	354	393	213	316	388	217
ScKx7SY_15	5276251	5276437	peak852	8	20	5	3	21	11	6	13	22	20	33	20	7	13	26	22
ScKx7SY_15	5284994	5285154	peak853	23	8	14	3	24	5	3	0	12	22	13	14	6	30	0	11
ScKx7SY_15	5333831	5334110	peak857	31	27	39	8	24	15	18	30	12	35	37	37	10	30	45	27
ScKx7SY_15	5353623	5353978	peak859	15	31	39	20	83	34	24	30	62	51	34	35	33	22	19	31
ScKx7SY_15	5354695	5355001	peak860	26	15	28	6	26	12	13	19	36	28	11	29	19	29	32	36
ScKx7SY_15	5365527	5365671	peak864	15	18	16	2	40	13	6	26	26	28	12	10	8	13	39	12
ScKx7SY_15	5366474	5366664	peak865	26	12	23	7	36	14	8	13	11	34	19	16	10	33	47	11
ScKx7SY_15	5369593	5369731	peak866	15	10	20	3	28	21	13	12	11	20	12	16	11	26	35	18
ScKx7SY_15	5371008	5371149	peak867	18	13	20	2	19	5	1	17	9	12	7	19	14	29	41	5
ScKx7SY_15	5371463	5371714	peak868	25	10	25	3	38	22	12	12	20	25	23	22	21	21	32	7
ScKx7SY_15	5377895	5378163	peak869	19	12	34	8	60	10	13	16	38	42	29	14	19	29	29	25
ScKx7SY_15	5385526	5386205	peak870	46	67	59	12	130	9	21	41	60	72	40	83	36	57	97	57
ScKx7SY_15	5386743	5387334	peak871	50	35	51	8	116	19	26	46	55	70	54	67	34	63	59	42
ScKx7SY_15	5392467	5392730	peak873	43	16	44	20	46	35	18	15	8	16	27	24	14	37	27	19
ScKx7SY_15	5433578	5433990	peak877	26	19	42	11	47	25	16	60	44	83	51	35	21	42	52	34
ScKx7SY_15	5436611	5436770	peak878	11	3	23	4	25	12	12	25	12	27	33	13	21	27	23	19
ScKx7SY_15	5450063	5450665	peak879	83	63	48	23	95	35	44	50	89	73	73	31	37	85	103	79
ScKx7SY_15	5478465	5478608	peak884	14	7	21	8	13	9	0	11	30	27	25	14	5	21	26	12
ScKx7SY_15	5480828	5481088	peak885	21	20	10	10	24	6	17	29	8	19	19	12	27	11	27	32
ScKx7SY_15	5486413	5486929	peak887	35	30	53	13	107	56	22	56	63	80	31	81	50	70	66	39
ScKx7SY_15	5516173	5517369	peak889	110	95	72	71	250	104	66	97	142	119	172	183	86	86	181	84
ScKx7SY_15	5527696	5528007	peak892	17	30	12	5	63	11	39	29	23	11	32	24	29	13	24	24
ScKx7SY_15	5529798	5529945	peak894	22	10	16	9	39	14	14	3	20	16	25	14	15	14	18	6
ScKx7SY_15	5531803	5532267	peak895	47	44	27	15	85	11	18	29	48	51	55	45	41	56	73	28
ScKx7SY_15	5533947	5534313	peak896	9	25	32	7	102	13	16	31	35	35	50	47	38	17	45	24
ScKx7SY_15	5534386	5534585	peak897	8	8	11	8	26	5	15	23	31	26	34	18	16	25	66	9
ScKx7SY_15	5535855	5536135	peak898	22	24	17	9	29	19	23	18	34	30	49	23	47	44	35	20
ScKx7SY_15	5542250	5542485	peak899	9	15	16	11	39	34	35	28	22	11	36	17	27	33	42	15
ScKx7SY_15	5544523	5545028	peak900	51	48	54	79	84	78	126	51	52	21	162	47	121	62	30	68
ScKx7SY_15	5548126	5548581	peak901	42	34	26	44	29	66	43	23	36	20	53	18	67	23	18	20
ScKx7SY_15	5551228	5552235	peak903	94	163	160	386	175	400	422	154	142	72	370	46	318	150	122	189
ScKx7SY_15	5560726	5560857	peak904	14	11	6	2	30	14	5	22	10	21	17	34	12	22	30	17
ScKx7SY_15	5567174	5567487	peak907	25	15	5	9	49	8	9	36	8	24	26	31	26	42	62	39
ScKx7SY_15	5592672	5592855	peak910	30	8	22	2	31	3	12	13	41	43	23	38	27	18	44	7
ScKx7SY_15	5594689	5594932	peak912	29	15	24	7	20	11	20	16	6	29	25	23	35	39	39	22
ScKx7SY_15	5602645	5602785	peak913	28	17	8	3	17	8	1	4	17	4	31	20	5	34	17	6
ScKx7SY_15	5604425	5604753	peak914	26	14	22	7	42	18	13	28	31	16	42	44	30	23	45	42
ScKx7SY_15	5604767	5605206	peak915	30	21	28	14	60	29	22	25	30	57	51	31	21	32	48	35
ScKx7SY_15	5623115	5623303	peak918	21	9	6	4	29	8	8	30	9	8	42	14	16	15	20	33
ScKx7SY_15	5644811	5645544	peak919	120	57	61	40	132	32	29	54	132	76	79	55	117	82	60	117
ScKx7SY_15	5647539	5647923	peak920	46	32	23	41	76	25	22	43	47	37	33	62	20	77	47	49
ScKx7SY_15	5647974	5649447	peak921	159	141	130	74	353	95	87	135	160	174	169	178	167	225	218	174
ScKx7SY_15	5649989	5650466	peak922	49	54	39	25	60	25	22	41	43	50	59	58	37	95	71	32
ScKx7SY_15	5655169	5655410	peak924	36	20	22	10	44	10	18	23	22	29	36	41	9	50	46	13
ScKx7SY_15	5658065	5658529	peak925	25	32	48	32	55	24	15	18	21	65	18	64	21	36	62	18
ScKx7SY_15	5661707	5662042	peak926	22	22	24	9	40	14	17	12	16	26	16	44	23	50	46	38
ScKx7SY_15	5664369	5664727	peak927	19	39	20	12	52	13	8	29	38	70	16	50	38	26	41	20
ScKx7SY_15	5665887	5666097	peak928	16	21	24	14	41	12	11	27	10	19	12	23	15	14	24	30
ScKx7SY_15	5669553	5669790	peak929	24	24	29	11	52	20	13	26	31	30	20	57	56	22	28	26
ScKx7SY_15	5690223	5690360	peak934	21	26	26	4	27	11	20	13	26	22	20	22	9	12	24	31
ScKx7SY_15	5700517	5701391	peak935	77	64	76	34	155	64	49	85	92	104	111	79	74	114	152	98
ScKx7SY_15	5705059	5705607	peak936	48	54	46	14	94	46	25	43	57	64	58	62	39	80	126	76
ScKx7SY_15	5714443	5714745	peak937	28	16	36	25	42	25	11	22	55	34	54	36	41	34	69	24
ScKx7SY_15	5714998	5715424	peak938	28	43	47	29	81	14	23	27	43	92	47	32	40	36	62	28
ScKx7SY_15	5722040	5722304	peak939	11	29	27	14	62	32	50	17	28	31	31	24	20	32	37	35
ScKx7SY_15	5724520	5724657	peak940	20	9	0	6	13	9	4	6	17	4	29	12	8	18	27	29
ScKx7SY_15	5725186	5725422	peak941	24	8	5	3	46	11	9	18	41	12	30	35	8	26	41	32
ScKx7SY_15	5757592	5757741	peak943	27	8	27	1	6	5	2	12	23	6	13	4	15	39	27	27
ScKx7SY_15	5762372	5762581	peak945	23	20	17	6	59	5	10	16	12	19	22	12	10	24	7	15
ScKx7SY_15	5765370	5765508	peak946	20	7	18	5	19	9	4	4	28	30	28	14	3	20	16	15
ScKx7SY_15	5780812	5781625	peak948	57	123	76	437	71	153	101	123	70	30	30	32	111	86	78	92
ScKx7SY_15	5785260	5785473	peak949	14	28	5	93	9	2	3	35	35	21	23	15	25	10	17	4
ScKx7SY_15	5787409	5789572	peak950	260	185	222	91	341	94	105	134	297	234	188	234	192	262	382	202
ScKx7SY_15	5800211	5800625	peak951	43	47	16	6	43	22	17	18	35	55	34	72	7	62	77	47
ScKx7SY_15	5830886	5831026	peak954	28	12	22	4	14	10	10	18	20	46	23	43	6	39	32	4
ScKx7SY_15	5833716	5834245	peak955	156	152	147	80	268	141	50	114	135	284	80	253	110	206	282	214
ScKx7SY_15	5834423	5836391	peak956	337	436	451	250	864	323	111	252	514	877	166	718	319	551	691	503
ScKx7SY_15	5846769	5848648	peak957	234	327	247	176	558	238	88	186	315	384	117	371	285	396	542	294
ScKx7SY_15	5855738	5855928	peak959	21	10	8	7	26	4	13	8	25	29	7	27	17	21	26	19
ScKx7SY_15	5871080	5871665	peak960	55	48	41	25	69	14	26	25	60	57	44	72	33	69	101	54
ScKx7SY_15	5883053	5883366	peak961	27	25	32	2	14	4	5	16	4	32	17	8	16	19	3	28
ScKx7SY_15	5889196	5889456	peak963	13	25	17	18	33	18	2	14	21	47	40	42	19	36	50	17
ScKx7SY_15	5891089	5891332	peak964	14	17	7	12	32	9	5	2	15	14	17	31	15	45	25	28
ScKx7SY_15	5904390	5904562	peak965	19	20	7	13	18	7	8	14	23	22	14	34	4	33	36	21
ScKx7SY_15	5927002	5927198	peak966	22	24	63	11	34	17	7	17	10	66	10	18	6	60	28	39
ScKx7SY_15	6083702	6084056	peak969	91	45	82	38	79	36	29	9	7	26	38	33	74	148	8	92
ScKx7SY_15	6200605	6201288	peak970	259	131	231	146	172	124	91	10	30	140	168	98	184	340	135	233
ScKx7SY_15	6225206	6225647	peak971	45	38	38	12	65	25	18	28	30	46	28	48	41	75	79	65
ScKx7SY_15	6505415	6505661	peak978	31	14	17	11	46	13	9	4	23	29	44	25	13	28	37	23
ScKx7SY_15	6527999	6528336	peak980	15	51	46	30	107	37	11	52	37	79	30	78	67	36	70	56
ScKx7SY_15	6530201	6530565	peak981	26	36	40	11	85	23	7	35	58	53	26	32	65	26	39	37
ScKx7SY_15	6547442	6547656	peak982	18	24	11	5	46	10	8	27	44	37	5	40	16	37	68	12
ScKx7SY_15	6562074	6562354	peak983	26	20	13	15	38	6	9	6	34	12	17	26	20	33	48	27
ScKx7SY_15	6562734	6563012	peak984	32	12	7	5	24	15	5	8	21	33	37	37	13	30	32	22
ScKx7SY_15	6569832	6571091	peak985	89	99	46	35	268	45	143	188	208	74	98	94	67	150	154	111
ScKx7SY_15	6571181	6572605	peak986	170	142	62	53	349	61	165	190	267	111	149	177	110	191	287	158
ScKx7SY_15	6575554	6576376	peak987	83	81	53	34	228	28	110	93	145	52	74	79	51	135	93	71
ScKx7SY_15	6601645	6601853	peak988	19	12	18	4	28	8	8	16	14	23	15	23	12	40	39	24
ScKx7SY_15	6613703	6614114	peak990	20	21	19	18	24	24	63	18	33	10	24	18	27	29	26	28
ScKx7SY_15	6624461	6624681	peak992	41	26	19	5	38	11	12	29	24	30	26	35	11	57	42	34
ScKx7SY_15	6694000	6694154	peak996	35	6	30	2	3	4	7	7	40	2	28	12	21	43	21	29
ScKx7SY_15	6741154	6741742	peak997	55	56	84	46	107	33	34	58	45	83	67	112	41	89	84	77
ScKx7SY_15	6753213	6754229	peak998	67	104	81	35	150	24	29	87	55	123	125	99	91	143	120	97
ScKx7SY_15	7010062	7010683	peak1000	31	35	25	63	50	44	29	19	18	18	22	34	76	74	35	52
ScKx7SY_15	7189652	7189967	peak1002	12	7	29	20	12	13	3	9	0	21	37	11	6	35	37	14
ScKx7SY_15	7334656	7334800	peak1004	18	3	13	4	10	9	3	24	29	24	13	26	22	15	3	13
ScKx7SY_15	7392237	7392387	peak1005	40	24	6	12	18	12	6	10	4	4	8	22	24	38	2	32
ScKx7SY_16	61	428	peak1006	22	23	49	20	48	23	38	42	40	84	58	60	24	40	132	49
ScKx7SY_16	7851	8488	peak1007	80	66	98	83	121	89	90	59	71	138	108	122	72	89	119	107
ScKx7SY_16	12540	12917	peak1008	19	28	34	34	59	38	43	31	34	38	36	21	20	28	41	27
ScKx7SY_16	13160	13552	peak1009	38	42	37	21	73	23	21	19	14	54	48	57	24	45	48	35
ScKx7SY_16	20468	20686	peak1010	17	6	13	6	26	15	10	11	14	35	26	26	18	13	31	10
ScKx7SY_16	21242	21432	peak1011	22	4	22	33	21	26	22	24	36	19	34	51	20	19	61	28
ScKx7SY_16	26289	26552	peak1012	34	37	52	23	45	28	26	10	32	52	55	55	37	36	50	60
ScKx7SY_16	31847	32810	peak1013	142	123	273	161	346	265	254	131	139	237	241	143	118	206	206	238
ScKx7SY_16	35507	36117	peak1014	106	86	164	148	192	192	186	127	154	143	185	110	66	159	234	153
ScKx7SY_16	40038	41327	peak1015	237	338	422	804	286	596	624	316	384	263	421	184	373	465	307	379
ScKx7SY_16	44515	45969	peak1016	149	193	216	199	267	308	229	255	181	275	278	163	161	282	249	278
ScKx7SY_16	52197	53226	peak1017	261	289	611	754	538	694	720	242	364	359	528	244	428	502	295	525
ScKx7SY_16	56511	57229	peak1018	81	106	192	167	115	191	203	91	104	114	138	108	75	117	135	179
ScKx7SY_16	62076	62728	peak1019	101	87	186	178	232	177	153	79	90	119	128	76	84	131	115	218
ScKx7SY_16	62945	63365	peak1020	33	43	32	47	74	25	27	20	58	34	47	26	30	18	41	33
ScKx7SY_16	67666	68544	peak1021	65	54	48	57	87	77	69	45	129	112	102	82	75	99	117	133
ScKx7SY_16	72256	72875	peak1022	74	64	122	109	125	104	155	75	74	115	167	118	59	115	125	109
ScKx7SY_16	77387	78031	peak1023	103	61	121	59	89	55	80	57	55	92	93	56	81	55	73	76
ScKx7SY_16	94006	94928	peak1024	146	273	346	552	286	671	529	198	209	234	364	146	223	390	194	482
ScKx7SY_16	95097	95287	peak1025	9	12	11	15	30	14	15	20	18	41	30	8	14	11	28	12
ScKx7SY_16	100693	101619	peak1026	68	69	147	138	110	279	169	117	133	144	152	95	114	174	157	123
ScKx7SY_16	106391	107269	peak1027	81	70	116	90	129	140	103	88	104	153	112	101	105	106	170	124
ScKx7SY_16	111504	111985	peak1028	29	56	68	48	86	64	93	40	74	53	74	77	60	73	119	68
ScKx7SY_16	120417	120990	peak1029	108	61	72	70	147	102	186	78	75	141	156	84	73	83	139	76
ScKx7SY_16	125629	126471	peak1030	50	45	122	90	149	76	63	49	98	138	111	69	74	100	125	101
ScKx7SY_16	133654	134368	peak1031	71	58	93	59	122	44	48	70	68	106	70	93	59	106	111	66
ScKx7SY_16	136360	136958	peak1032	114	104	117	139	80	128	289	95	101	123	126	82	108	142	110	167
ScKx7SY_16	144974	145232	peak1033	13	20	33	24	60	41	35	14	32	21	28	20	6	22	25	14
ScKx7SY_16	145425	145760	peak1034	48	24	30	29	54	35	33	33	37	50	37	55	28	55	52	32
ScKx7SY_16	148045	149165	peak1035	103	113	103	105	157	87	109	122	127	154	117	104	96	121	175	138
ScKx7SY_16	156288	157486	peak1036	124	132	213	286	247	216	276	206	157	255	277	211	187	253	336	275
ScKx7SY_16	161038	161638	peak1037	41	68	37	72	83	74	72	82	43	50	84	53	86	53	95	72
ScKx7SY_16	167419	167914	peak1038	33	27	33	18	66	19	15	48	30	50	35	16	34	46	35	65
ScKx7SY_16	168354	168600	peak1039	15	27	18	11	40	17	16	25	33	42	32	19	28	39	46	11
ScKx7SY_16	172614	173507	peak1040	87	114	200	136	188	154	170	97	130	179	176	98	133	171	190	155
ScKx7SY_16	180451	180837	peak1041	44	37	46	43	59	43	33	26	91	49	64	49	49	37	84	52
ScKx7SY_16	184084	185462	peak1042	167	173	229	220	283	283	231	141	175	270	248	216	223	301	256	205
ScKx7SY_16	189852	190724	peak1043	99	84	108	73	115	133	106	94	175	173	140	80	72	146	185	116
ScKx7SY_16	195647	195852	peak1045	19	14	20	18	25	7	10	9	17	27	22	42	21	31	31	16
ScKx7SY_16	196110	196886	peak1046	56	59	74	37	135	34	33	65	90	74	85	73	43	84	133	60
ScKx7SY_16	200090	201122	peak1047	87	57	121	60	178	71	56	55	148	135	125	87	71	113	202	97
ScKx7SY_16	204044	204448	peak1048	28	22	44	17	63	23	10	25	52	64	74	54	17	38	84	42
ScKx7SY_16	204938	205293	peak1049	27	18	38	21	28	31	30	28	23	45	44	28	23	38	54	41
ScKx7SY_16	208427	208675	peak1050	23	19	10	9	28	14	23	17	14	32	20	32	10	29	34	23
ScKx7SY_16	209158	209621	peak1052	27	17	50	25	22	41	24	46	45	58	33	42	29	71	56	38
ScKx7SY_16	212312	213038	peak1053	63	52	89	71	111	77	78	72	73	122	83	72	62	89	141	88
ScKx7SY_16	216083	216832	peak1054	94	31	83	45	127	50	46	60	86	82	84	83	70	64	137	67
ScKx7SY_16	222504	224002	peak1055	117	132	183	211	181	183	174	146	146	150	197	98	174	204	220	164
ScKx7SY_16	234294	234715	peak1057	36	25	29	22	61	22	25	32	61	37	67	33	26	71	73	43
ScKx7SY_16	234850	235205	peak1058	24	23	18	18	35	11	21	13	35	28	36	26	21	48	37	52
ScKx7SY_16	236433	236703	peak1059	17	27	18	11	41	15	8	19	14	41	37	28	25	17	32	14
ScKx7SY_16	236713	237138	peak1060	29	38	33	14	33	10	9	48	18	61	35	38	22	19	53	37
ScKx7SY_16	240138	240617	peak1062	42	40	56	41	73	26	43	48	44	77	75	63	26	65	91	58
ScKx7SY_16	242645	242927	peak1063	18	17	43	10	33	19	16	24	18	33	46	60	37	32	91	39
ScKx7SY_16	248900	249169	peak1064	9	12	28	22	13	9	17	13	13	49	42	33	25	11	49	13
ScKx7SY_16	253940	255160	peak1065	122	100	152	152	131	168	146	89	91	107	151	89	122	125	125	183
ScKx7SY_16	255459	255940	peak1066	12	33	36	81	77	39	69	16	28	38	67	17	53	65	54	51
ScKx7SY_16	256077	256566	peak1067	29	42	51	45	68	28	38	48	36	68	76	66	39	78	77	66
ScKx7SY_16	265043	266226	peak1068	123	116	172	122	207	135	136	152	152	216	200	177	157	187	250	149
ScKx7SY_16	273976	274955	peak1069	92	73	131	64	144	120	111	95	124	156	140	139	87	175	220	113
ScKx7SY_16	287139	287361	peak1071	15	5	26	26	15	9	31	18	22	12	33	29	13	22	44	22
ScKx7SY_16	288844	289446	peak1072	42	44	64	38	77	36	37	40	46	47	41	51	49	66	59	37
ScKx7SY_16	289615	289922	peak1073	21	13	21	7	35	16	13	15	38	49	31	46	13	18	83	32
ScKx7SY_16	292797	293260	peak1074	27	25	37	27	51	34	38	49	75	48	43	70	32	33	66	55
ScKx7SY_16	293796	294158	peak1075	20	22	34	9	48	21	8	15	40	43	38	37	25	51	44	48
ScKx7SY_16	298887	299213	peak1076	23	22	37	26	25	14	25	24	34	38	29	28	14	42	41	43
ScKx7SY_16	299515	299784	peak1077	19	28	19	11	42	11	19	16	31	41	24	45	21	23	45	21
ScKx7SY_16	326263	326560	peak1078	36	35	24	25	56	16	18	14	15	12	15	24	33	26	17	18
ScKx7SY_16	327119	328006	peak1080	36	60	124	125	74	139	110	68	65	71	80	29	88	132	82	104
ScKx7SY_16	331424	331726	peak1082	33	27	10	22	76	29	30	24	30	27	21	20	53	33	47	31
ScKx7SY_16	341028	341682	peak1084	188	267	447	690	412	857	752	277	275	241	463	122	541	442	216	492
ScKx7SY_16	347825	348373	peak1086	42	44	56	61	94	27	37	27	70	83	81	48	50	53	87	93
ScKx7SY_16	350701	350941	peak1087	15	5	21	4	18	9	16	12	20	23	41	20	19	16	42	10
ScKx7SY_16	358464	358675	peak1091	16	11	25	8	21	13	10	8	16	24	17	7	30	12	61	13
ScKx7SY_16	367487	368281	peak1092	54	50	113	168	69	164	123	39	55	19	60	32	91	90	51	85
ScKx7SY_16	372124	372879	peak1093	63	55	72	51	140	25	53	39	91	83	64	56	72	67	128	38
ScKx7SY_16	386462	386985	peak1095	73	37	59	57	45	48	62	69	68	86	59	57	42	63	111	52
ScKx7SY_16	393445	393672	peak1096	22	8	21	12	52	14	8	24	16	37	26	24	28	31	61	38
ScKx7SY_16	397057	397401	peak1097	33	16	32	18	49	25	17	30	67	52	58	42	27	30	62	28
ScKx7SY_16	397698	398899	peak1098	98	110	107	91	156	83	85	112	148	141	176	110	113	121	196	146
ScKx7SY_16	402411	402940	peak1099	35	55	73	90	86	132	68	60	55	59	66	55	87	50	79	78
ScKx7SY_16	405708	406459	peak1101	66	38	39	60	36	73	80	28	14	17	22	22	70	91	59	82
ScKx7SY_16	408900	409187	peak1102	21	22	5	18	55	11	5	32	18	22	36	17	20	23	32	14
ScKx7SY_16	409433	409801	peak1103	16	31	28	12	29	12	14	46	29	18	42	15	26	23	32	41
ScKx7SY_16	411429	411787	peak1104	22	30	63	38	80	46	57	42	7	20	43	21	31	70	47	50
ScKx7SY_16	413019	414465	peak1105	94	84	171	176	126	179	158	102	81	76	143	87	108	154	163	186
ScKx7SY_16	419081	419371	peak1106	21	32	26	34	54	18	15	22	20	55	17	31	26	8	25	19
ScKx7SY_16	424933	425430	peak1107	32	28	36	31	72	16	14	21	49	58	53	44	51	71	80	61
ScKx7SY_16	427685	428113	peak1108	27	30	36	36	61	28	31	36	41	51	54	43	28	38	55	49
ScKx7SY_16	433341	433938	peak1109	25	67	46	73	62	65	55	31	31	53	69	28	60	39	55	101
ScKx7SY_16	434668	435790	peak1110	73	94	100	150	104	185	145	109	74	86	68	75	125	101	78	153
ScKx7SY_16	435960	436287	peak1111	11	26	22	13	51	13	23	18	10	15	14	21	48	15	28	25
ScKx7SY_16	440062	440583	peak1112	25	28	57	41	56	21	24	21	26	54	27	32	35	52	60	53
ScKx7SY_16	441201	441398	peak1113	4	5	20	22	33	15	26	21	11	14	11	16	21	35	24	32
ScKx7SY_16	444366	444978	peak1114	27	32	56	91	25	55	61	40	41	35	48	39	22	54	48	66
ScKx7SY_16	445973	448099	peak1115	186	206	353	506	298	360	388	177	152	155	282	123	360	263	166	378
ScKx7SY_16	451691	451908	peak1116	15	15	24	9	17	12	11	12	13	36	16	18	22	19	27	26
ScKx7SY_16	452625	453339	peak1117	91	63	142	137	111	150	177	65	104	130	148	106	102	105	172	113
ScKx7SY_16	454746	455130	peak1118	24	41	31	36	69	10	25	40	33	34	30	44	36	19	69	33
ScKx7SY_16	456491	456817	peak1119	46	31	30	22	26	22	26	16	40	34	22	21	29	33	34	32
ScKx7SY_16	460153	460925	peak1121	51	58	49	40	74	39	30	79	32	64	83	68	54	92	84	39
ScKx7SY_16	472431	472931	peak1123	43	55	76	70	129	59	83	52	36	69	58	34	55	43	63	71
ScKx7SY_16	473309	473603	peak1124	23	11	18	14	14	15	17	19	21	19	34	18	22	19	21	37
ScKx7SY_16	474573	475016	peak1125	26	4	101	16	43	196	117	36	0	75	59	64	11	52	2	49
ScKx7SY_16	475421	476277	peak1126	31	3	139	138	103	999	314	156	2	85	179	79	23	160	19	220
ScKx7SY_16	478749	479175	peak1127	78	59	124	145	115	169	126	72	87	55	126	36	84	176	126	91
ScKx7SY_16	481847	482727	peak1128	57	56	87	94	125	60	98	67	80	82	62	78	97	113	95	93
ScKx7SY_16	488894	489250	peak1129	29	18	11	18	32	29	18	51	23	28	23	14	36	49	29	25
ScKx7SY_16	489708	490568	peak1130	97	112	189	186	217	195	190	129	142	185	168	102	150	203	140	200
ScKx7SY_16	494783	495249	peak1131	30	47	32	21	74	22	29	28	33	23	38	24	51	45	34	26
ScKx7SY_16	495903	496239	peak1132	38	25	45	33	68	29	33	39	49	42	24	48	55	48	82	36
ScKx7SY_16	499697	500302	peak1134	36	23	83	98	57	73	77	56	45	26	52	12	42	77	71	77
ScKx7SY_16	501611	502592	peak1135	59	50	93	43	77	53	42	71	44	42	56	44	115	85	66	74
ScKx7SY_16	502820	503477	peak1136	58	48	83	133	27	50	74	49	37	52	68	21	50	33	48	63
ScKx7SY_16	509022	509321	peak1137	21	17	18	26	26	13	16	26	31	28	28	14	16	22	36	30
ScKx7SY_16	510911	511260	peak1138	30	29	53	29	60	31	34	24	46	68	61	38	57	40	72	43
ScKx7SY_16	512159	512497	peak1139	4	7	14	31	31	16	19	7	0	54	26	8	17	60	50	41
ScKx7SY_16	519560	520016	peak1140	24	24	45	46	45	31	26	40	42	29	56	36	29	36	52	31
ScKx7SY_16	521525	521682	peak1142	10	18	23	23	20	17	13	11	23	13	46	20	24	41	48	12
ScKx7SY_16	522229	522442	peak1143	22	36	106	57	146	148	98	41	50	35	44	20	41	77	24	63
ScKx7SY_16	525689	527015	peak1144	369	559	902	1696	748	1723	1687	537	429	396	716	201	962	940	374	994
ScKx7SY_16	528206	528612	peak1145	89	104	243	152	144	164	288	70	93	88	71	26	126	133	88	201
ScKx7SY_16	531142	531608	peak1146	59	45	82	77	37	35	75	43	30	78	49	56	76	76	52	66
ScKx7SY_16	532791	533945	peak1147	72	59	138	132	129	81	147	66	28	67	56	78	79	53	46	88
ScKx7SY_16	534191	534596	peak1148	23	25	38	18	34	16	13	31	16	41	20	44	40	29	28	31
ScKx7SY_16	535065	535428	peak1149	23	19	46	14	47	26	25	18	44	52	41	49	32	39	65	54
ScKx7SY_16	539006	539372	peak1150	24	26	22	23	67	24	23	42	36	26	24	42	39	25	33	30
ScKx7SY_16	541078	541378	peak1151	34	31	39	38	56	27	41	6	34	65	63	31	30	53	82	20
ScKx7SY_16	543077	543539	peak1152	28	49	57	33	77	30	19	28	42	49	67	39	53	57	54	47
ScKx7SY_16	544571	544987	peak1154	27	8	48	29	29	5	27	13	34	37	14	13	13	60	46	35
ScKx7SY_16	545265	545961	peak1155	50	45	95	38	66	31	64	56	22	33	71	49	74	63	63	75
ScKx7SY_16	546564	546933	peak1156	20	44	60	44	40	40	45	21	18	38	44	28	50	35	38	33
ScKx7SY_16	550287	550447	peak1157	20	25	19	5	45	13	24	16	4	4	7	14	26	14	12	11
ScKx7SY_16	550816	551796	peak1158	205	149	338	309	323	302	306	151	185	267	339	136	282	310	282	319
ScKx7SY_16	554568	554880	peak1159	13	42	94	100	35	63	82	20	26	28	47	16	25	44	27	82
ScKx7SY_16	558327	559119	peak1160	304	298	653	860	557	743	838	271	198	307	410	121	429	414	272	581
ScKx7SY_16	561149	561290	peak1161	20	10	25	8	39	8	14	23	21	23	16	24	15	27	39	21
ScKx7SY_16	565552	566633	peak1162	64	69	119	89	93	107	101	81	36	62	57	50	65	75	55	75
ScKx7SY_16	568868	569317	peak1163	37	17	48	43	10	33	44	30	24	27	27	6	30	20	17	21
ScKx7SY_16	569511	571723	peak1164	157	175	217	171	275	137	149	152	154	149	201	82	235	217	196	182
ScKx7SY_16	574557	574809	peak1167	20	36	24	11	37	9	15	17	8	8	10	6	32	30	22	29
ScKx7SY_16	578051	578409	peak1169	41	18	40	13	46	14	13	20	30	57	29	30	37	30	77	24
ScKx7SY_16	580709	581112	peak1170	19	42	20	23	77	24	22	34	38	36	40	20	46	34	65	42
ScKx7SY_16	586132	586339	peak1171	18	13	29	5	38	4	17	18	32	41	22	27	13	16	41	28
ScKx7SY_16	586493	586724	peak1172	19	21	20	8	36	11	13	14	26	58	26	11	16	40	27	30
ScKx7SY_16	589711	591037	peak1173	130	91	126	209	141	244	237	127	126	155	197	108	163	213	209	169
ScKx7SY_16	595027	596136	peak1174	127	104	161	148	228	153	177	81	106	119	146	55	122	150	117	139
ScKx7SY_16	600172	600383	peak1175	20	20	20	42	17	35	42	15	32	30	45	14	44	29	17	28
ScKx7SY_16	600676	601586	peak1176	127	177	281	373	222	383	319	127	164	121	237	81	396	227	142	295
ScKx7SY_16	602103	602297	peak1177	19	15	6	22	17	17	19	19	10	18	8	11	24	32	23	27
ScKx7SY_16	604457	604734	peak1179	23	24	11	16	33	18	15	12	36	21	16	34	51	24	32	17
ScKx7SY_16	605253	605670	peak1180	29	41	25	17	59	19	61	27	23	14	35	32	51	38	66	22
ScKx7SY_16	608339	608942	peak1181	39	37	36	24	52	41	51	62	39	45	52	28	58	54	88	61
ScKx7SY_16	611721	613089	peak1182	105	139	163	131	206	96	112	92	113	140	231	106	148	174	236	139
ScKx7SY_16	617053	619260	peak1183	172	214	346	428	322	402	329	199	211	232	268	120	333	240	269	332
ScKx7SY_16	619940	620603	peak1184	53	54	98	137	77	78	121	33	24	58	110	45	60	40	69	53
ScKx7SY_16	625111	625913	peak1185	34	37	65	39	95	32	40	38	61	70	69	73	64	80	116	76
ScKx7SY_16	626022	626385	peak1186	23	25	19	22	53	17	24	20	61	31	40	37	30	53	40	14
ScKx7SY_16	632276	632417	peak1187	6	21	6	19	37	25	7	21	3	14	23	10	35	14	29	11
ScKx7SY_16	636686	637448	peak1188	59	62	48	51	105	53	68	65	52	52	71	49	69	59	54	57
ScKx7SY_16	637530	638346	peak1189	72	128	197	233	201	249	333	121	86	93	202	44	196	207	122	197
ScKx7SY_16	644373	645725	peak1190	248	290	313	545	364	369	508	191	199	196	449	100	304	359	261	396
ScKx7SY_16	653772	654008	peak1191	30	22	43	15	84	24	35	24	47	30	34	52	38	44	65	26
ScKx7SY_16	660565	660786	peak1194	16	15	19	27	40	29	20	21	13	40	38	25	28	19	48	15
ScKx7SY_16	665646	666138	peak1195	53	59	64	118	102	183	94	71	56	84	89	58	69	70	94	98
ScKx7SY_16	670487	671001	peak1196	31	34	53	65	91	48	56	51	40	38	42	17	43	40	63	33
ScKx7SY_16	675188	676502	peak1198	57	153	161	186	157	194	167	103	145	218	198	137	120	165	242	173
ScKx7SY_16	680323	681391	peak1199	55	85	84	68	95	64	47	77	101	135	130	82	114	104	125	96
ScKx7SY_16	687955	688378	peak1200	28	39	53	41	33	42	48	20	32	12	35	21	43	43	24	33
ScKx7SY_16	689030	689413	peak1201	42	59	73	107	68	83	87	59	44	29	84	16	78	74	56	77
ScKx7SY_16	689736	690294	peak1202	224	205	430	470	310	581	544	168	164	177	321	78	301	318	134	455
ScKx7SY_16	693845	694140	peak1203	10	17	40	74	29	34	59	39	27	55	34	26	51	36	30	30
ScKx7SY_16	700316	700639	peak1205	15	20	17	8	30	6	21	26	11	29	21	28	20	19	37	19
ScKx7SY_16	703759	704022	peak1207	21	19	21	15	26	9	6	16	19	32	44	32	26	34	36	20
ScKx7SY_16	708571	708971	peak1208	28	76	78	137	65	64	108	51	46	63	38	41	61	48	58	58
ScKx7SY_16	712070	712660	peak1209	33	48	65	88	55	67	50	40	57	56	64	37	43	66	71	53
ScKx7SY_16	714755	715633	peak1210	82	106	134	214	120	385	199	114	94	110	93	67	147	106	127	147
ScKx7SY_16	715768	716691	peak1211	29	70	119	198	55	189	203	59	56	70	88	26	103	123	47	111
ScKx7SY_16	717765	718376	peak1212	43	109	157	160	79	159	174	81	57	98	83	35	96	85	52	157
ScKx7SY_16	720101	720664	peak1214	31	32	28	42	71	11	47	37	29	34	17	41	52	73	33	44
ScKx7SY_16	728219	728630	peak1215	26	43	45	25	60	35	38	22	16	25	41	29	54	30	42	38
ScKx7SY_16	729222	730059	peak1216	108	80	103	74	120	86	62	52	47	98	120	44	99	101	99	102
ScKx7SY_16	732470	732798	peak1217	34	26	31	17	54	33	33	34	44	22	63	30	33	35	37	33
ScKx7SY_16	733009	733248	peak1218	15	12	19	16	26	4	8	24	12	22	19	7	36	35	24	14
ScKx7SY_16	736349	736734	peak1219	53	28	45	38	49	29	39	28	49	56	79	38	50	54	72	64
ScKx7SY_16	737902	739534	peak1220	114	152	196	215	192	253	228	133	162	126	141	110	218	238	159	199
ScKx7SY_16	741970	742460	peak1221	31	51	48	26	81	34	30	56	44	79	61	42	46	69	98	55
ScKx7SY_16	746776	747185	peak1222	39	24	34	46	49	33	31	35	38	28	60	30	42	36	78	47
ScKx7SY_16	752921	754629	peak1223	123	163	308	322	182	287	290	155	179	144	236	106	303	278	246	245
ScKx7SY_16	761458	761666	peak1224	11	7	14	7	5	17	9	17	21	48	12	20	9	23	42	23
ScKx7SY_16	761796	762100	peak1225	34	15	28	29	31	15	15	15	28	60	37	28	31	27	54	35
ScKx7SY_16	772277	772992	peak1226	55	27	41	24	92	24	46	46	59	72	69	46	61	63	79	74
ScKx7SY_16	773256	773706	peak1227	27	19	16	46	9	36	43	8	8	10	30	7	5	16	12	30
ScKx7SY_16	779138	779554	peak1228	37	35	30	12	37	32	26	19	16	25	24	31	72	23	40	43
ScKx7SY_16	782825	783693	peak1230	59	74	113	61	85	124	73	70	55	95	82	58	113	58	140	91
ScKx7SY_16	784489	785453	peak1231	69	88	115	134	90	163	147	78	64	44	91	41	70	86	56	89
ScKx7SY_16	786116	786470	peak1232	25	34	30	16	54	15	32	25	16	51	50	47	42	42	84	27
ScKx7SY_16	786663	786957	peak1233	14	38	25	25	42	10	19	30	14	12	19	12	25	33	30	16
ScKx7SY_16	787209	788253	peak1234	69	79	97	32	117	85	106	63	81	145	118	67	119	116	197	101
ScKx7SY_16	791562	792362	peak1235	61	69	95	91	97	56	93	73	68	88	92	52	91	102	119	93
ScKx7SY_16	795321	796268	peak1236	127	162	187	287	183	195	227	127	130	106	257	72	225	200	142	343
ScKx7SY_16	799455	799723	peak1237	16	22	29	26	23	12	20	19	8	33	14	14	29	29	19	31
ScKx7SY_16	807878	808410	peak1241	27	40	55	94	40	80	71	49	41	54	89	59	62	76	73	48
ScKx7SY_16	813008	813549	peak1243	14	30	53	27	61	18	34	49	39	48	33	34	50	37	66	50
ScKx7SY_16	819505	819829	peak1246	20	29	40	20	34	29	33	32	13	43	17	13	34	23	44	29
ScKx7SY_16	821737	822098	peak1247	25	24	30	30	38	16	26	22	19	15	27	14	43	33	35	38
ScKx7SY_16	823310	823584	peak1248	42	40	93	90	80	67	78	40	38	50	99	26	49	67	54	92
ScKx7SY_16	825131	825525	peak1249	23	38	41	39	25	42	49	17	15	60	30	23	76	46	34	28
ScKx7SY_16	825633	825901	peak1250	34	20	48	31	26	22	45	31	47	35	30	17	13	55	33	33
ScKx7SY_16	831870	832010	peak1251	23	24	39	9	26	23	27	26	8	13	9	8	40	42	12	18
ScKx7SY_16	832360	832516	peak1252	13	22	20	33	61	37	19	18	5	12	35	4	32	56	21	66
ScKx7SY_16	834945	835722	peak1253	51	54	98	49	132	43	57	44	54	72	67	52	85	68	83	47
ScKx7SY_16	840302	840948	peak1254	72	71	102	53	133	50	62	65	108	115	103	64	90	79	134	81
ScKx7SY_16	847251	847916	peak1256	65	58	101	55	122	47	55	69	102	82	99	85	75	104	149	96
ScKx7SY_16	848535	849157	peak1257	89	94	206	210	211	235	236	104	111	100	175	72	132	165	150	164
ScKx7SY_16	855984	857004	peak1259	175	227	348	459	299	555	558	206	223	195	300	149	282	309	245	357
ScKx7SY_16	857351	857585	peak1260	28	38	54	17	40	13	18	21	47	23	17	29	32	19	38	37
ScKx7SY_16	861814	862426	peak1261	37	61	92	99	60	111	81	63	41	42	46	25	55	75	45	83
ScKx7SY_16	862531	862985	peak1262	12	52	36	37	53	32	29	56	28	18	16	31	37	51	54	34
ScKx7SY_16	864127	864750	peak1264	92	50	116	118	60	88	128	81	101	79	113	61	77	91	85	131
ScKx7SY_16	881166	881588	peak1267	40	7	35	23	56	29	19	42	48	34	39	20	41	48	79	39
ScKx7SY_16	882596	882984	peak1268	38	35	27	18	58	19	23	36	28	28	29	20	49	28	52	33
ScKx7SY_16	890401	891001	peak1269	64	65	130	137	74	125	129	46	37	68	91	54	103	92	91	128
ScKx7SY_16	895888	896865	peak1270	114	102	208	263	130	290	222	144	138	110	181	68	103	211	154	285
ScKx7SY_16	901042	902286	peak1272	300	270	615	641	417	612	651	349	252	321	437	238	372	499	355	505
ScKx7SY_16	908075	909048	peak1273	62	57	91	119	93	101	170	60	57	81	157	46	90	165	87	107
ScKx7SY_16	917880	919364	peak1274	589	891	1376	2573	1127	2539	2549	726	533	523	943	243	1104	1118	385	1534
ScKx7SY_16	922136	922464	peak1275	59	50	42	88	96	99	147	102	68	80	95	38	87	60	102	79
ScKx7SY_16	926527	926968	peak1276	31	47	51	34	62	34	32	66	32	56	38	38	45	64	44	58
ScKx7SY_16	933534	933744	peak1277	21	21	11	22	24	27	19	20	19	24	25	14	31	29	37	18
ScKx7SY_16	933853	934122	peak1278	11	8	30	26	28	19	14	13	32	18	20	10	28	24	20	25
ScKx7SY_16	939330	939509	peak1279	9	19	8	18	30	4	3	19	7	42	2	16	27	19	23	25
ScKx7SY_16	939963	940880	peak1280	50	70	59	67	152	61	81	72	70	72	84	44	87	118	132	57
ScKx7SY_16	944489	945470	peak1281	78	86	95	136	123	185	168	77	116	154	149	110	139	164	116	108
ScKx7SY_16	945574	945992	peak1282	27	30	24	34	54	28	37	23	38	44	51	21	37	27	63	34
ScKx7SY_16	952651	954153	peak1283	191	150	214	246	253	217	304	112	179	234	215	176	193	208	282	223
ScKx7SY_16	961648	962432	peak1284	73	85	87	72	119	72	75	74	76	90	104	105	79	111	186	114
ScKx7SY_16	966652	967374	peak1286	61	60	72	47	126	43	53	58	40	58	80	61	63	57	82	67
ScKx7SY_16	970615	971421	peak1288	74	68	119	103	55	94	87	73	79	70	119	28	83	113	79	94
ScKx7SY_16	974691	975635	peak1290	95	66	110	91	97	142	85	71	96	103	103	74	98	71	105	75
ScKx7SY_16	991490	991829	peak1295	25	14	44	11	67	15	32	32	16	45	36	39	36	29	45	18
ScKx7SY_16	996333	997896	peak1296	162	59	167	73	216	105	110	105	159	208	193	142	101	198	307	145
ScKx7SY_16	999566	999799	peak1297	22	0	9	9	2	6	13	30	16	12	20	0	35	33	25	12
ScKx7SY_16	1006284	1007062	peak1299	76	100	94	53	140	42	73	89	54	71	87	63	113	103	111	68
ScKx7SY_16	1007468	1007631	peak1300	10	18	49	21	24	13	19	20	18	30	30	44	24	22	63	25
ScKx7SY_16	1007792	1008636	peak1301	195	233	420	748	283	560	586	228	170	129	378	71	418	402	130	483
ScKx7SY_16	1014791	1015649	peak1302	98	67	159	197	132	161	132	72	102	74	139	63	128	105	120	177
ScKx7SY_16	1031900	1032984	peak1305	94	79	119	62	160	56	64	85	81	143	129	87	87	115	165	107
ScKx7SY_16	1043375	1044118	peak1306	56	63	55	69	79	62	69	59	36	52	64	42	50	100	59	68
ScKx7SY_16	1046229	1046656	peak1307	35	56	58	45	41	32	56	50	20	56	77	21	56	48	60	18
ScKx7SY_16	1051291	1051497	peak1309	12	12	27	16	26	14	9	22	30	29	20	6	50	13	20	21
ScKx7SY_16	1053567	1054329	peak1311	76	64	64	39	104	40	67	50	67	77	79	47	95	63	93	74
ScKx7SY_16	1054885	1055965	peak1312	65	34	144	172	63	173	32	56	44	59	53	38	84	67	45	67
ScKx7SY_16	1056409	1056724	peak1313	22	42	52	57	72	76	78	33	36	21	29	21	45	37	34	37
ScKx7SY_16	1057651	1058177	peak1314	33	25	28	53	46	30	45	17	16	18	14	26	24	36	14	29
ScKx7SY_16	1065209	1065670	peak1316	31	25	40	13	67	22	36	41	30	49	46	51	33	50	45	45
ScKx7SY_16	1068399	1068640	peak1317	20	20	24	25	16	9	20	10	15	47	29	14	24	28	15	43
ScKx7SY_16	1071460	1072590	peak1318	157	132	262	174	195	201	227	153	184	178	311	105	212	162	243	248
ScKx7SY_16	1076979	1077241	peak1319	21	11	28	32	30	23	20	18	31	60	32	3	22	26	37	43
ScKx7SY_16	1077374	1078541	peak1320	89	74	115	104	88	68	108	66	64	57	116	59	96	116	138	119
ScKx7SY_16	1083430	1083760	peak1321	24	33	21	36	67	8	23	30	32	39	27	24	35	36	44	17
ScKx7SY_16	1084307	1084609	peak1322	12	44	31	13	35	7	18	15	22	27	21	8	26	55	57	34
ScKx7SY_16	1085144	1085392	peak1323	35	19	15	11	62	24	9	14	60	15	31	17	30	42	72	25
ScKx7SY_16	1086394	1086573	peak1324	20	7	17	17	32	13	6	10	17	37	17	15	17	19	34	29
ScKx7SY_16	1093869	1094395	peak1325	44	47	71	16	93	20	41	33	52	60	29	67	66	37	79	54
ScKx7SY_16	1095915	1097910	peak1326	151	163	211	265	143	224	212	186	173	115	276	116	233	253	233	250
ScKx7SY_16	1099269	1099952	peak1328	33	51	157	172	86	192	167	55	46	51	119	24	65	130	74	178
ScKx7SY_16	1100656	1101116	peak1329	37	43	25	20	78	18	31	30	26	28	20	32	63	17	53	39
ScKx7SY_16	1106389	1106800	peak1330	34	36	44	37	67	40	23	54	50	23	78	38	46	39	50	24
ScKx7SY_16	1115571	1115853	peak1332	18	13	15	8	26	6	12	14	28	32	27	13	12	46	55	28
ScKx7SY_16	1130089	1131128	peak1334	95	78	181	134	175	157	136	92	118	129	186	91	133	195	225	101
ScKx7SY_16	1135852	1136386	peak1336	57	49	44	64	68	45	31	56	26	58	37	52	57	75	69	43
ScKx7SY_16	1137352	1137619	peak1338	22	20	24	19	32	9	11	18	13	14	24	22	22	20	30	23
ScKx7SY_16	1137973	1138359	peak1339	18	25	34	39	24	38	73	28	30	17	41	6	29	23	25	40
ScKx7SY_16	1138518	1138937	peak1340	21	40	46	60	37	42	53	35	29	43	50	21	38	44	42	59
ScKx7SY_16	1139341	1139565	peak1341	5	14	13	7	7	9	9	16	9	19	14	15	26	31	24	13
ScKx7SY_16	1146975	1147277	peak1342	26	3	21	8	14	5	5	11	27	25	29	14	18	29	25	8
ScKx7SY_16	1147506	1148396	peak1343	108	65	101	60	77	69	68	61	76	75	77	80	62	140	97	129
ScKx7SY_16	1152415	1152821	peak1344	20	20	36	21	41	23	9	22	33	40	25	34	34	42	71	34
ScKx7SY_16	1157627	1157875	peak1345	17	23	22	20	31	27	14	17	37	37	21	10	23	37	54	28
ScKx7SY_16	1161133	1161781	peak1346	39	40	57	26	88	37	34	38	47	63	81	50	58	51	69	47
ScKx7SY_16	1163828	1164419	peak1347	56	48	66	55	45	61	57	45	42	52	59	36	73	67	75	67
ScKx7SY_16	1171412	1172570	peak1348	123	129	140	265	176	151	382	85	194	87	332	83	360	153	169	154
ScKx7SY_16	1178325	1179283	peak1349	141	157	198	346	199	266	348	108	145	97	276	72	242	177	167	248
ScKx7SY_16	1184381	1185446	peak1350	97	59	113	177	82	168	165	72	115	91	148	62	145	98	135	123
ScKx7SY_16	1189255	1189935	peak1351	38	66	81	69	66	82	83	69	75	70	121	45	53	66	85	90
ScKx7SY_16	1196107	1197122	peak1353	114	72	109	139	126	107	143	75	83	144	157	70	74	146	131	155
ScKx7SY_16	1207639	1208079	peak1354	51	48	73	46	84	38	32	32	33	59	64	27	73	76	86	42
ScKx7SY_16	1208337	1209022	peak1355	31	30	77	99	72	53	75	51	44	26	39	25	35	87	51	77
ScKx7SY_16	1211299	1211721	peak1356	111	82	128	151	118	127	167	93	66	98	169	67	82	163	136	152
ScKx7SY_16	1213046	1213298	peak1357	43	51	40	24	55	64	39	33	32	18	27	11	48	58	25	36
ScKx7SY_16	1213759	1214689	peak1358	175	139	165	181	139	230	182	142	76	74	133	34	167	292	83	235
ScKx7SY_16	1225916	1226939	peak1359	57	97	127	140	129	125	101	50	60	81	100	84	113	115	105	146
ScKx7SY_16	1229574	1230468	peak1360	100	93	103	116	72	94	96	69	121	116	156	89	124	92	148	126
ScKx7SY_16	1235080	1236142	peak1361	130	182	297	333	331	369	258	165	160	206	323	80	210	240	280	262
ScKx7SY_16	1240791	1242030	peak1362	118	114	183	142	180	162	109	133	147	142	210	131	162	199	255	211
ScKx7SY_16	1246764	1248142	peak1363	76	92	118	155	118	113	94	75	110	117	129	80	112	140	152	157
ScKx7SY_16	1248315	1248773	peak1364	16	29	62	35	71	34	64	37	43	30	51	40	66	35	47	43
ScKx7SY_16	1254430	1254899	peak1365	52	34	78	37	87	65	42	36	62	60	83	82	19	81	90	58
ScKx7SY_16	1260104	1260904	peak1366	117	81	118	97	140	73	83	70	77	170	178	117	67	125	127	152
ScKx7SY_16	1265665	1267485	peak1368	216	185	326	261	348	366	301	197	225	272	402	164	312	295	370	309
ScKx7SY_16	1273547	1273836	peak1369	0	3	57	0	49	2	76	2	77	36	67	32	1	2	44	1
ScKx7SY_16	1283997	1284542	peak1370	85	65	70	76	118	63	37	56	99	127	97	87	71	63	176	105
ScKx7SY_16	1297493	1297722	peak1371	22	17	36	22	38	20	13	12	36	51	53	32	15	27	50	29
ScKx7SY_16	1301737	1302008	peak1372	24	10	29	33	29	20	24	19	17	34	23	4	34	20	66	19
ScKx7SY_16	1302245	1302459	peak1373	26	9	26	10	21	4	7	12	5	15	48	10	22	56	38	23
ScKx7SY_16	1305991	1306815	peak1374	168	172	253	246	235	211	298	112	178	162	305	110	274	250	232	226
ScKx7SY_16	1317122	1317507	peak1375	30	10	28	19	39	26	24	25	64	35	62	28	50	52	62	21
ScKx7SY_16	1322682	1323081	peak1377	30	14	30	21	43	34	29	30	51	81	57	55	34	60	87	49
ScKx7SY_16	1333927	1334466	peak1379	45	27	47	71	88	34	51	42	52	65	69	74	62	72	114	84
ScKx7SY_16	1338689	1338958	peak1380	8	18	11	18	31	16	23	14	15	12	45	11	24	36	23	14
ScKx7SY_16	1347830	1348119	peak1382	27	31	32	14	45	16	18	37	32	32	20	38	27	38	43	28
ScKx7SY_16	1349295	1349725	peak1383	17	7	29	23	25	21	23	20	22	6	27	19	23	62	29	39
ScKx7SY_16	1352020	1352710	peak1386	28	51	62	40	63	36	47	70	83	70	64	45	90	76	105	58
ScKx7SY_16	1353202	1353727	peak1387	35	46	47	33	86	17	31	51	30	42	41	31	55	56	60	35
ScKx7SY_16	1353924	1354243	peak1388	25	16	24	10	29	11	16	28	17	24	18	28	33	34	51	18
ScKx7SY_16	1358492	1358843	peak1389	31	39	33	26	78	22	21	31	54	64	32	44	53	45	62	30
ScKx7SY_16	1364077	1364713	peak1390	54	46	52	34	77	34	20	27	61	36	51	78	56	74	92	56
ScKx7SY_16	1364883	1365304	peak1391	31	32	39	11	49	8	13	42	31	52	39	59	30	65	73	26
ScKx7SY_16	1365693	1366145	peak1392	30	23	25	19	53	22	23	30	20	72	46	39	27	50	64	33
ScKx7SY_16	1366951	1367656	peak1393	29	44	90	92	55	93	112	48	31	35	79	12	79	60	48	69
ScKx7SY_16	1369981	1370172	peak1394	24	9	11	6	26	15	17	14	11	30	27	16	20	9	64	17
ScKx7SY_16	1374276	1375164	peak1396	74	62	73	54	161	29	71	74	89	130	61	88	81	84	103	71
ScKx7SY_16	1379233	1379905	peak1397	59	55	27	27	85	27	34	36	72	52	55	37	51	55	70	54
ScKx7SY_16	1381116	1381352	peak1398	17	14	41	25	19	11	14	21	36	22	11	15	24	42	38	27
ScKx7SY_16	1384456	1385976	peak1399	119	114	120	91	226	102	110	127	136	212	210	138	130	152	265	139
ScKx7SY_16	1389707	1390679	peak1400	74	59	92	59	149	72	67	55	101	97	133	75	81	125	145	96
ScKx7SY_16	1394754	1396270	peak1401	293	605	745	1369	436	1518	1443	513	463	277	643	200	876	754	323	852
ScKx7SY_16	1399454	1399719	peak1402	37	35	54	24	56	23	25	32	39	40	45	36	51	26	92	33
ScKx7SY_16	1399777	1399981	peak1403	20	14	28	16	23	13	5	18	21	26	37	19	24	25	28	27
ScKx7SY_16	1404561	1405214	peak1405	46	67	97	39	92	41	55	46	47	76	40	70	62	44	63	44
ScKx7SY_16	1409211	1409363	peak1406	17	23	26	10	28	6	16	12	14	14	6	20	20	22	40	10
ScKx7SY_16	1423747	1424242	peak1409	30	25	51	30	35	54	32	12	24	20	60	26	55	71	51	87
ScKx7SY_16	1427258	1427684	peak1410	30	31	85	75	47	92	122	32	50	76	87	50	98	69	64	70
ScKx7SY_16	1432034	1432578	peak1411	40	64	50	57	62	111	84	45	71	88	105	42	67	75	126	91
ScKx7SY_16	1437891	1438416	peak1412	100	88	177	226	177	192	230	120	101	88	148	60	134	178	112	209
ScKx7SY_16	1446437	1446704	peak1413	33	23	34	34	43	26	17	22	74	65	47	44	28	45	85	30
ScKx7SY_16	1460141	1461341	peak1415	106	125	154	312	138	387	400	151	123	112	125	73	165	216	116	150
ScKx7SY_16	1464605	1465150	peak1416	38	34	59	23	32	81	41	33	49	84	50	57	39	48	78	55
ScKx7SY_16	1467359	1468580	peak1417	210	253	314	534	300	431	554	327	280	282	477	206	399	362	365	324
ScKx7SY_16	1471530	1471753	peak1418	26	12	11	7	37	14	19	29	34	82	41	49	10	26	99	23
ScKx7SY_16	1472042	1472395	peak1419	33	41	34	28	89	40	36	28	34	59	46	45	26	49	51	37
ScKx7SY_16	1472566	1472946	peak1420	81	67	131	171	74	251	192	85	48	69	104	49	69	81	87	115
ScKx7SY_16	1477605	1478050	peak1421	63	43	52	77	75	79	54	62	54	94	82	36	35	64	79	96
ScKx7SY_16	1482392	1482668	peak1422	24	22	23	14	26	25	19	25	55	77	56	50	20	48	71	25
ScKx7SY_16	1484832	1485900	peak1423	265	362	541	1072	427	1170	1001	346	372	255	499	140	524	668	307	803
ScKx7SY_16	1494228	1495253	peak1424	103	169	201	382	166	384	336	168	188	140	250	104	263	197	212	225
ScKx7SY_16	1500043	1500826	peak1425	97	134	125	233	130	287	264	135	178	140	132	88	160	190	116	167
ScKx7SY_16	1505911	1506557	peak1426	38	43	62	42	81	62	43	51	44	57	85	41	42	64	116	47
ScKx7SY_16	1512494	1513114	peak1427	116	119	114	185	121	148	183	70	120	114	180	84	132	127	162	93
ScKx7SY_16	1518571	1520023	peak1428	340	420	748	1095	554	1532	1188	491	451	442	753	264	747	747	408	826
ScKx7SY_16	1524878	1525501	peak1429	70	60	102	83	106	124	82	73	94	106	100	104	79	64	138	83
ScKx7SY_16	1534233	1534964	peak1430	85	74	104	135	95	164	138	85	120	106	98	76	74	140	135	165
ScKx7SY_16	1539678	1540347	peak1431	83	115	167	260	145	168	163	85	99	109	192	59	138	154	145	133
ScKx7SY_16	1549821	1550624	peak1432	194	296	395	773	375	737	876	256	262	198	373	76	565	434	168	548
ScKx7SY_16	1564858	1565491	peak1435	225	442	557	1075	500	1233	1176	404	359	230	510	85	757	573	216	798
ScKx7SY_16	1572104	1572662	peak1436	106	98	105	136	105	167	160	77	109	198	140	124	98	163	190	134
ScKx7SY_16	1580217	1580686	peak1437	28	40	41	38	61	56	34	37	15	46	44	18	39	46	38	39
ScKx7SY_16	1588304	1589027	peak1439	114	178	242	845	175	668	755	243	152	135	240	72	256	267	139	284
ScKx7SY_16	1596644	1597372	peak1440	102	197	165	599	128	695	784	198	185	92	337	72	428	363	137	270
ScKx7SY_16	1597609	1598315	peak1441	63	80	72	121	91	53	116	44	77	89	125	46	171	140	108	100
ScKx7SY_16	1604961	1605301	peak1443	21	19	39	17	14	18	19	28	37	60	22	60	24	46	64	26
ScKx7SY_16	1605765	1606154	peak1444	33	20	52	22	40	19	31	23	25	34	31	36	34	22	56	26
ScKx7SY_16	1607658	1608033	peak1445	58	10	46	13	52	27	25	0	24	31	45	27	55	49	53	28
ScKx7SY_16	1611630	1612007	peak1446	54	44	43	46	45	74	51	28	43	54	81	35	56	42	82	66
ScKx7SY_16	1615000	1615868	peak1447	117	165	185	450	165	334	341	166	167	154	226	111	153	225	172	190
ScKx7SY_16	1623011	1624859	peak1448	454	671	874	1592	557	1584	1600	520	652	481	960	367	922	1038	565	1165
ScKx7SY_16	1625121	1625332	peak1449	23	31	34	37	58	27	35	46	49	58	39	20	39	30	57	36
ScKx7SY_16	1630002	1630439	peak1450	66	25	71	35	54	60	45	43	73	34	18	43	34	84	43	59
ScKx7SY_16	1635365	1636302	peak1451	197	316	296	722	190	714	1050	270	341	293	455	110	753	397	272	366
ScKx7SY_16	1640657	1641144	peak1452	108	154	152	301	160	215	358	104	142	70	276	80	248	200	169	181
ScKx7SY_16	1644251	1644815	peak1453	172	130	188	385	134	216	571	142	250	104	391	70	391	243	223	170
ScKx7SY_16	1644918	1646201	peak1454	110	108	143	118	188	127	154	87	158	160	128	101	144	181	221	151
ScKx7SY_16	1651004	1652294	peak1455	118	114	129	160	203	209	171	105	149	186	147	105	169	182	237	160
ScKx7SY_16	1655014	1656083	peak1456	296	438	396	645	419	554	654	282	326	309	596	164	624	450	426	518
ScKx7SY_16	1656412	1657048	peak1457	175	254	219	463	211	672	729	200	207	145	319	108	347	294	223	370
ScKx7SY_16	1659761	1660497	peak1458	117	165	154	208	276	329	338	142	176	196	288	155	217	221	275	228
ScKx7SY_16	1663642	1664610	peak1459	177	203	264	410	285	391	334	116	216	183	318	146	238	311	259	282
ScKx7SY_16	1665484	1666087	peak1460	58	69	119	105	109	132	96	60	59	55	119	26	58	117	76	106
ScKx7SY_16	1671231	1671641	peak1461	44	64	62	50	60	28	38	42	54	55	53	55	35	85	63	52
ScKx7SY_16	1671922	1672418	peak1462	34	68	79	53	80	48	44	43	98	96	86	62	42	85	123	93
ScKx7SY_16	1675288	1675611	peak1464	8	18	17	22	34	17	10	25	42	69	22	19	33	22	42	19
ScKx7SY_16	1679610	1679990	peak1465	25	13	29	15	27	13	13	12	21	75	52	34	30	23	62	38
ScKx7SY_16	1679991	1681158	peak1466	86	141	181	195	165	202	239	128	156	151	208	72	173	165	166	196
ScKx7SY_16	1685017	1685262	peak1468	8	11	18	16	23	21	12	10	12	18	27	26	18	37	24	31
ScKx7SY_16	1685537	1685840	peak1469	32	7	41	10	45	29	10	11	31	21	35	11	24	36	40	20
ScKx7SY_16	1689001	1689314	peak1470	26	25	48	69	34	68	47	14	18	26	36	22	43	63	46	61
ScKx7SY_16	1689452	1690002	peak1471	49	59	102	93	92	38	51	52	53	60	62	30	72	64	45	77
ScKx7SY_16	1701814	1702530	peak1475	26	48	84	113	74	79	114	63	34	42	65	17	49	95	62	80
ScKx7SY_16	1715790	1716321	peak1476	26	39	61	62	17	35	68	25	22	8	47	16	41	59	29	53
ScKx7SY_16	1723345	1723697	peak1477	13	34	19	22	39	21	23	18	15	22	13	15	35	19	25	33
ScKx7SY_16	1729091	1730637	peak1479	183	168	252	192	232	220	192	147	259	298	398	249	209	289	303	311
ScKx7SY_16	1731910	1732050	peak1481	21	23	26	9	31	17	6	8	23	22	20	8	15	23	36	19
ScKx7SY_16	1736249	1736659	peak1482	29	23	46	14	61	31	29	19	56	51	44	42	23	36	65	41
ScKx7SY_16	1737022	1737401	peak1483	30	39	42	17	58	22	26	34	51	52	32	61	24	56	107	33
ScKx7SY_16	1741129	1741479	peak1484	19	16	10	9	23	16	11	22	25	44	13	60	15	19	41	29
ScKx7SY_16	1745186	1746001	peak1485	67	55	149	10	69	20	158	73	58	103	116	92	5	67	163	2
ScKx7SY_16	1769452	1769716	peak1488	11	18	27	25	19	31	26	15	16	32	13	17	34	16	46	46
ScKx7SY_16	1770295	1770442	peak1490	46	33	105	43	77	40	37	21	55	26	78	20	22	41	59	74
ScKx7SY_16	1776309	1778283	peak1491	138	289	287	295	398	295	405	204	193	354	326	263	243	216	362	195
ScKx7SY_16	1781231	1782503	peak1492	100	126	198	230	196	202	248	113	174	150	274	113	172	193	189	184
ScKx7SY_16	1785455	1785843	peak1493	25	18	35	34	37	17	27	17	36	24	38	18	40	23	44	45
ScKx7SY_16	1786126	1786809	peak1494	70	68	107	111	69	115	147	73	92	51	82	46	148	95	99	123
ScKx7SY_16	1790373	1790634	peak1495	26	18	4	6	11	14	12	24	21	14	23	13	8	22	26	26
ScKx7SY_16	1805224	1805505	peak1496	23	12	27	16	42	13	13	12	19	54	32	36	22	35	49	36
ScKx7SY_16	1809246	1809655	peak1497	38	24	42	11	40	37	17	48	44	44	65	25	19	35	62	30
ScKx7SY_16	1820892	1821069	peak1498	12	10	21	4	20	4	8	8	14	25	24	20	4	18	25	28
ScKx7SY_16	1832637	1832826	peak1499	32	18	8	7	12	5	16	16	14	31	19	30	27	27	28	20
ScKx7SY_16	1874945	1875201	peak1500	50	15	76	53	60	65	30	19	117	67	44	51	42	60	70	53
ScKx7SY_16	1889744	1890127	peak1501	61	34	46	22	29	41	15	22	24	42	29	47	37	60	58	37
ScKx7SY_16	1892774	1892951	peak1502	12	16	19	8	41	14	17	17	20	14	50	31	10	12	44	34
ScKx7SY_16	1894470	1894881	peak1503	43	19	20	31	64	21	32	20	28	43	29	52	36	33	34	32
ScKx7SY_16	1900207	1900487	peak1505	13	41	26	74	38	95	77	27	34	28	60	12	55	64	42	45
ScKx7SY_16	1904003	1904518	peak1506	72	39	105	125	112	109	124	40	60	105	127	57	81	104	111	105
ScKx7SY_16	1908598	1909089	peak1507	36	20	34	21	38	23	6	52	38	57	43	60	28	55	124	29
ScKx7SY_16	1921612	1922864	peak1509	107	92	158	154	152	141	176	112	95	104	175	86	151	162	139	166
ScKx7SY_16	1945120	1945486	peak1510	27	35	45	45	61	37	40	36	37	15	45	15	57	44	62	40
ScKx7SY_16	1946717	1948374	peak1511	197	231	244	366	164	295	302	163	169	158	300	130	245	234	195	266
ScKx7SY_16	1949609	1949914	peak1512	16	30	32	27	39	23	17	24	18	21	36	23	30	13	30	43
ScKx7SY_16	1954230	1954517	peak1513	19	24	21	22	40	18	21	34	16	21	7	9	18	24	38	33
ScKx7SY_16	1955385	1955946	peak1514	30	38	52	48	35	54	33	49	38	35	44	23	26	65	40	44
ScKx7SY_16	1957352	1958003	peak1515	65	56	43	34	74	56	33	53	43	55	63	43	67	57	66	67
ScKx7SY_16	1967196	1967517	peak1516	28	15	37	27	62	18	21	31	28	34	20	13	27	37	44	42
ScKx7SY_16	1971330	1972243	peak1518	87	97	188	242	129	192	215	90	88	87	112	66	172	137	82	193
ScKx7SY_16	1975286	1975494	peak1520	18	19	10	34	10	42	45	9	24	2	23	4	20	41	18	27
ScKx7SY_16	1978460	1979145	peak1521	61	35	65	46	35	49	70	46	10	77	72	38	74	103	69	59
ScKx7SY_16	1982456	1982819	peak1522	33	30	38	18	34	30	27	34	52	52	71	59	19	36	54	45
ScKx7SY_16	1986558	1986836	peak1523	25	13	41	15	50	35	23	20	37	30	55	28	22	29	36	32
ScKx7SY_16	1997810	1998384	peak1525	64	65	103	79	49	136	123	57	56	54	98	53	113	95	120	106
ScKx7SY_16	2002221	2003003	peak1526	71	56	132	138	70	138	111	53	79	87	82	51	101	110	97	196
ScKx7SY_16	2003622	2004208	peak1527	45	58	27	45	66	33	35	49	34	54	53	60	69	47	88	60
ScKx7SY_16	2010674	2012745	peak1528	396	569	623	1144	550	1070	1214	411	492	371	696	250	867	661	404	721
ScKx7SY_16	2017923	2018333	peak1529	27	40	38	28	46	30	38	17	38	64	30	21	39	53	56	39
ScKx7SY_16	2023371	2023644	peak1530	18	16	32	18	39	18	18	15	26	36	24	37	14	46	44	34
ScKx7SY_16	2031397	2031586	peak1531	6	8	29	11	33	18	9	19	22	17	40	19	24	18	40	15
ScKx7SY_16	2031730	2031971	peak1532	10	10	12	13	35	13	8	22	26	31	11	34	24	6	39	19
ScKx7SY_16	2032517	2032707	peak1533	14	20	16	42	46	22	19	8	9	34	32	8	27	12	25	29
ScKx7SY_16	2037617	2037944	peak1534	16	29	20	27	23	20	38	24	4	14	13	32	38	25	23	31
ScKx7SY_16	2039940	2040485	peak1535	40	51	63	80	93	62	118	40	51	49	77	38	86	44	68	91
ScKx7SY_16	2042435	2042697	peak1536	27	14	52	48	20	36	42	20	9	10	21	10	22	45	8	24
ScKx7SY_16	2044188	2045040	peak1537	55	68	72	83	77	97	85	41	28	47	77	25	91	109	69	58
ScKx7SY_16	2048783	2049728	peak1538	91	86	98	90	132	76	59	98	92	155	126	80	105	95	201	125
ScKx7SY_16	2053688	2054526	peak1539	69	58	79	67	64	86	107	68	63	75	71	61	93	98	89	65
ScKx7SY_16	2056288	2056474	peak1540	13	25	30	28	29	13	18	22	35	16	32	42	15	29	39	28
ScKx7SY_16	2057249	2057543	peak1541	53	62	67	44	148	43	55	28	64	52	72	38	57	36	62	88
ScKx7SY_16	2064638	2065679	peak1544	84	93	118	154	119	108	117	55	109	54	116	62	150	113	125	135
ScKx7SY_16	2066884	2067282	peak1545	8	6	33	40	28	37	25	9	19	1	26	20	26	11	36	20
ScKx7SY_16	2072672	2072828	peak1547	11	16	28	12	37	5	7	7	32	12	16	25	22	11	37	19
ScKx7SY_16	2078176	2078985	peak1548	58	77	57	40	112	51	42	48	81	84	83	74	63	70	119	73
ScKx7SY_16	2082063	2082567	peak1549	26	46	43	32	102	37	31	58	47	60	73	41	55	67	95	54
ScKx7SY_16	2083210	2084335	peak1550	70	83	148	113	109	96	117	69	116	108	105	58	99	154	95	103
ScKx7SY_16	2085337	2085674	peak1551	46	34	29	20	27	27	38	32	36	32	40	27	32	36	41	37
ScKx7SY_16	2086626	2087004	peak1552	38	25	38	22	40	11	21	29	43	50	46	26	18	55	29	46
ScKx7SY_16	2088924	2089662	peak1553	93	80	140	161	161	200	188	104	57	57	131	58	137	178	94	202
ScKx7SY_16	2091009	2091595	peak1554	45	45	44	42	85	20	39	42	59	61	79	51	66	93	109	60
ScKx7SY_16	2091649	2092449	peak1555	40	73	84	25	94	44	41	77	59	45	65	31	70	88	93	69
ScKx7SY_16	2096514	2096946	peak1556	36	26	50	19	46	23	29	31	38	62	69	49	44	53	57	37
ScKx7SY_16	2100028	2100566	peak1557	33	48	41	40	97	29	40	12	59	34	33	42	31	53	101	65
ScKx7SY_16	2107791	2108247	peak1558	46	54	27	25	78	23	31	20	63	41	43	34	53	30	72	58
ScKx7SY_16	2109171	2109780	peak1559	26	50	98	76	49	76	49	54	73	68	48	64	61	104	90	107
ScKx7SY_16	2111439	2111884	peak1560	46	51	44	21	52	30	16	33	38	58	74	43	59	65	91	42
ScKx7SY_16	2112039	2112276	peak1561	16	6	18	8	22	7	8	15	25	58	48	18	21	34	35	29
ScKx7SY_16	2115990	2117516	peak1562	138	103	121	74	203	100	64	135	128	171	123	93	157	196	184	147
ScKx7SY_16	2117659	2117881	peak1563	15	17	11	13	30	8	14	14	12	22	12	21	26	26	18	13
ScKx7SY_16	2127137	2127448	peak1566	28	27	43	8	34	9	7	19	23	56	24	33	14	14	71	20
ScKx7SY_16	2132953	2133691	peak1567	61	67	105	127	88	110	109	83	70	110	118	39	83	113	102	99
ScKx7SY_16	2134603	2134954	peak1569	19	28	29	29	57	31	39	31	18	53	36	26	28	33	43	49
ScKx7SY_16	2135194	2135614	peak1570	32	51	36	31	76	38	28	48	32	54	38	57	44	52	71	34
ScKx7SY_16	2136320	2136513	peak1571	21	12	21	15	18	19	17	16	17	23	25	22	22	9	48	11
ScKx7SY_16	2137067	2137888	peak1572	117	124	221	309	186	275	334	122	97	128	202	83	220	184	117	268
ScKx7SY_16	2142637	2142976	peak1573	33	34	28	22	55	21	15	16	52	68	57	32	31	60	67	29
ScKx7SY_16	2143515	2144251	peak1574	37	65	56	47	107	99	52	54	40	64	52	41	119	143	81	86
ScKx7SY_16	2144473	2145462	peak1575	118	126	114	118	149	112	72	99	97	146	126	118	110	151	151	123
ScKx7SY_16	2151499	2152807	peak1577	145	182	219	264	230	239	259	150	193	162	240	176	196	221	218	237
ScKx7SY_16	2155141	2155406	peak1579	27	22	23	37	40	22	25	40	29	24	27	26	29	61	45	32
ScKx7SY_16	2158009	2159349	peak1580	93	128	186	262	218	243	185	150	193	124	207	112	161	274	169	187
ScKx7SY_16	2160370	2160702	peak1582	31	19	25	18	46	20	14	14	18	48	25	30	31	32	45	27
ScKx7SY_16	2165386	2165781	peak1583	27	33	16	19	49	17	6	28	33	44	36	31	21	63	49	33
ScKx7SY_16	2166862	2167222	peak1584	21	18	28	24	68	15	12	17	41	57	27	45	29	32	48	19
ScKx7SY_16	2170795	2171160	peak1585	20	16	32	22	31	12	17	42	6	27	10	20	23	38	34	24
ScKx7SY_16	2172826	2173682	peak1586	97	102	130	110	159	136	143	93	114	123	200	72	113	175	121	146
ScKx7SY_16	2175028	2175645	peak1588	26	50	92	110	52	87	79	27	62	16	36	22	47	78	35	74
ScKx7SY_16	2176551	2177429	peak1589	80	62	136	147	101	182	146	77	95	113	194	68	104	101	121	105
ScKx7SY_16	2177686	2178078	peak1590	19	31	37	25	37	17	19	26	30	17	20	18	52	34	39	26
ScKx7SY_16	2184337	2184581	peak1591	35	19	21	10	53	22	6	35	21	49	24	26	27	50	46	33
ScKx7SY_16	2189541	2190268	peak1592	70	38	62	38	82	26	45	41	70	76	78	73	60	66	109	54
ScKx7SY_16	2206252	2206621	peak1594	19	11	159	72	41	151	83	29	14	49	58	24	22	21	23	28
ScKx7SY_16	2212503	2213386	peak1595	107	104	250	291	164	274	260	136	134	87	200	43	117	153	163	223
ScKx7SY_16	2217974	2218379	peak1600	16	34	50	48	48	49	34	33	18	28	39	26	32	69	43	42
ScKx7SY_16	2223287	2223650	peak1601	35	28	30	20	55	16	19	25	29	17	50	19	22	14	46	27
ScKx7SY_16	2224425	2224731	peak1602	26	13	7	12	13	10	13	34	24	12	34	18	33	10	37	14
ScKx7SY_16	2228512	2228898	peak1603	28	42	34	37	56	17	26	31	58	40	40	16	48	33	69	32
ScKx7SY_16	2229045	2229491	peak1604	44	25	50	13	39	26	33	42	49	55	57	44	41	71	103	55
ScKx7SY_16	2237287	2237605	peak1605	30	20	41	20	18	15	20	11	35	34	45	36	25	67	73	15
ScKx7SY_16	2240004	2240228	peak1606	18	17	26	15	22	10	11	15	12	26	14	19	6	10	26	24
ScKx7SY_16	2252014	2252253	peak1610	11	37	13	24	31	16	31	35	14	28	39	18	21	14	34	30
ScKx7SY_16	2257345	2257744	peak1611	26	46	46	26	47	36	24	24	40	17	49	12	54	28	74	32
ScKx7SY_16	2260259	2260438	peak1612	12	21	19	9	6	4	5	17	29	26	10	19	20	18	25	10
ScKx7SY_16	2264785	2265173	peak1614	32	25	25	28	40	22	21	29	47	33	36	19	43	25	78	37
ScKx7SY_16	2271390	2272107	peak1615	56	74	107	57	113	75	84	69	97	117	119	91	88	69	215	88
ScKx7SY_16	2281578	2281809	peak1618	16	17	26	15	27	21	14	31	7	13	38	12	25	30	32	28
ScKx7SY_16	2282105	2283310	peak1619	68	77	148	151	82	132	116	59	49	98	75	54	108	108	84	125
ScKx7SY_16	2283731	2284516	peak1620	66	69	94	31	140	46	41	57	48	71	52	63	56	66	79	77
ScKx7SY_16	2287959	2288322	peak1621	30	10	37	15	33	6	9	23	36	18	43	5	35	44	70	24
ScKx7SY_16	2297138	2297440	peak1623	18	26	22	15	42	14	16	27	16	24	37	17	35	23	47	15
ScKx7SY_16	2298032	2298467	peak1624	108	57	131	59	121	56	44	98	36	46	48	40	94	118	51	138
ScKx7SY_16	2305414	2305839	peak1626	40	33	52	16	21	25	32	35	46	60	47	50	40	43	98	61
ScKx7SY_16	2315038	2315227	peak1628	24	17	12	19	21	16	14	10	20	39	19	16	13	12	34	31
ScKx7SY_16	2315572	2316078	peak1629	36	56	52	78	64	38	60	45	33	32	48	29	46	42	71	46
ScKx7SY_16	2322463	2322794	peak1630	54	55	68	164	56	114	283	40	30	97	112	16	138	98	41	83
ScKx7SY_16	2323682	2324335	peak1631	34	62	81	65	83	37	49	24	113	121	117	70	51	62	144	72
ScKx7SY_16	2327879	2328177	peak1632	21	5	15	7	17	21	8	15	14	45	39	25	23	26	44	25
ScKx7SY_16	2336040	2336289	peak1633	18	16	15	17	36	10	22	12	35	29	36	29	16	45	28	26
ScKx7SY_16	2336306	2336604	peak1634	15	21	37	39	41	20	41	20	23	21	38	23	14	28	35	17
ScKx7SY_16	2337094	2337434	peak1635	48	28	45	45	31	22	39	41	29	35	47	18	22	31	52	58
ScKx7SY_16	2340347	2340553	peak1636	11	19	12	1	13	20	22	34	16	49	27	43	17	6	38	8
ScKx7SY_16	2341750	2342568	peak1637	39	65	94	31	65	67	79	64	85	79	110	98	77	60	141	27
ScKx7SY_16	2344871	2345228	peak1639	53	43	70	43	64	53	58	48	31	70	66	37	41	63	62	80
ScKx7SY_16	2350924	2351813	peak1640	178	186	312	510	247	491	450	192	243	123	330	42	295	320	193	369
ScKx7SY_16	2356801	2357296	peak1642	67	33	112	96	77	94	121	45	52	51	78	18	68	86	77	68
ScKx7SY_16	2357413	2358119	peak1643	12	53	51	49	55	55	52	37	39	48	37	40	62	39	38	70
ScKx7SY_16	2360864	2361595	peak1644	64	101	65	96	134	127	56	90	66	65	128	40	96	49	82	63
ScKx7SY_16	2362933	2363183	peak1645	24	15	27	21	21	14	11	20	19	37	20	29	27	11	37	25
ScKx7SY_16	2363671	2363873	peak1646	29	18	30	15	31	20	24	24	26	50	42	43	27	33	56	34
ScKx7SY_16	2364208	2364833	peak1647	57	81	138	165	66	123	74	38	40	49	122	52	90	128	63	151
ScKx7SY_16	2366379	2367232	peak1649	76	88	88	95	79	88	94	71	73	46	85	45	124	114	92	102
ScKx7SY_16	2371347	2372299	peak1651	54	75	111	65	118	71	101	60	47	80	52	56	115	93	101	97
ScKx7SY_16	2374111	2374737	peak1652	48	70	91	59	83	70	87	71	103	113	156	90	98	42	151	97
ScKx7SY_16	2378812	2379466	peak1653	37	61	71	19	114	37	50	47	23	100	100	93	92	41	90	52
ScKx7SY_16	2380045	2380250	peak1654	17	21	12	6	23	18	19	9	53	21	33	35	17	18	74	15
ScKx7SY_16	2380794	2380944	peak1655	8	11	17	13	34	11	9	23	22	19	19	19	35	27	27	21
ScKx7SY_16	2382314	2383031	peak1656	118	121	227	257	148	280	216	98	106	133	197	68	143	131	190	269
ScKx7SY_16	2383325	2383978	peak1657	51	89	169	204	113	255	247	105	103	103	110	46	121	156	72	113
ScKx7SY_16	2389836	2391671	peak1658	604	636	1310	2136	1008	2014	1867	811	687	502	1140	330	948	1270	442	1435
ScKx7SY_16	2392028	2392130	peak1659	7	16	16	61	23	149	84	30	17	16	18	7	38	32	18	27
ScKx7SY_16	2399693	2401743	peak1660	808	1302	1953	4256	1766	4259	4336	1114	719	603	1455	324	2088	1790	634	2427
ScKx7SY_16	2401947	2402143	peak1661	51	46	64	112	67	90	107	36	49	47	112	38	75	66	68	59
ScKx7SY_16	2406967	2407300	peak1662	25	18	33	48	31	39	21	17	33	35	30	25	28	45	65	24
ScKx7SY_16	2409209	2409460	peak1663	19	21	4	8	35	11	20	17	16	18	16	14	29	25	33	10
ScKx7SY_16	2414474	2415370	peak1667	60	78	100	141	98	108	136	59	50	76	83	43	128	112	84	95
ScKx7SY_16	2415665	2416116	peak1668	34	54	33	36	72	21	56	38	43	47	26	27	40	30	27	49
ScKx7SY_16	2418065	2418745	peak1670	56	45	97	85	104	64	90	65	85	95	113	69	69	108	95	71
ScKx7SY_16	2419206	2419594	peak1671	30	45	28	28	92	24	29	36	21	18	26	25	37	49	52	49
ScKx7SY_16	2419828	2420832	peak1672	73	52	88	66	146	48	46	99	59	168	62	87	52	78	87	136
ScKx7SY_16	2423310	2424070	peak1673	74	57	93	47	70	39	57	67	69	109	77	68	86	61	143	76
ScKx7SY_16	2425993	2427302	peak1674	95	102	109	101	114	85	113	87	108	127	139	84	143	148	158	113
ScKx7SY_16	2428035	2428282	peak1675	17	21	12	15	60	16	25	17	26	9	29	12	33	52	26	23
ScKx7SY_16	2431577	2432027	peak1677	56	44	51	24	68	43	36	38	19	46	64	18	35	37	61	53
ScKx7SY_16	2432344	2433807	peak1678	253	178	306	255	350	215	309	166	246	164	435	152	489	262	329	336
ScKx7SY_16	2434476	2434722	peak1679	17	16	23	3	31	14	4	12	7	18	17	18	20	40	30	16
ScKx7SY_16	2438385	2438703	peak1680	25	18	12	22	15	15	8	33	23	32	29	25	22	43	33	18
ScKx7SY_16	2443659	2444034	peak1681	49	15	34	23	71	33	15	19	54	62	57	49	26	37	109	55
ScKx7SY_16	2449833	2451705	peak1684	198	311	402	708	477	1032	849	305	236	314	375	157	389	442	327	596
ScKx7SY_16	2456797	2457117	peak1685	22	4	14	2	14	2	6	25	9	6	1	24	5	36	18	34
ScKx7SY_16	2457491	2459612	peak1686	213	245	344	484	249	430	498	212	162	170	272	100	253	308	209	351
ScKx7SY_16	2469552	2469759	peak1689	13	30	37	26	44	32	32	17	22	31	37	10	19	32	35	37
ScKx7SY_16	2471977	2472905	peak1690	93	99	82	67	180	99	155	84	84	106	75	75	108	134	103	99
ScKx7SY_16	2478826	2480007	peak1691	110	109	138	173	146	166	200	104	95	172	197	117	161	107	165	201
ScKx7SY_16	2483355	2484957	peak1692	139	132	227	212	217	207	236	190	206	203	245	185	161	219	297	223
ScKx7SY_16	2488089	2488372	peak1693	17	24	19	23	43	45	37	18	10	21	24	26	20	26	8	28
ScKx7SY_16	2489317	2489622	peak1694	43	30	52	58	59	61	88	53	38	63	65	40	27	64	31	60
ScKx7SY_16	2492304	2492550	peak1695	21	37	66	82	68	81	112	37	28	66	47	15	52	60	53	69
ScKx7SY_16	2496161	2496381	peak1698	13	10	15	27	33	9	14	16	9	7	28	9	13	22	38	30
ScKx7SY_16	2497636	2497819	peak1699	17	13	31	11	11	37	12	13	2	4	10	7	21	4	26	27
ScKx7SY_16	2499805	2500070	peak1700	20	18	37	19	29	11	9	24	32	18	27	40	26	22	22	24
ScKx7SY_16	2504866	2507155	peak1701	405	265	508	716	547	823	677	295	362	492	562	258	381	498	481	775
ScKx7SY_16	2510780	2511548	peak1702	53	50	53	158	64	376	195	124	66	83	103	71	51	116	69	188
ScKx7SY_16	2511712	2512225	peak1703	35	32	37	38	38	71	71	30	60	34	35	33	66	78	47	61
ScKx7SY_16	2516219	2516858	peak1704	70	67	98	68	99	84	87	49	92	133	132	75	101	89	166	87
ScKx7SY_16	2521864	2522885	peak1705	99	169	232	306	131	451	308	122	107	136	139	84	95	194	138	224
ScKx7SY_16	2528419	2529732	peak1707	95	133	175	186	185	209	192	84	94	124	130	92	177	194	203	148
ScKx7SY_16	2532315	2532638	peak1708	34	49	38	75	41	121	84	58	39	25	53	7	63	41	34	86
ScKx7SY_16	2536827	2538119	peak1709	165	143	204	248	311	320	296	178	193	242	232	187	181	298	366	226
ScKx7SY_16	2542161	2542573	peak1710	9	35	33	30	61	20	51	30	52	48	60	36	39	24	83	50
ScKx7SY_16	2545581	2546022	peak1711	59	30	55	78	49	72	86	43	66	28	64	17	67	32	63	62
ScKx7SY_16	2546219	2546328	peak1712	22	21	29	15	34	19	22	12	4	21	41	12	7	4	26	12
ScKx7SY_16	2550477	2551094	peak1713	373	469	741	1507	821	1525	1469	509	367	278	748	127	932	845	273	1173
ScKx7SY_16	2556014	2556387	peak1714	55	30	66	44	62	34	54	17	35	52	71	46	31	48	57	47
ScKx7SY_16	2563182	2564101	peak1715	160	237	354	781	202	688	551	222	135	211	255	84	266	314	156	346
ScKx7SY_16	2572412	2573117	peak1716	76	88	99	141	146	128	91	73	59	105	130	74	99	114	128	115
ScKx7SY_16	2573328	2573752	peak1717	43	34	61	39	63	63	40	54	50	59	68	29	37	37	60	74
ScKx7SY_16	2577353	2578419	peak1718	113	74	167	210	180	203	243	112	120	120	196	84	189	158	172	169
ScKx7SY_16	2585925	2586990	peak1719	646	775	1074	2102	1144	1813	1768	603	488	450	1338	236	1394	875	663	1114
ScKx7SY_16	2587394	2587873	peak1720	279	597	733	1856	388	1975	1702	450	429	215	592	116	1089	858	199	972
ScKx7SY_16	2591405	2591992	peak1721	125	223	263	680	239	622	664	234	166	128	295	89	283	282	124	369
ScKx7SY_16	2597530	2598427	peak1722	47	79	166	235	101	371	191	90	97	95	132	65	147	162	89	225
ScKx7SY_16	2600982	2601177	peak1723	24	60	84	130	52	152	159	62	39	82	70	44	58	107	82	112
ScKx7SY_16	2602283	2602959	peak1724	174	243	377	1224	219	1200	1213	339	308	174	336	105	580	526	198	477
ScKx7SY_16	2605555	2606330	peak1725	83	102	177	285	119	235	179	120	114	142	129	131	110	132	215	214
ScKx7SY_16	2610004	2610311	peak1726	7	9	23	38	18	29	20	13	11	16	33	25	20	34	34	51
ScKx7SY_16	2617930	2618602	peak1727	45	45	46	84	110	90	86	34	24	50	44	41	58	58	40	62
ScKx7SY_16	2621528	2622250	peak1728	87	74	153	117	72	132	75	49	73	115	86	58	62	96	106	134
ScKx7SY_16	2624308	2625001	peak1729	66	56	89	134	81	98	137	66	70	59	131	60	78	88	147	165
ScKx7SY_16	2625158	2625823	peak1730	85	76	95	93	63	83	79	56	64	114	97	68	51	83	150	98
ScKx7SY_16	2628876	2629266	peak1731	23	35	59	40	58	26	27	31	28	68	42	18	53	30	41	20
ScKx7SY_16	2633057	2633272	peak1733	11	15	12	12	26	17	11	15	29	34	20	13	10	17	60	34
ScKx7SY_16	2637288	2637544	peak1734	16	10	39	10	26	8	17	20	21	26	24	40	21	15	55	25
ScKx7SY_16	2637734	2638009	peak1735	28	28	36	32	37	30	41	17	48	32	27	30	25	27	36	31
ScKx7SY_16	2638294	2638502	peak1736	10	14	28	28	8	17	26	15	31	16	20	17	18	40	23	14
ScKx7SY_16	2643099	2643366	peak1737	26	17	28	18	31	14	20	17	22	38	12	12	24	42	42	38
ScKx7SY_16	2644025	2644253	peak1738	27	14	8	12	33	13	16	31	30	54	32	32	9	15	39	19
ScKx7SY_16	2644429	2644641	peak1739	22	10	8	1	29	12	10	25	22	26	27	30	17	9	34	21
ScKx7SY_16	2646848	2647701	peak1740	89	60	113	135	79	86	80	86	95	119	130	63	82	86	145	87
ScKx7SY_16	2650532	2651516	peak1741	85	59	109	52	126	100	70	83	62	149	100	72	94	111	156	88
ScKx7SY_16	2661977	2662192	peak1744	26	10	15	27	38	3	7	13	30	52	59	27	29	15	47	27
ScKx7SY_16	2662494	2662644	peak1745	6	4	13	7	27	6	8	16	12	16	19	24	14	15	25	28
ScKx7SY_16	2669667	2669976	peak1747	29	34	32	8	29	22	15	15	10	22	25	44	35	28	54	45
ScKx7SY_16	2672734	2673108	peak1750	34	41	29	12	56	13	17	23	30	30	22	41	35	33	57	29
ScKx7SY_16	2673282	2673867	peak1751	46	58	35	45	69	30	30	22	30	37	50	30	62	41	80	44
ScKx7SY_16	2683685	2684268	peak1752	62	27	48	72	82	57	54	55	49	52	53	22	51	41	56	59
ScKx7SY_16	2685401	2685711	peak1754	32	20	40	12	39	15	33	34	39	29	42	22	28	36	29	28
ScKx7SY_16	2686795	2686998	peak1755	24	14	17	8	25	11	10	16	7	30	8	24	13	19	42	19
ScKx7SY_16	2690884	2691258	peak1757	22	33	29	26	66	21	22	27	26	61	47	40	29	48	70	24
ScKx7SY_16	2691700	2691982	peak1758	30	30	21	6	39	5	7	18	26	38	28	19	18	43	53	23
ScKx7SY_16	2692142	2692637	peak1759	67	25	54	16	67	9	27	37	45	67	48	41	22	53	84	59
ScKx7SY_16	2700357	2701763	peak1760	409	459	905	1603	709	1270	1493	449	383	376	742	202	838	806	368	1091
ScKx7SY_16	2705785	2707291	peak1761	98	151	131	115	172	197	224	96	105	96	232	79	313	149	262	182
ScKx7SY_16	2710980	2711267	peak1762	22	38	40	25	68	24	61	31	28	25	36	22	41	36	74	31
ScKx7SY_16	2714015	2714287	peak1764	8	20	20	11	46	8	13	20	10	19	22	6	19	10	15	25
ScKx7SY_16	2715374	2717135	peak1765	116	144	203	205	130	175	170	95	138	123	236	68	220	286	166	245
ScKx7SY_16	2722907	2723822	peak1767	88	87	125	65	193	52	59	72	92	93	111	61	92	143	99	108
ScKx7SY_16	2724794	2725117	peak1768	36	31	65	31	126	33	28	14	20	38	44	24	45	45	64	58
ScKx7SY_16	2726579	2727415	peak1769	144	109	230	312	204	279	299	140	193	200	287	117	218	295	170	283
ScKx7SY_16	2727994	2728583	peak1770	55	43	90	88	59	105	67	44	35	23	52	32	60	73	56	48
ScKx7SY_16	2728802	2729220	peak1771	42	38	48	22	93	36	31	50	49	23	53	16	36	72	27	62
ScKx7SY_16	2730548	2731290	peak1772	81	73	81	86	92	54	70	41	81	70	70	39	87	85	102	117
ScKx7SY_16	2734712	2735010	peak1773	41	16	21	22	14	22	15	35	31	21	24	2	33	33	24	25
ScKx7SY_16	2736108	2736324	peak1774	29	12	27	14	31	17	9	15	20	15	24	41	17	19	41	23
ScKx7SY_16	2738635	2739733	peak1775	121	93	103	83	112	51	104	55	71	81	167	71	150	118	169	60
ScKx7SY_16	2741561	2741839	peak1776	19	21	22	20	20	10	14	3	32	18	53	14	36	26	30	13
ScKx7SY_16	2743410	2743646	peak1778	12	29	29	23	34	24	28	12	22	16	41	26	20	27	42	30
ScKx7SY_16	2749051	2749552	peak1780	43	36	73	36	69	27	28	26	30	76	34	58	43	42	94	54
ScKx7SY_16	2749730	2750411	peak1781	38	49	70	38	71	39	44	43	39	80	74	54	80	82	120	57
ScKx7SY_16	2751434	2752455	peak1782	63	40	114	92	92	57	52	52	52	69	67	41	110	84	63	70
ScKx7SY_16	2753991	2754164	peak1783	20	14	30	8	18	20	8	24	32	44	26	30	20	29	58	19
ScKx7SY_16	2755290	2755831	peak1784	36	42	60	40	43	43	69	37	56	70	55	42	45	40	84	48
ScKx7SY_16	2756158	2756510	peak1785	25	29	30	22	50	22	12	18	33	43	55	24	35	35	47	29
ScKx7SY_16	2756767	2757074	peak1786	32	20	29	18	44	14	12	18	32	26	26	18	39	23	66	29
ScKx7SY_16	2758263	2758587	peak1787	20	51	27	19	44	18	8	22	46	37	35	18	23	26	42	47
ScKx7SY_16	2759981	2760338	peak1788	17	24	27	34	36	18	30	35	31	22	21	30	47	26	50	32
ScKx7SY_16	2760404	2761190	peak1789	47	39	120	139	51	125	118	60	47	42	74	24	38	93	53	97
ScKx7SY_16	2763874	2764279	peak1790	43	29	42	42	50	34	40	37	46	44	54	48	67	39	104	54
ScKx7SY_16	2767098	2768011	peak1791	116	149	208	296	219	329	308	145	180	136	224	163	212	234	197	239
ScKx7SY_16	2770042	2770800	peak1792	75	116	141	225	104	209	178	101	58	112	155	52	116	138	129	145
ScKx7SY_16	2775080	2775329	peak1793	17	25	58	26	51	38	32	30	32	36	55	42	45	22	83	57
ScKx7SY_16	2776678	2777340	peak1794	73	55	107	165	70	146	107	42	52	40	96	11	67	99	56	98
ScKx7SY_16	2777829	2778196	peak1795	36	40	64	57	53	31	48	40	32	53	53	36	62	76	68	69
ScKx7SY_16	2779990	2780384	peak1797	23	20	63	34	69	35	29	68	27	53	31	24	47	49	67	45
ScKx7SY_16	2782680	2783166	peak1799	16	33	36	45	40	23	42	14	27	37	57	16	38	55	9	30
ScKx7SY_16	2784984	2785436	peak1801	39	26	52	52	39	48	62	35	38	18	52	9	64	60	30	63
ScKx7SY_16	2787607	2788632	peak1802	68	81	110	103	157	90	90	66	103	106	126	76	129	110	158	107
ScKx7SY_16	2789893	2790897	peak1803	34	49	82	117	94	69	87	29	52	73	90	40	141	103	87	85
ScKx7SY_16	2791978	2792241	peak1804	25	35	30	22	30	4	14	27	27	22	40	9	33	31	45	34
ScKx7SY_16	2794003	2794368	peak1806	31	49	48	32	60	33	37	37	34	30	24	30	78	53	42	17
ScKx7SY_16	2796962	2797350	peak1807	27	29	23	9	38	25	23	10	21	20	39	22	32	31	44	17
ScKx7SY_16	2797708	2798154	peak1808	24	22	35	47	36	38	30	45	35	35	25	28	38	43	11	39
ScKx7SY_16	2798185	2799003	peak1809	36	61	129	150	71	138	112	57	28	35	69	14	75	64	30	92
ScKx7SY_16	2800424	2800590	peak1811	24	16	30	33	50	27	20	4	26	14	51	10	34	43	24	23
ScKx7SY_16	2802664	2803415	peak1812	46	28	58	65	62	56	44	44	51	76	77	45	62	92	74	71
ScKx7SY_16	2803878	2804164	peak1813	13	39	26	12	50	15	22	17	32	4	23	9	19	30	53	16
ScKx7SY_16	2804462	2804754	peak1814	21	20	24	19	19	21	6	29	16	12	11	19	24	35	8	23
ScKx7SY_16	2809059	2809709	peak1816	27	50	36	34	44	28	28	63	61	41	44	45	75	78	87	37
ScKx7SY_16	2810849	2811258	peak1817	32	34	11	17	27	15	20	24	34	40	43	34	30	72	50	24
ScKx7SY_16	2812450	2813056	peak1819	12	24	79	90	103	157	245	22	20	35	104	25	89	30	20	70
ScKx7SY_16	2814051	2814772	peak1820	73	67	133	92	95	145	109	46	37	78	125	52	143	97	63	147
ScKx7SY_16	2818110	2818830	peak1821	59	40	86	67	102	57	75	42	39	75	70	80	79	56	119	92
ScKx7SY_16	2819414	2820240	peak1822	78	57	105	74	77	41	66	63	43	71	92	59	138	87	133	74
ScKx7SY_16	2822736	2822951	peak1823	22	18	29	48	23	24	44	22	17	2	19	14	58	25	22	37
ScKx7SY_16	2826084	2826913	peak1825	129	169	208	334	251	322	389	139	121	149	236	109	188	206	194	281
ScKx7SY_16	2830112	2830600	peak1826	27	48	40	38	42	20	39	8	47	40	51	37	78	41	67	56
ScKx7SY_16	2831956	2832717	peak1827	91	73	85	85	114	57	41	61	76	45	84	34	94	76	72	85
ScKx7SY_16	2834957	2835479	peak1828	13	28	92	80	64	78	59	53	62	34	103	54	52	43	62	95
ScKx7SY_16	2835808	2836459	peak1829	34	67	78	49	113	37	36	74	50	67	62	38	78	63	65	77
ScKx7SY_16	2836760	2837794	peak1830	49	81	149	161	145	144	138	89	83	106	115	69	102	161	120	172
ScKx7SY_16	2837960	2838134	peak1831	15	7	17	13	10	11	10	13	24	29	23	20	30	22	27	12
ScKx7SY_16	2842665	2843118	peak1832	37	33	38	31	53	22	41	44	58	58	43	49	25	51	83	53
ScKx7SY_16	2844162	2844564	peak1833	19	38	33	29	56	20	34	29	25	44	35	24	43	73	35	56
ScKx7SY_16	2845672	2846020	peak1834	22	45	26	29	71	19	28	30	29	26	23	28	49	22	70	37
ScKx7SY_16	2847004	2847134	peak1835	2	6	8	13	12	16	18	9	19	21	17	18	26	7	43	13
ScKx7SY_16	2847699	2848204	peak1836	83	141	188	255	115	306	268	138	115	103	188	42	206	208	88	258
ScKx7SY_16	2850703	2851140	peak1837	64	93	138	132	131	133	163	65	96	78	181	56	98	156	115	165
ScKx7SY_16	2853373	2853588	peak1838	27	31	47	39	21	50	40	18	28	31	30	20	44	39	33	49
ScKx7SY_16	2854473	2855263	peak1839	148	180	347	529	211	532	485	271	143	175	277	100	221	293	168	299
ScKx7SY_16	2857078	2858073	peak1840	131	125	218	248	214	270	359	145	285	190	235	110	309	218	253	280
ScKx7SY_16	2859207	2859654	peak1841	50	89	120	134	98	184	131	50	71	38	137	18	118	98	89	96
ScKx7SY_16	2861001	2861273	peak1842	32	27	35	17	56	14	17	18	21	24	16	22	7	49	47	25
ScKx7SY_16	2861515	2861802	peak1843	25	46	46	75	47	104	159	34	44	44	29	33	87	41	43	33
ScKx7SY_16	2866048	2866304	peak1845	18	18	22	17	37	20	22	28	22	42	42	38	25	39	106	16
ScKx7SY_16	2867027	2867312	peak1847	25	17	13	5	19	27	19	33	23	16	31	15	36	13	37	22
ScKx7SY_16	2869604	2869928	peak1848	39	58	41	131	80	99	71	52	64	50	67	71	33	62	86	58
ScKx7SY_16	2870379	2870525	peak1849	20	15	0	6	8	6	14	20	24	11	29	19	5	17	22	20
ScKx7SY_16	2873308	2873772	peak1850	128	167	220	509	198	597	644	215	149	134	198	82	194	336	142	300
ScKx7SY_16	2875409	2875940	peak1851	211	199	328	428	267	368	391	159	157	202	356	118	276	276	229	344
ScKx7SY_16	2880321	2880743	peak1852	55	48	46	65	92	61	73	30	71	106	81	54	64	74	120	79
ScKx7SY_16	2881402	2881829	peak1853	46	30	43	41	26	33	28	35	35	47	83	40	40	44	38	76
ScKx7SY_16	2882979	2883613	peak1854	56	42	92	95	100	67	74	23	51	62	67	65	111	93	109	87
ScKx7SY_16	2885615	2886403	peak1855	93	127	222	227	167	286	278	118	98	130	159	66	150	213	155	194
ScKx7SY_16	2887000	2887283	peak1856	32	30	36	28	35	27	29	30	36	29	28	36	49	33	35	38
ScKx7SY_16	2888001	2889060	peak1857	96	107	184	201	128	172	212	77	128	103	177	72	137	136	158	223
ScKx7SY_16	2890746	2890986	peak1858	61	0	299	1	148	639	494	58	0	30	0	43	182	47	14	36
ScKx7SY_16	2892134	2892839	peak1859	99	57	266	50	236	247	269	77	86	83	142	119	208	98	116	135
ScKx7SY_16	2893215	2893633	peak1860	51	50	48	57	50	74	55	62	36	49	79	41	64	87	74	55
ScKx7SY_16	2895762	2895963	peak1861	13	19	19	8	30	13	14	21	35	22	38	17	25	21	46	22
ScKx7SY_16	2907635	2908299	peak1863	47	54	65	53	134	46	41	37	56	49	77	50	111	62	70	54
ScKx7SY_16	2908730	2909422	peak1864	155	192	296	429	328	393	409	171	178	135	304	87	258	276	182	412
ScKx7SY_16	2910925	2911373	peak1865	67	61	50	40	82	68	58	46	66	76	98	49	90	73	115	91
ScKx7SY_16	2913895	2914632	peak1866	73	80	106	103	91	108	63	73	56	59	68	56	77	104	93	89
ScKx7SY_16	2917868	2919090	peak1867	202	196	327	468	311	504	442	187	152	140	283	74	233	227	169	276
ScKx7SY_16	2920600	2920883	peak1868	41	40	38	42	85	22	33	38	37	35	22	24	44	54	48	45
ScKx7SY_16	2921523	2921993	peak1869	67	78	167	250	169	274	262	104	92	57	135	28	171	155	94	189
ScKx7SY_16	2924716	2925036	peak1870	53	36	62	22	90	42	56	39	32	53	46	24	47	94	73	46
ScKx7SY_16	2925726	2925919	peak1871	26	11	31	9	48	6	13	6	17	13	32	21	27	16	27	17
ScKx7SY_16	2926376	2927219	peak1872	120	114	120	84	244	67	90	49	138	126	150	83	201	102	170	100
ScKx7SY_16	2927469	2927793	peak1873	53	37	77	23	73	18	23	43	41	55	74	16	86	38	83	19
ScKx7SY_16	2930069	2930301	peak1874	17	18	41	28	76	32	51	47	38	32	31	5	31	31	8	31
ScKx7SY_16	2930512	2931434	peak1875	104	89	172	205	185	167	208	113	133	113	195	50	201	183	146	218
ScKx7SY_16	2934136	2934437	peak1876	53	76	77	75	95	39	67	33	38	57	111	31	116	77	31	77
ScKx7SY_16	2934931	2935642	peak1877	49	36	61	81	72	51	100	73	31	70	30	18	60	94	59	103
ScKx7SY_16	2936489	2936891	peak1878	17	33	34	33	52	52	52	26	24	40	32	22	29	68	28	61
ScKx7SY_16	2937111	2937902	peak1879	43	42	93	85	101	75	65	32	49	74	39	80	114	90	93	50
ScKx7SY_16	2942708	2943930	peak1881	159	187	435	435	369	319	453	156	214	178	275	151	234	328	288	359
ScKx7SY_16	2947841	2948677	peak1882	88	68	89	47	167	67	83	86	73	92	78	99	108	107	134	115
ScKx7SY_16	2952775	2953072	peak1883	26	9	14	21	22	6	17	39	30	15	25	15	33	33	29	18
ScKx7SY_16	2953529	2953779	peak1884	16	22	47	14	40	18	16	28	16	24	20	22	31	32	21	25
ScKx7SY_16	2955128	2955899	peak1886	39	47	54	52	72	51	74	68	67	68	32	48	63	79	78	47
ScKx7SY_16	2956565	2957304	peak1888	30	46	58	38	66	39	43	58	58	39	48	47	56	51	65	73
ScKx7SY_16	2959935	2960503	peak1889	21	42	61	75	79	91	97	52	75	60	57	54	35	46	125	65
ScKx7SY_16	2961030	2961238	peak1890	18	8	26	16	24	15	7	26	23	44	25	19	15	30	27	25
ScKx7SY_16	2966324	2967513	peak1891	69	64	97	61	155	73	86	81	102	141	141	124	127	76	208	129
ScKx7SY_16	2971828	2972480	peak1893	53	54	48	87	80	132	64	58	51	62	115	47	55	85	53	79
ScKx7SY_16	2973628	2974288	peak1894	134	103	114	196	147	197	137	141	109	122	208	66	100	128	156	151
ScKx7SY_16	2976086	2976370	peak1895	82	60	92	126	77	122	139	60	45	83	121	38	91	81	76	77
ScKx7SY_16	2977995	2978982	peak1896	317	411	656	919	565	936	993	421	266	318	640	161	677	578	282	727
ScKx7SY_16	2980603	2980818	peak1898	41	23	58	58	31	36	50	22	26	33	59	23	45	66	23	60
ScKx7SY_16	2982179	2982697	peak1899	52	61	73	127	87	137	102	51	57	62	111	68	70	100	117	125
ScKx7SY_16	2986292	2986570	peak1901	24	38	42	70	61	90	79	48	33	43	33	33	48	29	83	65
ScKx7SY_16	2988294	2988564	peak1903	24	21	33	10	15	11	33	16	6	12	13	13	15	16	21	22
ScKx7SY_16	2989018	2989940	peak1905	117	86	100	56	128	96	70	70	91	176	136	113	91	131	174	141
ScKx7SY_16	2992227	2992748	peak1906	52	50	65	91	76	74	96	40	68	51	83	52	35	69	75	85
ScKx7SY_16	2993343	2994222	peak1907	88	113	110	63	201	98	67	80	78	163	123	77	97	130	134	103
ScKx7SY_16	2999659	3000474	peak1908	89	80	137	137	98	85	127	89	121	90	168	73	88	114	123	163
ScKx7SY_16	3001618	3002289	peak1909	122	146	221	251	190	250	263	88	137	166	256	88	154	205	179	277
ScKx7SY_16	3006822	3007249	peak1911	67	81	111	153	113	193	189	82	38	37	86	42	166	98	46	155
ScKx7SY_16	3007891	3009274	peak1912	284	367	736	1058	624	984	947	446	328	282	654	182	697	571	322	790
ScKx7SY_16	3010001	3010278	peak1913	20	66	44	66	57	42	105	28	26	31	36	20	41	31	30	55
ScKx7SY_16	3011527	3011737	peak1914	26	48	45	37	57	64	35	45	38	63	43	17	27	56	27	41
ScKx7SY_16	3016552	3016749	peak1916	14	10	21	14	25	9	29	10	20	16	23	17	25	13	39	13
ScKx7SY_16	3016856	3017999	peak1917	88	98	129	86	97	126	134	61	57	32	87	41	108	127	48	135
ScKx7SY_16	3018649	3018901	peak1918	38	40	34	13	33	25	27	27	29	44	48	23	39	21	34	23
ScKx7SY_16	3019849	3020082	peak1919	22	20	14	10	26	5	2	32	26	36	17	17	28	20	28	21
ScKx7SY_16	3020764	3021468	peak1920	58	57	79	30	63	59	64	61	38	76	81	36	89	71	97	71
ScKx7SY_16	3025143	3025545	peak1921	16	37	14	12	46	14	24	16	46	17	53	26	45	38	34	46
ScKx7SY_16	3026822	3027909	peak1922	83	70	104	139	110	153	113	87	82	122	121	52	120	134	95	133
ScKx7SY_16	3030443	3030960	peak1924	43	42	90	100	120	85	131	68	37	32	60	32	108	88	54	91
ScKx7SY_16	3031456	3031903	peak1925	46	66	35	35	98	26	18	45	42	40	39	42	61	84	48	42
ScKx7SY_16	3033137	3033406	peak1926	38	41	77	65	74	57	103	36	40	14	67	11	66	47	28	116
ScKx7SY_16	3035652	3036998	peak1928	116	127	114	86	101	94	87	80	123	123	152	111	124	129	211	178
ScKx7SY_16	3039347	3040036	peak1929	61	48	57	82	39	69	113	47	44	54	86	63	90	91	73	75
ScKx7SY_16	3040598	3040858	peak1930	19	35	31	20	42	26	32	21	31	50	28	12	32	52	29	23
ScKx7SY_16	3042859	3043675	peak1931	82	98	102	124	93	130	159	100	126	73	54	52	101	113	116	108
ScKx7SY_16	3044831	3045273	peak1932	30	52	51	25	104	44	36	56	34	32	38	42	53	33	40	69
ScKx7SY_16	3047395	3047681	peak1934	23	28	28	16	35	24	21	15	23	22	42	19	39	25	56	25
ScKx7SY_16	3047751	3048332	peak1935	65	51	76	65	70	73	44	58	44	48	73	44	66	56	104	58
ScKx7SY_16	3049177	3049377	peak1936	20	20	18	30	36	22	19	15	18	55	33	14	35	28	25	22
ScKx7SY_16	3050128	3050467	peak1937	39	17	54	18	48	51	47	44	21	40	47	17	44	43	35	42
ScKx7SY_16	3051543	3052281	peak1938	65	66	170	180	32	156	216	42	46	24	91	43	57	141	73	147
ScKx7SY_16	3053838	3053970	peak1939	18	23	11	2	12	8	17	23	22	24	18	14	13	27	15	19
ScKx7SY_16	3056648	3058187	peak1940	207	251	377	533	242	428	575	232	252	186	357	147	357	361	260	393
ScKx7SY_16	3061999	3063487	peak1941	218	296	413	1014	349	1090	1071	383	260	246	375	149	594	411	273	604
ScKx7SY_16	3068725	3069158	peak1942	193	201	188	425	181	366	411	138	162	81	333	81	334	195	190	293
ScKx7SY_16	3071983	3073326	peak1943	480	552	897	1606	589	1738	1830	541	424	403	824	164	1074	928	385	1149
ScKx7SY_16	3078669	3079077	peak1944	36	52	77	147	57	119	135	39	56	74	100	14	76	90	57	86
ScKx7SY_16	3084934	3085221	peak1946	20	18	22	11	13	7	31	10	9	13	18	18	28	42	17	28
ScKx7SY_16	3085294	3085687	peak1947	29	14	39	26	19	38	37	15	15	15	29	8	26	26	21	38
ScKx7SY_16	3090135	3091214	peak1949	85	121	78	135	161	124	102	89	99	118	119	80	154	140	183	114
ScKx7SY_16	3092522	3093927	peak1950	188	186	381	392	277	386	409	178	150	135	259	99	271	292	221	335
ScKx7SY_16	3095016	3095439	peak1951	56	22	89	147	40	138	132	51	40	53	97	12	92	84	49	108
ScKx7SY_16	3099401	3100434	peak1952	116	108	229	310	200	358	306	152	126	134	174	90	181	199	149	231
ScKx7SY_16	3103006	3103195	peak1954	35	7	30	26	54	14	21	10	27	29	30	17	18	39	41	19
ScKx7SY_16	3103807	3103992	peak1955	8	26	10	8	36	12	18	21	11	23	20	13	18	16	11	30
ScKx7SY_16	3106738	3106930	peak1956	10	14	12	6	21	10	14	21	13	20	8	21	18	13	41	25
ScKx7SY_16	3107519	3107691	peak1957	10	11	10	4	31	3	5	18	22	24	22	17	16	18	28	14
ScKx7SY_16	3109403	3109868	peak1958	29	43	23	21	121	15	14	18	19	47	14	19	55	55	54	68
ScKx7SY_16	3110300	3110567	peak1959	23	21	30	13	49	6	7	20	15	41	26	30	24	39	22	16
ScKx7SY_16	3110758	3111076	peak1960	22	7	14	17	60	13	27	25	27	36	35	24	19	28	46	24
ScKx7SY_16	3111276	3111477	peak1961	9	11	8	4	24	11	11	16	11	23	15	14	16	29	33	20
ScKx7SY_16	3115314	3115842	peak1963	44	58	130	118	130	129	144	86	71	59	80	22	85	76	80	91
ScKx7SY_16	3119099	3119629	peak1964	67	152	97	131	156	110	231	78	114	116	111	65	183	95	103	93
ScKx7SY_16	3120440	3121232	peak1965	264	214	480	702	441	724	609	281	240	256	391	129	414	375	245	448
ScKx7SY_16	3124385	3125679	peak1966	187	171	346	325	182	328	330	129	182	195	280	117	211	261	203	346
ScKx7SY_16	3129573	3129735	peak1967	37	22	17	16	30	9	10	1	20	14	20	10	26	6	23	24
ScKx7SY_16	3131430	3131959	peak1969	60	62	67	26	75	44	58	84	42	70	77	41	82	56	97	36
ScKx7SY_16	3132666	3132849	peak1971	11	22	16	17	41	13	14	9	21	18	25	10	5	22	26	15
ScKx7SY_16	3132867	3133087	peak1972	28	19	28	20	12	8	13	28	9	31	15	12	17	38	17	18
ScKx7SY_16	3133309	3133490	peak1973	9	15	16	11	33	11	20	16	22	29	16	26	22	16	26	32
ScKx7SY_16	3136666	3136939	peak1974	20	16	47	20	46	12	36	32	17	18	62	22	34	34	65	22
ScKx7SY_16	3137728	3138355	peak1975	63	71	61	43	107	50	54	65	76	118	123	73	62	98	126	105
ScKx7SY_16	3139161	3139549	peak1976	43	50	33	46	86	35	36	59	34	43	58	45	35	56	46	104
ScKx7SY_16	3139984	3140527	peak1977	54	52	90	38	75	32	69	33	87	53	117	52	124	59	98	45
ScKx7SY_16	3143896	3144473	peak1978	54	79	109	192	117	138	200	88	99	114	156	38	70	113	90	152
ScKx7SY_16	3144656	3144787	peak1979	17	17	15	28	23	15	13	35	22	20	23	18	25	43	39	26
ScKx7SY_16	3146598	3147820	peak1980	632	789	1245	2323	961	2203	2360	708	571	466	1182	253	1432	1081	471	1399
ScKx7SY_16	3152034	3152258	peak1981	51	28	106	92	48	82	97	37	52	49	90	13	32	73	55	89
ScKx7SY_16	3152476	3152917	peak1982	49	37	29	34	59	24	38	44	50	43	44	32	41	73	66	54
ScKx7SY_16	3153650	3153990	peak1983	21	35	62	37	73	27	34	46	26	26	34	12	21	54	46	36
ScKx7SY_16	3154700	3155263	peak1984	56	18	57	27	73	32	40	44	50	66	55	48	52	65	96	63
ScKx7SY_16	3157856	3158075	peak1986	17	11	35	24	39	14	6	14	21	22	25	26	30	27	29	39
ScKx7SY_16	3159771	3160402	peak1989	41	38	49	43	54	56	24	55	46	47	76	35	53	73	68	48
ScKx7SY_16	3162668	3162997	peak1990	28	17	21	11	61	24	27	14	15	29	15	25	41	25	36	13
ScKx7SY_16	3163261	3164031	peak1991	70	61	109	162	97	99	167	48	46	34	56	60	90	110	60	122
ScKx7SY_16	3164399	3164668	peak1992	38	24	54	9	31	20	6	19	48	26	46	16	30	33	38	38
ScKx7SY_16	3167913	3168173	peak1993	26	14	32	9	20	16	19	19	11	26	16	34	26	32	32	23
ScKx7SY_16	3176031	3176696	peak1994	215	324	614	1327	301	1301	1370	361	316	156	509	100	666	533	210	744
ScKx7SY_16	3177640	3177922	peak1995	39	42	57	66	54	93	49	58	52	57	42	26	85	56	61	49
ScKx7SY_16	3180455	3180616	peak1996	21	20	12	22	21	13	26	26	17	29	24	22	25	34	26	21
ScKx7SY_16	3181182	3181396	peak1997	15	27	60	63	36	57	55	41	31	34	48	24	27	74	38	39
ScKx7SY_16	3182722	3183002	peak1998	21	32	51	26	87	37	37	28	23	42	51	32	32	37	56	55
ScKx7SY_16	3184587	3185745	peak1999	167	262	414	742	307	744	772	276	212	181	308	137	312	326	235	369
ScKx7SY_16	3190436	3191205	peak2000	210	266	313	496	249	587	630	259	242	167	327	99	276	354	149	416
ScKx7SY_16	3194863	3195315	peak2001	74	55	82	92	51	96	108	55	36	42	78	61	68	76	94	85
ScKx7SY_16	3196156	3196788	peak2002	56	60	86	115	88	94	110	82	61	36	94	48	120	84	94	143
ScKx7SY_16	3198793	3199401	peak2004	36	56	117	128	77	78	92	64	56	52	84	53	82	107	84	127
ScKx7SY_16	3201355	3202073	peak2005	36	71	79	43	103	42	40	56	75	46	94	64	73	102	55	46
ScKx7SY_16	3202490	3203780	peak2006	100	96	216	156	73	217	165	110	120	154	126	82	135	162	120	161
ScKx7SY_16	3207174	3207907	peak2007	104	170	290	301	167	422	96	135	113	109	126	28	474	157	161	284
ScKx7SY_16	3212073	3212780	peak2009	55	43	57	50	132	77	68	67	82	80	107	27	89	69	92	106
ScKx7SY_16	3213157	3213452	peak2010	17	26	24	16	62	20	15	32	29	11	20	26	48	35	24	23
ScKx7SY_16	3214415	3215014	peak2011	80	67	158	174	94	150	125	96	101	87	93	61	97	132	81	101
ScKx7SY_16	3215811	3216172	peak2012	27	43	65	30	60	42	49	47	52	53	39	49	79	60	80	57
ScKx7SY_16	3218211	3219331	peak2013	60	84	107	86	96	77	82	74	50	55	53	27	77	78	58	105
ScKx7SY_19	524561	529029	peak2018	3397	1727	2451	1072	4356	1265	2290	1743	2182	5148	2802	3808	4243	3210	3908	3025
ScKx7SY_19	529220	529464	peak2019	183	49	98	58	194	46	107	43	53	365	73	165	174	110	124	102
ScKx7SY_19	562701	563069	peak2020	208	100	187	76	214	83	111	84	116	292	115	156	161	164	237	198
ScKx7SY_19	579911	580488	peak2023	133	62	59	91	120	70	48	26	57	72	67	88	97	93	141	63
ScKx7SY_19	580620	580772	peak2024	30	28	10	15	27	20	10	5	26	22	18	28	26	42	48	24
ScKx7SY_20	48612	49235	peak2026	101	23	86	138	60	26	27	72	37	41	100	22	79	60	56	43
ScKx7SY_20	78272	78607	peak2027	24	37	74	36	25	29	12	35	20	36	31	24	52	33	61	18
ScKx7SY_20	81435	81698	peak2028	4	20	54	98	45	150	41	48	13	10	22	2	21	19	18	13
ScKx7SY_20	142626	143496	peak2030	113	20	7	3	146	0	89	104	121	25	152	30	8	218	0	172
ScKx7SY_22	534389	535475	peak2032	39	47	38	603	96	456	379	30	40	63	20	56	269	53	86	82
ScKx7SY_22	536031	536202	peak2033	13	9	13	4	26	3	5	13	16	28	10	19	4	14	27	26
ScKx7SY_22	546690	547482	peak2037	27	67	76	1595	231	1195	815	46	32	36	69	14	1369	72	70	96
ScKx7SY_22	548460	549107	peak2038	12	481	30	216	27	1080	711	14	6	14	19	63	155	23	17	16
ScKx7SY_22	568187	569141	peak2040	170	15	246	12	27	23	14	4	98	18	98	26	231	237	135	243
ScKx7SY_22	572015	572262	peak2041	11	19	25	19	45	3	9	22	11	38	22	10	11	10	23	14
ScKx7SY_22	577720	577957	peak2042	4	17	11	7	27	7	1	4	20	43	13	5	9	32	32	22
ScKx7SY_22	578602	579188	peak2043	63	38	74	19	60	30	17	13	51	78	31	30	24	72	109	35
ScKx7SY_22	579642	580116	peak2044	34	46	54	31	34	23	24	17	63	60	10	34	21	41	51	36
ScKx7SY_22	593816	594681	peak2046	181	119	121	74	252	42	102	56	102	145	113	83	55	88	93	148
ScKx7SY_22	595285	596698	peak2047	276	246	243	88	393	62	143	68	233	210	135	125	122	126	206	265
ScKx7SY_22	597113	597397	peak2048	19	33	33	16	31	7	13	16	24	39	32	16	19	20	11	25
ScKx7SY_22	597703	597878	peak2049	31	20	33	6	17	7	17	13	41	49	12	27	5	27	41	24
ScKx7SY_22	602720	603026	peak2050	57	29	46	15	44	7	17	22	23	20	29	17	14	37	22	60
ScKx7SY_22	608936	609114	peak2051	28	19	40	8	45	11	15	8	16	31	10	9	8	28	33	30
ScKx7SY_22	610704	610836	peak2052	34	21	30	6	23	6	5	5	21	31	20	15	7	5	15	17
ScKx7SY_22	617521	617793	peak2053	41	38	25	6	52	10	25	11	55	30	21	18	9	24	18	43
ScKx7SY_22	621047	622778	peak2054	419	354	377	98	537	82	157	155	412	450	253	227	110	257	444	367
ScKx7SY_22	624222	624928	peak2055	144	99	116	38	231	25	77	72	137	113	84	67	35	93	132	122
ScKx7SY_22	626077	626699	peak2056	132	139	108	27	174	26	40	58	114	125	101	50	39	94	158	132
ScKx7SY_22	627280	628066	peak2057	151	106	123	40	234	22	49	55	167	161	85	75	45	126	134	167
ScKx7SY_22	633084	634750	peak2058	461	335	321	94	612	48	179	127	410	428	228	193	100	268	318	356
ScKx7SY_22	641094	641802	peak2059	152	99	96	45	164	17	42	60	140	76	87	50	48	81	150	65
ScKx7SY_22	641914	642181	peak2060	48	23	32	14	71	7	14	8	30	31	23	26	10	15	33	34
ScKx7SY_22	642565	643501	peak2061	70	106	120	17	166	31	43	34	140	153	68	54	27	64	106	79
ScKx7SY_22	648647	649002	peak2062	50	67	41	329	136	244	172	27	24	30	27	20	123	40	21	49
ScKx7SY_22	649938	652418	peak2063	1205	912	661	526	1132	477	402	178	741	976	708	674	787	827	1147	635
ScKx7SY_22	653709	653841	peak2064	61	19	37	9	66	15	11	31	41	44	32	29	22	42	33	27
ScKx7SY_22	665042	665336	peak2065	41	40	31	7	58	2	13	9	15	28	21	12	7	29	17	33
ScKx7SY_22	666073	666928	peak2066	109	93	148	105	212	56	115	36	131	103	106	46	124	96	103	113
ScKx7SY_22	671819	672060	peak2067	43	40	53	23	63	4	23	10	40	34	29	14	15	32	33	52
ScKx7SY_22	674347	674563	peak2068	45	40	22	12	84	5	21	17	31	53	30	31	13	43	17	61
ScKx7SY_22	674697	675267	peak2069	190	152	174	36	233	19	73	91	201	233	94	96	37	99	125	135
ScKx7SY_22	675720	675857	peak2070	39	17	37	12	60	6	9	11	29	56	20	27	11	35	36	26
ScKx7SY_22	676918	677074	peak2071	36	21	44	7	31	7	14	24	38	47	15	11	12	28	14	40
ScKx7SY_22	677215	678574	peak2072	337	215	287	429	441	317	329	135	322	293	176	118	232	202	169	307
ScKx7SY_22	680798	681155	peak2073	57	46	51	7	84	8	15	20	70	62	43	41	28	39	39	50
ScKx7SY_22	688251	688750	peak2074	45	86	79	13	116	23	45	35	58	98	50	40	92	32	66	51
ScKx7SY_22	699256	699417	peak2075	19	18	23	1	30	4	8	7	26	34	12	6	4	21	9	26
ScKx7SY_22	702642	703236	peak2076	87	64	29	31	93	12	10	27	49	58	32	21	13	43	53	68
ScKx7SY_22	704148	704340	peak2077	24	22	19	15	31	1	15	2	15	37	20	14	3	21	27	11
ScKx7SY_22	705386	705686	peak2078	32	29	38	19	47	2	16	13	41	36	20	9	9	36	18	38
ScKx7SY_22	713272	713506	peak2079	46	7	30	2	50	2	18	10	33	34	7	8	11	9	13	18
ScKx7SY_22	714162	714400	peak2080	11	32	18	11	35	0	14	11	28	30	14	5	15	20	2	37
ScKx7SY_22	714720	714993	peak2081	25	21	29	11	79	7	17	12	24	48	18	4	9	15	17	51
ScKx7SY_22	715621	716388	peak2082	105	72	87	35	185	16	72	19	134	108	55	34	49	74	77	90
ScKx7SY_24	747415	748064	peak2088	820	788	1398	458	662	546	408	72	620	813	710	606	214	1020	92	748
ScKx7SY_25	4351	4538	peak2090	9	25	8	8	27	7	1	2	0	30	26	15	4	26	63	23
ScKx7SY_25	5313	5946	peak2091	45	79	30	10	82	9	13	24	19	114	91	74	16	86	111	48
ScKx7SY_25	6883	7445	peak2092	21	73	10	18	42	16	8	0	4	87	64	57	2	136	138	68
ScKx7SY_25	7713	8073	peak2093	12	42	20	2	35	6	11	6	3	46	79	34	1	66	93	56
ScKx7SY_25	89678	90158	peak2094	80	101	110	4	130	10	57	44	15	91	69	83	9	89	11	94
ScKx7SY_25	205310	205515	peak2096	19	19	14	16	8	33	1	0	0	35	26	14	5	27	36	24
ScKx7SY_25	238706	238942	peak2097	23	19	28	29	38	18	0	14	27	11	16	12	22	13	14	60
ScKx7SY_25	263028	263531	peak2099	5	18	0	27	22	1	0	0	46	53	28	20	32	36	74	111
ScKx7SY_25	316079	316311	peak2100	7	14	9	10	41	13	4	9	12	42	39	34	3	37	48	39
ScKx7SY_25	341539	341971	peak2101	20	7	36	4	31	0	6	16	50	54	81	25	45	35	37	13
ScKx7SY_25	349849	350032	peak2103	5	51	15	7	22	11	4	37	15	31	126	5	77	68	15	64
ScKx7SY_25	351337	351558	peak2105	7	7	16	15	25	3	7	12	19	20	41	18	20	11	32	32
ScKx7SY_25	351708	351881	peak2106	10	5	12	9	12	2	6	27	30	26	34	14	19	6	45	32
ScKx7SY_26	22638	22860	peak2110	22	28	15	10	87	21	19	20	18	65	46	21	35	2	2	6
ScKx7SY_26	23355	23531	peak2111	8	20	7	15	92	19	15	10	37	58	20	14	30	11	16	13
ScKx7SY_26	24371	24624	peak2112	33	43	12	15	102	37	24	12	38	65	98	52	46	18	2	12
ScKx7SY_26	24820	25174	peak2113	74	48	39	49	117	42	58	62	48	53	43	34	113	89	22	31
ScKx7SY_26	25372	25876	peak2114	120	76	86	13	163	50	56	46	80	74	75	50	79	100	84	68
ScKx7SY_27	44366	44988	peak2115	25	8	40	5	39	11	9	44	28	17	38	15	10	58	11	18
ScKx7SY_29	1614	1844	peak2118	47	55	5	0	75	1	33	1	43	3	29	2	6	0	14	39
ScKx7SY_29	57057	57505	peak2119	92	48	112	38	75	28	12	16	8	26	52	38	16	93	3	52
ScKx7SY_30	14167	16266	peak2120	1530	1561	1545	656	1394	1144	1755	555	680	1715	909	896	1599	1306	790	898
ScKx7SY_30	16588	16811	peak2121	78	92	61	53	68	78	149	43	37	77	24	35	76	54	37	36
ScKx7SY_30	30943	32040	peak2122	541	190	353	287	374	277	239	173	180	517	225	346	376	230	309	332
ScKx7SY_31	7602	10408	peak2123	495	103	768	322	443	229	297	228	170	506	188	560	663	344	116	570
ScKx7SY_31	10508	10895	peak2124	43	23	75	31	43	18	17	24	22	94	6	49	61	35	10	70
ScKx7SY_32	1543	2100	peak2125	80	143	13	39	46	4	56	32	4	6	6	26	847	10	60	8
Schr6	6836	7453	peak2127	100	69	136	117	70	76	101	57	33	75	105	76	92	55	104	74
Schr6	8819	9021	peak2128	11	9	23	10	31	17	6	2	30	17	22	15	17	22	38	11
Schr6	10346	10637	peak2130	19	11	11	22	21	16	7	5	19	30	33	45	21	30	26	29
Schr6	11368	11702	peak2131	44	45	31	39	56	35	15	21	38	58	44	32	35	44	74	30
Schr6	14146	14319	peak2133	16	11	23	25	28	22	12	19	33	24	41	17	25	26	15	16
Schr6	14484	14839	peak2134	36	43	34	25	26	51	21	30	31	62	56	69	42	51	53	34
Schr6	19800	20120	peak2136	21	33	32	22	48	13	24	40	33	31	39	27	29	40	47	30
Schr6	26439	27368	peak2139	89	138	181	241	172	276	272	123	95	168	110	77	184	166	116	215
Schr6	27867	29459	peak2140	149	139	242	288	171	225	262	146	194	148	252	110	234	285	218	250
Schr6	38255	38571	peak2144	9	32	16	7	27	14	7	7	23	32	28	23	20	34	29	30
Schr6	39589	40281	peak2145	20	50	77	139	79	95	81	30	66	86	90	37	90	68	67	71
Schr6	41876	42974	peak2146	88	47	119	103	106	102	72	94	97	86	114	63	124	81	171	90
Schr6	43159	43482	peak2147	44	15	48	11	31	12	15	26	42	54	44	36	26	14	36	33
Schr6	45720	45965	peak2148	27	23	26	17	35	7	20	20	36	37	37	34	36	41	55	29
Schr6	46103	46468	peak2149	36	38	33	34	30	37	21	24	52	64	58	56	51	30	85	40
Schr6	48516	49127	peak2150	53	55	74	69	80	69	65	40	42	63	58	41	54	96	80	53
Schr6	50249	50410	peak2151	18	25	25	10	34	15	7	20	11	27	28	29	18	16	56	18
Schr6	51029	51221	peak2152	21	25	12	16	25	12	16	9	24	47	18	22	21	16	39	19
Schr6	52083	52554	peak2153	48	31	57	31	47	38	22	28	50	36	65	35	33	52	79	59
Schr6	53428	53753	peak2154	39	51	60	69	51	89	63	37	54	61	74	43	52	51	73	67
Schr6	56444	56706	peak2155	32	17	34	19	14	12	11	17	14	53	24	46	20	39	49	20
Schr6	59623	60065	peak2158	22	14	51	65	46	67	68	44	31	26	76	36	42	29	63	76
Schr6	61360	61505	peak2159	12	4	11	20	17	14	20	17	30	26	19	20	27	15	56	11
Schr6	61767	63375	peak2160	183	173	197	205	199	131	166	85	168	252	185	159	220	180	308	216
Schr6	69250	69454	peak2162	24	31	21	17	5	20	19	10	19	23	19	12	31	19	33	25
Schr6	69875	70513	peak2163	38	44	91	72	33	79	78	50	74	31	44	32	81	96	52	127
Schr6	72219	73048	peak2164	113	99	186	182	101	220	175	100	161	175	176	109	131	210	196	184
Schr6	73915	74321	peak2165	28	28	25	30	28	12	33	46	10	43	35	24	35	50	46	45
Schr6	77874	78559	peak2166	61	26	81	76	49	86	61	51	41	60	39	12	32	89	37	62
Schr6	79308	79588	peak2167	34	16	19	17	26	3	10	18	40	29	19	26	29	26	39	19
Schr6	79960	80249	peak2168	16	22	48	40	11	19	24	30	41	29	42	23	26	33	43	37
Schr6	80922	81461	peak2169	23	59	86	65	60	69	59	47	58	90	92	54	32	81	65	75
Schr6	82697	83119	peak2170	31	21	58	78	40	118	82	38	29	33	48	26	49	51	39	70
Schr6	83886	84202	peak2171	37	45	31	63	60	77	57	27	31	46	47	39	49	65	44	63
Schr6	87247	88087	peak2172	148	102	181	270	158	187	206	110	122	112	194	113	135	181	169	168
Schr6	88626	89158	peak2173	67	42	43	65	45	48	76	58	43	62	38	69	54	50	79	86
Schr6	89432	90247	peak2174	71	75	133	77	110	113	96	48	147	164	171	90	76	108	145	116
Schr6	92649	92957	peak2176	33	22	32	17	20	19	27	33	50	58	71	31	29	49	85	40
Schr6	97201	98381	peak2178	100	68	149	157	120	99	130	112	122	167	153	90	173	159	203	112
Schr6	99724	100878	peak2179	93	73	105	139	129	112	106	98	83	131	165	104	120	145	169	119
Schr6	104121	104454	peak2180	63	97	123	114	77	76	61	59	97	112	66	42	59	76	60	120
Schr6	105995	106246	peak2181	21	18	25	28	29	16	15	19	29	26	26	36	28	30	58	13
Schr6	108855	109238	peak2182	43	12	35	15	37	22	15	43	42	57	56	33	47	31	86	44
Schr6	110509	110765	peak2183	37	32	35	66	51	84	113	62	67	52	63	17	94	62	47	90
Schr6	111528	111792	peak2184	20	11	9	11	23	12	11	12	34	53	33	36	29	27	45	16
Schr6	111930	112381	peak2185	28	19	20	25	47	13	10	38	10	26	41	44	35	39	30	40
Schr6	113196	113413	peak2186	18	20	22	10	28	23	7	25	19	30	25	14	12	41	42	11
Schr6	113623	113836	peak2187	12	19	34	16	24	23	5	10	31	20	43	16	28	12	18	16
Schr6	116518	116694	peak2188	8	16	21	28	31	23	13	11	34	32	28	22	19	46	65	33
Schr6	118803	119347	peak2189	33	28	27	24	52	21	34	26	52	70	50	46	48	37	80	48
Schr6	119891	120101	peak2190	31	39	40	57	31	32	35	21	64	54	42	29	33	27	86	48
Schr6	120966	121632	peak2192	74	98	136	167	62	186	171	87	45	94	82	52	97	128	68	154
Schr6	125962	127023	peak2193	138	182	231	237	96	154	188	100	87	121	191	60	179	125	160	223
Schr6	128929	129599	peak2194	55	41	58	48	108	35	45	54	65	84	75	53	58	95	77	49
Schr6	130597	130779	peak2195	20	20	40	44	19	29	37	13	22	42	16	29	27	39	47	15
Schr6	134555	135688	peak2196	95	117	165	114	138	139	144	135	140	105	158	101	140	142	163	140
Schr6	138241	139309	peak2197	158	147	261	180	204	162	207	41	178	146	314	107	248	162	201	191
Schr6	141734	142187	peak2198	31	15	32	4	46	17	12	57	59	30	8	28	12	82	57	19
Schr6	145812	146720	peak2199	53	75	65	144	74	61	113	76	66	118	91	40	95	110	128	79
Schr6	150811	151766	peak2201	74	34	93	120	51	123	129	51	91	50	115	61	84	64	101	124
Schr6	153456	154712	peak2202	153	176	278	300	127	331	257	108	142	165	238	104	158	258	159	229
Schr6	160589	161171	peak2203	19	22	25	98	34	46	42	33	32	16	62	23	48	50	59	51
Schr6	161480	161782	peak2204	47	27	46	41	14	36	28	18	23	16	15	18	37	20	17	26
Schr6	163184	164762	peak2205	168	151	231	240	181	227	274	121	173	148	313	77	449	246	220	184
Schr6	165548	166425	peak2206	134	28	171	309	121	141	222	19	70	105	177	65	235	171	165	156
Schr6	168859	169542	peak2207	57	41	51	49	62	89	87	53	57	80	77	24	60	76	51	86
Schr6	171130	171504	peak2209	32	23	31	19	35	35	24	23	45	46	22	20	68	37	49	45
Schr6	172745	172989	peak2210	31	13	27	2	26	9	8	16	16	23	36	26	37	24	34	16
Schr6	174410	175714	peak2211	88	90	129	140	109	131	144	88	104	137	165	94	198	115	120	119
Schr6	176107	176456	peak2212	24	21	63	33	49	53	35	45	31	28	68	16	55	40	56	33
Schr6	179204	179421	peak2213	13	11	24	26	31	37	29	22	18	34	31	31	36	41	8	25
Schr6	180107	180717	peak2214	55	20	60	50	66	49	32	22	48	36	69	29	70	75	68	58
Schr6	182129	182797	peak2216	152	101	240	300	213	315	331	97	157	90	343	49	300	211	159	258
Schr6	188231	188643	peak2217	26	13	41	29	29	34	24	7	15	46	41	30	39	38	38	38
Schr6	200242	200702	peak2219	22	11	34	9	19	18	19	15	36	55	36	62	26	53	72	19
Schr6	203306	203580	peak2222	37	19	21	16	20	15	19	20	26	20	31	42	35	35	35	21
Schr6	203742	203910	peak2223	15	7	21	17	12	10	7	17	22	19	12	24	14	10	34	16
Schr6	208212	208786	peak2225	28	24	50	37	28	48	25	19	15	40	45	26	24	30	43	24
Schr6	214965	215635	peak2228	325	304	852	1024	614	927	1051	280	235	188	697	111	509	622	203	898
Schr6	224318	224713	peak2231	16	12	18	24	30	23	22	10	19	49	33	34	27	27	60	28
Schr6	224791	225064	peak2232	31	15	17	14	31	22	10	9	22	49	28	23	13	27	39	21
Schr6	225813	226027	peak2233	23	29	15	5	45	27	25	19	15	15	26	13	47	29	18	11
Schr6	226609	226986	peak2234	27	24	60	38	37	57	56	13	25	28	45	32	30	44	83	37
Schr6	229702	229840	peak2235	7	8	22	13	20	6	3	33	24	30	32	37	14	20	45	25
Schr6	230591	231122	peak2236	8	36	40	109	27	133	51	60	22	29	60	4	59	45	23	78
Schr6	234717	235038	peak2237	22	13	17	5	21	10	11	22	30	25	25	18	32	18	40	26
Schr6	235575	236191	peak2238	84	79	111	133	110	128	141	72	71	68	107	38	106	128	53	132
Schr6	238263	239387	peak2239	138	142	325	311	124	322	310	125	106	114	215	61	202	193	138	272
Schr6	241144	241675	peak2241	82	43	16	22	15	68	120	0	27	14	50	4	11	78	55	111
Schr6	247209	248948	peak2244	163	180	307	291	168	365	331	189	180	228	209	162	257	287	196	334
Schr6	250822	251044	peak2246	27	23	30	33	31	34	39	35	39	65	25	28	36	29	44	47
Schr6	254939	256344	peak2247	297	350	542	856	295	879	914	329	384	241	543	193	567	554	364	551
Schr6	258114	258602	peak2248	21	40	72	57	37	233	65	39	58	81	69	35	32	60	64	137
Schr6	258957	259235	peak2249	56	48	107	177	53	108	111	46	65	59	71	40	56	70	41	60
Schr6	261883	262295	peak2250	46	37	57	18	78	57	35	44	50	78	60	39	34	60	82	34
Schr6	262437	263104	peak2251	48	74	53	64	100	126	62	100	88	75	96	50	56	94	114	102
Schr6	263244	263977	peak2252	90	87	119	155	124	278	170	92	98	100	137	104	118	178	122	127
Schr6	264245	264458	peak2253	33	34	17	38	51	72	64	47	28	48	36	17	23	39	40	54
Schr6	267522	268800	peak2254	113	152	215	312	126	551	465	145	169	181	191	126	156	238	141	292
Schr6	272421	272827	peak2255	56	25	41	27	54	39	22	53	59	91	41	69	29	37	70	33
Schr6	273142	273970	peak2256	65	68	97	79	98	114	74	50	77	122	76	58	77	109	118	137
Schr6	278824	280277	peak2257	168	171	227	345	228	470	399	236	200	246	241	157	146	332	323	276
Schr6	284437	285003	peak2258	68	48	97	61	50	152	97	67	69	113	112	90	52	78	100	156
Schr6	290158	291309	peak2259	114	166	240	385	231	629	495	172	204	206	326	127	358	283	240	370
Schr6	292357	293437	peak2260	127	136	140	204	116	381	254	97	165	193	216	68	156	225	221	250
Schr6	297737	298627	peak2261	161	106	214	206	155	276	235	145	175	256	261	133	120	146	225	174
Schr6	301271	303774	peak2262	199	242	334	297	287	645	384	272	390	270	349	226	328	381	420	401
Schr6	308213	310412	peak2263	251	368	654	582	403	720	843	320	390	382	611	222	611	497	394	743
Schr6	314344	315310	peak2264	70	103	177	274	142	342	251	134	68	86	106	54	82	145	104	173
Schr6	319846	320944	peak2265	238	461	681	1504	737	1886	1883	485	543	287	731	178	998	704	345	980
Schr6	325627	325791	peak2266	21	11	36	5	18	26	10	19	17	29	24	19	20	28	33	29
Schr6	326026	326578	peak2267	31	37	67	45	45	78	35	64	66	67	62	56	55	73	121	101
Schr6	327616	328163	peak2268	47	39	38	23	84	37	19	50	35	66	35	50	37	57	115	65
Schr6	330498	330834	peak2270	36	34	15	36	19	20	23	34	17	31	41	17	34	34	36	34
Schr6	338760	339410	peak2271	34	48	66	45	65	80	68	56	54	59	65	34	51	46	68	43
Schr6	342259	342749	peak2272	38	26	42	45	50	32	28	6	46	71	63	51	52	58	83	59
Schr6	343783	344673	peak2273	149	170	276	457	176	566	442	199	157	186	230	119	303	294	156	303
Schr6	349289	350568	peak2275	93	101	135	76	119	142	86	120	100	157	96	121	98	129	150	143
Schr6	354211	354532	peak2276	26	26	33	8	24	11	3	10	46	40	35	34	19	15	57	42
Schr6	358286	358587	peak2277	21	8	20	35	19	22	11	15	30	37	17	42	29	31	23	42
Schr6	361327	361559	peak2279	19	14	18	18	18	12	5	6	19	25	19	18	25	29	57	28
Schr6	367391	367743	peak2282	52	7	49	9	7	9	2	20	53	42	24	14	10	76	24	16
Schr6	368149	368508	peak2283	41	16	61	28	20	9	14	18	30	60	28	16	24	61	44	22
Schr6	373912	374205	peak2285	29	5	31	23	28	15	25	35	26	31	55	36	25	48	63	34
Schr6	379919	381668	peak2286	179	243	408	491	337	509	487	257	254	205	319	145	244	304	331	444
Schr6	386810	387278	peak2287	31	30	22	12	40	15	16	25	27	29	38	44	45	38	64	48
Schr6	390858	391116	peak2288	32	5	23	17	25	27	29	30	43	20	38	32	37	20	39	18
Schr6	394203	394525	peak2290	27	24	35	2	58	5	7	17	22	14	29	4	43	2	49	11
Schr6	401270	401601	peak2292	41	13	28	20	29	26	27	54	22	28	45	41	30	60	67	41
Schr6	409684	409800	peak2294	18	8	36	26	16	19	22	5	5	20	17	16	21	23	41	18
Schr6	410071	411214	peak2295	251	225	408	759	310	864	917	285	230	244	400	107	418	342	296	456
Schr6	412260	412854	peak2296	40	55	54	72	62	39	62	32	94	70	117	59	96	78	112	87
Schr6	417120	417705	peak2299	43	33	29	25	53	9	20	31	48	34	38	44	43	36	42	24
Schr6	418447	419190	peak2300	91	73	75	185	131	119	85	66	127	100	165	90	157	142	137	107
Schr6	423649	424929	peak2301	663	881	1204	2565	977	2597	2442	711	667	566	1245	275	1620	1106	533	1400
Schr6	425543	425654	peak2302	7	17	7	1	28	18	3	12	18	10	32	11	20	27	30	18
Schr6	430085	430876	peak2303	89	63	91	81	141	99	87	81	101	138	116	66	137	157	160	115
Schr6	435426	436827	peak2304	84	105	128	73	200	86	106	106	152	130	195	116	161	154	221	131
Schr6	437259	438373	peak2306	76	58	85	56	136	61	44	79	102	116	98	108	131	99	157	97
Schr6	446027	446879	peak2307	70	58	81	60	118	80	40	56	73	84	81	94	66	88	88	83
Schr6	447093	447771	peak2308	47	68	49	59	42	51	31	30	24	42	46	35	33	61	79	45
Schr6	451910	452151	peak2310	16	29	24	24	26	34	21	33	27	37	48	21	21	28	39	29
Schr6	452472	453608	peak2311	137	202	260	403	262	471	361	151	186	134	194	67	267	295	214	276
Schr6	456995	457146	peak2312	16	10	16	10	20	14	14	8	20	22	24	20	2	33	25	9
Schr6	458187	458836	peak2313	136	169	182	516	126	465	453	145	203	122	316	76	324	286	142	268
Schr6	462315	462535	peak2314	12	14	17	18	20	12	14	27	37	49	21	28	23	29	38	13
Schr6	462935	463753	peak2315	73	80	174	157	178	152	147	102	117	137	263	120	139	135	245	171
Schr6	468677	469230	peak2316	164	241	315	998	299	1254	1256	354	278	247	411	175	689	487	255	461
Schr6	469723	470294	peak2317	95	82	143	144	102	185	132	83	131	144	156	97	124	153	199	120
Schr6	470475	471301	peak2318	321	469	617	1204	476	1106	1255	337	299	257	592	107	866	685	282	715
Schr6	472312	472428	peak2319	19	10	15	20	7	22	12	21	26	16	37	20	30	48	47	29
Schr6	477817	478226	peak2320	32	30	31	52	24	88	37	34	29	42	53	23	43	37	38	22
Schr6	481445	482484	peak2321	231	260	332	569	310	524	423	238	227	190	623	108	452	302	327	354
Schr6	485716	486301	peak2322	89	73	99	153	139	148	121	73	102	121	122	66	130	116	138	126
Schr6	486676	487087	peak2323	52	30	52	28	47	36	25	9	53	88	56	55	36	48	98	45
Schr6	490969	492432	peak2324	181	232	277	448	241	549	588	237	275	194	274	144	364	362	251	269
Schr6	497264	497782	peak2325	107	50	92	91	126	84	115	56	74	69	127	63	91	94	123	69
Schr6	498090	498651	peak2326	86	105	142	159	143	120	160	42	64	81	107	64	61	145	101	160
Schr6	498783	499396	peak2327	140	139	198	335	192	323	331	125	144	155	234	102	256	175	182	259
Schr6	503006	503846	peak2328	225	363	549	1041	391	965	1057	335	240	202	483	75	665	499	200	582
Schr6	504080	504210	peak2329	32	24	55	59	46	9	23	12	22	40	62	22	25	31	42	36
Schr6	504452	504705	peak2330	21	28	58	61	42	55	43	38	32	8	20	13	63	41	41	92
Schr6	514826	515054	peak2334	14	26	28	27	24	12	24	17	14	33	23	20	23	40	44	38
Schr6	519393	519883	peak2335	49	49	43	49	57	55	61	43	74	60	91	50	47	59	92	39
Schr6	521696	521963	peak2336	34	18	25	11	44	22	17	20	43	39	33	46	24	41	35	46
Schr6	522168	522642	peak2337	76	38	63	37	59	46	33	18	42	67	47	37	50	46	78	78
Schr6	523267	523824	peak2338	57	45	99	64	90	56	79	74	72	92	113	65	74	62	128	103
Schr6	526793	527781	peak2339	50	62	103	94	84	57	52	61	73	102	133	42	106	66	111	102
Schr6	531967	532572	peak2340	67	127	142	307	133	315	292	91	91	94	188	47	262	114	76	184
Schr6	538382	538644	peak2341	32	18	31	25	33	14	28	23	27	48	43	63	24	34	47	14
Schr6	543483	543912	peak2342	12	29	21	27	30	22	10	16	55	57	29	46	45	31	56	34
Schr6	555198	555379	peak2343	17	7	8	10	12	13	14	10	21	27	14	13	12	32	40	12
Schr6	559670	559806	peak2344	21	10	24	18	29	13	9	21	15	34	9	9	21	23	39	24
Schr6	564794	565259	peak2346	54	19	48	42	66	53	30	24	81	56	72	55	53	26	89	77
Schr6	568180	568607	peak2347	18	19	24	26	44	23	35	33	35	76	30	68	18	57	72	46
Schr6	572394	573148	peak2348	106	27	51	43	69	39	31	40	55	89	64	102	64	59	127	65
Schr6	574168	574713	peak2349	53	51	68	30	58	17	22	23	32	44	67	64	42	49	68	53
Schr6	579046	579221	peak2351	35	13	17	12	25	10	4	19	7	34	29	15	16	31	26	20
Schr6	579775	580019	peak2352	26	14	36	6	25	14	10	38	29	22	20	10	14	38	63	14
Schr6	580542	580782	peak2353	25	16	22	7	23	4	12	17	22	31	9	39	20	9	30	17
Schr6	581388	581940	peak2354	43	34	34	36	51	39	34	27	52	68	59	50	49	62	79	58
Schr6	586118	586909	peak2357	107	83	155	162	140	157	190	126	138	148	186	77	100	191	268	208
Schr6	587229	587919	peak2359	44	61	47	43	77	50	30	57	63	41	64	57	78	77	101	81
Schr6	589598	589939	peak2360	44	32	25	27	35	28	21	14	28	48	33	26	33	29	39	35
Schr6	590287	590497	peak2361	29	27	23	13	31	19	13	34	23	31	53	25	35	42	58	27
Schr6	592097	592561	peak2362	55	28	50	33	78	38	34	41	50	54	79	42	53	48	99	23
Schr6	595627	596816	peak2364	56	99	195	256	118	211	248	114	135	142	195	87	139	137	115	221
Schr6	599455	599655	peak2366	8	11	6	10	4	3	2	26	20	2	20	21	6	28	38	29
Schr6	603776	604644	peak2369	86	73	117	219	98	136	178	83	75	89	87	44	100	178	91	139
Schr6	605709	606074	peak2370	34	30	35	23	31	23	17	17	44	19	45	18	33	32	47	14
Schr6	606163	606933	peak2371	100	104	131	90	108	94	91	23	66	50	185	52	150	79	122	104
Schr6	611963	612994	peak2373	114	101	198	215	105	204	163	101	77	88	144	60	100	140	78	142
Schr6	623644	623844	peak2378	34	15	43	17	37	8	16	23	20	23	40	28	34	51	28	30
Schr6	624794	625913	peak2379	342	449	665	1294	321	922	1348	396	323	287	661	140	849	682	247	850
Schr6	627696	628535	peak2380	155	151	255	347	237	376	418	155	177	231	253	118	237	253	226	343
Schr6	629007	629404	peak2381	90	58	106	122	103	116	76	45	54	47	117	32	134	86	110	119
Schr6	631869	632249	peak2382	40	44	77	54	85	47	63	22	28	72	98	41	42	55	86	73
Schr6	632434	633373	peak2383	77	90	86	161	170	126	138	52	140	141	207	80	170	137	193	124
Schr6	638056	638358	peak2384	22	20	30	17	36	11	23	14	38	36	28	22	39	32	35	10
Schr6	638526	638717	peak2385	8	10	23	13	39	12	13	18	19	19	13	23	21	34	16	10
Schr6	640269	640565	peak2387	3	17	18	18	35	13	8	32	29	16	19	27	26	35	45	17
Schr6	643508	643734	peak2389	16	5	11	6	26	15	12	15	14	16	21	21	11	31	33	6
Schr6	645207	645480	peak2391	25	29	38	22	14	23	23	22	15	19	15	30	21	46	19	46
Schr6	646017	646222	peak2393	13	12	16	12	30	7	22	26	41	50	35	34	24	49	65	26
Schr6	647904	648700	peak2394	58	34	65	40	91	42	87	75	33	68	92	126	61	119	144	91
Schr6	649601	650618	peak2395	129	105	174	191	159	209	158	86	125	104	144	44	153	117	145	223
Schr6	657542	657893	peak2398	17	16	61	41	21	36	13	9	11	21	46	12	35	14	35	45
Schr6	660700	661462	peak2399	45	48	70	66	43	40	37	41	56	89	69	33	83	68	60	67
Schr6	662767	663351	peak2400	54	47	94	93	79	107	80	48	52	125	85	75	96	110	116	86
Schr6	665198	665424	peak2401	14	2	4	2	41	22	4	20	47	2	49	18	12	32	64	12
Schr6	669424	669648	peak2402	8	15	21	6	34	13	4	12	22	21	13	20	23	28	19	26
Schr6	675838	676485	peak2406	51	57	69	35	45	43	49	46	34	56	52	49	63	60	80	59
Schr6	678183	678615	peak2409	38	44	50	34	22	27	32	29	32	18	30	32	51	53	53	33
Schr6	679696	680759	peak2410	91	87	143	233	118	153	190	51	60	70	62	51	105	140	76	184
Schr6	681968	682401	peak2411	51	40	80	47	44	69	67	29	37	22	39	19	79	61	27	73
Schr6	682769	683468	peak2412	83	109	203	338	162	208	273	113	73	82	136	60	172	177	88	234
Schr6	684560	685180	peak2413	102	72	138	89	124	121	128	104	92	88	107	63	131	160	112	119
Schr6	685317	685756	peak2414	42	31	63	61	62	63	44	39	49	60	68	41	50	68	33	68
Schr6	688804	689619	peak2415	246	165	350	287	344	298	272	130	123	272	350	143	260	231	253	273
Schr6	691922	692191	peak2416	20	14	29	25	15	9	19	28	32	15	44	21	24	26	28	14
Schr6	692261	692541	peak2417	11	14	32	19	31	37	60	19	19	34	24	25	56	16	29	20
Schr6	694135	695081	peak2418	75	84	91	167	76	151	137	77	57	75	123	49	71	143	79	114
Schr6	701591	702174	peak2421	69	41	34	35	69	38	50	39	34	52	70	26	79	69	80	34
Schr6	703832	704140	peak2422	26	44	4	58	47	29	47	30	38	6	97	6	72	44	52	29
Schr6	706234	706698	peak2423	31	21	26	49	30	34	45	34	29	38	22	46	51	62	41	50
Schr6	710396	711193	peak2425	142	138	264	274	207	287	330	124	111	145	305	100	221	132	196	245
Schr6	713913	714267	peak2426	10	71	32	190	62	287	332	54	75	23	86	18	182	117	63	87
Schr6	715771	716565	peak2427	125	209	379	1062	240	1149	819	200	226	119	490	85	873	310	125	513
Schr6	718380	718568	peak2428	55	33	66	103	35	115	64	41	41	55	65	9	57	68	43	79
Schr6	719879	720000	peak2429	65	124	140	278	91	266	337	75	79	57	120	33	212	177	53	134
Schr6	720764	721753	peak2430	648	1097	1209	3248	746	3186	3177	780	602	355	1195	198	2246	1465	370	1743
Schr6	723892	724495	peak2431	398	576	914	1594	790	1522	1606	458	369	302	757	178	772	752	341	1076
Schr6	725697	726053	peak2432	115	141	175	331	110	412	357	113	106	78	183	55	161	171	129	216
Schr6	727249	727342	peak2433	34	24	56	88	104	84	113	38	20	38	43	19	52	61	35	87
Schr6	730041	730571	peak2434	64	87	144	218	93	243	284	95	73	63	132	27	143	162	56	168
Schr6	730683	730830	peak2435	7	22	15	40	18	29	37	12	26	11	30	2	46	33	15	15
Schr6	731517	732323	peak2436	324	363	756	1102	733	896	1043	339	261	318	620	131	664	692	341	854
Schr6	734921	735034	peak2437	10	17	44	33	27	33	41	19	13	22	43	15	25	23	16	33
Schr6	735462	736368	peak2438	93	115	225	331	161	341	280	130	121	121	183	78	188	167	118	172
Schr6	738656	738982	peak2439	23	23	38	56	70	65	54	24	43	43	38	47	50	27	48	51
Schr6	740512	740694	peak2440	20	13	20	2	13	15	10	18	6	20	8	23	2	17	27	20
Schr6	741097	741639	peak2441	26	19	64	23	46	52	31	24	51	66	38	51	43	74	62	40
Schr6	743288	744099	peak2442	95	69	172	172	149	172	150	88	89	85	119	72	117	140	82	136
Schr6	751422	751693	peak2444	16	18	21	21	16	11	14	14	22	18	9	24	27	26	38	20
Schr6	753966	754145	peak2445	7	17	8	21	34	12	4	2	25	20	12	13	30	11	34	13
Schr6	754668	755581	peak2447	104	88	203	185	131	197	189	128	98	141	145	50	162	161	116	148
Schr6	757176	757372	peak2448	21	15	22	20	31	27	31	9	16	33	22	28	22	26	35	27
Schr6	758381	758617	peak2449	16	31	28	13	12	16	24	15	10	21	18	7	24	18	23	12
Schr6	758972	759146	peak2450	11	11	38	24	9	23	35	4	9	16	25	7	29	10	3	27
Schr6	761383	761965	peak2451	63	41	101	86	64	67	85	51	36	60	66	59	73	66	67	92
Schr6	765918	766373	peak2452	236	226	465	574	246	521	618	204	145	116	370	67	325	326	116	538
Schr6	766851	767467	peak2453	110	95	149	86	119	68	99	42	45	100	217	29	160	62	156	116
Schr6	768167	768377	peak2454	50	55	88	228	93	212	196	53	39	30	88	10	135	89	64	86
Schr6	769224	769424	peak2455	20	7	50	32	22	30	26	21	16	27	24	20	27	28	25	21
Schr6	770829	772257	peak2456	151	129	235	276	119	210	207	96	114	124	165	59	215	139	141	211
Schr6	773282	773783	peak2457	51	33	51	35	107	29	54	38	43	35	48	30	74	63	55	48
Schr6	777804	778592	peak2460	80	69	84	74	73	62	44	23	59	82	50	41	48	76	86	81
Schr6	778610	779529	peak2461	66	53	73	55	122	66	71	56	62	60	127	44	110	74	58	60
Schr6	779770	780029	peak2462	21	28	25	16	49	12	22	22	28	60	52	28	20	20	41	38
Schr6	783956	784250	peak2463	26	28	38	35	63	33	24	41	54	59	52	43	63	60	63	33
Schr6	785837	787112	peak2464	274	254	508	987	502	942	927	367	230	318	515	192	645	540	300	620
Schr6	792213	792314	peak2465	26	24	13	11	21	11	16	20	22	28	31	22	29	31	20	16
Schr6	793175	794386	peak2466	239	298	659	1018	538	1063	1063	382	354	257	573	182	751	557	292	693
Schr6	796237	796786	peak2467	132	105	150	221	117	221	264	107	119	124	160	58	150	151	89	160
Schr6	797751	798118	peak2468	68	57	120	167	60	129	160	89	38	66	88	21	115	78	54	128
Schr6	799202	799971	peak2469	93	81	181	126	120	152	175	69	118	94	160	102	149	138	114	156
Schr6	801494	801666	peak2470	13	18	20	16	35	14	18	22	30	29	34	14	39	33	37	16
Schr6	802319	802943	peak2472	63	66	127	182	79	171	149	86	76	45	101	34	101	181	58	119
Schr6	814881	815470	peak2478	29	61	44	31	107	46	56	41	37	56	51	32	89	70	114	33
Schr6	815544	816390	peak2479	75	75	112	78	92	65	70	68	47	67	82	59	96	100	89	78
Schr6	816588	817045	peak2480	36	25	38	18	43	23	31	32	31	34	17	41	40	62	53	33
Schr6	821867	822224	peak2481	46	18	42	35	45	17	20	24	55	42	54	20	27	41	70	49
Schr6	827944	828890	peak2482	86	77	115	46	129	73	60	91	105	131	90	82	92	81	169	62
Schr6	830469	830762	peak2483	20	18	43	12	50	21	20	9	30	35	19	30	52	36	43	44
Schr6	836888	837579	peak2484	68	88	108	282	114	313	329	113	124	97	74	80	101	124	102	125
Schr6	840091	840835	peak2485	43	67	99	125	104	224	339	80	128	71	90	42	129	116	125	91
Schr6	841039	841379	peak2486	42	42	82	64	80	76	121	33	67	64	70	37	82	70	77	88
Schr6	842393	842913	peak2487	57	63	40	81	76	80	100	57	89	78	64	71	65	63	65	70
Schr6	844047	844231	peak2488	24	20	59	103	87	75	77	32	21	40	25	32	61	46	46	33
Schr6	845701	846199	peak2489	52	44	58	51	47	65	72	33	71	67	76	54	62	54	96	58
Schr6	846808	847506	peak2490	121	111	178	323	143	277	240	63	104	147	189	63	112	172	125	206
Schr6	850981	851537	peak2491	58	72	75	140	86	166	168	93	68	107	112	54	91	89	98	98
Schr6	852235	852470	peak2492	24	10	40	24	26	15	40	4	37	13	43	14	15	38	36	47
Schr6	856063	856879	peak2494	117	135	228	358	211	447	344	163	101	124	227	52	228	193	124	258
Schr6	861315	862235	peak2495	168	199	249	395	234	556	534	194	194	200	440	137	318	236	298	327
Schr6	868071	868507	peak2496	100	183	173	395	134	322	515	127	194	81	262	60	482	209	56	227
Schr6	870591	870847	peak2497	34	29	65	105	93	155	116	42	44	40	53	26	68	66	61	55
Schr6	871414	871518	peak2498	16	33	20	51	42	35	44	9	17	14	35	6	52	30	24	45
Schr6	871633	872582	peak2499	382	603	820	1539	358	1400	1564	452	447	272	753	149	1331	777	332	975
Schr6	873190	873504	peak2500	28	39	65	238	55	159	199	71	40	46	51	7	113	119	51	102
Schr6	881502	881858	peak2501	28	20	31	29	27	35	23	35	23	51	28	22	39	47	49	34
Schr6	882117	882853	peak2502	71	66	76	66	76	60	29	45	71	78	86	56	54	93	142	72
Schr6	885499	886050	peak2503	83	78	92	55	70	77	59	36	84	118	115	82	57	128	180	74
Schr6	887671	888228	peak2504	75	52	74	53	74	70	69	41	94	90	81	95	49	94	116	64
Schr6	888447	889011	peak2505	43	62	89	43	79	83	83	42	61	109	104	85	69	89	129	53
Schr6	890869	891802	peak2506	121	120	144	134	148	117	91	87	157	126	181	149	92	132	226	134
Schr6	892128	892452	peak2507	30	21	26	32	52	23	26	32	29	50	51	57	25	35	93	56
Schr6	892664	892808	peak2508	16	9	19	26	26	20	30	22	34	29	25	39	19	12	32	17
Schr6	894019	894547	peak2509	58	53	69	40	117	56	51	62	92	113	63	82	71	52	113	56
Schr6	896844	898175	peak2510	120	126	152	124	182	127	118	93	111	215	147	161	89	171	172	158
Schr6	898335	898619	peak2511	32	14	36	20	25	18	23	35	30	44	51	42	24	50	65	32
Schr6	902167	902377	peak2513	37	13	27	14	35	21	13	21	21	44	24	32	11	28	55	23
Schr6	902541	902829	peak2514	22	17	30	13	44	27	15	11	22	35	36	19	13	52	37	16
Schr6	903262	903475	peak2515	27	17	22	46	23	23	16	10	32	32	33	30	35	29	44	22
Schr6	903772	904086	peak2516	24	18	40	16	49	23	33	33	21	31	38	33	31	30	60	39
Schr6	907664	907944	peak2517	31	9	37	17	17	10	20	29	14	37	39	13	22	40	41	18
Schr6	909244	911092	peak2518	200	180	175	111	171	163	113	122	141	227	196	203	124	218	303	189
Schr6	911294	911698	peak2519	28	33	42	48	56	46	33	27	27	73	32	44	54	41	62	27
Schr6	915903	916592	peak2520	51	52	81	72	103	49	37	50	77	139	91	100	53	73	159	68
Schr6	917494	917654	peak2522	16	17	20	10	13	9	18	20	18	24	10	17	13	18	28	13
Schr6	925720	926091	peak2524	28	21	29	19	36	33	14	30	45	67	20	44	39	30	43	27
Schr6	926645	928068	peak2525	126	99	140	47	138	108	101	106	137	191	176	156	141	144	235	148
Schr6	930342	931115	peak2526	31	67	70	128	84	128	114	56	64	40	46	54	80	80	68	81
Schr6	933562	933836	peak2527	31	34	33	14	37	46	60	25	38	22	5	18	40	43	44	33
Schr6	938088	938518	peak2528	24	19	27	39	48	29	16	53	62	39	64	15	72	10	86	39
Schr6	938912	939230	peak2529	28	15	39	27	18	28	26	4	28	24	49	41	31	54	44	55
Schr6	940829	942304	peak2530	218	233	178	92	371	128	73	188	223	364	181	235	206	177	280	165
Schr6	943936	944870	peak2531	69	65	132	173	92	190	119	68	85	75	112	43	110	123	92	151
Schr6	945179	945463	peak2532	18	10	30	11	32	10	40	36	26	68	39	47	26	33	39	26
Schr6	951812	953113	peak2534	106	143	205	373	225	497	383	147	123	112	180	77	202	217	152	255
Schr6	957229	957358	peak2535	6	12	21	20	25	22	15	21	15	45	29	24	16	15	45	24
Schr6	964308	964997	peak2536	36	38	70	36	95	42	42	28	76	54	103	53	65	56	96	46
Schr6	965368	965618	peak2537	7	23	15	11	21	27	20	17	38	9	45	17	15	21	30	34
Schr6	968107	968548	peak2538	38	43	38	64	74	72	103	38	55	69	40	49	40	49	54	64
Schr6	969075	969753	peak2539	95	86	128	143	164	148	174	70	91	91	87	52	113	92	140	136
Schr6	973240	973590	peak2540	32	39	21	28	43	38	27	46	26	42	54	22	40	52	41	22
Schr6	974067	974343	peak2541	23	12	15	15	13	7	16	19	17	41	37	32	20	23	37	45
Schr6	978842	978972	peak2542	14	16	12	19	17	7	5	19	29	30	31	14	12	26	21	8
Schr6	979467	979867	peak2543	48	37	36	44	80	45	53	44	56	52	49	22	41	53	74	43
Schr6	980228	981114	peak2544	203	322	311	772	358	725	533	235	274	205	303	174	321	338	290	360
Schr6	982613	982976	peak2545	60	63	93	133	62	78	103	56	52	76	93	36	64	89	41	59
Schr6	983432	983964	peak2546	87	105	249	318	122	277	282	98	90	69	165	39	165	165	73	260
Schr6	988872	989093	peak2547	18	16	22	8	37	12	10	11	8	18	19	8	28	35	33	33
Schr6	992839	992969	peak2548	22	2	26	11	40	8	15	19	22	8	21	6	19	34	22	19
Schr6	1002641	1002868	peak2549	7	13	13	10	24	8	10	6	32	42	9	27	17	32	40	28
Schr6	1009380	1010316	peak2550	69	65	69	55	92	136	72	66	119	86	102	82	105	85	144	87
Schr6	1014962	1015288	peak2552	25	13	30	12	18	8	26	17	28	45	33	22	18	35	73	39
Schr6	1019538	1019982	peak2553	30	28	39	29	37	16	26	17	32	35	41	20	24	15	35	30
Schr6	1022705	1023179	peak2554	37	35	31	51	46	11	20	51	34	69	54	47	42	58	52	41
Schr6	1030907	1031076	peak2555	15	10	8	10	25	4	7	26	18	22	12	16	6	9	40	12
Schr6	1034806	1035075	peak2556	24	21	15	8	57	14	8	25	40	53	40	24	12	51	40	29
Schr6	1039691	1040250	peak2557	44	55	51	26	51	41	30	37	65	82	88	74	41	72	112	55
Schr6	1046954	1047109	peak2558	17	4	13	9	13	7	5	6	17	23	25	10	11	15	35	15
Schr6	1047193	1047517	peak2559	15	14	21	7	25	13	12	17	13	32	25	46	17	30	33	27
Schr6	1058379	1058627	peak2561	24	12	18	2	2	13	8	30	33	27	25	23	30	16	7	19
Schr6	1071607	1072115	peak2563	43	40	51	35	31	33	60	27	66	82	57	40	36	63	114	44
Schr6	1076121	1076345	peak2564	25	27	32	35	25	48	39	14	20	30	32	29	32	33	51	32
Schr6	1081295	1081711	peak2566	20	36	25	20	18	41	41	40	40	30	62	29	34	34	46	35
Schr6	1087755	1088065	peak2568	20	35	20	130	46	114	69	28	35	30	70	8	105	18	24	38
Schr6	1090392	1090595	peak2569	19	10	28	13	18	11	11	20	23	39	27	27	29	18	30	19
Schr6	1103224	1103503	peak2572	19	29	41	27	42	22	7	16	53	52	44	61	19	45	50	30
Schr6	1103766	1104080	peak2573	24	9	24	14	22	31	26	12	35	31	38	44	24	20	50	28
Schr6	1108515	1108749	peak2574	18	18	34	6	14	12	3	12	17	32	14	12	18	38	10	17
Schr6	1111576	1111913	peak2575	24	24	22	14	20	18	14	20	30	37	33	42	29	8	40	20
Schr6	1136667	1136893	peak2580	31	19	21	34	32	26	25	16	30	19	40	20	60	21	35	12
Schr6	1137274	1138118	peak2581	100	99	239	211	158	239	247	97	110	134	179	108	176	187	125	178
Schr6	1140438	1140760	peak2582	36	62	53	67	65	53	44	33	40	84	57	51	73	57	79	42
Schr6	1142104	1142308	peak2583	30	15	13	10	27	12	9	3	23	21	26	24	24	11	35	43
Schr6	1146837	1147659	peak2584	135	109	206	441	99	415	394	183	163	150	258	94	162	250	133	286
Schr6	1148228	1148840	peak2585	43	61	72	87	73	89	99	66	115	76	96	55	74	84	94	58
Schr6	1152684	1153660	peak2586	145	210	308	760	181	829	777	246	113	87	244	76	378	318	113	474
Schr6	1160473	1162046	peak2588	164	111	194	313	152	393	435	153	187	176	279	72	292	190	220	255
Schr6	1173066	1173356	peak2589	16	27	24	12	29	20	34	23	30	35	16	26	16	58	50	25
Schr6	1179649	1179921	peak2592	24	24	30	13	39	13	0	12	27	16	27	24	19	25	37	14
Schr6	1183335	1184192	peak2593	118	60	168	127	78	91	121	129	120	118	167	60	98	90	156	139
Schr6	1187688	1187853	peak2594	14	9	9	15	13	16	13	24	16	20	33	15	29	18	34	25
Schr6	1191533	1192069	peak2596	32	28	52	43	26	23	28	25	19	60	30	36	69	48	44	66
Schr6	1196781	1197065	peak2597	59	26	57	59	8	31	17	9	14	28	57	6	21	59	6	85
Schr6	1200087	1200947	peak2598	76	107	158	239	158	247	242	61	116	114	147	54	280	155	110	160
Schr6	1205679	1206293	peak2601	60	30	26	26	36	12	25	26	41	77	42	52	28	57	66	43
Schr6	1220300	1221002	peak2603	96	102	183	182	150	134	154	104	79	131	124	62	136	125	145	224
Schr6	1225579	1225749	peak2605	19	10	23	8	25	8	9	6	21	14	19	21	7	6	41	30
Schr6	1229405	1230078	peak2606	97	92	216	212	214	281	261	98	63	107	185	54	154	161	110	222
Schr6	1235336	1236363	peak2608	99	94	163	131	171	133	131	72	117	109	154	74	149	115	172	148
[truncated: 66,039 more rows]

## Sheet: SuppData_male_nut_res
chr	start	end	peak	baseMean	log2FoldChange	lfcSE	stat	pvalue	padj
ScKx7SY_12	597225	597574	peak1	15.0086	0.11531	0.495416	0.232753	0.815953	0.999687
ScKx7SY_12	870159	870373	peak2	19.2381	0.446132	0.486195	0.9176	0.358828	0.961722
ScKx7SY_12	1138225	1138672	peak4	25.8054	1.43182	0.540282	2.65013	0.00804599	0.321755
ScKx7SY_12	1161642	1161868	peak5	26.5258	0.468662	0.380527	1.23161	0.218093	0.895192
ScKx7SY_12	1341359	1341877	peak6	44.8071	0.500098	0.670472	0.745889	0.455735	0.990253
ScKx7SY_13	361835	362690	peak8	88.2408	-0.512128	0.365244	-1.40215	0.16087	0.84045
ScKx7SY_13	362736	363043	peak9	34.4812	-0.393707	0.507089	-0.776408	0.437508	0.985334
ScKx7SY_13	365433	365590	peak10	18.7324	0.148619	0.497305	0.298849	0.765056	0.999687
ScKx7SY_13	365801	365993	peak11	17.3156	0.0979595	0.500762	0.195621	0.844907	0.999687
ScKx7SY_13	375902	376720	peak12	62.9474	0.311786	0.259069	1.20349	0.228788	0.905858
ScKx7SY_13	387679	388375	peak13	62.2219	-0.512456	0.490904	-1.0439	0.296531	0.938985
ScKx7SY_13	393926	395029	peak14	84.9512	0.0247772	0.29067	0.0852418	0.932069	0.999687
ScKx7SY_13	395944	396240	peak15	45.3057	-0.225701	0.366184	-0.616359	0.537657	0.999687
ScKx7SY_13	409630	409798	peak16	9.83172	-0.209876	0.728799	-0.287975	0.773366	0.999687
ScKx7SY_13	411696	412074	peak17	15.1998	0.286374	0.41198	0.695116	0.486983	0.995754
ScKx7SY_13	412960	413836	peak18	42.6314	-0.0228934	0.373339	-0.0613206	0.951104	0.999687
ScKx7SY_13	414139	414903	peak19	39.7122	-0.154102	0.349561	-0.440844	0.659326	0.999687
ScKx7SY_13	422714	422995	peak21	30.8928	-0.506579	0.461769	-1.09704	0.272623	0.930588
ScKx7SY_13	423757	424111	peak22	25.3876	-0.542268	0.464944	-1.16631	0.243489	0.916684
ScKx7SY_13	425382	425570	peak23	22.6109	0.293093	0.425082	0.689497	0.49051	0.995844
ScKx7SY_13	485494	485742	peak25	34.7015	-0.573919	0.444003	-1.2926	0.196149	0.877272
ScKx7SY_13	486477	486652	peak26	20.2783	0.740404	0.359531	2.05936	0.0394597	0.576845
ScKx7SY_13	487359	487563	peak27	22.0905	-0.741079	0.404895	-1.8303	0.0672051	0.673537
ScKx7SY_13	514321	514642	peak28	30.3706	0.15624	0.419904	0.372084	0.70983	0.999687
ScKx7SY_13	515916	516438	peak29	63.3236	-0.301213	0.309052	-0.974638	0.32974	0.952741
ScKx7SY_14	68403	68890	peak30	51.6475	1.13183	0.461373	2.45317	0.0141603	0.402176
ScKx7SY_14	69396	69876	peak31	49.2043	0.639407	0.329384	1.94122	0.0522318	0.626925
ScKx7SY_14	71223	71614	peak32	24.134	1.44997	0.546578	2.65281	0.00798239	0.320772
ScKx7SY_14	75743	76069	peak34	30.1243	0.715426	0.343046	2.08551	0.037023	0.567411
ScKx7SY_14	85020	85193	peak37	16.761	0.998118	0.520235	1.91859	0.0550362	0.637655
ScKx7SY_14	85331	85527	peak38	27.3161	0.0498333	0.371251	0.134231	0.89322	0.999687
ScKx7SY_14	88972	89212	peak39	24.9388	0.68558	0.415725	1.64912	0.0991238	0.748953
ScKx7SY_14	133231	133406	peak43	17.6448	-0.244943	0.45783	-0.535009	0.592644	0.999687
ScKx7SY_14	134644	135076	peak45	49.8433	0.146521	0.35011	0.4185	0.675582	0.999687
ScKx7SY_14	137820	138250	peak46	40.6662	0.0584188	0.500368	0.116752	0.907057	0.999687
ScKx7SY_14	142420	142602	peak48	31.3052	-0.364588	0.362766	-1.00502	0.314886	0.9479
ScKx7SY_14	143038	143635	peak49	76.5681	-0.647362	0.351365	-1.84242	0.0654138	0.668909
ScKx7SY_14	143750	144290	peak50	61.7023	-0.640922	0.331646	-1.93255	0.053292	0.63022
ScKx7SY_14	148836	149129	peak51	19.1616	-0.380241	0.520138	-0.731038	0.464756	0.991296
ScKx7SY_14	154689	154952	peak52	42.8042	0.0695866	0.324014	0.214764	0.829951	0.999687
ScKx7SY_14	163507	163789	peak53	17.8931	0.143285	0.422255	0.339334	0.734358	0.999687
ScKx7SY_14	179728	180206	peak54	20.3799	0.130354	0.438911	0.296995	0.76647	0.999687
ScKx7SY_14	197136	197472	peak57	21.8872	-0.745695	0.402601	-1.85219	0.063998	0.665733
ScKx7SY_14	198796	198943	peak58	15.5188	-1.46637	1.72264	-0.851234	0.394639	0.973793
ScKx7SY_14	213147	213381	peak59	31.3173	0.557159	0.327544	1.70102	0.0889391	0.731096
ScKx7SY_14	213762	214116	peak60	31.5848	0.252058	0.328411	0.767507	0.44278	0.986549
ScKx7SY_14	214332	214479	peak61	17.7395	0.154664	0.47988	0.322297	0.747228	0.999687
ScKx7SY_14	216145	216518	peak62	51.159	0.290765	0.320989	0.90584	0.365021	0.964534
ScKx7SY_14	220085	220427	peak64	26.9108	-0.314941	0.342584	-0.919308	0.357934	0.961632
ScKx7SY_14	220683	221026	peak65	35.038	-0.0889047	0.370931	-0.23968	0.810578	0.999687
ScKx7SY_14	248249	248661	peak68	35.5698	0.375865	0.383871	0.979144	0.327509	0.95244
ScKx7SY_14	249932	250222	peak69	44.4901	0.185324	0.4402	0.420999	0.673756	0.999687
ScKx7SY_14	252544	252741	peak71	13.1162	-0.363384	0.580819	-0.625642	0.53155	0.999687
ScKx7SY_14	254268	254583	peak74	28.2981	0.0775802	0.435617	0.178093	0.85865	0.999687
ScKx7SY_14	271653	272071	peak76	35.3654	-0.123702	0.450912	-0.274337	0.783826	0.999687
ScKx7SY_14	281122	281595	peak77	33.0657	0.405749	0.366473	1.10717	0.268218	0.928959
ScKx7SY_14	288029	288227	peak78	25.7391	0.15565	0.398405	0.390682	0.696032	0.999687
ScKx7SY_14	289384	289900	peak79	37.3768	-0.0224021	0.386835	-0.0579112	0.953819	0.999687
ScKx7SY_14	294197	294366	peak80	16.1971	0.147396	0.52938	0.278432	0.780681	0.999687
ScKx7SY_14	294790	295425	peak81	47.175	0.219626	0.310609	0.707081	0.479516	0.993622
ScKx7SY_14	296188	296374	peak82	15.1234	-0.449539	0.480221	-0.936108	0.349217	0.959009
ScKx7SY_14	307339	310496	peak83	588.852	-0.0395299	0.284305	-0.13904	0.889418	0.999687
ScKx7SY_14	317948	319197	peak84	115.644	-0.209268	0.251185	-0.833121	0.404777	0.976491
ScKx7SY_14	319236	319533	peak85	36.3397	-0.283238	0.490578	-0.577356	0.563699	0.999687
ScKx7SY_14	319695	320752	peak86	110.858	-0.594006	0.337453	-1.76026	0.0783637	0.705834
ScKx7SY_14	320800	321825	peak87	120.746	0.0772153	0.324528	0.237931	0.811935	0.999687
ScKx7SY_14	379000	379203	peak88	26.3878	-0.180321	0.525912	-0.342873	0.731694	0.999687
ScKx7SY_14	380097	380362	peak89	26.1784	-0.0233335	0.483944	-0.0482153	0.961545	0.999687
ScKx7SY_14	381147	381738	peak90	59.2617	0.32474	0.501966	0.646936	0.517673	0.998861
ScKx7SY_14	391273	391466	peak91	24.5694	-0.179548	0.443558	-0.404792	0.685631	0.999687
ScKx7SY_14	399282	399499	peak92	26.2508	-0.0560767	0.363108	-0.154435	0.877266	0.999687
ScKx7SY_14	407025	407300	peak94	23.6957	0.240446	0.428318	0.561373	0.574543	0.999687
ScKx7SY_14	465473	465950	peak97	59.6679	0.19704	0.40783	0.483143	0.628995	0.999687
ScKx7SY_14	466507	466720	peak98	26.9973	-0.332965	0.516449	-0.644719	0.519109	0.999457
ScKx7SY_14	468331	468649	peak100	34.8014	-0.446415	0.433927	-1.02878	0.303583	0.94243
ScKx7SY_14	469184	469517	peak101	42.1866	0.0577289	0.322903	0.178781	0.85811	0.999687
ScKx7SY_14	469619	469900	peak102	28.6192	0.736924	0.356336	2.06806	0.0386346	0.573146
ScKx7SY_14	470943	471533	peak103	55.4581	0.121507	0.334307	0.363458	0.716263	0.999687
ScKx7SY_14	483458	483814	peak104	40.1299	0.506548	0.307871	1.64532	0.0999034	0.750525
ScKx7SY_14	484294	484811	peak105	43.605	-0.211739	0.29431	-0.71944	0.47187	0.991797
ScKx7SY_14	492615	492883	peak106	24.1324	0.547424	0.351322	1.55818	0.11919	0.785949
ScKx7SY_14	496486	496842	peak109	32.2586	0.614344	0.384625	1.59726	0.110209	0.77245
ScKx7SY_14	505919	506304	peak113	33.2319	0.381392	0.412854	0.923795	0.355593	0.961182
ScKx7SY_14	507982	508359	peak114	37.1134	0.443027	0.314346	1.40936	0.158728	0.838083
ScKx7SY_14	509953	510400	peak115	48.1025	0.174553	0.300784	0.580327	0.561694	0.999687
ScKx7SY_14	527635	527808	peak116	17.1681	0.436785	0.407508	1.07184	0.283791	0.935767
ScKx7SY_14	561885	562024	peak118	17.2072	0.0596332	0.431304	0.138263	0.890033	0.999687
ScKx7SY_14	573319	573731	peak121	50.4056	0.164563	0.359947	0.457187	0.647536	0.999687
ScKx7SY_14	575109	575878	peak122	78.0555	-0.0702714	0.303849	-0.231271	0.817104	0.999687
ScKx7SY_14	595513	595815	peak124	28.9035	-0.00622937	0.375909	-0.0165715	0.986778	0.999687
ScKx7SY_14	609277	609465	peak125	28.0448	-0.213155	0.349446	-0.609981	0.541875	0.999687
ScKx7SY_14	628888	629171	peak126	24.9675	-0.687284	0.367152	-1.87193	0.0612162	0.660017
ScKx7SY_14	632502	632654	peak128	23.6181	-0.351646	0.429665	-0.81842	0.413118	0.979275
ScKx7SY_14	635057	635567	peak129	47.4571	-0.356912	0.305093	-1.16985	0.242063	0.915571
ScKx7SY_14	642361	644458	peak130	595.665	0.034846	0.334125	0.10429	0.916939	0.999687
ScKx7SY_14	644903	645347	peak131	115.656	0.0497171	0.37901	0.131176	0.895636	0.999687
ScKx7SY_14	645987	646283	peak132	66.576	-0.404987	0.327838	-1.23533	0.216709	0.894641
ScKx7SY_14	646624	647698	peak133	252.984	-0.313299	0.38265	-0.818762	0.412922	0.979275
ScKx7SY_14	648003	648467	peak134	73.6684	-0.849921	0.517125	-1.64355	0.100269	0.751657
ScKx7SY_14	655258	655581	peak136	52.5211	-0.0877942	0.33337	-0.263354	0.792278	0.999687
ScKx7SY_14	671962	672115	peak138	20.2209	0.428604	0.441443	0.970917	0.33159	0.952953
ScKx7SY_14	679812	680249	peak139	49.0005	-0.0366068	0.321094	-0.114007	0.909233	0.999687
ScKx7SY_14	684052	684362	peak140	35.0595	-0.0335034	0.4352	-0.076984	0.938636	0.999687
ScKx7SY_14	690417	690874	peak141	58.7313	0.418554	0.37114	1.12775	0.259425	0.926395
ScKx7SY_14	701789	702034	peak143	22.7161	0.317405	0.423716	0.7491	0.453797	0.989588
ScKx7SY_14	702213	702363	peak144	27.3848	-0.130446	0.357627	-0.364753	0.715296	0.999687
ScKx7SY_14	716057	716312	peak147	31.0457	-0.140038	0.451477	-0.310179	0.756425	0.999687
ScKx7SY_14	729636	730199	peak149	56.7005	0.220331	0.336696	0.654391	0.51286	0.998274
ScKx7SY_14	2577714	2578089	peak150	43.3055	-0.955435	0.412503	-2.31619	0.020548	0.460164
ScKx7SY_14	2578323	2578864	peak151	50.5897	-0.927996	0.54358	-1.70719	0.0877859	0.729693
ScKx7SY_14	2580192	2580588	peak152	37.0461	-0.76962	0.517339	-1.48765	0.136842	0.810732
ScKx7SY_14	2891749	2891853	peak155	22.6801	-0.477861	0.674646	-0.708313	0.478751	0.993485
ScKx7SY_15	1040	3166	peak156	155.886	0.0639824	0.282954	0.226123	0.821106	0.999687
ScKx7SY_15	15592	15903	peak157	24.3968	0.480629	0.445839	1.07803	0.281019	0.934393
ScKx7SY_15	16323	18217	peak159	182.619	-0.249923	0.187953	-1.32971	0.183613	0.8659
ScKx7SY_15	20119	21350	peak160	106.94	0.0895621	0.356985	0.250885	0.801903	0.999687
ScKx7SY_15	21923	22067	peak161	25.4826	-1.76894	0.590612	-2.9951	0.00274352	0.201799
ScKx7SY_15	24407	24961	peak162	61.3448	-0.119195	0.336267	-0.354464	0.722991	0.999687
ScKx7SY_15	25171	25658	peak163	51.9426	0.232828	0.332602	0.700019	0.483915	0.995252
ScKx7SY_15	26080	26746	peak164	63.7059	-0.0964584	0.355583	-0.271268	0.786185	0.999687
ScKx7SY_15	31955	32234	peak167	21.7442	0.233161	0.397673	0.586314	0.557664	0.999687
ScKx7SY_15	33013	34438	peak168	160.411	0.0446593	0.209111	0.213568	0.830884	0.999687
ScKx7SY_15	34540	34715	peak169	16.4514	-0.190214	0.436845	-0.435427	0.663253	0.999687
ScKx7SY_15	39420	39518	peak171	22.0231	0.230027	0.461231	0.498724	0.617974	0.999687
ScKx7SY_15	40907	41712	peak172	68.3711	0.569058	0.280908	2.02578	0.0427871	0.590535
ScKx7SY_15	43950	44212	peak173	19.9324	0.51157	0.464104	1.10228	0.270342	0.929635
ScKx7SY_15	47719	48707	peak174	167.726	-0.26253	0.199518	-1.31582	0.188234	0.869862
ScKx7SY_15	53451	55107	peak175	166.961	-0.0548416	0.226848	-0.241755	0.80897	0.999687
ScKx7SY_15	59981	60340	peak177	27.2041	1.27646	0.985747	1.29492	0.195349	0.876607
ScKx7SY_15	60577	61269	peak178	100.253	0.958437	0.47711	2.00884	0.0445542	0.598038
ScKx7SY_15	61644	62025	peak179	35.533	0.512791	0.609025	0.841987	0.399795	0.974793
ScKx7SY_15	65426	65873	peak180	63.0879	0.387228	0.342974	1.12903	0.258885	0.925845
ScKx7SY_15	66720	67676	peak181	121.405	0.350862	0.210846	1.66407	0.0960992	0.744235
ScKx7SY_15	72151	72582	peak183	22.0129	0.528485	0.566154	0.933465	0.35058	0.959926
ScKx7SY_15	74292	74763	peak184	60.1467	0.0621965	0.607177	0.102435	0.918411	0.999687
ScKx7SY_15	75381	75632	peak185	16.5499	-0.0632926	0.432493	-0.146344	0.88365	0.999687
ScKx7SY_15	79249	80819	peak186	179.606	-0.832721	0.31842	-2.61517	0.00891837	0.335003
ScKx7SY_15	83370	84525	peak187	136.801	-0.493977	0.395108	-1.25023	0.211214	0.889779
ScKx7SY_15	84979	85174	peak188	32.3798	-0.606997	0.51296	-1.18332	0.236681	0.911725
ScKx7SY_15	93248	93536	peak189	30.0007	-0.506902	0.493089	-1.02801	0.303943	0.94246
ScKx7SY_15	97554	99816	peak190	275.722	-0.473636	0.172928	-2.73892	0.00616419	0.284494
ScKx7SY_15	106242	106924	peak191	37.7969	-0.850913	0.457427	-1.86021	0.0628553	0.664145
ScKx7SY_15	111036	111396	peak192	26.4067	0.0926074	0.427302	0.216726	0.828422	0.999687
ScKx7SY_15	112531	113007	peak193	38.1321	-0.114189	0.304083	-0.37552	0.707274	0.999687
ScKx7SY_15	113332	113607	peak194	25.2303	0.210281	0.350128	0.600583	0.548118	0.999687
ScKx7SY_15	114634	115128	peak195	39.2183	1.3212	0.933441	1.41541	0.156948	0.836954
ScKx7SY_15	121862	122007	peak197	17.8948	1.39114	0.477804	2.91154	0.00359656	0.226113
ScKx7SY_15	124289	124436	peak198	18.1197	1.11222	0.628355	1.77005	0.0767187	0.700354
ScKx7SY_15	125429	127715	peak199	263.786	-0.199873	0.244376	-0.817894	0.413418	0.97928
ScKx7SY_15	127971	128329	peak200	21.1319	-1.39216	1.06406	-1.30834	0.190756	0.871923
ScKx7SY_15	138827	139092	peak202	12.1661	-1.28774	0.814441	-1.58113	0.113848	0.778345
ScKx7SY_15	142170	142484	peak203	27.7194	-0.327406	0.334339	-0.979265	0.327449	0.95244
ScKx7SY_15	142593	143152	peak204	33.9457	-0.781044	0.31024	-2.51754	0.0118176	0.3767
ScKx7SY_15	150920	151293	peak205	21.4624	2.39801	0.695343	3.44866	0.000563366	0.0977584
ScKx7SY_15	154244	154812	peak206	77.6657	-0.0387329	0.326557	-0.11861	0.905584	0.999687
ScKx7SY_15	174491	174695	peak209	24.6628	0.221794	0.364	0.609325	0.542309	0.999687
ScKx7SY_15	174953	175111	peak210	15.8334	0.282324	0.55296	0.510569	0.609653	0.999687
ScKx7SY_15	185822	186263	peak211	46.3796	-0.567941	0.311575	-1.82281	0.0683328	0.677225
ScKx7SY_15	195169	195729	peak213	71.6988	-0.0329069	0.264254	-0.124527	0.900898	0.999687
ScKx7SY_15	202589	203169	peak214	54.4415	0.200753	0.295498	0.679372	0.496902	0.997029
ScKx7SY_15	203294	204256	peak215	287.522	-0.250598	0.369429	-0.678339	0.497557	0.997378
ScKx7SY_15	214630	215256	peak216	117.618	-0.282515	0.29954	-0.943162	0.345598	0.957075
ScKx7SY_15	218832	219242	peak217	47.8537	-0.0433478	0.384878	-0.112627	0.910326	0.999687
ScKx7SY_15	231644	231875	peak218	31.7207	-0.00469542	0.455867	-0.0103	0.991782	0.999687
ScKx7SY_15	235046	235255	peak221	21.0343	-0.37556	0.425612	-0.882399	0.377561	0.968455
ScKx7SY_15	249686	249886	peak222	23.7566	-0.361192	0.659029	-0.548067	0.583646	0.999687
ScKx7SY_15	250379	250771	peak223	46.8989	-0.723906	0.624202	-1.15973	0.246159	0.918381
ScKx7SY_15	251581	251736	peak224	17.4234	-0.339893	0.574284	-0.591854	0.553948	0.999687
ScKx7SY_15	252980	253269	peak226	27.8588	-0.702468	0.647517	-1.08487	0.277981	0.932773
ScKx7SY_15	253441	253641	peak227	19.9751	-0.928555	0.59819	-1.55228	0.120596	0.788165
ScKx7SY_15	253951	254131	peak228	20.7558	-1.43734	0.477948	-3.00731	0.00263575	0.198283
ScKx7SY_15	273953	274232	peak230	21.0553	0.461274	1.13514	0.406358	0.684479	0.999687
ScKx7SY_15	280086	280543	peak231	50.846	0.0422543	0.329853	0.1281	0.89807	0.999687
ScKx7SY_15	282102	283266	peak232	90.5227	0.31295	0.318153	0.983646	0.32529	0.951146
ScKx7SY_15	290843	291864	peak233	88.5283	-0.0860659	0.305803	-0.281442	0.778371	0.999687
ScKx7SY_15	293379	293789	peak234	24.5996	-0.610271	1.30274	-0.468452	0.639462	0.999687
ScKx7SY_15	299838	300045	peak235	21.218	0.0272802	0.417052	0.0654121	0.947846	0.999687
ScKx7SY_15	300600	300762	peak236	17.2383	-0.43316	0.489557	-0.884799	0.376265	0.968386
ScKx7SY_15	321902	323880	peak237	372.895	-0.0477368	0.315795	-0.151164	0.879847	0.999687
ScKx7SY_15	328104	329220	peak238	88.8518	0.395648	0.406303	0.973776	0.330168	0.952745
ScKx7SY_15	338806	339249	peak239	54.9382	0.0680978	0.255158	0.266884	0.789558	0.999687
ScKx7SY_15	347093	347625	peak240	54.9086	-0.145827	0.313721	-0.464831	0.642052	0.999687
ScKx7SY_15	359219	359802	peak241	75.8897	0.0685589	0.319788	0.214389	0.830244	0.999687
ScKx7SY_15	364688	364997	peak242	27.2349	-0.171398	0.363148	-0.471979	0.636942	0.999687
ScKx7SY_15	373363	373766	peak244	39.5909	0.165821	0.312875	0.529991	0.596118	0.999687
ScKx7SY_15	378104	378517	peak245	39.6317	-0.206065	0.277274	-0.743183	0.457371	0.99071
ScKx7SY_15	390510	390781	peak246	22.9017	-0.351282	0.400418	-0.877288	0.38033	0.970023
ScKx7SY_15	402968	403711	peak247	54.7781	0.533886	0.245329	2.1762	0.0295402	0.522922
ScKx7SY_15	406264	406577	peak248	19.2032	0.484643	0.590977	0.820072	0.412175	0.978881
ScKx7SY_15	407966	408355	peak249	26.5107	0.451646	0.415079	1.0881	0.276553	0.931547
ScKx7SY_15	423489	423866	peak250	43.3623	0.170837	0.3524	0.484781	0.627832	0.999687
ScKx7SY_15	431170	432027	peak251	124.104	0.0232563	0.336383	0.0691363	0.944881	0.999687
ScKx7SY_15	458293	458462	peak255	16.9816	0.775766	0.46479	1.66907	0.0951041	0.741742
ScKx7SY_15	486403	487165	peak259	70.2977	0.192734	0.376641	0.511719	0.608848	0.999687
ScKx7SY_15	512970	513634	peak261	142.554	0.00616112	0.448239	0.0137452	0.989033	0.999687
ScKx7SY_15	515622	516577	peak262	121.869	-0.151658	0.564795	-0.268519	0.7883	0.999687
ScKx7SY_15	519638	519858	peak263	24.3453	-0.496002	0.376392	-1.31778	0.187578	0.869085
ScKx7SY_15	520242	520495	peak264	24.1138	0.223321	0.542672	0.411522	0.68069	0.999687
ScKx7SY_15	533908	534778	peak265	105.222	-0.277427	0.263934	-1.05112	0.293203	0.938233
ScKx7SY_15	544045	545154	peak266	275.263	-0.395169	0.411178	-0.961066	0.336519	0.953049
ScKx7SY_15	552233	553368	peak267	143.136	-0.183767	0.330758	-0.555594	0.578488	0.999687
ScKx7SY_15	577433	577839	peak268	31.0041	0.409566	0.479621	0.853936	0.39314	0.973353
ScKx7SY_15	578794	578958	peak270	18.9527	0.420961	0.451371	0.932627	0.351012	0.959947
ScKx7SY_15	586338	586627	peak271	21.5953	-0.256886	0.409985	-0.626574	0.530938	0.999687
ScKx7SY_15	587032	587818	peak272	66.5087	-0.0631449	0.259066	-0.243741	0.807431	0.999687
ScKx7SY_15	604661	605355	peak275	53.6206	0.146377	0.249038	0.587771	0.556686	0.999687
ScKx7SY_15	633806	634054	peak276	23.2223	0.2905	0.433298	0.67044	0.502578	0.997389
ScKx7SY_15	634354	634727	peak277	41.3302	-0.362938	0.424036	-0.855912	0.392047	0.972773
ScKx7SY_15	638411	638727	peak278	20.2027	-0.174539	0.389655	-0.447932	0.654202	0.999687
ScKx7SY_15	639449	640131	peak279	47.6708	-0.473885	0.33918	-1.39715	0.162369	0.842303
ScKx7SY_15	654251	654735	peak281	36.9406	0.0141395	0.30323	0.0466297	0.962808	0.999687
ScKx7SY_15	661203	662878	peak282	168.93	0.00995982	0.209907	0.0474487	0.962156	0.999687
ScKx7SY_15	663031	663360	peak283	39.2019	0.171599	0.369466	0.464452	0.642324	0.999687
ScKx7SY_15	671516	671742	peak284	19.0264	0.255806	0.512727	0.498912	0.617841	0.999687
ScKx7SY_15	671887	673811	peak285	203.658	0.287132	0.279359	1.02782	0.304032	0.94246
ScKx7SY_15	699919	701126	peak287	343.222	0.06886	0.487087	0.141371	0.887577	0.999687
ScKx7SY_15	702370	702566	peak288	22.4807	-0.417137	0.488929	-0.853164	0.393568	0.973512
ScKx7SY_15	741772	742361	peak292	45.0391	2.24298	0.45836	4.89349	9.9064e-07	0.00201065
ScKx7SY_15	763041	763266	peak293	18.8112	-0.72762	0.384301	-1.89336	0.0583102	0.650225
ScKx7SY_15	763967	764668	peak294	59.0857	0.0610242	0.26253	0.232447	0.816191	0.999687
ScKx7SY_15	790665	791226	peak295	42.274	-0.0892786	0.302447	-0.295188	0.76785	0.999687
ScKx7SY_15	818590	820049	peak296	165.973	-0.191937	0.236901	-0.8102	0.417825	0.980471
ScKx7SY_15	823417	823767	peak297	28.7679	0.415601	0.42475	0.978461	0.327847	0.952506
ScKx7SY_15	826010	826520	peak298	134.651	-0.346672	0.443552	-0.78158	0.434461	0.984773
ScKx7SY_15	826877	827062	peak299	14.2036	-0.632254	0.540638	-1.16946	0.242219	0.915572
ScKx7SY_15	832255	832478	peak300	17.9066	1.89349	0.674884	2.80565	0.00502145	0.262649
ScKx7SY_15	834732	835816	peak301	88.154	0.867177	0.469891	1.84549	0.0649669	0.667341
ScKx7SY_15	841493	842295	peak304	36.415	0.776913	0.475269	1.63468	0.102116	0.7554
ScKx7SY_15	844519	844673	peak305	15.9187	0.827843	0.751675	1.10133	0.270753	0.929698
ScKx7SY_15	845403	845637	peak306	18.9202	0.270654	0.494707	0.5471	0.58431	0.999687
ScKx7SY_15	848080	848315	peak307	22.1971	1.66613	1.3536	1.23088	0.218367	0.895612
ScKx7SY_15	850192	851597	peak308	298.157	-0.0121465	0.285415	-0.0425574	0.966054	0.999687
ScKx7SY_15	860488	860952	peak310	25.048	0.326909	0.365319	0.894858	0.370863	0.966673
ScKx7SY_15	892509	892891	peak311	32.7163	0.299032	0.348542	0.857951	0.390919	0.972381
ScKx7SY_15	894758	895570	peak312	97.5273	-0.150683	0.404568	-0.372454	0.709555	0.999687
ScKx7SY_15	896498	896885	peak313	46.2339	-0.929794	0.334614	-2.77871	0.00545754	0.269988
ScKx7SY_15	918094	918367	peak315	24.0236	0.0689805	0.389053	0.177304	0.85927	0.999687
ScKx7SY_15	925715	926514	peak316	82.348	0.153033	0.303444	0.504321	0.614036	0.999687
ScKx7SY_15	945525	946456	peak318	100.725	0.251483	0.474282	0.530239	0.595946	0.999687
ScKx7SY_15	948886	950029	peak319	132.731	0.157149	0.265488	0.591924	0.553901	0.999687
ScKx7SY_15	950444	950818	peak320	58.1689	0.0252868	0.296394	0.0853148	0.932011	0.999687
ScKx7SY_15	974965	975167	peak321	20.1102	-0.126107	0.771334	-0.163492	0.870131	0.999687
ScKx7SY_15	976806	977619	peak322	65.3767	-0.049078	0.253887	-0.193307	0.846719	0.999687
ScKx7SY_15	1008029	1008625	peak324	45.1061	0.566806	0.381455	1.48591	0.137304	0.81144
ScKx7SY_15	1037600	1038241	peak325	32.6053	0.540909	0.960014	0.563438	0.573136	0.999687
ScKx7SY_15	1068463	1068657	peak326	21.334	-0.586424	0.537564	-1.09089	0.275321	0.930752
ScKx7SY_15	1070430	1070736	peak327	15.32	1.48116	0.805013	1.83993	0.0657792	0.670336
ScKx7SY_15	1075942	1076456	peak328	39.3034	0.52452	0.349137	1.50233	0.133012	0.804722
ScKx7SY_15	1086244	1086717	peak329	50.6673	0.095899	0.249819	0.383873	0.701072	0.999687
ScKx7SY_15	1117080	1117241	peak331	22.4234	-0.770818	0.41696	-1.84866	0.0645068	0.667071
ScKx7SY_15	1127151	1127585	peak332	32.6311	-0.278236	0.385278	-0.72217	0.47019	0.99161
ScKx7SY_15	1148619	1148843	peak334	26.44	-0.299747	0.343893	-0.87163	0.38341	0.970112
ScKx7SY_15	1156630	1157031	peak335	38.649	0.225126	0.28656	0.785613	0.432094	0.984082
ScKx7SY_15	1171255	1171678	peak336	44.5383	-0.192592	0.36731	-0.52433	0.600049	0.999687
ScKx7SY_15	1171956	1172639	peak337	168.797	0.409856	0.535755	0.765007	0.444268	0.98713
ScKx7SY_15	1189574	1190908	peak338	243.504	-0.246628	0.371567	-0.663749	0.506851	0.998201
ScKx7SY_15	1194745	1195441	peak340	50.424	0.0211521	0.31046	0.0681313	0.945681	0.999687
ScKx7SY_15	1248477	1249023	peak346	45.062	0.0280434	0.293099	0.095679	0.923776	0.999687
ScKx7SY_15	1253936	1254366	peak347	41.7805	-0.195972	0.28911	-0.677844	0.49787	0.997389
ScKx7SY_15	1264737	1265332	peak348	50.3504	0.456656	0.929512	0.491286	0.623224	0.999687
ScKx7SY_15	1267652	1267967	peak349	26.6445	0.515164	0.548738	0.938817	0.347825	0.957943
ScKx7SY_15	1277906	1278240	peak350	35.9869	0.262154	0.43707	0.5998	0.54864	0.999687
ScKx7SY_15	1287971	1288850	peak351	74.7404	-0.250001	0.296144	-0.844188	0.398564	0.974257
ScKx7SY_15	1293738	1293970	peak353	22.3135	0.327801	0.346698	0.945495	0.344406	0.956252
ScKx7SY_15	1296810	1297164	peak354	35.5779	0.530589	0.311704	1.70222	0.0887141	0.730463
ScKx7SY_15	1297486	1299005	peak355	166.36	0.0717489	0.205933	0.348409	0.727533	0.999687
ScKx7SY_15	1304269	1304475	peak356	19.4077	0.0152438	0.538069	0.0283306	0.977398	0.999687
ScKx7SY_15	1310072	1310575	peak357	48.7238	0.265878	0.333846	0.796409	0.425794	0.982325
ScKx7SY_15	1312725	1314090	peak358	101.185	-0.167105	0.221019	-0.756064	0.449611	0.988506
ScKx7SY_15	1326069	1326431	peak359	40.0576	0.787141	0.330017	2.38515	0.0170721	0.434286
ScKx7SY_15	1326671	1327037	peak360	54.0854	0.110522	0.3237	0.341432	0.732778	0.999687
ScKx7SY_15	1334670	1334948	peak361	37.5614	-0.18163	0.313794	-0.57882	0.562711	0.999687
ScKx7SY_15	1373469	1374539	peak364	94.4239	-0.163925	0.246474	-0.665079	0.506	0.998201
ScKx7SY_15	1374648	1375012	peak365	30.9936	-0.266672	0.354282	-0.752712	0.451623	0.988951
ScKx7SY_15	1381406	1381936	peak367	50.5566	0.172602	0.286401	0.60266	0.546735	0.999687
ScKx7SY_15	1389029	1389332	peak369	28.6898	0.237851	0.366418	0.649125	0.516258	0.99876
ScKx7SY_15	1390553	1390974	peak370	29.6916	1.36578	0.399189	3.42138	0.000623052	0.102124
ScKx7SY_15	1398701	1399844	peak371	105.685	-0.0220556	0.327559	-0.0673331	0.946317	0.999687
ScKx7SY_15	1411500	1411744	peak373	15.7654	-0.580612	0.443333	-1.30965	0.190314	0.871811
ScKx7SY_15	1412710	1413291	peak375	36.0175	0.745161	0.325763	2.28743	0.0221707	0.470838
ScKx7SY_15	1427893	1428465	peak377	59.7728	-0.147094	0.304835	-0.482536	0.629425	0.999687
ScKx7SY_15	1442830	1443240	peak378	41.0542	-0.0132312	0.296389	-0.0446414	0.964393	0.999687
ScKx7SY_15	1459923	1460149	peak381	26.3771	0.179452	0.432128	0.415274	0.677941	0.999687
ScKx7SY_15	1473594	1474072	peak382	38.2295	0.235377	0.549255	0.428539	0.668259	0.999687
ScKx7SY_15	1484030	1484329	peak383	27.4235	0.140606	0.343897	0.40886	0.682642	0.999687
ScKx7SY_15	1504773	1505380	peak384	70.5675	-0.111979	0.311634	-0.359327	0.719351	0.999687
ScKx7SY_15	1512260	1512518	peak385	20.9724	0.19601	0.485833	0.403452	0.686616	0.999687
ScKx7SY_15	1534473	1535341	peak387	108.741	-1.06965	0.381189	-2.8061	0.00501452	0.262649
ScKx7SY_15	1546544	1546755	peak392	28.6626	-0.796079	0.46291	-1.71973	0.0854816	0.724294
ScKx7SY_15	1571471	1572686	peak395	178.303	-0.539859	0.336035	-1.60656	0.108151	0.769748
ScKx7SY_15	1575360	1575869	peak397	77.8905	1.09498	0.543653	2.01411	0.0439984	0.596264
ScKx7SY_15	1579256	1579535	peak399	21.5771	0.576499	0.676687	0.851944	0.394245	0.973793
ScKx7SY_15	1594741	1595432	peak400	77.5351	-0.229293	0.284817	-0.805054	0.420788	0.981075
ScKx7SY_15	1619417	1619842	peak401	80.0402	1.26899	0.610423	2.07887	0.0376289	0.56844
ScKx7SY_15	1623686	1625336	peak402	125.439	-0.00894982	0.30508	-0.029336	0.976597	0.999687
ScKx7SY_15	1631560	1631896	peak403	27.987	-0.327863	0.363509	-0.901939	0.367089	0.965163
ScKx7SY_15	1648745	1649085	peak404	26.7001	0.164186	0.366062	0.448519	0.653779	0.999687
ScKx7SY_15	1696978	1697267	peak405	25.9303	-0.261497	0.498678	-0.524381	0.600013	0.999687
ScKx7SY_15	1703401	1703989	peak407	62.6281	-0.514104	0.312131	-1.64707	0.0995427	0.749914
ScKx7SY_15	1732824	1733496	peak408	64.278	-0.0926674	0.353806	-0.261916	0.793386	0.999687
ScKx7SY_15	1734485	1735598	peak410	116.302	0.0701258	0.347784	0.201636	0.840201	0.999687
ScKx7SY_15	1738726	1739272	peak412	40.3754	-0.354577	0.357892	-0.990737	0.321814	0.950916
ScKx7SY_15	1790640	1790985	peak414	27.6009	-0.31209	0.322857	-0.966652	0.333718	0.953049
ScKx7SY_15	1827589	1827936	peak415	16.297	1.64009	1.84516	0.888861	0.374078	0.967878
ScKx7SY_15	1903119	1903414	peak417	36.8822	0.806732	1.23613	0.652625	0.513998	0.998708
ScKx7SY_15	1919091	1919405	peak419	65.3503	-0.323601	0.250324	-1.29273	0.196105	0.87719
ScKx7SY_15	1926333	1926944	peak420	63.1106	0.0886743	0.283498	0.312786	0.754443	0.999687
ScKx7SY_15	1932750	1933082	peak421	26.2187	0.563592	1.64528	0.342551	0.731936	0.999687
ScKx7SY_15	1935117	1935695	peak422	57.0555	-0.282368	0.27392	-1.03084	0.302614	0.942035
ScKx7SY_15	1938292	1938510	peak423	25.3927	1.17731	0.487584	2.41457	0.0157538	0.42142
ScKx7SY_15	1939520	1939745	peak424	26.7313	-0.424654	0.522036	-0.813457	0.415956	0.98
ScKx7SY_15	1940611	1940884	peak425	18.9457	0.422115	0.516506	0.817252	0.413785	0.97928
ScKx7SY_15	1945247	1945870	peak426	49.7418	-0.421807	0.310226	-1.35968	0.173932	0.857708
ScKx7SY_15	1949349	1950032	peak427	73.8264	0.380916	0.330278	1.15332	0.248779	0.920019
ScKx7SY_15	1954202	1955283	peak428	166.995	0.198521	0.330883	0.599975	0.548523	0.999687
ScKx7SY_15	1960334	1961189	peak429	108.753	-0.230054	0.271335	-0.847858	0.396517	0.974238
ScKx7SY_15	1976539	1977490	peak431	141.657	-0.168963	0.205093	-0.823837	0.410032	0.978427
ScKx7SY_15	1987600	1987940	peak432	37.8109	0.0179213	0.314434	0.0569952	0.954549	0.999687
ScKx7SY_15	1989910	1990192	peak435	39.5405	0.351175	0.490782	0.715542	0.474274	0.992524
ScKx7SY_15	1997657	1998555	peak436	79.5363	-0.012808	0.236755	-0.0540982	0.956857	0.999687
ScKx7SY_15	2024164	2024498	peak437	28.4123	-0.211286	0.415683	-0.508285	0.611253	0.999687
ScKx7SY_15	2040103	2040691	peak438	93.7323	0.128399	0.38835	0.330627	0.740926	0.999687
ScKx7SY_15	2040873	2041205	peak439	31.5268	-0.0964219	0.594408	-0.162215	0.871137	0.999687
ScKx7SY_15	2041387	2041568	peak440	17.4265	0.367471	1.11927	0.328314	0.742675	0.999687
ScKx7SY_15	2041822	2042096	peak441	19.4565	0.181724	0.74483	0.24398	0.807246	0.999687
ScKx7SY_15	2042560	2043729	peak442	97.3708	-0.0695394	1.02493	-0.0678482	0.945906	0.999687
ScKx7SY_15	2057678	2058123	peak443	44.8533	0.442021	0.484171	0.912944	0.361272	0.963675
ScKx7SY_15	2061531	2062132	peak444	220.94	0.105029	0.401017	0.261907	0.793393	0.999687
ScKx7SY_15	2111473	2111785	peak446	24.286	0.487268	0.366611	1.32912	0.18381	0.866133
ScKx7SY_15	2224436	2224718	peak447	25.8046	0.296793	0.35689	0.83161	0.405629	0.976836
ScKx7SY_15	2267903	2268945	peak449	135.318	0.106435	0.22269	0.477953	0.632684	0.999687
ScKx7SY_15	2275172	2275429	peak450	44.7565	-0.501399	0.368389	-1.36106	0.173496	0.857356
ScKx7SY_15	2289946	2290656	peak451	63.6395	0.0754354	0.254224	0.296728	0.766674	0.999687
ScKx7SY_15	2291023	2291770	peak452	87.1132	0.188062	0.241091	0.780043	0.435365	0.985073
ScKx7SY_15	2299172	2299514	peak453	31.4164	-0.0392368	0.372182	-0.105424	0.91604	0.999687
ScKx7SY_15	2299996	2301127	peak454	116.53	-0.0030785	0.316061	-0.0097402	0.992229	0.999687
ScKx7SY_15	2307284	2307430	peak455	16.5642	-2.89404	2.80673	-1.03111	0.302492	0.942029
ScKx7SY_15	2316706	2317193	peak456	45.2793	-0.03603	0.37149	-0.0969877	0.922736	0.999687
ScKx7SY_15	2317202	2318504	peak457	185.723	0.0592642	0.289993	0.204365	0.838069	0.999687
ScKx7SY_15	2334535	2335282	peak458	214.377	-0.406576	0.438506	-0.927184	0.353831	0.96086
ScKx7SY_15	2335609	2336014	peak459	40.4331	0.515067	0.344726	1.49414	0.13514	0.807924
ScKx7SY_15	2352656	2352750	peak460	43.2428	0.882846	0.581423	1.51842	0.128908	0.80097
ScKx7SY_15	2384281	2384515	peak462	34.0895	0.00545849	0.293848	0.0185759	0.985179	0.999687
ScKx7SY_15	2388073	2388426	peak464	37.3797	0.684331	0.358838	1.90707	0.056511	0.643371
ScKx7SY_15	2405911	2406518	peak466	47.8191	0.186629	0.428937	0.435096	0.663493	0.999687
ScKx7SY_15	2422457	2423302	peak467	60.3563	0.374575	0.263588	1.42106	0.155298	0.834514
ScKx7SY_15	2451222	2452052	peak469	130.386	-0.104595	0.286835	-0.364651	0.715372	0.999687
ScKx7SY_15	2456475	2456823	peak470	25.6819	0.340983	0.30469	1.11911	0.263092	0.92735
ScKx7SY_15	2462434	2462677	peak471	17.8635	0.378428	0.425386	0.889612	0.373674	0.967671
ScKx7SY_15	2506388	2506715	peak474	30.4366	0.515291	0.371703	1.3863	0.165656	0.845859
ScKx7SY_15	2507101	2507243	peak475	17.9955	-0.228331	0.395778	-0.576918	0.563995	0.999687
ScKx7SY_15	2511520	2511852	peak476	34.8829	0.126497	0.334553	0.378109	0.70535	0.999687
ScKx7SY_15	2511972	2512329	peak477	44.7218	0.0957401	0.429358	0.222984	0.823548	0.999687
ScKx7SY_15	2521903	2522798	peak478	99.958	0.0802343	0.269721	0.297471	0.766107	0.999687
ScKx7SY_15	2523107	2523245	peak479	20.7551	-0.599332	0.52212	-1.14788	0.251018	0.921589
ScKx7SY_15	2523646	2523792	peak480	18.3029	0.937363	0.48589	1.92917	0.0537101	0.631651
ScKx7SY_15	2527825	2528175	peak483	27.3597	0.920085	0.371661	2.4756	0.0133012	0.393039
ScKx7SY_15	2541828	2542117	peak484	30.537	-0.297219	0.354725	-0.837886	0.402095	0.97525
ScKx7SY_15	2556186	2556984	peak485	94.0038	0.191413	0.331878	0.576756	0.564104	0.999687
ScKx7SY_15	2566749	2567683	peak486	88.1701	0.0408427	0.341422	0.119625	0.90478	0.999687
ScKx7SY_15	2568498	2568886	peak487	19.605	1.45573	1.32754	1.09656	0.272833	0.930588
ScKx7SY_15	2586005	2586344	peak488	29.4783	-0.486315	0.39219	-1.24	0.214977	0.893284
ScKx7SY_15	2586493	2587260	peak489	87.2382	0.324598	0.30529	1.06324	0.287672	0.937534
ScKx7SY_15	2601989	2602179	peak492	21.0866	0.165518	0.43577	0.379828	0.704073	0.999687
ScKx7SY_15	2626548	2626927	peak494	22.3497	1.44677	1.21894	1.18691	0.235263	0.910704
ScKx7SY_15	2637560	2637716	peak496	17.1695	0.0996739	0.462333	0.215589	0.829308	0.999687
ScKx7SY_15	2638258	2638479	peak497	25.692	-0.732529	0.36306	-2.01765	0.0436278	0.59442
ScKx7SY_15	2658498	2658812	peak499	31.3004	0.149671	0.367655	0.407097	0.683937	0.999687
ScKx7SY_15	2662346	2662649	peak500	21.0715	0.0577911	0.392251	0.147332	0.88287	0.999687
ScKx7SY_15	2674242	2674585	peak501	32.8091	-0.20972	0.506967	-0.413675	0.679112	0.999687
ScKx7SY_15	2690366	2690755	peak502	52.8016	0.260046	0.365428	0.711621	0.4767	0.993096
ScKx7SY_15	2695875	2697170	peak503	141.373	0.140936	0.316079	0.445888	0.655678	0.999687
ScKx7SY_15	2699621	2699876	peak505	26.9852	0.369352	0.372653	0.991141	0.321617	0.95072
ScKx7SY_15	2701978	2702468	peak507	41.1394	0.213296	1.51803	0.140509	0.888258	0.999687
ScKx7SY_15	2717425	2717603	peak508	39.4789	-0.755401	0.398161	-1.89722	0.0577984	0.648078
ScKx7SY_15	2729495	2729890	peak510	34.2036	1.3348	0.505673	2.63966	0.00829897	0.324993
ScKx7SY_15	2732178	2732448	peak511	17.7965	1.14999	0.798412	1.44035	0.149769	0.827924
ScKx7SY_15	2736324	2736808	peak512	37.8302	0.126402	0.299741	0.421705	0.67324	0.999687
ScKx7SY_15	2752138	2752481	peak514	25.4372	0.401609	0.399974	1.00409	0.315336	0.94831
ScKx7SY_15	2752879	2753155	peak515	32.5404	0.590626	0.384437	1.53634	0.124455	0.793555
ScKx7SY_15	2754832	2755121	peak516	31.8992	0.507621	0.423327	1.19912	0.23048	0.90675
ScKx7SY_15	2755542	2756308	peak517	107.144	-0.472748	0.291201	-1.62344	0.104495	0.760654
ScKx7SY_15	2787164	2787486	peak520	29.224	-0.479286	0.430462	-1.11342	0.265527	0.928162
ScKx7SY_15	2802869	2803161	peak521	31.2362	-0.00479999	0.318345	-0.015078	0.98797	0.999687
ScKx7SY_15	2812682	2812892	peak523	22.3026	0.334173	0.557726	0.599171	0.549059	0.999687
ScKx7SY_15	2817087	2817244	peak524	22.0379	-0.0954729	0.573562	-0.166456	0.867798	0.999687
ScKx7SY_15	2824125	2824376	peak526	22.2407	-0.45798	0.454714	-1.00718	0.313847	0.9479
ScKx7SY_15	2826959	2827322	peak527	31.1939	-0.389993	0.359033	-1.08623	0.277376	0.932566
ScKx7SY_15	2827718	2828262	peak528	50.7565	0.0244746	0.363441	0.0673414	0.94631	0.999687
ScKx7SY_15	2828714	2829019	peak529	49.4385	-0.277592	0.36336	-0.763959	0.444891	0.98713
ScKx7SY_15	2834097	2834338	peak530	27.7718	-0.144061	0.353182	-0.407895	0.683351	0.999687
ScKx7SY_15	2838181	2838432	peak531	30.941	0.00109436	0.346152	0.00316151	0.997477	0.999687
ScKx7SY_15	2869185	2869643	peak533	46.8767	-0.142203	0.314052	-0.452802	0.650691	0.999687
ScKx7SY_15	2869964	2870581	peak534	50.1006	0.099038	0.386382	0.256321	0.797703	0.999687
ScKx7SY_15	2897322	2898425	peak535	79.6915	-0.146258	0.300415	-0.486853	0.626362	0.999687
ScKx7SY_15	2898656	2898827	peak536	17.6683	0.0151505	0.452268	0.0334989	0.973277	0.999687
ScKx7SY_15	2909406	2909543	peak539	18.5837	0.446017	0.436673	1.0214	0.307066	0.944658
ScKx7SY_15	2909787	2910837	peak540	136.296	0.169672	0.246163	0.689267	0.490655	0.995844
ScKx7SY_15	2911839	2912354	peak541	81.2108	-0.0159786	0.379336	-0.0421224	0.966401	0.999687
ScKx7SY_15	2915018	2915268	peak542	20.9121	0.0799821	0.369586	0.21641	0.828668	0.999687
ScKx7SY_15	2915662	2916385	peak543	72.2275	0.0486069	0.317989	0.152857	0.878511	0.999687
ScKx7SY_15	2918657	2919021	peak544	20.7331	0.745387	0.435802	1.71038	0.0871953	0.728391
ScKx7SY_15	2919531	2919830	peak545	30.0373	0.14308	0.437852	0.326777	0.743836	0.999687
ScKx7SY_15	2928727	2929037	peak546	34.4111	-0.266514	0.303362	-0.878534	0.379654	0.969664
ScKx7SY_15	2929703	2929963	peak547	27.5447	0.206842	0.428871	0.482294	0.629597	0.999687
ScKx7SY_15	2936756	2937327	peak549	36.29	0.389447	0.311278	1.25112	0.210889	0.889666
ScKx7SY_15	2937520	2937718	peak550	23.159	0.551892	0.450577	1.22486	0.220629	0.897653
ScKx7SY_15	2942831	2943443	peak551	53.9321	0.257819	0.382105	0.674735	0.499844	0.997389
ScKx7SY_15	2949727	2949961	peak553	20.9694	-0.195645	0.676251	-0.289308	0.772346	0.999687
ScKx7SY_15	2974148	2974432	peak554	30.433	-0.0326329	0.450421	-0.0724498	0.942244	0.999687
ScKx7SY_15	2977206	2977362	peak556	19.5696	-0.68139	0.419419	-1.6246	0.104247	0.760193
ScKx7SY_15	3082406	3082974	peak558	53.9801	-0.0204935	0.369792	-0.055419	0.955805	0.999687
ScKx7SY_15	3083167	3083569	peak559	30.5172	0.368758	0.362137	1.01828	0.308544	0.94565
ScKx7SY_15	3112662	3113032	peak561	42.1618	-0.484522	0.563447	-0.859924	0.389831	0.972093
ScKx7SY_15	3116274	3116597	peak563	26.8801	0.346654	0.708465	0.489304	0.624627	0.999687
ScKx7SY_15	3120464	3120861	peak564	43.0324	0.320165	0.392089	0.816564	0.414177	0.97928
ScKx7SY_15	3124838	3125070	peak565	20.4412	0.99041	0.569211	1.73997	0.0818643	0.714591
ScKx7SY_15	3142077	3142292	peak566	17.2821	0.0201196	0.460778	0.0436643	0.965172	0.999687
ScKx7SY_15	3157269	3157457	peak567	24.9089	1.14317	0.404775	2.82421	0.00473972	0.257818
ScKx7SY_15	3191749	3192181	peak569	50.9076	0.358324	0.364124	0.984073	0.32508	0.951146
ScKx7SY_15	3192722	3192970	peak570	16.1206	-0.208261	0.404891	-0.514362	0.606999	0.999687
ScKx7SY_15	3193055	3193277	peak571	25.2403	-0.279997	0.471146	-0.594291	0.552318	0.999687
ScKx7SY_15	3193518	3193796	peak572	25.9359	0.43618	0.427459	1.0204	0.307538	0.944904
ScKx7SY_15	3203959	3204501	peak573	61.4533	0.183419	0.30281	0.605722	0.544699	0.999687
ScKx7SY_15	3204709	3204960	peak574	21.8287	0.987199	0.442373	2.2316	0.0256415	0.497285
ScKx7SY_15	3219894	3219986	peak575	13.5625	0.469717	0.450514	1.04262	0.297122	0.938985
ScKx7SY_15	3229361	3230048	peak577	55.6064	-0.365681	0.332271	-1.10055	0.271094	0.930141
ScKx7SY_15	3234280	3234832	peak578	64.8982	-0.0806483	0.273029	-0.295383	0.767701	0.999687
ScKx7SY_15	3245687	3246058	peak580	47.6287	0.0704205	0.376921	0.186831	0.851793	0.999687
ScKx7SY_15	3265508	3265646	peak582	15.5993	-0.725499	0.434144	-1.6711	0.0947016	0.741217
ScKx7SY_15	3270291	3270475	peak583	17.5218	0.319429	0.431796	0.739768	0.459441	0.99102
ScKx7SY_15	3279605	3280708	peak584	92.599	0.257074	0.23682	1.08552	0.277689	0.932773
ScKx7SY_15	3289534	3289897	peak585	33.0672	0.507563	0.336955	1.50632	0.131984	0.803554
ScKx7SY_15	3294828	3295114	peak586	18.9493	0.0682582	0.424938	0.160631	0.872384	0.999687
ScKx7SY_15	3302767	3303371	peak587	39.234	1.19911	1.09802	1.09207	0.274804	0.930712
ScKx7SY_15	3311369	3311868	peak588	36.5965	0.737493	1.03513	0.712461	0.476179	0.992928
ScKx7SY_15	3319420	3319641	peak589	23.3618	0.480637	0.408869	1.17553	0.239784	0.913552
ScKx7SY_15	3332357	3332709	peak590	31.0264	0.630005	0.392756	1.60406	0.1087	0.770326
ScKx7SY_15	3337300	3337594	peak591	19.9633	1.19459	0.50433	2.36866	0.0178527	0.438746
ScKx7SY_15	3343798	3344342	peak592	43.5291	-0.132365	0.375347	-0.352648	0.724352	0.999687
ScKx7SY_15	3344591	3344768	peak593	25.5938	-0.538769	0.463733	-1.16181	0.245313	0.918239
ScKx7SY_15	3376283	3376525	peak595	25.5308	0.721311	0.383797	1.87941	0.0601887	0.656354
ScKx7SY_15	3383047	3383399	peak596	28.1562	1.32133	0.370987	3.56166	0.000368514	0.0783346
ScKx7SY_15	3387734	3388027	peak597	26.6037	0.277008	0.393149	0.704588	0.481067	0.994132
ScKx7SY_15	3413442	3413940	peak600	36.1949	0.326117	0.353945	0.921378	0.356853	0.961189
ScKx7SY_15	3427515	3428365	peak601	117.564	0.716485	0.204592	3.50202	0.000461739	0.0877329
ScKx7SY_15	3436629	3437410	peak602	107.376	0.25725	0.3232	0.795948	0.426062	0.982325
ScKx7SY_15	3462020	3462459	peak604	51.1962	-0.0228888	0.327829	-0.0698193	0.944337	0.999687
ScKx7SY_15	3490971	3491508	peak605	80.1106	0.300075	0.392045	0.765409	0.444028	0.98713
ScKx7SY_15	3501607	3502093	peak606	111.784	0.16222	0.257436	0.630135	0.528606	0.999687
ScKx7SY_15	3508413	3508640	peak607	25.112	0.223161	0.360207	0.619536	0.535563	0.999687
ScKx7SY_15	3513785	3515642	peak608	1338.46	0.271662	0.425949	0.63778	0.523617	0.999591
ScKx7SY_15	3525004	3526139	peak609	339.086	0.00273187	0.293688	0.00930195	0.992578	0.999687
ScKx7SY_15	3534117	3535076	peak610	310.026	0.522349	0.442333	1.18089	0.237644	0.911741
ScKx7SY_15	3541060	3541823	peak611	176.484	-0.261777	0.21981	-1.19092	0.233685	0.909626
ScKx7SY_15	3553511	3553673	peak613	18.1539	0.81261	0.723299	1.12348	0.261235	0.927215
ScKx7SY_15	3557824	3558440	peak614	304.06	0.303452	0.501574	0.605001	0.545179	0.999687
ScKx7SY_15	3558709	3559741	peak615	163.339	0.197762	0.225196	0.87818	0.379846	0.969708
ScKx7SY_15	3568025	3568222	peak616	26.7787	0.166688	0.350762	0.475218	0.634631	0.999687
ScKx7SY_15	3573840	3575542	peak617	189.05	0.16835	0.326695	0.515312	0.606335	0.999687
ScKx7SY_15	3575976	3576288	peak618	37.3311	-0.282759	0.336447	-0.840426	0.40067	0.97504
ScKx7SY_15	3576617	3576762	peak619	19.8335	0.480356	0.471747	1.01825	0.308559	0.945656
ScKx7SY_15	3589027	3589348	peak620	28.8999	-0.147393	0.356218	-0.413773	0.67904	0.999687
ScKx7SY_15	3594781	3595816	peak621	168.1	-0.161754	0.27314	-0.592202	0.553716	0.999687
ScKx7SY_15	3601406	3602378	peak622	250.094	0.425275	0.376068	1.13084	0.258121	0.925628
ScKx7SY_15	3608690	3609932	peak623	1110.27	-0.0211644	0.46917	-0.0451103	0.964019	0.999687
ScKx7SY_15	3615022	3615841	peak624	138.984	-0.631185	0.371709	-1.69806	0.0894963	0.732918
ScKx7SY_15	3617499	3618159	peak625	146.146	0.0851724	0.358695	0.237451	0.812307	0.999687
ScKx7SY_15	3620310	3621449	peak626	274.441	-0.430781	0.252873	-1.70355	0.0884656	0.729946
ScKx7SY_15	3626519	3626944	peak627	27.0093	0.0861885	0.360702	0.238947	0.811147	0.999687
ScKx7SY_15	3627056	3627466	peak628	42.6407	0.3311	0.303906	1.08948	0.275941	0.930752
ScKx7SY_15	3633197	3633689	peak629	87.9731	-0.0972151	0.363546	-0.267408	0.789155	0.999687
ScKx7SY_15	3637103	3638590	peak630	129.066	0.342479	0.268937	1.27345	0.202857	0.883567
ScKx7SY_15	3641100	3641678	peak631	84.3693	0.0033011	0.272224	0.0121264	0.990325	0.999687
ScKx7SY_15	3644264	3645016	peak632	76.3787	0.338953	0.222147	1.52581	0.127058	0.79918
ScKx7SY_15	3655129	3655421	peak634	32.3915	0.100028	0.335021	0.298573	0.765266	0.999687
ScKx7SY_15	3661885	3662515	peak635	81.3839	0.14203	0.254187	0.558761	0.576325	0.999687
ScKx7SY_15	3663408	3663602	peak636	21.9047	-0.107812	0.496532	-0.21713	0.828107	0.999687
ScKx7SY_15	3668248	3669009	peak638	81.5272	-0.0654683	0.255042	-0.256696	0.797413	0.999687
ScKx7SY_15	3760115	3760419	peak639	33.6999	-0.188364	0.362697	-0.519343	0.603522	0.999687
ScKx7SY_15	3764320	3764714	peak640	50.8923	0.1049	0.248175	0.422687	0.672524	0.999687
ScKx7SY_15	3766069	3766473	peak641	31.2594	0.412401	0.519481	0.793872	0.42727	0.982325
ScKx7SY_15	3770302	3770653	peak642	20.8588	2.28986	0.591778	3.86946	0.000109077	0.0396771
ScKx7SY_15	3781107	3781813	peak643	39.9068	-0.806866	0.593658	-1.35914	0.174101	0.857856
ScKx7SY_15	3814872	3815597	peak644	69.2822	-0.765914	0.899259	-0.851717	0.394371	0.973793
ScKx7SY_15	3827716	3828079	peak646	41.8488	0.22286	0.432378	0.515427	0.606254	0.999687
ScKx7SY_15	3839050	3839603	peak647	50.4902	-0.169992	0.427856	-0.39731	0.691139	0.999687
ScKx7SY_15	3848753	3849295	peak648	46.7458	-0.281492	0.486647	-0.578431	0.562973	0.999687
ScKx7SY_15	3851358	3851563	peak650	19.1185	-0.139884	0.688733	-0.203104	0.839054	0.999687
ScKx7SY_15	3864063	3864386	peak652	26.6271	0.170125	0.452491	0.375975	0.706936	0.999687
ScKx7SY_15	3866297	3866758	peak653	40.7257	0.952335	0.485945	1.95976	0.050024	0.62139
ScKx7SY_15	3869989	3870194	peak654	21.5546	-0.0959185	0.491726	-0.195065	0.845342	0.999687
ScKx7SY_15	3871943	3872287	peak655	25.9532	-0.277661	0.399166	-0.695602	0.486678	0.995698
ScKx7SY_15	3884335	3884601	peak656	15.5512	0.0799474	0.47993	0.166581	0.867699	0.999687
ScKx7SY_15	3899103	3899759	peak659	48.1507	0.445487	0.382993	1.16317	0.244759	0.917425
ScKx7SY_15	3899961	3900178	peak660	23.801	0.226268	0.404256	0.559715	0.575674	0.999687
ScKx7SY_15	3905852	3906244	peak663	16.9854	0.979602	0.464452	2.10916	0.0349309	0.557109
ScKx7SY_15	3919673	3919789	peak664	17.5588	0.167234	0.504352	0.331582	0.740205	0.999687
ScKx7SY_15	3936447	3936688	peak665	20.4886	0.433452	0.445485	0.972989	0.330559	0.952745
ScKx7SY_15	3937265	3938164	peak666	113.407	0.0314767	0.306835	0.102585	0.918292	0.999687
ScKx7SY_15	3946647	3946793	peak669	22.2255	-0.780864	0.751726	-1.03876	0.298916	0.939423
ScKx7SY_15	3994966	3995227	peak674	24.614	-0.858266	0.438457	-1.95747	0.0502923	0.622346
ScKx7SY_15	3995285	3995512	peak675	23.5893	0.262927	0.539884	0.487006	0.626254	0.999687
ScKx7SY_15	3995919	3996195	peak676	29.2967	-0.229246	0.433435	-0.528905	0.596872	0.999687
ScKx7SY_15	3996491	3996748	peak677	20.5742	-1.21991	0.590083	-2.06735	0.0387014	0.573289
ScKx7SY_15	3997324	3997527	peak678	22.0381	-0.0478302	0.565059	-0.0846463	0.932543	0.999687
ScKx7SY_15	4013299	4013479	peak681	19.6304	0.552271	0.443634	1.24488	0.213177	0.891528
ScKx7SY_15	4015170	4015368	peak683	24.4765	-0.709574	0.426405	-1.66409	0.0960953	0.744235
ScKx7SY_15	4023683	4023860	peak685	21.7756	0.0370777	0.425411	0.0871573	0.930546	0.999687
ScKx7SY_15	4029018	4029229	peak686	31.4916	0.573149	0.493348	1.16176	0.245335	0.918244
ScKx7SY_15	4030704	4030899	peak687	17.083	-0.245474	0.516804	-0.474985	0.634797	0.999687
ScKx7SY_15	4031055	4033276	peak688	212.571	0.170971	0.373287	0.458015	0.646941	0.999687
ScKx7SY_15	4035390	4035637	peak689	19.3075	0.515108	0.497123	1.03618	0.300119	0.940267
ScKx7SY_15	4048224	4048670	peak690	31.1994	0.850786	0.357112	2.38241	0.0171999	0.435122
ScKx7SY_15	4051034	4051261	peak694	24.4766	-0.390478	0.498055	-0.784005	0.433037	0.984315
ScKx7SY_15	4052520	4052843	peak695	33.787	1.29654	0.419625	3.08977	0.00200315	0.176235
ScKx7SY_15	4056249	4056955	peak696	81.2529	-0.205177	0.429208	-0.478035	0.632625	0.999687
ScKx7SY_15	4067301	4067710	peak697	33.3896	-0.135745	0.332718	-0.40799	0.683281	0.999687
ScKx7SY_15	4067844	4068060	peak698	16.38	1.64732	0.493881	3.33547	0.000851563	0.119053
ScKx7SY_15	4094195	4094384	peak700	25.2309	0.434276	0.52002	0.835113	0.403654	0.975715
ScKx7SY_15	4094574	4094933	peak701	42.2053	0.293196	0.343717	0.853015	0.393651	0.973512
ScKx7SY_15	4098829	4099145	peak702	38.0538	-0.515856	0.347798	-1.48321	0.138019	0.811783
ScKx7SY_15	4113203	4114261	peak703	109.165	-0.0010927	0.35264	-0.00309864	0.997528	0.999687
ScKx7SY_15	4136280	4136498	peak706	23.6686	-0.129308	0.387608	-0.333604	0.738678	0.999687
ScKx7SY_15	4138174	4138318	peak707	17.9269	-0.103632	0.495822	-0.20901	0.83444	0.999687
ScKx7SY_15	4162384	4162622	peak709	23.8912	-1.12854	1.5134	-0.745696	0.455851	0.990288
ScKx7SY_15	4163575	4164085	peak710	51.6447	-0.126497	0.325644	-0.388452	0.697681	0.999687
ScKx7SY_15	4164424	4164733	peak711	24.7588	-1.55936	1.46494	-1.06445	0.287126	0.937466
ScKx7SY_15	4176912	4177072	peak713	18.5346	-0.137728	0.51422	-0.267838	0.788824	0.999687
ScKx7SY_15	4191972	4192717	peak714	60.0752	0.299448	0.30898	0.96915	0.33247	0.953049
ScKx7SY_15	4199699	4200006	peak715	21.4867	0.581691	0.464908	1.2512	0.210863	0.889666
ScKx7SY_15	4214699	4215033	peak718	23.3067	-0.667414	0.343122	-1.94513	0.0517599	0.625699
ScKx7SY_15	4220171	4220408	peak719	21.0689	-0.986943	0.403093	-2.44843	0.0143481	0.405309
ScKx7SY_15	4221722	4222257	peak720	55.4301	0.271426	0.336453	0.806727	0.419824	0.981022
ScKx7SY_15	4223888	4224197	peak722	30.5004	-0.878822	0.696124	-1.26245	0.206787	0.886169
ScKx7SY_15	4226470	4226771	peak724	24.6973	0.390886	0.44186	0.884639	0.376351	0.968386
ScKx7SY_15	4232929	4235187	peak725	374.23	0.0385991	0.286237	0.13485	0.89273	0.999687
ScKx7SY_15	4261278	4261799	peak726	71.6876	0.0970788	0.296503	0.327413	0.743356	0.999687
ScKx7SY_15	4286663	4287175	peak730	21.278	-6.80751	2.08072	-3.27171	0.001069	0.131351
ScKx7SY_15	4313840	4314719	peak732	59.4921	-8.29714	2.25413	-3.68086	0.000232449	0.0635007
ScKx7SY_15	4320519	4320807	peak734	24.4025	-0.59837	0.653046	-0.916275	0.359523	0.962567
ScKx7SY_15	4325288	4325878	peak735	65.4609	-0.351743	0.32519	-1.08165	0.279407	0.934027
ScKx7SY_15	4331160	4331643	peak737	72.1727	0.214123	0.328157	0.652501	0.514078	0.998708
ScKx7SY_15	4334256	4335117	peak738	112.204	-0.225486	0.364963	-0.617834	0.536685	0.999687
ScKx7SY_15	4339056	4339453	peak740	36.7077	-0.304264	0.349647	-0.870202	0.38419	0.970112
ScKx7SY_15	4348850	4350236	peak742	150.135	0.256485	0.256908	0.998353	0.318108	0.949426
ScKx7SY_15	4354244	4354396	peak743	17.4854	0.352257	0.576404	0.61113	0.541114	0.999687
ScKx7SY_15	4357098	4357393	peak744	21.6067	0.272988	0.759459	0.35945	0.719258	0.999687
ScKx7SY_15	4364061	4364720	peak745	75.6721	0.377316	0.309901	1.21754	0.2234	0.900457
ScKx7SY_15	4365375	4365642	peak746	18.0338	-0.662684	0.431657	-1.53521	0.124732	0.794282
ScKx7SY_15	4371649	4372011	peak749	34.1403	0.310138	0.464323	0.667935	0.504175	0.997746
ScKx7SY_15	4373096	4373435	peak750	33.8364	0.0701032	0.36681	0.191116	0.848435	0.999687
ScKx7SY_15	4380591	4381082	peak752	45.5934	0.137982	0.312114	0.442088	0.658426	0.999687
ScKx7SY_15	4393974	4394221	peak756	26.7504	0.0975373	0.412267	0.236588	0.812976	0.999687
ScKx7SY_15	4437338	4437599	peak760	20.9577	-0.125604	0.360454	-0.348461	0.727494	0.999687
ScKx7SY_15	4438084	4438362	peak761	24.9277	0.28511	0.443484	0.642887	0.520297	0.999587
ScKx7SY_15	4438853	4439138	peak762	34.4294	0.314512	0.369103	0.852099	0.394159	0.973793
ScKx7SY_15	4531027	4532919	peak765	293.898	0.341576	0.341293	1.00083	0.316909	0.948806
ScKx7SY_15	4533026	4533287	peak766	38.6763	0.396072	0.506127	0.782555	0.433889	0.984634
ScKx7SY_15	4533436	4533660	peak767	40.1882	0.536196	0.375997	1.42606	0.15385	0.832571
ScKx7SY_15	4533953	4534072	peak768	21.1747	0.584046	0.422668	1.38181	0.167031	0.847797
ScKx7SY_15	4535397	4535725	peak769	44.8447	0.787453	0.486892	1.6173	0.105813	0.763673
ScKx7SY_15	4536467	4536615	peak770	22.0014	0.613672	0.483547	1.2691	0.204404	0.884353
ScKx7SY_15	4560368	4560695	peak772	20.7093	0.897467	0.670585	1.33834	0.180787	0.863884
ScKx7SY_15	4563364	4563876	peak773	49.1411	0.342627	1.0809	0.316984	0.751256	0.999687
ScKx7SY_15	4610284	4611052	peak774	77.9136	-0.165203	0.254671	-0.648693	0.516537	0.99876
ScKx7SY_15	4611265	4612070	peak775	96.9651	-0.324403	0.350538	-0.925444	0.354735	0.961182
ScKx7SY_15	4619757	4620122	peak776	23.8982	0.712507	1.83529	0.388227	0.697848	0.999687
ScKx7SY_15	4636078	4636318	peak777	20.9992	0.572968	0.645046	0.888258	0.374402	0.968146
ScKx7SY_15	4685600	4685804	peak778	29.0206	0.419819	0.450665	0.931555	0.351567	0.960142
ScKx7SY_15	4749076	4749541	peak781	44.3537	0.656824	0.335562	1.95738	0.0503022	0.622346
ScKx7SY_15	4756439	4756763	peak782	25.4628	-0.171784	0.326586	-0.525999	0.598889	0.999687
ScKx7SY_15	4790617	4790860	peak783	20.6706	-1.28734	1.24573	-1.03341	0.301414	0.941054
ScKx7SY_15	4807968	4809011	peak784	111.604	-0.00445329	0.283217	-0.015724	0.987455	0.999687
ScKx7SY_15	4811269	4812288	peak785	116.997	-0.17989	0.320875	-0.560622	0.575056	0.999687
ScKx7SY_15	4812672	4812865	peak786	23.2317	-0.481997	0.407696	-1.18224	0.237109	0.911741
ScKx7SY_15	4813146	4813443	peak787	24.988	0.579526	0.481477	1.20364	0.228728	0.905858
ScKx7SY_15	4813873	4814084	peak788	25.077	-0.161868	0.464581	-0.348417	0.727527	0.999687
ScKx7SY_15	4814300	4814542	peak789	39.4656	-0.735398	0.416158	-1.76711	0.0772096	0.702602
ScKx7SY_15	4823541	4823852	peak791	35.0065	-0.258049	0.36427	-0.708401	0.478696	0.993485
ScKx7SY_15	4840955	4841209	peak794	26.6886	-0.133631	0.335094	-0.398788	0.690049	0.999687
ScKx7SY_15	4845092	4845280	peak795	15.7337	-1.03267	0.604673	-1.70782	0.0876696	0.729693
ScKx7SY_15	4853614	4854328	peak798	71.5724	0.824972	0.389111	2.12014	0.0339939	0.551343
ScKx7SY_15	4854789	4854952	peak799	27.4938	0.464046	0.444695	1.04352	0.29671	0.938985
ScKx7SY_15	4857991	4858212	peak801	21.2768	-0.774262	0.503437	-1.53795	0.12406	0.792973
ScKx7SY_15	4859980	4860323	peak802	27.5805	-0.40366	0.350389	-1.15204	0.249307	0.920033
ScKx7SY_15	4867364	4867657	peak804	24.5114	0.000563176	0.437433	0.00128745	0.998973	0.999945
ScKx7SY_15	4887868	4889046	peak805	135.207	-0.302197	0.328477	-0.919994	0.357576	0.961459
ScKx7SY_15	4912476	4913307	peak809	100.54	0.107428	0.287403	0.37379	0.708561	0.999687
ScKx7SY_15	4916615	4916842	peak810	18.7217	-0.488634	0.375061	-1.30281	0.192639	0.874105
ScKx7SY_15	4918636	4918965	peak811	23.6715	0.359112	0.451865	0.794734	0.426769	0.982325
ScKx7SY_15	4933317	4933934	peak814	74.5456	-0.209641	0.247714	-0.846305	0.397383	0.974238
ScKx7SY_15	4948097	4948313	peak816	30.7314	-0.195359	0.326705	-0.597968	0.549861	0.999687
ScKx7SY_15	4950060	4951204	peak817	117.818	-0.203028	0.22602	-0.898271	0.369041	0.965788
ScKx7SY_15	4951691	4952021	peak818	29.2304	-0.345768	0.397115	-0.870698	0.383919	0.970112
ScKx7SY_15	4952176	4952487	peak819	28.0493	-0.38393	0.359117	-1.06909	0.285027	0.935767
ScKx7SY_15	4958518	4959122	peak820	43.6715	0.819978	0.267565	3.06459	0.00217969	0.182595
ScKx7SY_15	4959145	4959599	peak821	27.5558	0.108055	0.359684	0.300416	0.763859	0.999687
ScKx7SY_15	4962142	4962378	peak822	19.4578	0.461244	0.425676	1.08356	0.278561	0.933404
ScKx7SY_15	4982666	4982931	peak824	19.9753	-0.314056	0.707803	-0.443706	0.657255	0.999687
ScKx7SY_15	4991606	4991783	peak827	14.6789	0.214345	0.529183	0.405049	0.685441	0.999687
ScKx7SY_15	4995080	4996119	peak829	85.2937	-0.664728	0.320241	-2.07571	0.0379207	0.569288
ScKx7SY_15	4998752	4999387	peak830	87.0859	-0.379747	0.366861	-1.03512	0.300611	0.940267
ScKx7SY_15	5143878	5144478	peak834	57.1274	-0.395295	0.5404	-0.731485	0.464483	0.991287
ScKx7SY_15	5157266	5157364	peak835	17.8138	-0.334255	0.590527	-0.566028	0.571374	0.999687
ScKx7SY_15	5160971	5161244	peak836	24.0661	-0.780847	0.433559	-1.80102	0.0717003	0.687316
ScKx7SY_15	5188704	5188910	peak839	17.8211	0.471162	0.450986	1.04474	0.296144	0.938985
ScKx7SY_15	5199013	5199726	peak840	66.2547	0.483939	0.282209	1.71483	0.0863766	0.72573
ScKx7SY_15	5213483	5214096	peak843	69.8184	-0.191509	0.350251	-0.546777	0.584532	0.999687
ScKx7SY_15	5217579	5217767	peak844	23.364	-0.292607	0.413549	-0.707552	0.479223	0.993485
ScKx7SY_15	5217910	5218142	peak845	32.9002	0.0507622	0.378155	0.134236	0.893216	0.999687
ScKx7SY_15	5265311	5265455	peak848	21.759	-0.195118	0.3677	-0.530644	0.595665	0.999687
ScKx7SY_15	5266395	5266575	peak849	28.8716	-0.10058	0.427286	-0.235394	0.813903	0.999687
ScKx7SY_15	5266693	5266862	peak850	24.8316	0.949536	0.355108	2.67394	0.00749669	0.312655
ScKx7SY_15	5267031	5268766	peak851	356.414	0.417452	0.332407	1.25584	0.209172	0.888844
ScKx7SY_15	5276251	5276437	peak852	18.9104	-0.102435	0.434595	-0.235703	0.813663	0.999687
ScKx7SY_15	5284994	5285154	peak853	11.5499	0.987904	0.839506	1.17677	0.239288	0.913405
ScKx7SY_15	5333831	5334110	peak857	28.4465	0.589058	0.412023	1.42967	0.152811	0.831825
ScKx7SY_15	5353623	5353978	peak859	35.7401	-0.0130273	0.444005	-0.0293404	0.976593	0.999687
ScKx7SY_15	5354695	5355001	peak860	26.2667	0.354541	0.400748	0.8847	0.376319	0.968386
ScKx7SY_15	5365527	5365671	peak864	18.8359	-0.0102995	0.51743	-0.019905	0.984119	0.999687
ScKx7SY_15	5366474	5366664	peak865	19.9272	0.216605	0.473454	0.457499	0.647312	0.999687
ScKx7SY_15	5369593	5369731	peak866	16.8791	0.314744	0.411704	0.764493	0.444574	0.98713
ScKx7SY_15	5371008	5371149	peak867	16.2585	0.179723	0.567706	0.316577	0.751564	0.999687
ScKx7SY_15	5371463	5371714	peak868	19.6581	-0.257805	0.410148	-0.628565	0.529634	0.999687
ScKx7SY_15	5377895	5378163	peak869	25.7344	-0.0720337	0.373598	-0.192811	0.847107	0.999687
ScKx7SY_15	5385526	5386205	peak870	59.1983	0.3245	0.345773	0.938476	0.348	0.958098
ScKx7SY_15	5386743	5387334	peak871	53.8885	0.388106	0.30103	1.28926	0.197308	0.878468
ScKx7SY_15	5392467	5392730	peak873	19.9061	0.447406	0.411297	1.08779	0.276687	0.931703
ScKx7SY_15	5433578	5433990	peak877	46.2733	0.489629	0.37515	1.30516	0.19184	0.873159
ScKx7SY_15	5436611	5436770	peak878	21.4981	0.19348	0.373502	0.518016	0.604447	0.999687
ScKx7SY_15	5450063	5450665	peak879	65.3962	-0.0988321	0.31773	-0.311057	0.755758	0.999687
ScKx7SY_15	5478465	5478608	peak884	18.2169	-0.179756	0.476248	-0.377442	0.705845	0.999687
ScKx7SY_15	5480828	5481088	peak885	20.1266	0.261383	0.472268	0.553463	0.579946	0.999687
ScKx7SY_15	5486413	5486929	peak887	59.8494	0.504117	0.358276	1.40706	0.159409	0.83842
ScKx7SY_15	5516173	5517369	peak889	126.554	-0.0820767	0.356471	-0.230248	0.817899	0.999687
ScKx7SY_15	5527696	5528007	peak892	23.3969	-0.17978	0.434172	-0.414075	0.678819	0.999687
ScKx7SY_15	5529798	5529945	peak894	13.927	-0.72392	0.473782	-1.52796	0.126522	0.797938
ScKx7SY_15	5531803	5532267	peak895	45.4707	-0.180503	0.292975	-0.616106	0.537825	0.999687
ScKx7SY_15	5533947	5534313	peak896	35.6483	-0.19331	0.388694	-0.497333	0.618954	0.999687
ScKx7SY_15	5534386	5534585	peak897	25.9305	-0.604167	0.422221	-1.43093	0.152451	0.831559
ScKx7SY_15	5535855	5536135	peak898	32.0057	-0.472845	0.331343	-1.42706	0.153564	0.832544
ScKx7SY_15	5542250	5542485	peak899	24.7209	-0.380992	0.393795	-0.967488	0.3333	0.953049
ScKx7SY_15	5544523	5545028	peak900	66.6159	-0.706844	0.486168	-1.45391	0.145972	0.822629
ScKx7SY_15	5548126	5548581	peak901	30.5093	-0.926737	0.431095	-2.14972	0.031577	0.534045
ScKx7SY_15	5551228	5552235	peak903	167.463	-0.817496	0.444011	-1.84116	0.065598	0.669921
ScKx7SY_15	5560726	5560857	peak904	20.5331	0.713872	0.421842	1.69227	0.0905942	0.734971
ScKx7SY_15	5567174	5567487	peak907	31.3505	0.462335	0.419096	1.10317	0.269952	0.929434
ScKx7SY_15	5592672	5592855	peak910	27.8271	-0.29794	0.507873	-0.586643	0.557443	0.999687
ScKx7SY_15	5594689	5594932	peak912	24.6518	0.17365	0.42283	0.410684	0.681304	0.999687
ScKx7SY_15	5602645	5602785	peak913	14.5595	-0.187431	0.661653	-0.283277	0.776964	0.999687
ScKx7SY_15	5604425	5604753	peak914	33.1063	-0.0271113	0.387804	-0.0699098	0.944265	0.999687
ScKx7SY_15	5604767	5605206	peak915	35.1463	0.142629	0.32902	0.433495	0.664655	0.999687
ScKx7SY_15	5623115	5623303	peak918	20.3858	0.14538	0.52561	0.276592	0.782093	0.999687
ScKx7SY_15	5644811	5645544	peak919	84.5939	-0.2634	0.352923	-0.746338	0.455464	0.990224
ScKx7SY_15	5647539	5647923	peak920	45.8867	0.734051	0.351762	2.08678	0.0369077	0.567327
ScKx7SY_15	5647974	5649447	peak921	173.313	0.172068	0.197561	0.870958	0.383777	0.970112
ScKx7SY_15	5649989	5650466	peak922	52.1627	0.272867	0.327161	0.834046	0.404255	0.976145
ScKx7SY_15	5655169	5655410	peak924	28.9269	0.404457	0.462179	0.87511	0.381514	0.970112
ScKx7SY_15	5658065	5658529	peak925	35.1756	0.67863	0.492117	1.379	0.167894	0.848598
ScKx7SY_15	5661707	5662042	peak926	28.9832	0.642122	0.422191	1.52093	0.128277	0.800356
ScKx7SY_15	5664369	5664727	peak927	36.6476	0.415553	0.456834	0.909637	0.363014	0.964534
ScKx7SY_15	5665887	5666097	peak928	19.4521	0.819868	0.420663	1.94899	0.0512966	0.624377
ScKx7SY_15	5669553	5669790	peak929	33.8312	0.133083	0.471086	0.282502	0.777559	0.999687
ScKx7SY_15	5690223	5690360	peak934	19.5465	0.2035	0.435762	0.466999	0.640501	0.999687
ScKx7SY_15	5700517	5701391	peak935	97.1571	0.0438094	0.214078	0.204643	0.837851	0.999687
ScKx7SY_15	5705059	5705607	peak936	63.8448	0.115985	0.295872	0.392011	0.69505	0.999687
ScKx7SY_15	5714443	5714745	peak937	39.3989	-0.671733	0.2978	-2.25566	0.0240922	0.4851
ScKx7SY_15	5714998	5715424	peak938	43.3135	0.0086905	0.371766	0.0233763	0.98135	0.999687
ScKx7SY_15	5722040	5722304	peak939	27.1997	0.112168	0.306646	0.36579	0.714522	0.999687
ScKx7SY_15	5724520	5724657	peak940	15.5295	-0.369789	0.533451	-0.693201	0.488183	0.995844
ScKx7SY_15	5725186	5725422	peak941	26.5242	-0.0646076	0.482285	-0.133962	0.893433	0.999687
ScKx7SY_15	5757592	5757741	peak943	17.2489	-0.0594769	0.548294	-0.108476	0.913618	0.999687
ScKx7SY_15	5762372	5762581	peak945	14.9713	0.585056	0.440631	1.32777	0.184254	0.86646
ScKx7SY_15	5765370	5765508	peak946	16.7363	-0.069908	0.579031	-0.120733	0.903903	0.999687
ScKx7SY_15	5780812	5781625	peak948	72.969	0.180711	0.496258	0.364147	0.715748	0.999687
ScKx7SY_15	5785260	5785473	peak949	21.275	-0.331743	0.580225	-0.571749	0.567492	0.999687
ScKx7SY_15	5787409	5789572	peak950	228.159	-0.130428	0.272177	-0.479204	0.631793	0.999687
ScKx7SY_15	5800211	5800625	peak951	43.5457	0.670934	0.492299	1.36286	0.172927	0.855914
ScKx7SY_15	5830886	5831026	peak954	25.3344	0.816795	0.578319	1.41236	0.157844	0.837544
ScKx7SY_15	5833716	5834245	peak955	181.807	0.724195	0.343387	2.10897	0.0349467	0.557231
ScKx7SY_15	5834423	5836391	peak956	501.167	0.637511	0.404378	1.57652	0.114906	0.78074
ScKx7SY_15	5846769	5848648	peak957	311.357	0.2449	0.360712	0.678934	0.49718	0.997158
ScKx7SY_15	5855738	5855928	peak959	19.5864	0.304903	0.472585	0.645183	0.518809	0.999332
ScKx7SY_15	5871080	5871665	peak960	54.9959	0.110409	0.360091	0.306613	0.759138	0.999687
ScKx7SY_15	5883053	5883366	peak961	15.5123	1.15342	0.554829	2.07887	0.037629	0.56844
ScKx7SY_15	5889196	5889456	peak963	30.4263	0.17921	0.415649	0.431156	0.666355	0.999687
ScKx7SY_15	5891089	5891332	peak964	20.3519	0.567175	0.540685	1.04899	0.294181	0.938376
ScKx7SY_15	5904390	5904562	peak965	21.8139	0.601643	0.490797	1.22585	0.220255	0.897484
ScKx7SY_15	5927002	5927198	peak966	26.5185	1.73355	0.461878	3.75327	0.000174544	0.0546157
ScKx7SY_15	6083702	6084056	peak969	45.415	0.933897	0.913905	1.02187	0.30684	0.944591
ScKx7SY_15	6200605	6201288	peak970	136.76	0.418571	0.779039	0.537291	0.591067	0.999687
ScKx7SY_15	6225206	6225647	peak971	46.5647	0.429522	0.330862	1.29819	0.194222	0.876134
ScKx7SY_15	6505415	6505661	peak978	23.4938	-0.240656	0.452908	-0.531356	0.595172	0.999687
ScKx7SY_15	6527999	6528336	peak980	56.2774	0.468302	0.381593	1.22723	0.219737	0.896906
ScKx7SY_15	6530201	6530565	peak981	41.2233	-0.230977	0.396918	-0.581926	0.560617	0.999687
ScKx7SY_15	6547442	6547656	peak982	31.1758	0.128409	0.578509	0.221964	0.824342	0.999687
ScKx7SY_15	6562074	6562354	peak983	23.5231	-0.349101	0.466714	-0.747997	0.454462	0.989855
ScKx7SY_15	6562734	6563012	peak984	24.9463	0.22327	0.429831	0.519436	0.603457	0.999687
ScKx7SY_15	6569832	6571091	peak985	127.936	0.103137	0.416225	0.247791	0.804296	0.999687
ScKx7SY_15	6571181	6572605	peak986	180.035	-0.0737329	0.348646	-0.211483	0.83251	0.999687
ScKx7SY_15	6575554	6576376	peak987	87.731	0.07374	0.389374	0.189381	0.849794	0.999687
ScKx7SY_15	6601645	6601853	peak988	21.7671	0.549077	0.388663	1.41273	0.157735	0.837544
ScKx7SY_15	6613703	6614114	peak990	23.1817	-0.273652	0.387158	-0.706822	0.479677	0.99363
ScKx7SY_15	6624461	6624681	peak992	31.0548	0.735163	0.355035	2.07068	0.0383888	0.571965
ScKx7SY_15	6694000	6694154	peak996	21.5009	-0.524941	0.59626	-0.88039	0.378648	0.969117
ScKx7SY_15	6741154	6741742	peak997	72.1565	0.740335	0.292611	2.5301	0.011403	0.371446
ScKx7SY_15	6753213	6754229	peak998	100.992	0.371255	0.239148	1.55241	0.120564	0.788151
ScKx7SY_15	7010062	7010683	peak1000	37.3452	0.153519	0.499159	0.307556	0.75842	0.999687
ScKx7SY_15	7189652	7189967	peak1002	16.9084	0.107025	0.692084	0.154641	0.877104	0.999687
ScKx7SY_15	7334656	7334800	peak1004	19.7983	0.408515	0.58503	0.698281	0.485002	0.995321
ScKx7SY_15	7392237	7392387	peak1005	15.9154	1.21955	0.708059	1.72239	0.0849986	0.722976
ScKx7SY_16	61	428	peak1006	55.6725	0.0906716	0.402957	0.225016	0.821967	0.999687
ScKx7SY_16	7851	8488	peak1007	95.8072	0.366674	0.277629	1.32074	0.18659	0.868428
ScKx7SY_16	12540	12917	peak1008	29.8366	0.0208741	0.323478	0.0645303	0.948548	0.999687
ScKx7SY_16	13160	13552	peak1009	36.9762	0.573372	0.394017	1.45519	0.145615	0.821695
ScKx7SY_16	20468	20686	peak1010	19.7951	0.0106455	0.456329	0.0233287	0.981388	0.999687
ScKx7SY_16	21242	21432	peak1011	32.0391	-0.122295	0.441629	-0.276917	0.781844	0.999687
ScKx7SY_16	26289	26552	peak1012	41.3864	0.152807	0.401974	0.380142	0.70384	0.999687
ScKx7SY_16	31847	32810	peak1013	176.799	0.297926	0.223832	1.33103	0.18318	0.86534
ScKx7SY_16	35507	36117	peak1014	141.717	0.0114207	0.284659	0.0401207	0.967997	0.999687
ScKx7SY_16	40038	41327	peak1015	334.382	-0.0820679	0.269309	-0.304735	0.760568	0.999687
ScKx7SY_16	44515	45969	peak1016	229.523	0.398546	0.214339	1.85942	0.0629672	0.664467
ScKx7SY_16	52197	53226	peak1017	373.43	-0.00323034	0.268735	-0.0120205	0.990409	0.999687
ScKx7SY_16	56511	57229	peak1018	114.454	0.297848	0.248157	1.20024	0.230045	0.906312
ScKx7SY_16	62076	62728	peak1019	110.794	0.403101	0.277613	1.45202	0.146495	0.823389
ScKx7SY_16	62945	63365	peak1020	33.3064	-0.588843	0.357445	-1.64737	0.0994826	0.749876
ScKx7SY_16	67666	68544	peak1021	95.7474	-0.0366459	0.29112	-0.125879	0.899828	0.999687
ScKx7SY_16	72256	72875	peak1022	102.789	0.230068	0.290274	0.792588	0.428018	0.982408
ScKx7SY_16	77387	78031	peak1023	69.0307	0.0116298	0.269392	0.0431707	0.965565	0.999687
ScKx7SY_16	94006	94928	peak1024	259.849	0.341115	0.314602	1.08428	0.278243	0.93322
ScKx7SY_16	95097	95287	peak1025	19.3529	-0.0871998	0.481757	-0.181004	0.856365	0.999687
ScKx7SY_16	100693	101619	peak1026	130.103	0.0783581	0.203441	0.385164	0.700116	0.999687
ScKx7SY_16	106391	107269	peak1027	114.146	0.0934461	0.220828	0.423163	0.672176	0.999687
ScKx7SY_16	111504	111985	peak1028	68.2957	-0.182006	0.28041	-0.64907	0.516293	0.99876
ScKx7SY_16	120417	120990	peak1029	96.5051	-0.0351739	0.287354	-0.122406	0.902577	0.999687
ScKx7SY_16	125629	126471	peak1030	91.5997	-0.00553318	0.256829	-0.0215442	0.982812	0.999687
ScKx7SY_16	133654	134368	peak1031	81.3407	0.406001	0.259542	1.5643	0.117747	0.784662
ScKx7SY_16	136360	136958	peak1032	113.609	0.277601	0.221902	1.251	0.210933	0.889666
ScKx7SY_16	144974	145232	peak1033	19.7335	-0.140259	0.451883	-0.310387	0.756266	0.999687
ScKx7SY_16	145425	145760	peak1034	41.4588	0.432988	0.311811	1.38862	0.164947	0.845173
ScKx7SY_16	148045	149165	peak1035	125.058	0.188466	0.226996	0.830261	0.406391	0.977108
ScKx7SY_16	156288	157486	peak1036	231.144	0.227735	0.196567	1.15856	0.246637	0.918381
ScKx7SY_16	161038	161638	peak1037	67.3234	-0.0679544	0.319884	-0.212434	0.831768	0.999687
ScKx7SY_16	167419	167914	peak1038	38.9055	0.57694	0.345921	1.66783	0.0953487	0.741998
ScKx7SY_16	168354	168600	peak1039	29.3105	-0.17737	0.378433	-0.468697	0.639286	0.999687
ScKx7SY_16	172614	173507	peak1040	140.973	-0.00416042	0.190924	-0.021791	0.982615	0.999687
ScKx7SY_16	180451	180837	peak1041	53.9369	-0.587876	0.318358	-1.84659	0.0648064	0.667124
ScKx7SY_16	184084	185462	peak1042	218.42	0.174849	0.207406	0.843027	0.399213	0.974497
ScKx7SY_16	189852	190724	peak1043	125.819	-0.076443	0.292928	-0.260962	0.794122	0.999687
ScKx7SY_16	195647	195852	peak1045	23.5753	0.355381	0.437354	0.81257	0.416465	0.98003
ScKx7SY_16	196110	196886	peak1046	75.8994	-0.075068	0.297574	-0.252266	0.800835	0.999687
ScKx7SY_16	200090	201122	peak1047	108.815	-0.309591	0.291599	-1.0617	0.28837	0.937534
ScKx7SY_16	204044	204448	peak1048	47.7073	-0.110156	0.400358	-0.275143	0.783206	0.999687
ScKx7SY_16	204938	205293	peak1049	34.3012	0.212278	0.297555	0.713407	0.475594	0.992793
ScKx7SY_16	208427	208675	peak1050	22.8067	0.68712	0.380128	1.8076	0.0706682	0.683394
ScKx7SY_16	209158	209621	peak1052	45.4687	0.504057	0.29876	1.68717	0.0915715	0.736622
ScKx7SY_16	212312	213038	peak1053	85.5753	0.192555	0.248037	0.776316	0.437562	0.985334
ScKx7SY_16	216083	216832	peak1054	79.0363	-0.177027	0.268953	-0.658207	0.510405	0.99826
ScKx7SY_16	222504	224002	peak1055	160.045	-0.098279	0.200947	-0.489079	0.624786	0.999687
ScKx7SY_16	234294	234715	peak1057	46.7414	-0.224019	0.324869	-0.689567	0.490467	0.995844
ScKx7SY_16	234850	235205	peak1058	31.2827	0.18064	0.360118	0.501612	0.61594	0.999687
ScKx7SY_16	236433	236703	peak1059	24.5388	0.0531718	0.416328	0.127716	0.898373	0.999687
ScKx7SY_16	236713	237138	peak1060	36.3761	0.630524	0.406455	1.55128	0.120836	0.788704
ScKx7SY_16	240138	240617	peak1062	58.5023	0.317542	0.310419	1.02294	0.306334	0.943897
ScKx7SY_16	242645	242927	peak1063	40.3979	-0.0400677	0.416923	-0.0961035	0.923438	0.999687
ScKx7SY_16	248900	249169	peak1064	26.2681	-0.163127	0.507163	-0.321646	0.747721	0.999687
ScKx7SY_16	253940	255160	peak1065	116.071	0.121117	0.245402	0.493543	0.621629	0.999687
ScKx7SY_16	255459	255940	peak1066	40.0396	-0.316708	0.367119	-0.862685	0.388311	0.971838
ScKx7SY_16	256077	256566	peak1067	59.4957	0.413213	0.264601	1.56164	0.118372	0.78497
ScKx7SY_16	265043	266226	peak1068	177.219	0.10767	0.211891	0.508136	0.611358	0.999687
ScKx7SY_16	273976	274955	peak1069	133.292	0.140433	0.254369	0.552082	0.580892	0.999687
ScKx7SY_16	287139	287361	peak1071	23.0601	-0.174717	0.411294	-0.424798	0.670984	0.999687
ScKx7SY_16	288844	289446	peak1072	47.548	0.165804	0.284802	0.582173	0.56045	0.999687
ScKx7SY_16	289615	289922	peak1073	34.3982	-0.0892199	0.486631	-0.183342	0.85453	0.999687
ScKx7SY_16	292797	293260	peak1074	52.7198	0.138341	0.386459	0.35797	0.720365	0.999687
ScKx7SY_16	293796	294158	peak1075	36.351	0.224665	0.32615	0.68884	0.490924	0.995844
ScKx7SY_16	298887	299213	peak1076	31.4375	0.420538	0.32559	1.29162	0.19649	0.877528
ScKx7SY_16	299515	299784	peak1077	29.2277	0.17776	0.410165	0.433386	0.664735	0.999687
ScKx7SY_16	326263	326560	peak1078	19.2606	0.0695634	0.440445	0.157939	0.874505	0.999687
ScKx7SY_16	327119	328006	peak1080	76.273	0.151843	0.321537	0.472242	0.636754	0.999687
ScKx7SY_16	331424	331726	peak1082	30.7464	-0.325921	0.3503	-0.930405	0.352161	0.960302
ScKx7SY_16	341028	341682	peak1084	329.475	-0.162009	0.383732	-0.422192	0.672885	0.999687
ScKx7SY_16	347825	348373	peak1086	62.5526	-0.0921197	0.310377	-0.296799	0.76662	0.999687
ScKx7SY_16	350701	350941	peak1087	21.294	-0.675245	0.391642	-1.72414	0.0846825	0.722451
ScKx7SY_16	358464	358675	peak1091	18.9508	-1.06874	0.462523	-2.31068	0.0208508	0.460469
ScKx7SY_16	367487	368281	peak1092	56.0011	-0.185467	0.42089	-0.440655	0.659463	0.999687
ScKx7SY_16	372124	372879	peak1093	67.8435	-0.466623	0.305872	-1.52555	0.127122	0.79918
ScKx7SY_16	386462	386985	peak1095	65.6268	0.132968	0.304071	0.437291	0.6619	0.999687
ScKx7SY_16	393445	393672	peak1096	29.9554	0.141403	0.343933	0.411136	0.680973	0.999687
ScKx7SY_16	397057	397401	peak1097	42.9651	-0.356615	0.36159	-0.986239	0.324016	0.951035
ScKx7SY_16	397698	398899	peak1098	135.698	-0.130521	0.210517	-0.619999	0.535258	0.999687
ScKx7SY_16	402411	402940	peak1099	64.2749	-0.0566487	0.279889	-0.202397	0.839606	0.999687
ScKx7SY_16	405708	406459	peak1101	42.3034	0.333416	0.532501	0.626132	0.531228	0.999687
ScKx7SY_16	408900	409187	peak1102	23.2944	-0.0489913	0.389164	-0.125889	0.89982	0.999687
ScKx7SY_16	409433	409801	peak1103	29.957	0.0466835	0.418568	0.111532	0.911195	0.999687
ScKx7SY_16	411429	411787	peak1104	34.9859	0.565722	0.460072	1.22964	0.218833	0.895999
ScKx7SY_16	413019	414465	peak1105	117.043	0.161696	0.277609	0.582457	0.560259	0.999687
ScKx7SY_16	419081	419371	peak1106	24.88	0.49573	0.495296	1.00088	0.316887	0.948806
ScKx7SY_16	424933	425430	peak1107	51.3224	-0.0366485	0.284454	-0.128838	0.897486	0.999687
ScKx7SY_16	427685	428113	peak1108	42.7769	0.170054	0.285047	0.596582	0.550787	0.999687
ScKx7SY_16	433341	433938	peak1109	49.3825	0.0562355	0.36962	0.152144	0.879073	0.999687
ScKx7SY_16	434668	435790	peak1110	96.0923	0.430397	0.321427	1.33902	0.180564	0.863771
ScKx7SY_16	435960	436287	peak1111	21.2845	-0.215598	0.48629	-0.443353	0.65751	0.999687
ScKx7SY_16	440062	440583	peak1112	37.9318	0.369019	0.315344	1.17021	0.241915	0.915542
ScKx7SY_16	441201	441398	peak1113	19.9764	0.668605	0.406036	1.64666	0.0996269	0.750005
ScKx7SY_16	444366	444978	peak1114	42.5789	0.423178	0.30941	1.36769	0.171408	0.854552
ScKx7SY_16	445973	448099	peak1115	221.363	-0.0193131	0.36012	-0.0536296	0.95723	0.999687
ScKx7SY_16	451691	451908	peak1116	20.1781	0.359546	0.381291	0.942971	0.345696	0.957075
ScKx7SY_16	452625	453339	peak1117	111.188	-0.143041	0.225577	-0.63411	0.526009	0.999687
ScKx7SY_16	454746	455130	peak1118	37.1158	-0.0224006	0.387812	-0.0577616	0.953939	0.999687
ScKx7SY_16	456491	456817	peak1119	28.1078	-0.0765199	0.339309	-0.225517	0.821577	0.999687
ScKx7SY_16	460153	460925	peak1121	64.8057	0.370727	0.339981	1.09043	0.275522	0.930752
ScKx7SY_16	472431	472931	peak1123	51.8459	0.210294	0.286916	0.732946	0.463592	0.991287
ScKx7SY_16	473309	473603	peak1124	22.7475	0.0426469	0.369194	0.115513	0.908038	0.999687
ScKx7SY_16	474573	475016	peak1125	38.7929	1.86354	1.09184	1.70679	0.0878614	0.729693
ScKx7SY_16	475421	476277	peak1126	101.166	1.5837	0.956314	1.65605	0.0977121	0.746413
ScKx7SY_16	478749	479175	peak1127	89.1416	-0.162483	0.344071	-0.472237	0.636758	0.999687
ScKx7SY_16	481847	482727	peak1128	83.4424	0.206865	0.251796	0.821557	0.411329	0.978759
ScKx7SY_16	488894	489250	peak1129	30.7322	0.443745	0.419007	1.05904	0.289581	0.937534
ScKx7SY_16	489708	490568	peak1130	152.931	0.260249	0.218453	1.19133	0.233524	0.909557
ScKx7SY_16	494783	495249	peak1131	32.7808	-0.267834	0.33633	-0.796342	0.425833	0.982325
ScKx7SY_16	495903	496239	peak1132	45.9725	-0.0891402	0.352652	-0.252771	0.800445	0.999687
ScKx7SY_16	499697	500302	peak1134	48.4256	0.079757	0.424743	0.187777	0.851052	0.999687
ScKx7SY_16	501611	502592	peak1135	65.2642	0.00480057	0.364032	0.0131872	0.989478	0.999687
ScKx7SY_16	502820	503477	peak1136	45.3584	-0.0391833	0.341486	-0.114743	0.908649	0.999687
ScKx7SY_16	509022	509321	peak1137	24.8689	-0.022822	0.352914	-0.0646673	0.948439	0.999687
ScKx7SY_16	510911	511260	peak1138	47.5907	-0.29813	0.286111	-1.04201	0.297407	0.938985
ScKx7SY_16	512159	512497	peak1139	25.9681	0.730654	0.714856	1.0221	0.306734	0.944359
ScKx7SY_16	519560	520016	peak1140	38.2505	-0.152546	0.31803	-0.479658	0.631471	0.999687
ScKx7SY_16	521525	521682	peak1142	24.5697	-0.668352	0.414583	-1.61211	0.106939	0.766464
ScKx7SY_16	522229	522442	peak1143	42.8134	0.32464	0.391717	0.828761	0.40724	0.977385
ScKx7SY_16	525689	527015	peak1144	595.122	0.0585879	0.417147	0.140449	0.888305	0.999687
ScKx7SY_16	528206	528612	peak1145	95.2395	0.190825	0.418856	0.455585	0.648689	0.999687
ScKx7SY_16	531142	531608	peak1146	57.0715	0.456241	0.301329	1.5141	0.130001	0.801101
ScKx7SY_16	532791	533945	peak1147	62.7004	0.630528	0.353793	1.78219	0.0747175	0.695927
ScKx7SY_16	534191	534596	peak1148	31.3922	0.64138	0.382301	1.67769	0.0934085	0.739029
ScKx7SY_16	535065	535428	peak1149	42.1466	0.0862163	0.33084	0.260598	0.794402	0.999687
ScKx7SY_16	539006	539372	peak1150	33.7694	0.216866	0.394791	0.549318	0.582787	0.999687
ScKx7SY_16	541078	541378	peak1151	39.0775	-0.404395	0.471195	-0.858234	0.390763	0.972346
ScKx7SY_16	543077	543539	peak1152	46.5317	-0.133361	0.259981	-0.512966	0.607975	0.999687
ScKx7SY_16	544571	544987	peak1154	27.3932	0.345286	0.467573	0.738465	0.460232	0.99102
ScKx7SY_16	545265	545961	peak1155	54.7968	0.156051	0.365405	0.427063	0.669333	0.999687
ScKx7SY_16	546564	546933	peak1156	32.6132	-0.101741	0.33257	-0.305924	0.759662	0.999687
ScKx7SY_16	550287	550447	peak1157	12.181	0.161424	0.611357	0.264042	0.791748	0.999687
ScKx7SY_16	550816	551796	peak1158	239.375	-0.0652692	0.238608	-0.273541	0.784437	0.999687
ScKx7SY_16	554568	554880	peak1159	33.1596	0.394482	0.426382	0.925183	0.354871	0.961182
ScKx7SY_16	558327	559119	peak1160	319.29	0.160862	0.356572	0.451134	0.651893	0.999687
ScKx7SY_16	561149	561290	peak1161	22.6647	0.280762	0.363812	0.771723	0.440278	0.986168
ScKx7SY_16	565552	566633	peak1162	61.3524	0.559197	0.288333	1.93941	0.0524512	0.627809
ScKx7SY_16	568868	569317	peak1163	22.194	-0.0906829	0.448283	-0.20229	0.83969	0.999687
ScKx7SY_16	569511	571723	peak1164	167.898	-0.18737	0.257884	-0.726567	0.467491	0.991389
ScKx7SY_16	574557	574809	peak1167	17.217	0.126858	0.544981	0.232775	0.815936	0.999687
ScKx7SY_16	578051	578409	peak1169	35.0531	-0.209829	0.372286	-0.563624	0.57301	0.999687
ScKx7SY_16	580709	581112	peak1170	37.7673	-0.321732	0.288591	-1.11484	0.26492	0.92788
ScKx7SY_16	586132	586339	peak1171	25.7412	0.150296	0.408772	0.367678	0.713114	0.999687
ScKx7SY_16	586493	586724	peak1172	25.9754	0.466758	0.419352	1.11305	0.265689	0.928184
ScKx7SY_16	589711	591037	peak1173	156.036	0.00360345	0.190798	0.0188862	0.984932	0.999687
ScKx7SY_16	595027	596136	peak1174	109.912	-0.049111	0.251392	-0.195356	0.845114	0.999687
ScKx7SY_16	600172	600383	peak1175	27.2925	-0.478051	0.394737	-1.21106	0.225872	0.903486
ScKx7SY_16	600676	601586	peak1176	192.195	-0.391295	0.397354	-0.984753	0.324746	0.951146
ScKx7SY_16	602103	602297	peak1177	18.4534	0.550975	0.433091	1.27219	0.203305	0.883639
ScKx7SY_16	604457	604734	peak1179	26.9112	-0.49012	0.456	-1.07483	0.282453	0.935219
ScKx7SY_16	605253	605670	peak1180	32.8703	-0.47541	0.390988	-1.21592	0.224016	0.901033
ScKx7SY_16	608339	608942	peak1181	52.1463	-0.0271466	0.307315	-0.0883347	0.929611	0.999687
ScKx7SY_16	611721	613089	peak1182	144.574	-0.288712	0.211792	-1.36319	0.172824	0.855914
ScKx7SY_16	617053	619260	peak1183	236.3	-0.128966	0.263309	-0.489788	0.624284	0.999687
ScKx7SY_16	619940	620603	peak1184	51.917	-0.298269	0.356657	-0.836289	0.402992	0.975618
ScKx7SY_16	625111	625913	peak1185	68.827	-0.00224386	0.259206	-0.00865667	0.993093	0.999687
ScKx7SY_16	626022	626385	peak1186	35.5205	-0.327082	0.416145	-0.78598	0.431879	0.984082
ScKx7SY_16	632276	632417	peak1187	17.1487	-0.431632	0.538892	-0.800963	0.423153	0.981776
ScKx7SY_16	636686	637448	peak1188	58.172	0.0624821	0.285814	0.218611	0.826953	0.999687
ScKx7SY_16	637530	638346	peak1189	134.354	-0.0767083	0.386458	-0.198491	0.842661	0.999687
ScKx7SY_16	644373	645725	peak1190	258.117	-0.163797	0.334261	-0.490029	0.624114	0.999687
ScKx7SY_16	653772	654008	peak1191	39.1519	-0.170673	0.357867	-0.476916	0.633422	0.999687
ScKx7SY_16	660565	660786	peak1194	26.2016	-0.149152	0.404567	-0.368672	0.712372	0.999687
ScKx7SY_16	665646	666138	peak1195	74.2617	0.183058	0.23532	0.777914	0.436619	0.98525
ScKx7SY_16	670487	671001	peak1196	39.5654	-0.185897	0.337586	-0.550665	0.581863	0.999687
ScKx7SY_16	675188	676502	peak1198	159.276	0.0458943	0.221069	0.207602	0.83554	0.999687
ScKx7SY_16	680323	681391	peak1199	103.679	-0.0813366	0.216197	-0.376216	0.706757	0.999687
ScKx7SY_16	687955	688378	peak1200	28.4879	-0.258997	0.398951	-0.649196	0.516212	0.99876
ScKx7SY_16	689030	689413	peak1201	55.1902	-0.217522	0.409821	-0.530773	0.595576	0.999687
ScKx7SY_16	689736	690294	peak1202	224.948	0.13035	0.415908	0.313411	0.753968	0.999687
ScKx7SY_16	693845	694140	peak1203	36.0622	0.225054	0.353903	0.635919	0.524829	0.999635
ScKx7SY_16	700316	700639	peak1205	22.9766	0.391408	0.391313	1.00024	0.317194	0.948806
ScKx7SY_16	703759	704022	peak1207	27.6686	-0.0163143	0.34769	-0.0469221	0.962575	0.999687
ScKx7SY_16	708571	708971	peak1208	50.8075	0.212662	0.285541	0.744769	0.456411	0.99041
ScKx7SY_16	712070	712660	peak1209	51.9461	-0.0517299	0.243053	-0.212833	0.831457	0.999687
ScKx7SY_16	714755	715633	peak1210	109.258	0.0799943	0.279385	0.286323	0.774631	0.999687
ScKx7SY_16	715768	716691	peak1211	72.8369	0.156219	0.388285	0.402331	0.687441	0.999687
ScKx7SY_16	717765	718376	peak1212	80.541	0.451089	0.36866	1.22359	0.221107	0.898464
ScKx7SY_16	720101	720664	peak1214	39.6422	0.613885	0.382291	1.6058	0.108317	0.77008
ScKx7SY_16	728219	728630	peak1215	31.8519	-0.217293	0.361364	-0.601313	0.547631	0.999687
ScKx7SY_16	729222	730059	peak1216	79.9541	-0.0476023	0.286896	-0.165922	0.868218	0.999687
ScKx7SY_16	732470	732798	peak1217	36.072	-0.329057	0.338028	-0.973462	0.330324	0.952745
ScKx7SY_16	733009	733248	peak1218	20.6866	-0.012202	0.46216	-0.0264021	0.978937	0.999687
ScKx7SY_16	736349	736734	peak1219	51.6765	-0.212187	0.257473	-0.824116	0.409874	0.978416
ScKx7SY_16	737902	739534	peak1220	160.852	0.0405421	0.276404	0.146677	0.883387	0.999687
ScKx7SY_16	741970	742460	peak1221	58.4677	0.164956	0.263855	0.625176	0.531855	0.999687
ScKx7SY_16	746776	747185	peak1222	41.6923	-0.408447	0.28702	-1.42306	0.154719	0.833737
ScKx7SY_16	752921	754629	peak1223	201.468	-0.246165	0.272993	-0.901727	0.367202	0.965163
ScKx7SY_16	761458	761666	peak1224	22.8267	0.530889	0.449985	1.17979	0.238082	0.911867
ScKx7SY_16	761796	762100	peak1225	33.1746	-0.00395539	0.353549	-0.0111876	0.991074	0.999687
ScKx7SY_16	772277	772992	peak1226	60.9844	0.0157203	0.227525	0.0690925	0.944916	0.999687
ScKx7SY_16	773256	773706	peak1227	13.0876	0.215076	0.560732	0.383563	0.701302	0.999687
ScKx7SY_16	779138	779554	peak1228	31.8176	-0.262213	0.452834	-0.579049	0.562556	0.999687
ScKx7SY_16	782825	783693	peak1230	81.3165	-0.176685	0.291474	-0.606178	0.544396	0.999687
ScKx7SY_16	784489	785453	peak1231	67.5319	0.105617	0.325613	0.324363	0.745663	0.999687
ScKx7SY_16	786116	786470	peak1232	40.403	-0.0541813	0.386935	-0.140027	0.888639	0.999687
ScKx7SY_16	786663	786957	peak1233	20.7307	0.118224	0.432088	0.273611	0.784383	0.999687
ScKx7SY_16	787209	788253	peak1234	105.072	-0.203909	0.252801	-0.806596	0.419899	0.981075
ScKx7SY_16	791562	792362	peak1235	82.8686	-0.00299131	0.218378	-0.0136979	0.989071	0.999687
ScKx7SY_16	795321	796268	peak1236	170.231	-0.0427824	0.386077	-0.110813	0.911764	0.999687
ScKx7SY_16	799455	799723	peak1237	21.1085	0.669072	0.407814	1.64063	0.100874	0.753303
ScKx7SY_16	807878	808410	peak1241	59.2863	-0.00503555	0.274784	-0.0183255	0.985379	0.999687
ScKx7SY_16	813008	813549	peak1243	44.2223	0.0983648	0.306071	0.321379	0.747923	0.999687
ScKx7SY_16	819505	819829	peak1246	26.5768	0.264248	0.422175	0.62592	0.531367	0.999687
ScKx7SY_16	821737	822098	peak1247	26.2252	-0.191386	0.384732	-0.497453	0.618869	0.999687
ScKx7SY_16	823310	823584	peak1248	54.1626	0.0252532	0.348289	0.0725066	0.942199	0.999687
ScKx7SY_16	825131	825525	peak1249	35.0403	-0.0581206	0.465303	-0.124909	0.900596	0.999687
ScKx7SY_16	825633	825901	peak1250	31.6955	0.274254	0.402159	0.681953	0.495268	0.996661
ScKx7SY_16	831870	832010	peak1251	19.3045	0.405445	0.586872	0.690858	0.489655	0.995844
ScKx7SY_16	832360	832516	peak1252	25.6449	0.516297	0.636367	0.81132	0.417182	0.980287
ScKx7SY_16	834945	835722	peak1253	61.4834	-0.178433	0.25922	-0.688343	0.491237	0.995844
ScKx7SY_16	840302	840948	peak1254	89.7958	-0.255346	0.233594	-1.09312	0.274342	0.930712
ScKx7SY_16	847251	847916	peak1256	92.2474	-0.0866747	0.230429	-0.376145	0.706809	0.999687
ScKx7SY_16	848535	849157	peak1257	124.785	-0.0731544	0.242877	-0.3012	0.763262	0.999687
ScKx7SY_16	855984	857004	peak1259	243.429	0.0277454	0.251657	0.11025	0.912211	0.999687
ScKx7SY_16	857351	857585	peak1260	29.0571	-0.216758	0.408195	-0.531015	0.595408	0.999687
ScKx7SY_16	861814	862426	peak1261	51.6363	0.4431	0.342199	1.29486	0.195369	0.876607
ScKx7SY_16	862531	862985	peak1262	36.017	0.411723	0.436378	0.9435	0.345425	0.957054
ScKx7SY_16	864127	864750	peak1264	88.8705	0.0674139	0.272346	0.24753	0.804498	0.999687
ScKx7SY_16	881166	881588	peak1267	41.4149	-0.304919	0.31345	-0.972785	0.33066	0.952745
ScKx7SY_16	882596	882984	peak1268	32.7737	-0.244014	0.339215	-0.719351	0.471925	0.991802
ScKx7SY_16	890401	891001	peak1269	75.0802	0.102395	0.326422	0.313689	0.753757	0.999687
ScKx7SY_16	895888	896865	peak1270	148.62	0.32463	0.335332	0.968085	0.333002	0.953049
ScKx7SY_16	901042	902286	peak1272	358.06	0.272759	0.235928	1.15611	0.247636	0.919287
ScKx7SY_16	908075	909048	peak1273	88.8979	0.0400424	0.335216	0.119452	0.904917	0.999687
ScKx7SY_16	917880	919364	peak1274	764.301	0.233016	0.44434	0.524409	0.599994	0.999687
ScKx7SY_16	922136	922464	peak1275	77.2992	-0.0792857	0.316284	-0.250678	0.802063	0.999687
ScKx7SY_16	926527	926968	peak1276	48.6834	0.690506	0.285524	2.41838	0.0155898	0.419481
ScKx7SY_16	933534	933744	peak1277	23.0579	-0.233947	0.334524	-0.699342	0.484338	0.995308
ScKx7SY_16	933853	934122	peak1278	20.5068	-0.376753	0.391463	-0.962425	0.335836	0.953049
ScKx7SY_16	939330	939509	peak1279	19.6032	0.879673	0.559049	1.57352	0.115599	0.781794
ScKx7SY_16	939963	940880	peak1280	77.8637	-0.177311	0.275954	-0.642538	0.520524	0.999587
ScKx7SY_16	944489	945470	peak1281	122.165	0.0544703	0.245	0.222328	0.824059	0.999687
ScKx7SY_16	945574	945992	peak1282	35.5344	-0.478255	0.289031	-1.65469	0.0979882	0.746986
ScKx7SY_16	952651	954153	peak1283	194.099	-0.0129492	0.200192	-0.0646837	0.948426	0.999687
ScKx7SY_16	961648	962432	peak1284	99.8784	0.0681684	0.258302	0.26391	0.791849	0.999687
ScKx7SY_16	966652	967374	peak1286	61.3	0.0878566	0.26467	0.331947	0.739929	0.999687
ScKx7SY_16	970615	971421	peak1288	78.5113	-0.121688	0.319609	-0.38074	0.703396	0.999687
ScKx7SY_16	974691	975635	peak1290	86.5546	-0.170084	0.244259	-0.696326	0.486225	0.995627
ScKx7SY_16	991490	991829	peak1295	32.3515	0.222699	0.383011	0.581442	0.560943	0.999687
ScKx7SY_16	996333	997896	peak1296	163.843	-0.0396556	0.26299	-0.150787	0.880144	0.999687
ScKx7SY_16	999566	999799	peak1297	19.6891	-0.3109	0.646297	-0.481049	0.630482	0.999687
ScKx7SY_16	1006284	1007062	peak1299	82.1604	-0.00685874	0.285882	-0.0239915	0.980859	0.999687
ScKx7SY_16	1007468	1007631	peak1300	29.633	0.0378423	0.407028	0.0929722	0.925926	0.999687
ScKx7SY_16	1007792	1008636	peak1301	257.406	0.00915376	0.488179	0.0187509	0.98504	0.999687
ScKx7SY_16	1014791	1015649	peak1302	104.548	-0.175643	0.294153	-0.597115	0.550431	0.999687
ScKx7SY_16	1031900	1032984	peak1305	106.196	0.102551	0.219902	0.466348	0.640967	0.999687
ScKx7SY_16	1043375	1044118	peak1306	56.97	0.470821	0.274313	1.71636	0.0860954	0.725481
ScKx7SY_16	1046229	1046656	peak1307	43.1525	-0.237859	0.425581	-0.558906	0.576226	0.999687
ScKx7SY_16	1051291	1051497	peak1309	23.1587	-0.61659	0.490434	-1.25723	0.208669	0.888317
ScKx7SY_16	1053567	1054329	peak1311	69.1019	-0.261114	0.23859	-1.09441	0.273777	0.930712
ScKx7SY_16	1054885	1055965	peak1312	56.1154	0.160066	0.314866	0.508364	0.611198	0.999687
ScKx7SY_16	1056409	1056724	peak1313	32.081	-0.120262	0.345392	-0.348189	0.727698	0.999687
ScKx7SY_16	1057651	1058177	peak1314	21.4269	0.706692	0.391635	1.80447	0.0711579	0.685672
ScKx7SY_16	1065209	1065670	peak1316	42.7969	0.501732	0.272674	1.84004	0.0657626	0.670336
ScKx7SY_16	1068399	1068640	peak1317	23.7694	0.548026	0.43949	1.24696	0.212412	0.89028
ScKx7SY_16	1071460	1072590	peak1318	191.104	-0.316277	0.241483	-1.30973	0.190287	0.871799
ScKx7SY_16	1076979	1077241	peak1319	28.3039	0.0766813	0.506266	0.151465	0.879609	0.999687
ScKx7SY_16	1077374	1078541	peak1320	87.533	-0.124831	0.270972	-0.46068	0.645029	0.999687
ScKx7SY_16	1083430	1083760	peak1321	30.7899	-0.0554253	0.338185	-0.163891	0.869817	0.999687
ScKx7SY_16	1084307	1084609	peak1322	26.937	-0.0406114	0.435305	-0.0932941	0.92567	0.999687
ScKx7SY_16	1085144	1085392	peak1323	31.9125	-0.952039	0.39412	-2.41561	0.015709	0.421023
ScKx7SY_16	1086394	1086573	peak1324	20.4631	0.221391	0.395529	0.559733	0.575661	0.999687
ScKx7SY_16	1093869	1094395	peak1325	52.281	0.0323495	0.368839	0.0877062	0.93011	0.999687
ScKx7SY_16	1095915	1097910	peak1326	196.604	-0.145092	0.279417	-0.519266	0.603575	0.999687
ScKx7SY_16	1099269	1099952	peak1328	77.1697	0.321441	0.440733	0.729333	0.465798	0.991332
ScKx7SY_16	1100656	1101116	peak1329	33.749	-0.258559	0.428147	-0.603902	0.545909	0.999687
ScKx7SY_16	1106389	1106800	peak1330	44.2966	-0.408382	0.387777	-1.05314	0.292279	0.938233
ScKx7SY_16	1115571	1115853	peak1332	26.1043	-0.0306137	0.411231	-0.0744441	0.940657	0.999687
ScKx7SY_16	1130089	1131128	peak1334	133.186	-0.260803	0.230766	-1.13016	0.258408	0.92572
ScKx7SY_16	1135852	1136386	peak1336	51.4858	0.481054	0.313554	1.5342	0.124981	0.795124
ScKx7SY_16	1137352	1137619	peak1338	20.1278	0.0271909	0.365484	0.074397	0.940694	0.999687
ScKx7SY_16	1137973	1138359	peak1339	25.696	-0.309483	0.440154	-0.703124	0.481979	0.994646
ScKx7SY_16	1138518	1138937	peak1340	38.5362	0.186532	0.299124	0.623594	0.532894	0.999687
ScKx7SY_16	1139341	1139565	peak1341	17.9131	0.218654	0.416503	0.524974	0.599601	0.999687
ScKx7SY_16	1146975	1147277	peak1342	19.7535	-0.367366	0.409118	-0.897948	0.369213	0.965836
ScKx7SY_16	1147506	1148396	peak1343	85.5196	0.470028	0.255711	1.83812	0.0660445	0.670746
ScKx7SY_16	1152415	1152821	peak1344	35.4719	-0.0399324	0.325879	-0.122538	0.902473	0.999687
ScKx7SY_16	1157627	1157875	peak1345	27.4647	-0.248212	0.388239	-0.639327	0.52261	0.999591
ScKx7SY_16	1161133	1161781	peak1346	54.104	-0.16318	0.257909	-0.632705	0.526927	0.999687
ScKx7SY_16	1163828	1164419	peak1347	55.0536	-0.0530389	0.258966	-0.20481	0.83772	0.999687
ScKx7SY_16	1171412	1172570	peak1348	172.291	-1.11302	0.319548	-3.48311	0.000495631	0.0909958
ScKx7SY_16	1178325	1179283	peak1349	162.245	-0.440798	0.335347	-1.31445	0.188694	0.869862
ScKx7SY_16	1184381	1185446	peak1350	105.53	-0.454254	0.22704	-2.00077	0.0454175	0.602577
ScKx7SY_16	1189255	1189935	peak1351	72.3032	-0.106357	0.285005	-0.373175	0.709018	0.999687
ScKx7SY_16	1196107	1197122	peak1353	108.965	0.248119	0.258568	0.959586	0.337263	0.953131
ScKx7SY_16	1207639	1208079	peak1354	51.1972	-0.279008	0.310212	-0.899408	0.368435	0.965707
ScKx7SY_16	1208337	1209022	peak1355	46.7187	0.474349	0.373227	1.27094	0.20375	0.883894
ScKx7SY_16	1211299	1211721	peak1356	108.068	0.203591	0.282876	0.719718	0.471698	0.991728
ScKx7SY_16	1213046	1213298	peak1357	31.1713	0.00865738	0.44429	0.0194859	0.984454	0.999687
ScKx7SY_16	1213759	1214689	peak1358	131.734	0.513645	0.474378	1.08278	0.278907	0.933667
ScKx7SY_16	1225916	1226939	peak1359	91.1383	0.164727	0.287584	0.572795	0.566783	0.999687
ScKx7SY_16	1229574	1230468	peak1360	111.388	-0.307897	0.217988	-1.41245	0.157817	0.837544
ScKx7SY_16	1235080	1236142	peak1361	201.959	-0.188878	0.273496	-0.690607	0.489812	0.995844
ScKx7SY_16	1240791	1242030	peak1362	169.188	-0.0532065	0.195006	-0.272846	0.784972	0.999687
ScKx7SY_16	1246764	1248142	peak1363	113.864	0.0103098	0.210119	0.0490665	0.960866	0.999687
ScKx7SY_16	1248315	1248773	peak1364	43.0375	-0.299219	0.317778	-0.941597	0.346399	0.95739
ScKx7SY_16	1254430	1254899	peak1365	61.2884	0.227097	0.385605	0.588937	0.555904	0.999687
ScKx7SY_16	1260104	1260904	peak1366	115.4	0.372233	0.294412	1.26433	0.206113	0.885336
ScKx7SY_16	1265665	1267485	peak1368	269.344	-0.232593	0.192517	-1.20817	0.226982	0.904521
ScKx7SY_16	1273547	1273836	peak1369	28.1592	-1.46456	1.30817	-1.11955	0.262906	0.92735
ScKx7SY_16	1283997	1284542	peak1370	93.5371	-0.122708	0.302265	-0.405962	0.684771	0.999687
ScKx7SY_16	1297493	1297722	peak1371	32.122	-0.156353	0.409965	-0.381382	0.70292	0.999687
ScKx7SY_16	1301737	1302008	peak1372	24.0489	-0.660606	0.470349	-1.4045	0.16017	0.838881
ScKx7SY_16	1302245	1302459	peak1373	23.0136	-0.11798	0.541684	-0.217801	0.827584	0.999687
ScKx7SY_16	1305991	1306815	peak1374	195.115	-0.395207	0.248018	-1.59346	0.111057	0.774124
ScKx7SY_16	1317122	1317507	peak1375	42.489	-0.734979	0.306425	-2.39856	0.0164596	0.42815
ScKx7SY_16	1322682	1323081	peak1377	53.5362	0.140955	0.304762	0.46251	0.643715	0.999687
ScKx7SY_16	1333927	1334466	peak1379	67.6128	0.0755938	0.265409	0.284819	0.775782	0.999687
ScKx7SY_16	1338689	1338958	peak1380	20.2669	-0.462659	0.435622	-1.06207	0.288206	0.937534
ScKx7SY_16	1347830	1348119	peak1382	32.7187	0.396533	0.342005	1.15944	0.246278	0.918381
ScKx7SY_16	1349295	1349725	peak1383	26.1728	0.339634	0.479557	0.708224	0.478806	0.993485
ScKx7SY_16	1352020	1352710	peak1386	71.4946	-0.246778	0.268768	-0.91818	0.358525	0.961632
ScKx7SY_16	1353202	1353727	peak1387	43.462	0.0896463	0.310506	0.28871	0.772803	0.999687
ScKx7SY_16	1353924	1354243	peak1388	27.1086	0.0715574	0.389647	0.183647	0.85429	0.999687
ScKx7SY_16	1358492	1358843	peak1389	45.1385	-0.0663416	0.335055	-0.198002	0.843044	0.999687
ScKx7SY_16	1364077	1364713	peak1390	57.2917	-0.0599754	0.351965	-0.170401	0.864694	0.999687
ScKx7SY_16	1364883	1365304	peak1391	45.2382	0.427527	0.352029	1.21446	0.22457	0.901991
ScKx7SY_16	1365693	1366145	peak1392	40.3127	0.417584	0.341651	1.22225	0.221612	0.898735
ScKx7SY_16	1366951	1367656	peak1393	48.9373	-0.266722	0.424077	-0.628947	0.529384	0.999687
ScKx7SY_16	1369981	1370172	peak1394	21.2777	-0.534528	0.473256	-1.12947	0.2587	0.925733
ScKx7SY_16	1374276	1375164	peak1396	85.6506	0.276733	0.2877	0.961882	0.336109	0.953049
ScKx7SY_16	1379233	1379905	peak1397	51.8202	-0.253968	0.260637	-0.97441	0.329853	0.952741
ScKx7SY_16	1381116	1381352	peak1398	25.3175	0.0257895	0.412585	0.0625072	0.950159	0.999687
ScKx7SY_16	1384456	1385976	peak1399	160.574	-0.04773	0.230386	-0.207174	0.835874	0.999687
ScKx7SY_16	1389707	1390679	peak1400	95.7905	-0.189445	0.222928	-0.849803	0.395434	0.973989
ScKx7SY_16	1394754	1396270	peak1401	530.632	-0.0671801	0.42074	-0.159671	0.87314	0.999687
ScKx7SY_16	1399454	1399719	peak1402	41.8211	-0.52085	0.316199	-1.64722	0.0995121	0.749876
ScKx7SY_16	1399777	1399981	peak1403	24.0827	-0.0794358	0.317326	-0.250329	0.802333	0.999687
ScKx7SY_16	1404561	1405214	peak1405	54.5317	0.282738	0.332279	0.850905	0.394822	0.973793
ScKx7SY_16	1409211	1409363	peak1406	16.8486	-0.115184	0.496822	-0.231842	0.816661	0.999687
ScKx7SY_16	1423747	1424242	peak1409	41.9704	-0.0295123	0.471772	-0.0625564	0.95012	0.999687
ScKx7SY_16	1427258	1427684	peak1410	63.667	-0.196949	0.297473	-0.662073	0.507924	0.998201
ScKx7SY_16	1432034	1432578	peak1411	74.1454	-0.260717	0.247534	-1.05326	0.292224	0.938233
ScKx7SY_16	1437891	1438416	peak1412	123.366	0.212448	0.322343	0.659076	0.509847	0.99826
ScKx7SY_16	1446437	1446704	peak1413	46.8439	-0.329143	0.380138	-0.865852	0.386571	0.971276
ScKx7SY_16	1460141	1461341	peak1415	133.973	0.213353	0.306711	0.695615	0.48667	0.995698
ScKx7SY_16	1464605	1465150	peak1416	52.9705	0.23464	0.299333	0.783875	0.433113	0.984338
ScKx7SY_16	1467359	1468580	peak1417	325.977	-0.158448	0.233811	-0.677677	0.497976	0.997389
ScKx7SY_16	1471530	1471753	peak1418	41.4748	0.168663	0.518629	0.325209	0.745023	0.999687
ScKx7SY_16	1472042	1472395	peak1419	40.3828	0.347432	0.294196	1.18095	0.237621	0.911741
ScKx7SY_16	1472566	1472946	peak1420	76.1154	0.253839	0.287329	0.883445	0.376996	0.968386
ScKx7SY_16	1477605	1478050	peak1421	64.17	0.356395	0.306438	1.16303	0.244819	0.917425
ScKx7SY_16	1482392	1482668	peak1422	45.6272	0.0342545	0.406053	0.0843598	0.93277	0.999687
ScKx7SY_16	1484832	1485900	peak1423	417.157	0.128713	0.402138	0.320071	0.748915	0.999687
ScKx7SY_16	1494228	1495253	peak1424	188.108	-0.298663	0.255784	-1.16764	0.242952	0.916113
ScKx7SY_16	1500043	1500826	peak1425	142.74	0.0828612	0.283993	0.291771	0.770461	0.999687
ScKx7SY_16	1505911	1506557	peak1426	57.3346	-0.221655	0.289917	-0.764546	0.444542	0.98713
ScKx7SY_16	1512494	1513114	peak1427	114.723	-0.434513	0.20317	-2.13867	0.0324628	0.541221
ScKx7SY_16	1518571	1520023	peak1428	551.42	0.0196761	0.324654	0.0606063	0.951673	0.999687
ScKx7SY_16	1524878	1525501	peak1429	91.5485	-0.0264944	0.281304	-0.0941844	0.924963	0.999687
ScKx7SY_16	1534233	1534964	peak1430	107.045	0.249737	0.256167	0.9749	0.32961	0.952741
ScKx7SY_16	1539678	1540347	peak1431	117.358	-0.259902	0.250476	-1.03763	0.299441	0.939963
ScKx7SY_16	1549821	1550624	peak1432	309.266	-0.129695	0.468398	-0.27689	0.781864	0.999687
ScKx7SY_16	1564858	1565491	peak1435	424.054	-0.0848581	0.503868	-0.168413	0.866258	0.999687
ScKx7SY_16	1572104	1572662	peak1436	130.914	0.236042	0.240494	0.981488	0.326352	0.951772
ScKx7SY_16	1580217	1580686	peak1437	34.369	0.310818	0.344366	0.902581	0.366748	0.965162
ScKx7SY_16	1588304	1589027	peak1439	194.454	0.156274	0.383443	0.407555	0.683601	0.999687
ScKx7SY_16	1596644	1597372	peak1440	223.59	-0.369742	0.458648	-0.806157	0.420153	0.981075
ScKx7SY_16	1597609	1598315	peak1441	94.599	-0.42975	0.326703	-1.31541	0.188371	0.869862
ScKx7SY_16	1604961	1605301	peak1443	40.1174	0.494502	0.40157	1.23142	0.218165	0.895325
ScKx7SY_16	1605765	1606154	peak1444	30.9544	-0.132181	0.341695	-0.386839	0.698876	0.999687
ScKx7SY_16	1607658	1608033	peak1445	32.1491	-0.600812	0.565427	-1.06258	0.287972	0.937534
ScKx7SY_16	1611630	1612007	peak1446	51.0714	-0.357092	0.275084	-1.29812	0.194246	0.876134
ScKx7SY_16	1615000	1615868	peak1447	168.826	0.0767301	0.230574	0.332778	0.739302	0.999687
ScKx7SY_16	1623011	1624859	peak1448	712.703	-0.0237425	0.328177	-0.0723468	0.942326	0.999687
ScKx7SY_16	1625121	1625332	peak1449	40.5636	-0.0926104	0.346249	-0.267468	0.789109	0.999687
ScKx7SY_16	1630002	1630439	peak1450	47.58	0.419421	0.425801	0.985018	0.324615	0.951146
ScKx7SY_16	1635365	1636302	peak1451	350.701	-0.585647	0.377917	-1.54967	0.121221	0.788985
ScKx7SY_16	1640657	1641144	peak1452	155.801	-0.584167	0.333481	-1.75173	0.0798211	0.710586
ScKx7SY_16	1644251	1644815	peak1453	210.765	-0.992534	0.335276	-2.96035	0.00307293	0.213948
ScKx7SY_16	1644918	1646201	peak1454	141.163	-0.107682	0.220619	-0.48809	0.625486	0.999687
ScKx7SY_16	1651004	1652294	peak1455	152.821	-0.0869867	0.20258	-0.429395	0.667636	0.999687
ScKx7SY_16	1655014	1656083	peak1456	391.694	-0.394629	0.29928	-1.3186	0.187304	0.868612
ScKx7SY_16	1656412	1657048	peak1457	236.963	-0.174978	0.335632	-0.52134	0.60213	0.999687
ScKx7SY_16	1659761	1660497	peak1458	201.947	-0.162758	0.177557	-0.916651	0.359325	0.96243
ScKx7SY_16	1663642	1664610	peak1459	218.38	-0.18476	0.244439	-0.755853	0.449737	0.98853
ScKx7SY_16	1665484	1666087	peak1460	70.9336	0.0379308	0.356251	0.106472	0.915208	0.999687
ScKx7SY_16	1671231	1671641	peak1461	53.3988	0.347252	0.271887	1.27719	0.201534	0.882552
ScKx7SY_16	1671922	1672418	peak1462	77.0682	-0.0350424	0.298756	-0.117294	0.906627	0.999687
ScKx7SY_16	1675288	1675611	peak1464	31.6924	-0.0342713	0.440443	-0.0778109	0.937978	0.999687
ScKx7SY_16	1679610	1679990	peak1465	36.1656	0.0280937	0.436923	0.0642991	0.948732	0.999687
ScKx7SY_16	1679991	1681158	peak1466	151.26	-0.163865	0.251285	-0.65211	0.51433	0.998708
ScKx7SY_16	1685017	1685262	peak1468	21.5984	0.445758	0.389668	1.14394	0.252648	0.92205
ScKx7SY_16	1685537	1685840	peak1469	23.7554	-0.57731	0.350563	-1.64681	0.0995972	0.750005
ScKx7SY_16	1689001	1689314	peak1470	34.1382	0.183394	0.405156	0.45265	0.650801	0.999687
ScKx7SY_16	1689452	1690002	peak1471	55.8485	0.0893436	0.307298	0.29074	0.77125	0.999687
ScKx7SY_16	1701814	1702530	peak1475	53.7334	0.339117	0.379498	0.893592	0.37154	0.966904
ScKx7SY_16	1715790	1716321	peak1476	31.7446	0.0106096	0.481258	0.0220456	0.982412	0.999687
ScKx7SY_16	1723345	1723697	peak1477	21.1579	0.113098	0.410476	0.275529	0.78291	0.999687
ScKx7SY_16	1729091	1730637	peak1479	263.153	-0.0057364	0.234927	-0.0244178	0.980519	0.999687
ScKx7SY_16	1731910	1732050	peak1481	17.9489	-0.403542	0.39298	-1.02687	0.304479	0.942485
ScKx7SY_16	1736249	1736659	peak1482	40.313	-0.131728	0.353654	-0.372477	0.709538	0.999687
ScKx7SY_16	1737022	1737401	peak1483	48.0933	0.0824262	0.402985	0.204539	0.837932	0.999687
ScKx7SY_16	1741129	1741479	peak1484	30.1846	0.836263	0.474498	1.76242	0.077999	0.704563
ScKx7SY_16	1745186	1746001	peak1485	72.3561	0.026231	1.01964	0.0257258	0.979476	0.999687
ScKx7SY_16	1769452	1769716	peak1488	24.7999	0.068247	0.449182	0.151936	0.879237	0.999687
ScKx7SY_16	1770295	1770442	peak1490	41.2713	-0.41079	0.415202	-0.989375	0.32248	0.950916
ScKx7SY_16	1776309	1778283	peak1491	254.114	0.040491	0.256066	0.158128	0.874356	0.999687
ScKx7SY_16	1781231	1782503	peak1492	166.367	-0.270224	0.217233	-1.24394	0.213522	0.892039
ScKx7SY_16	1785455	1785843	peak1493	30.2685	-0.485162	0.330405	-1.46838	0.142	0.81747
ScKx7SY_16	1786126	1786809	peak1494	87.4089	-0.31427	0.338427	-0.92862	0.353086	0.960684
ScKx7SY_16	1790373	1790634	peak1495	19.1902	0.23173	0.412931	0.561184	0.574672	0.999687
ScKx7SY_16	1805224	1805505	peak1496	31.1235	0.385065	0.374161	1.02914	0.303413	0.942324
ScKx7SY_16	1809246	1809655	peak1497	39.9717	-0.143662	0.373033	-0.38512	0.700149	0.999687
ScKx7SY_16	1820892	1821069	peak1498	17.5502	0.451319	0.467762	0.964846	0.334622	0.953049
ScKx7SY_16	1832637	1832826	peak1499	23.1185	0.368928	0.364131	1.01317	0.310977	0.946699
ScKx7SY_16	1874945	1875201	peak1500	56.6759	-0.359045	0.41185	-0.871785	0.383326	0.970112
ScKx7SY_16	1889744	1890127	peak1501	38.0795	0.367588	0.328596	1.11866	0.263284	0.92735
ScKx7SY_16	1892774	1892951	peak1502	24.7161	-0.225752	0.491519	-0.459294	0.646023	0.999687
ScKx7SY_16	1894470	1894881	peak1503	33.9693	0.371912	0.3568	1.04235	0.297247	0.938985
ScKx7SY_16	1900207	1900487	peak1505	38.4963	-0.331659	0.375395	-0.883494	0.37697	0.968386
ScKx7SY_16	1904003	1904518	peak1506	82.5577	-0.0476207	0.270257	-0.176205	0.860133	0.999687
ScKx7SY_16	1908598	1909089	peak1507	51.8381	0.112288	0.404522	0.277582	0.781333	0.999687
ScKx7SY_16	1921612	1922864	peak1509	127.546	0.0145241	0.248005	0.0585639	0.953299	0.999687
ScKx7SY_16	1945120	1945486	peak1510	37.2758	-0.567054	0.37057	-1.53022	0.125962	0.796851
ScKx7SY_16	1946717	1948374	peak1511	199.595	-0.104439	0.256768	-0.406745	0.684195	0.999687
ScKx7SY_16	1949609	1949914	peak1512	25.8827	0.0111151	0.398504	0.0278921	0.977748	0.999687
ScKx7SY_16	1954230	1954517	peak1513	21.6704	0.521448	0.484864	1.07545	0.282172	0.935219
ScKx7SY_16	1955385	1955946	peak1514	39.4579	0.392732	0.327288	1.19996	0.230155	0.906312
ScKx7SY_16	1957352	1958003	peak1515	55.6473	0.0645165	0.253661	0.254341	0.799232	0.999687
ScKx7SY_16	1967196	1967517	peak1516	29.4745	0.244488	0.350015	0.698508	0.484859	0.995321
ScKx7SY_16	1971330	1972243	peak1518	111.17	0.115061	0.349134	0.329562	0.741731	0.999687
ScKx7SY_16	1975286	1975494	peak1520	17.4947	-0.3175	0.620041	-0.512064	0.608607	0.999687
ScKx7SY_16	1978460	1979145	peak1521	57.5863	0.374856	0.422471	0.887294	0.374921	0.968167
ScKx7SY_16	1982456	1982819	peak1522	46.0957	0.110845	0.377941	0.293286	0.769303	0.999687
ScKx7SY_16	1986558	1986836	peak1523	31.0068	-0.249123	0.32943	-0.756224	0.449515	0.988506
ScKx7SY_16	1997810	1998384	peak1525	79.5607	-0.231862	0.280754	-0.825852	0.408888	0.978253
ScKx7SY_16	2002221	2003003	peak1526	90.7903	0.251343	0.337008	0.745808	0.455783	0.990253
ScKx7SY_16	2003622	2004208	peak1527	55.6809	0.0588842	0.300974	0.195646	0.844887	0.999687
ScKx7SY_16	2010674	2012745	peak1528	524.612	-0.252696	0.333109	-0.758597	0.448094	0.987955
ScKx7SY_16	2017923	2018333	peak1529	37.3632	0.049964	0.349796	0.142837	0.886419	0.999687
ScKx7SY_16	2023371	2023644	peak1530	29.4622	0.50975	0.362825	1.40495	0.160036	0.838881
ScKx7SY_16	2031397	2031586	peak1531	22.7918	-0.609986	0.345576	-1.76513	0.0775423	0.703061
ScKx7SY_16	2031730	2031971	peak1532	23.7204	0.103342	0.520804	0.198428	0.84271	0.999687
ScKx7SY_16	2032517	2032707	peak1533	19.064	-0.206984	0.48673	-0.425254	0.670652	0.999687
ScKx7SY_16	2037617	2037944	peak1534	22.7926	0.593961	0.526614	1.12789	0.259368	0.92637
ScKx7SY_16	2039940	2040485	peak1535	58.2932	-0.272926	0.313099	-0.871692	0.383376	0.970112
ScKx7SY_16	2042435	2042697	peak1536	18.2139	0.645036	0.514946	1.25263	0.210341	0.889501
ScKx7SY_16	2044188	2045040	peak1537	56.9914	-0.117239	0.383135	-0.305999	0.759606	0.999687
ScKx7SY_16	2048783	2049728	peak1538	114.276	-0.0280598	0.247922	-0.11318	0.909888	0.999687
ScKx7SY_16	2053688	2054526	peak1539	74.0362	0.0660758	0.247665	0.266795	0.789627	0.999687
ScKx7SY_16	2056288	2056474	peak1540	28.4562	0.091974	0.410618	0.223989	0.822766	0.999687
ScKx7SY_16	2057249	2057543	peak1541	53.1669	-0.255541	0.327116	-0.781193	0.434689	0.984826
ScKx7SY_16	2064638	2065679	peak1544	97.9265	-0.451999	0.30185	-1.49743	0.134281	0.80623
ScKx7SY_16	2066884	2067282	peak1545	17.9186	-0.884167	0.540003	-1.63734	0.10156	0.754263
ScKx7SY_16	2072672	2072828	peak1547	19.6292	-0.649638	0.462329	-1.40514	0.159979	0.838881
ScKx7SY_16	2078176	2078985	peak1548	74.4772	-0.110238	0.247021	-0.446271	0.655401	0.999687
ScKx7SY_16	2082063	2082567	peak1549	58.6395	-0.0574477	0.247829	-0.231804	0.81669	0.999687
ScKx7SY_16	2083210	2084335	peak1550	97.1314	0.0280621	0.265292	0.105778	0.915758	0.999687
ScKx7SY_16	2085337	2085674	peak1551	33.9611	-0.00234919	0.280296	-0.00838113	0.993313	0.999687
ScKx7SY_16	2086626	2087004	peak1552	36.8152	0.404629	0.34276	1.1805	0.2378	0.911741
ScKx7SY_16	2088924	2089662	peak1553	108.807	0.328353	0.391615	0.838459	0.401773	0.975122
ScKx7SY_16	2091009	2091595	peak1554	65.3199	-0.168427	0.239028	-0.704633	0.481038	0.994132
ScKx7SY_16	2091649	2092449	peak1555	64.1619	-0.023768	0.31278	-0.0759894	0.939428	0.999687
ScKx7SY_16	2096514	2096946	peak1556	47.2387	0.0281551	0.286526	0.0982638	0.921723	0.999687
ScKx7SY_16	2100028	2100566	peak1557	44.7702	-0.267144	0.424174	-0.629798	0.528827	0.999687
ScKx7SY_16	2107791	2108247	peak1558	44.1852	-0.504558	0.32518	-1.55163	0.120751	0.788584
ScKx7SY_16	2109171	2109780	peak1559	72.1104	0.375023	0.272074	1.37839	0.168084	0.84899
ScKx7SY_16	2111439	2111884	peak1560	52.8362	-0.243631	0.265318	-0.918262	0.358482	0.961632
ScKx7SY_16	2112039	2112276	peak1561	29.6085	0.0838382	0.379936	0.220664	0.825354	0.999687
ScKx7SY_16	2115990	2117516	peak1562	143.406	0.16364	0.222176	0.736534	0.461406	0.99102
ScKx7SY_16	2117659	2117881	peak1563	17.9974	0.340124	0.415871	0.817858	0.413438	0.97928
ScKx7SY_16	2127137	2127448	peak1566	28.9088	0.0747685	0.494331	0.151252	0.879777	0.999687
ScKx7SY_16	2132953	2133691	peak1567	86.8013	0.0897504	0.268507	0.334257	0.738186	0.999687
ScKx7SY_16	2134603	2134954	peak1569	33.9285	0.495528	0.311012	1.59328	0.111098	0.774124
ScKx7SY_16	2135194	2135614	peak1570	47.0621	0.326798	0.316385	1.03291	0.301645	0.941054
ScKx7SY_16	2136320	2136513	peak1571	20.5427	-0.506254	0.435043	-1.16369	0.244551	0.917402
ScKx7SY_16	2137067	2137888	peak1572	152.336	0.10013	0.345602	0.289727	0.772025	0.999687
ScKx7SY_16	2142637	2142976	peak1573	43.0587	-0.193323	0.361596	-0.534637	0.592901	0.999687
ScKx7SY_16	2143515	2144251	peak1574	72.1593	0.194747	0.375672	0.518395	0.604183	0.999687
ScKx7SY_16	2144473	2145462	peak1575	121.031	0.263111	0.19146	1.37424	0.169368	0.851265
ScKx7SY_16	2151499	2152807	peak1577	194.016	0.00938057	0.206008	0.0455351	0.963681	0.999687
ScKx7SY_16	2155141	2155406	peak1579	33.8965	0.359678	0.342964	1.04874	0.2943	0.938376
ScKx7SY_16	2158009	2159349	peak1580	169.916	0.0250946	0.267681	0.0937482	0.925309	0.999687
ScKx7SY_16	2160370	2160702	peak1582	28.6513	0.210877	0.358736	0.587833	0.556645	0.999687
ScKx7SY_16	2165386	2165781	peak1583	35.9839	0.371356	0.306433	1.21187	0.225563	0.90302
ScKx7SY_16	2166862	2167222	peak1584	34.3032	0.0926776	0.409058	0.226563	0.820763	0.999687
ScKx7SY_16	2170795	2171160	peak1585	24.6905	0.986803	0.461014	2.14051	0.0323139	0.539586
ScKx7SY_16	2172826	2173682	peak1586	122.897	-0.0285078	0.258851	-0.110132	0.912305	0.999687
ScKx7SY_16	2175028	2175645	peak1588	42.6248	-0.00345543	0.458703	-0.00753303	0.99399	0.999687
ScKx7SY_16	2176551	2177429	peak1589	103.949	-0.291743	0.248164	-1.17561	0.239752	0.913552
ScKx7SY_16	2177686	2178078	peak1590	28.4488	-0.388393	0.386895	-1.00387	0.31544	0.948359
ScKx7SY_16	2184337	2184581	peak1591	33.4154	0.582321	0.306944	1.89716	0.0578071	0.648078
ScKx7SY_16	2189541	2190268	peak1592	67.2268	-0.146419	0.26681	-0.548775	0.58316	0.999687
ScKx7SY_16	2206252	2206621	peak1594	28.9589	0.264477	0.43009	0.614934	0.538599	0.999687
ScKx7SY_16	2212503	2213386	peak1595	133.389	-0.100144	0.362172	-0.27651	0.782157	0.999687
ScKx7SY_16	2217974	2218379	peak1600	35.0537	0.442973	0.332872	1.33076	0.183267	0.865469
ScKx7SY_16	2223287	2223650	peak1601	26.5625	-0.60511	0.372376	-1.625	0.104163	0.760042
ScKx7SY_16	2224425	2224731	peak1602	23.8823	-0.575789	0.461439	-1.24781	0.2121	0.89028
ScKx7SY_16	2228512	2228898	peak1603	39.0458	-0.661179	0.311553	-2.1222	0.0338209	0.550489
ScKx7SY_16	2229045	2229491	peak1604	54.5321	-0.0176333	0.265302	-0.0664649	0.947008	0.999687
ScKx7SY_16	2237287	2237605	peak1605	35.2458	-0.260663	0.444094	-0.586955	0.557234	0.999687
ScKx7SY_16	2240004	2240228	peak1606	16.4729	0.621858	0.453538	1.37113	0.170335	0.85306
ScKx7SY_16	2252014	2252253	peak1610	25.3468	0.15051	0.410434	0.366708	0.713837	0.999687
ScKx7SY_16	2257345	2257744	peak1611	34.3877	-1.0779	0.319533	-3.37336	0.000742579	0.112078
ScKx7SY_16	2260259	2260438	peak1612	19.2649	-0.0557216	0.447869	-0.124415	0.900987	0.999687
ScKx7SY_16	2264785	2265173	peak1614	36.673	-0.636875	0.316297	-2.01354	0.044058	0.596283
ScKx7SY_16	2271390	2272107	peak1615	100.683	-0.333933	0.281133	-1.18781	0.234909	0.910681
ScKx7SY_16	2281578	2281809	peak1618	23.0306	0.079721	0.460667	0.173056	0.862608	0.999687
ScKx7SY_16	2282105	2283310	peak1619	81.1724	0.302079	0.287483	1.05077	0.293363	0.938233
ScKx7SY_16	2283731	2284516	peak1620	61.9403	0.384102	0.239873	1.60127	0.109318	0.771827
ScKx7SY_16	2287959	2288322	peak1621	30.5273	-0.849255	0.408271	-2.08013	0.037514	0.568324
ScKx7SY_16	2297138	2297440	peak1623	25.6457	-0.431934	0.367351	-1.17581	0.239672	0.913526
ScKx7SY_16	2298032	2298467	peak1624	73.3377	0.75289	0.416786	1.80642	0.0708532	0.684113
ScKx7SY_16	2305414	2305839	peak1626	51.0362	0.0111458	0.297371	0.037481	0.970102	0.999687
ScKx7SY_16	2315038	2315227	peak1628	20.4575	0.187321	0.440394	0.42535	0.670582	0.999687
ScKx7SY_16	2315572	2316078	peak1629	42.0026	-0.130172	0.292685	-0.44475	0.6565	0.999687
ScKx7SY_16	2322463	2322794	peak1630	68.8216	-0.206659	0.499668	-0.413592	0.679173	0.999687
ScKx7SY_16	2323682	2324335	peak1631	81.1919	-0.435841	0.375989	-1.15919	0.24638	0.918381
ScKx7SY_16	2327879	2328177	peak1632	26.865	0.0737074	0.369818	0.199307	0.842022	0.999687
ScKx7SY_16	2336040	2336289	peak1633	27.4244	0.109986	0.381142	0.28857	0.77291	0.999687
ScKx7SY_16	2336306	2336604	peak1634	23.4558	-0.114139	0.360338	-0.316756	0.751428	0.999687
ScKx7SY_16	2337094	2337434	peak1635	35.5495	0.179159	0.357594	0.501011	0.616364	0.999687
ScKx7SY_16	2340347	2340553	peak1636	26.8615	0.531613	0.591253	0.89913	0.368583	0.965707
ScKx7SY_16	2341750	2342568	peak1637	80.3914	-0.378872	0.379162	-0.999234	0.317681	0.948834
ScKx7SY_16	2344871	2345228	peak1639	53.0908	0.440453	0.269586	1.63382	0.102298	0.7554
ScKx7SY_16	2350924	2351813	peak1640	223.71	-0.262761	0.443531	-0.59243	0.553562	0.999687
ScKx7SY_16	2356801	2357296	peak1642	56.9143	-0.226248	0.319344	-0.708476	0.47865	0.993485
ScKx7SY_16	2357413	2358119	peak1643	45.0398	0.231731	0.331829	0.698345	0.484961	0.995321
ScKx7SY_16	2360864	2361595	peak1644	73.907	-0.379624	0.339404	-1.1185	0.263352	0.92735
ScKx7SY_16	2362933	2363183	peak1645	24.6067	0.151209	0.409388	0.369354	0.711864	0.999687
ScKx7SY_16	2363671	2363873	peak1646	35.9561	0.191026	0.319838	0.597259	0.550335	0.999687
ScKx7SY_16	2364208	2364833	peak1647	76.9965	0.201347	0.407784	0.493759	0.621476	0.999687
ScKx7SY_16	2366379	2367232	peak1649	80.805	-0.171203	0.323845	-0.528656	0.597044	0.999687
ScKx7SY_16	2371347	2372299	peak1651	75.2204	0.130773	0.30792	0.424699	0.671056	0.999687
ScKx7SY_16	2374111	2374737	peak1652	98.9525	-0.39128	0.317441	-1.23261	0.217723	0.89497
ScKx7SY_16	2378812	2379466	peak1653	69.2496	0.0651945	0.426941	0.152701	0.878634	0.999687
ScKx7SY_16	2380045	2380250	peak1654	29.0983	-0.92586	0.478068	-1.93667	0.0527857	0.629045
ScKx7SY_16	2380794	2380944	peak1655	23.2351	-0.0702883	0.359943	-0.195276	0.845177	0.999687
ScKx7SY_16	2382314	2383031	peak1656	140.265	-0.0273745	0.313825	-0.0872286	0.93049	0.999687
ScKx7SY_16	2383325	2383978	peak1657	100.814	0.146885	0.325203	0.451671	0.651506	0.999687
ScKx7SY_16	2389836	2391671	peak1658	815.139	0.205381	0.402223	0.510614	0.609622	0.999687
ScKx7SY_16	2392028	2392130	peak1659	22.2316	0.106162	0.47337	0.22427	0.822547	0.999687
ScKx7SY_16	2399693	2401743	peak1660	1196.58	0.0984955	0.494805	0.199059	0.842216	0.999687
ScKx7SY_16	2401947	2402143	peak1661	58.1305	-0.46308	0.28127	-1.64639	0.0996839	0.750005
ScKx7SY_16	2406967	2407300	peak1662	31.5383	-0.231434	0.331933	-0.697231	0.485658	0.995328
ScKx7SY_16	2409209	2409460	peak1663	19.0491	-0.293261	0.398877	-0.735216	0.462208	0.99102
ScKx7SY_16	2414474	2415370	peak1667	77.7973	-0.0379432	0.314068	-0.120812	0.90384	0.999687
ScKx7SY_16	2415665	2416116	peak1668	36.3221	0.299371	0.359329	0.833139	0.404766	0.976491
ScKx7SY_16	2418065	2418745	peak1670	82.7666	0.0215417	0.233888	0.0921025	0.926617	0.999687
ScKx7SY_16	2419206	2419594	peak1671	33.5798	0.261695	0.369146	0.708919	0.478375	0.993485
ScKx7SY_16	2419828	2420832	peak1672	90.9784	1.00143	0.281962	3.55164	0.000382832	0.0803734
ScKx7SY_16	2423310	2424070	peak1673	80.9073	-0.0794893	0.272672	-0.29152	0.770654	0.999687
ScKx7SY_16	2425993	2427302	peak1674	118.111	-0.13018	0.196776	-0.661566	0.508249	0.998201
ScKx7SY_16	2428035	2428282	peak1675	24.0424	-0.234921	0.448114	-0.524243	0.600109	0.999687
ScKx7SY_16	2431577	2432027	peak1677	38.8907	-0.0037653	0.355919	-0.0105791	0.991559	0.999687
ScKx7SY_16	2432344	2433807	peak1678	274.059	-0.655164	0.288646	-2.26978	0.0232209	0.47954
ScKx7SY_16	2434476	2434722	peak1679	18.6646	0.359782	0.43068	0.835382	0.403503	0.975653
ScKx7SY_16	2438385	2438703	peak1680	28.1398	0.374637	0.339134	1.10469	0.269294	0.929173
ScKx7SY_16	2443659	2444034	peak1681	48.8547	-0.243996	0.381771	-0.639115	0.522748	0.999591
ScKx7SY_16	2449833	2451705	peak1684	335.403	0.258025	0.300982	0.857276	0.391292	0.972388
ScKx7SY_16	2456797	2457117	peak1685	17.6753	1.83621	0.612891	2.99599	0.00273558	0.201799
ScKx7SY_16	2457491	2459612	peak1686	217.855	0.162274	0.311551	0.520858	0.602466	0.999687
ScKx7SY_16	2469552	2469759	peak1689	24.9942	0.00182336	0.356182	0.00511918	0.995916	0.999687
ScKx7SY_16	2471977	2472905	peak1690	94.1246	0.257151	0.236462	1.08749	0.276819	0.931797
ScKx7SY_16	2478826	2480007	peak1691	141.48	0.0474812	0.268964	0.176534	0.859875	0.999687
ScKx7SY_16	2483355	2484957	peak1692	208.139	0.0539335	0.198857	0.271217	0.786224	0.999687
ScKx7SY_16	2488089	2488372	peak1693	20.1121	0.786152	0.420624	1.86902	0.0616206	0.660275
ScKx7SY_16	2489317	2489622	peak1694	48.2174	0.646661	0.313592	2.06211	0.0391973	0.575928
ScKx7SY_16	2492304	2492550	peak1695	44.9407	0.267915	0.351747	0.761669	0.446257	0.987609
ScKx7SY_16	2496161	2496381	peak1698	17.7207	-0.150569	0.483189	-0.311614	0.755334	0.999687
ScKx7SY_16	2497636	2497819	peak1699	12.074	-0.160204	0.68988	-0.23222	0.816367	0.999687
ScKx7SY_16	2499805	2500070	peak1700	26.6216	0.140696	0.410422	0.342807	0.731743	0.999687
ScKx7SY_16	2504866	2507155	peak1701	434.687	0.192532	0.257019	0.749099	0.453798	0.989588
ScKx7SY_16	2510780	2511548	peak1702	95.6294	0.870507	0.323357	2.69209	0.00710053	0.305203
ScKx7SY_16	2511712	2512225	peak1703	47.9045	-0.0530264	0.355391	-0.149206	0.881391	0.999687
ScKx7SY_16	2516219	2516858	peak1704	97.0905	-0.319689	0.249134	-1.2832	0.199423	0.880167
ScKx7SY_16	2521864	2522885	peak1705	132.604	0.496728	0.246052	2.01879	0.0435089	0.594008
ScKx7SY_16	2528419	2529732	peak1707	131.354	-0.0755089	0.251627	-0.300083	0.764114	0.999687
ScKx7SY_16	2532315	2532638	peak1708	44.1664	0.00591921	0.516653	0.0114568	0.990859	0.999687
ScKx7SY_16	2536827	2538119	peak1709	223.505	0.0982171	0.192805	0.509413	0.610463	0.999687
ScKx7SY_16	2542161	2542573	peak1710	44.8217	-0.422818	0.311458	-1.35755	0.174608	0.858255
ScKx7SY_16	2545581	2546022	peak1711	47.5499	-0.681514	0.356936	-1.90935	0.0562174	0.642732
ScKx7SY_16	2546219	2546328	peak1712	14.4391	-0.364422	0.615945	-0.591647	0.554087	0.999687
ScKx7SY_16	2550477	2551094	peak1713	561.836	0.0754393	0.513686	0.146859	0.883243	0.999687
ScKx7SY_16	2556014	2556387	peak1714	42.6894	-0.0174966	0.332288	-0.0526547	0.958007	0.999687
ScKx7SY_16	2563182	2564101	peak1715	213.58	0.329364	0.351079	0.938147	0.348169	0.958197
ScKx7SY_16	2572412	2573117	peak1716	95.2303	0.0781225	0.227283	0.343724	0.731054	0.999687
ScKx7SY_16	2573328	2573752	peak1717	50.5144	0.10306	0.320698	0.321363	0.747936	0.999687
ScKx7SY_16	2577353	2578419	peak1718	140.827	-0.236427	0.231692	-1.02044	0.307521	0.944904
ScKx7SY_16	2585925	2586990	peak1719	759.374	-0.451284	0.407464	-1.10754	0.268059	0.928959
ScKx7SY_16	2587394	2587873	peak1720	530.467	-0.122799	0.55147	-0.222675	0.823788	0.999687
ScKx7SY_16	2591405	2591992	peak1721	213.681	0.137451	0.406412	0.338207	0.735207	0.999687
ScKx7SY_16	2597530	2598427	peak1722	118.216	0.229559	0.337621	0.679932	0.496547	0.996744
ScKx7SY_16	2600982	2601177	peak1723	69.6341	0.556154	0.261821	2.12417	0.0336555	0.54992
ScKx7SY_16	2602283	2602959	peak1724	330.416	-0.0657474	0.445156	-0.147695	0.882583	0.999687
ScKx7SY_16	2605555	2606330	peak1725	140.544	0.272505	0.242557	1.12347	0.261239	0.927215
ScKx7SY_16	2610004	2610311	peak1726	24.9315	0.379236	0.421487	0.899755	0.36825	0.965707
ScKx7SY_16	2617930	2618602	peak1727	44.4759	0.395614	0.304735	1.29822	0.194211	0.876134
ScKx7SY_16	2621528	2622250	peak1728	82.3929	0.295931	0.264376	1.11936	0.262988	0.92735
ScKx7SY_16	2624308	2625001	peak1729	90.8009	-0.0823221	0.319119	-0.257967	0.796432	0.999687
ScKx7SY_16	2625158	2625823	peak1730	82.0704	0.108893	0.276802	0.393396	0.694027	0.999687
ScKx7SY_16	2628876	2629266	peak1731	35.5292	-0.140891	0.402648	-0.349911	0.726405	0.999687
ScKx7SY_16	2633057	2633272	peak1733	23.9774	-0.185176	0.459333	-0.403141	0.686845	0.999687
ScKx7SY_16	2637288	2637544	peak1734	26.8085	0.0303161	0.421823	0.0718692	0.942706	0.999687
ScKx7SY_16	2637734	2638009	peak1735	29.8022	-0.162984	0.355928	-0.457913	0.647015	0.999687
ScKx7SY_16	2638294	2638502	peak1736	20.9493	-0.0499395	0.412461	-0.121077	0.90363	0.999687
ScKx7SY_16	2643099	2643366	peak1737	25.8103	0.370828	0.402913	0.920366	0.357381	0.961356
ScKx7SY_16	2644025	2644253	peak1738	28.7211	0.386855	0.474253	0.815715	0.414663	0.97928
ScKx7SY_16	2644429	2644641	peak1739	23.3909	0.0988386	0.428403	0.230714	0.817537	0.999687
ScKx7SY_16	2646848	2647701	peak1740	95.3174	-0.156065	0.236083	-0.661059	0.508574	0.998201
ScKx7SY_16	2650532	2651516	peak1741	97.0992	0.172081	0.256927	0.669766	0.503007	0.997535
ScKx7SY_16	2661977	2662192	peak1744	31.5019	-0.425988	0.405899	-1.04949	0.293952	0.938376
ScKx7SY_16	2662494	2662644	peak1745	18.4673	0.410483	0.393313	1.04365	0.296645	0.938985
ScKx7SY_16	2669667	2669976	peak1747	29.772	0.248755	0.450926	0.551652	0.581187	0.999687
ScKx7SY_16	2672734	2673108	peak1750	32.5423	0.0164561	0.350002	0.0470173	0.962499	0.999687
ScKx7SY_16	2673282	2673867	peak1751	41.416	-0.483559	0.295571	-1.63602	0.101836	0.754984
ScKx7SY_16	2683685	2684268	peak1752	47.5077	-0.0171017	0.313355	-0.0545763	0.956476	0.999687
ScKx7SY_16	2685401	2685711	peak1754	31.4412	-0.0443005	0.329123	-0.134602	0.892927	0.999687
ScKx7SY_16	2686795	2686998	peak1755	18.9822	0.59403	0.484632	1.22573	0.220299	0.897484
ScKx7SY_16	2690884	2691258	peak1757	39.318	0.125757	0.346398	0.363041	0.716574	0.999687
ScKx7SY_16	2691700	2691982	peak1758	27.7122	0.0379589	0.350399	0.108331	0.913733	0.999687
ScKx7SY_16	2692142	2692637	peak1759	48.3176	0.259229	0.31467	0.823812	0.410047	0.978427
ScKx7SY_16	2700357	2701763	peak1760	560.282	0.0844926	0.41333	0.204419	0.838026	0.999687
ScKx7SY_16	2705785	2707291	peak1761	158.713	-0.756578	0.313889	-2.41034	0.0159378	0.422329
ScKx7SY_16	2710980	2711267	peak1762	34.1232	-0.401161	0.317236	-1.26455	0.206033	0.885336
ScKx7SY_16	2714015	2714287	peak1764	15.8274	0.138542	0.466844	0.296762	0.766648	0.999687
ScKx7SY_16	2715374	2717135	peak1765	165.254	-0.132713	0.345179	-0.384476	0.700626	0.999687
ScKx7SY_16	2722907	2723822	peak1767	93.1053	0.0909145	0.232845	0.39045	0.696204	0.999687
ScKx7SY_16	2724794	2725117	peak1768	36.3371	-0.107302	0.362016	-0.296402	0.766923	0.999687
ScKx7SY_16	2726579	2727415	peak1769	202.877	0.0395329	0.271601	0.145555	0.884272	0.999687
ScKx7SY_16	2727994	2728583	peak1770	45.4631	-0.0349893	0.339512	-0.103058	0.917917	0.999687
ScKx7SY_16	2728802	2729220	peak1771	42.1433	0.220972	0.433677	0.509533	0.610379	0.999687
ScKx7SY_16	2730548	2731290	peak1772	73.1181	-0.151676	0.292904	-0.517835	0.604573	0.999687
ScKx7SY_16	2734712	2735010	peak1773	24.8392	-0.148542	0.518691	-0.286379	0.774588	0.999687
ScKx7SY_16	2736108	2736324	peak1774	23.5632	0.10578	0.437192	0.241952	0.808817	0.999687
ScKx7SY_16	2738635	2739733	peak1775	98.5335	-0.663514	0.279549	-2.37351	0.0176197	0.437811
ScKx7SY_16	2741561	2741839	peak1776	23.4259	-1.23555	0.421675	-2.9301	0.00338854	0.222224
ScKx7SY_16	2743410	2743646	peak1778	24.8603	-0.282854	0.361899	-0.781584	0.434459	0.984773
ScKx7SY_16	2749051	2749552	peak1780	48.5466	0.264211	0.366143	0.721606	0.470536	0.99161
ScKx7SY_16	2749730	2750411	peak1781	66.0662	-0.10432	0.279049	-0.373842	0.708522	0.999687
ScKx7SY_16	2751434	2752455	peak1782	65.5889	-0.0822795	0.304829	-0.26992	0.787222	0.999687
ScKx7SY_16	2753991	2754164	peak1783	30.1841	0.00805996	0.370546	0.0217516	0.982646	0.999687
ScKx7SY_16	2755290	2755831	peak1784	51.0077	-0.143925	0.279967	-0.514079	0.607197	0.999687
ScKx7SY_16	2756158	2756510	peak1785	33.6236	-0.343152	0.295147	-1.16265	0.244972	0.917738
ScKx7SY_16	2756767	2757074	peak1786	29.0326	-0.642223	0.330648	-1.94232	0.0520987	0.626925
ScKx7SY_16	2758263	2758587	peak1787	31.662	-0.139468	0.349576	-0.398964	0.68992	0.999687
ScKx7SY_16	2759981	2760338	peak1788	32.3526	-0.143748	0.375445	-0.382874	0.701813	0.999687
ScKx7SY_16	2760404	2761190	peak1789	56.3004	0.399842	0.362314	1.10358	0.269775	0.92924
ScKx7SY_16	2763874	2764279	peak1790	52.4966	-0.383454	0.289124	-1.32626	0.184754	0.866951
ScKx7SY_16	2767098	2768011	peak1791	187.23	0.0100616	0.234726	0.0428653	0.965809	0.999687
ScKx7SY_16	2770042	2770800	peak1792	106.442	0.113589	0.294292	0.385973	0.699517	0.999687
ScKx7SY_16	2775080	2775329	peak1793	42.7368	-0.273366	0.347893	-0.785775	0.431999	0.984082
ScKx7SY_16	2776678	2777340	peak1794	58.5461	-0.137538	0.443255	-0.310291	0.75634	0.999687
ScKx7SY_16	2777829	2778196	peak1795	51.9002	0.192565	0.272457	0.706773	0.479708	0.99363
ScKx7SY_16	2779990	2780384	peak1797	44.769	0.383262	0.364049	1.05278	0.292443	0.938233
ScKx7SY_16	2782680	2783166	peak1799	30.004	-0.0506258	0.491282	-0.103048	0.917925	0.999687
ScKx7SY_16	2784984	2785436	peak1801	39.432	-0.23355	0.476437	-0.490202	0.623991	0.999687
ScKx7SY_16	2787607	2788632	peak1802	104.201	-0.30216	0.195796	-1.54324	0.122772	0.791319
ScKx7SY_16	2789893	2790897	peak1803	73.5009	-0.393053	0.353012	-1.11343	0.265525	0.928162
ScKx7SY_16	2791978	2792241	peak1804	28.2442	-0.383831	0.344055	-1.11561	0.264589	0.927838
ScKx7SY_16	2794003	2794368	peak1806	37.9634	-0.263943	0.440769	-0.598825	0.54929	0.999687
ScKx7SY_16	2796962	2797350	peak1807	24.6712	-0.578189	0.346084	-1.67066	0.0947886	0.741266
ScKx7SY_16	2797708	2798154	peak1808	33.8433	0.594419	0.4236	1.40325	0.160541	0.839405
ScKx7SY_16	2798185	2799003	peak1809	50.0221	0.171378	0.472755	0.362509	0.716972	0.999687
ScKx7SY_16	2800424	2800590	peak1811	23.5893	-0.778887	0.485806	-1.60329	0.108871	0.770539
ScKx7SY_16	2802664	2803415	peak1812	62.8822	0.146398	0.235133	0.622618	0.533536	0.999687
ScKx7SY_16	2803878	2804164	peak1813	21.0919	-0.867607	0.482859	-1.79681	0.0723652	0.687943
ScKx7SY_16	2804462	2804754	peak1814	20.0671	0.80915	0.4831	1.67491	0.093952	0.739605
ScKx7SY_16	2809059	2809709	peak1816	57.8298	-0.143873	0.336564	-0.427476	0.669033	0.999687
ScKx7SY_16	2810849	2811258	peak1817	37.2261	0.147307	0.335025	0.439691	0.660161	0.999687
ScKx7SY_16	2812450	2813056	peak1819	44.1933	-0.556122	0.520748	-1.06793	0.285552	0.936095
ScKx7SY_16	2814051	2814772	peak1820	83.6937	-0.0199478	0.407287	-0.0489772	0.960938	0.999687
ScKx7SY_16	2818110	2818830	peak1821	69.6374	0.0787471	0.317764	0.247817	0.804276	0.999687
ScKx7SY_16	2819414	2820240	peak1822	80.7132	-0.319806	0.307164	-1.04116	0.297802	0.939161
ScKx7SY_16	2822736	2822951	peak1823	23.6703	-0.405405	0.6043	-0.670868	0.502305	0.997389
ScKx7SY_16	2826084	2826913	peak1825	172.775	0.097676	0.262865	0.371582	0.710204	0.999687
ScKx7SY_16	2830112	2830600	peak1826	44.839	-0.61503	0.388868	-1.58159	0.113743	0.778345
ScKx7SY_16	2831956	2832717	peak1827	67.6584	-0.298556	0.303017	-0.985278	0.324488	0.951146
ScKx7SY_16	2834957	2835479	peak1828	60.659	-0.119685	0.359083	-0.333307	0.738903	0.999687
ScKx7SY_16	2835808	2836459	peak1829	62.6963	0.174887	0.290694	0.601619	0.547428	0.999687
ScKx7SY_16	2836760	2837794	peak1830	108.378	0.332682	0.242677	1.37088	0.170412	0.85306
ScKx7SY_16	2837960	2838134	peak1831	21.6325	-0.276527	0.372775	-0.741807	0.458205	0.99102
ScKx7SY_16	2842665	2843118	peak1832	50.0861	0.180456	0.318778	0.566085	0.571336	0.999687
ScKx7SY_16	2844162	2844564	peak1833	38.7168	0.509727	0.321002	1.58793	0.112303	0.776993
ScKx7SY_16	2845672	2846020	peak1834	33.6949	-0.346041	0.37433	-0.924428	0.355263	0.961182
ScKx7SY_16	2847004	2847134	peak1835	18.3172	-0.715496	0.443505	-1.61327	0.106685	0.765816
ScKx7SY_16	2847699	2848204	peak1836	144.452	0.0880161	0.426621	0.20631	0.836549	0.999687
ScKx7SY_16	2850703	2851140	peak1837	105.992	-0.107302	0.315301	-0.340318	0.733617	0.999687
ScKx7SY_16	2853373	2853588	peak1838	31.1605	0.0154567	0.337916	0.0457412	0.963516	0.999687
ScKx7SY_16	2854473	2855263	peak1839	211.327	0.332631	0.330511	1.00642	0.314216	0.9479
ScKx7SY_16	2857078	2858073	peak1840	217.288	-0.412592	0.264202	-1.56166	0.118369	0.78497
ScKx7SY_16	2859207	2859654	peak1841	74.7901	-0.680361	0.392315	-1.73422	0.082879	0.717617
ScKx7SY_16	2861001	2861273	peak1842	23.9967	0.491559	0.442802	1.11011	0.266952	0.92883
ScKx7SY_16	2861515	2861802	peak1843	42.6871	-0.323496	0.381549	-0.847849	0.396522	0.974238
ScKx7SY_16	2866048	2866304	peak1845	37.0728	-0.26762	0.434804	-0.615495	0.538228	0.999687
ScKx7SY_16	2867027	2867312	peak1847	24.7625	-0.440671	0.40865	-1.07836	0.280875	0.934393
ScKx7SY_16	2869604	2869928	peak1848	59.2034	0.138834	0.308519	0.450003	0.652708	0.999687
ScKx7SY_16	2870379	2870525	peak1849	18.3358	0.0295351	0.475475	0.062117	0.95047	0.999687
ScKx7SY_16	2873308	2873772	peak1850	188.796	0.436447	0.352046	1.23974	0.21507	0.893284
ScKx7SY_16	2875409	2875940	peak1851	223.888	-0.0740296	0.290795	-0.254577	0.79905	0.999687
ScKx7SY_16	2880321	2880743	peak1852	71.1172	-0.128509	0.286579	-0.448422	0.653848	0.999687
ScKx7SY_16	2881402	2881829	peak1853	47.114	0.156107	0.339173	0.460258	0.645331	0.999687
ScKx7SY_16	2882979	2883613	peak1854	70.4032	-0.21019	0.345967	-0.607542	0.543491	0.999687
ScKx7SY_16	2885615	2886403	peak1855	135.973	0.177102	0.272867	0.649041	0.516312	0.99876
ScKx7SY_16	2887000	2887283	peak1856	34.7503	0.0107969	0.335537	0.0321779	0.97433	0.999687
ScKx7SY_16	2888001	2889060	peak1857	127.997	-0.161692	0.287457	-0.56249	0.573782	0.999687
ScKx7SY_16	2890746	2890986	peak1858	47.25	-0.0817133	1.64005	-0.0498236	NA	NA
ScKx7SY_16	2892134	2892839	peak1859	116.16	-0.2564	0.330604	-0.775551	0.438014	0.985449
ScKx7SY_16	2893215	2893633	peak1860	58.6095	0.0927267	0.288964	0.320893	0.748291	0.999687
ScKx7SY_16	2895762	2895963	peak1861	26.3011	-0.608851	0.313633	-1.94128	0.0522239	0.626925
ScKx7SY_16	2907635	2908299	peak1863	61.0486	-0.485913	0.295304	-1.64546	0.0998742	0.750513
ScKx7SY_16	2908730	2909422	peak1864	213.111	0.0157778	0.369466	0.0427043	0.965937	0.999687
ScKx7SY_16	2910925	2911373	peak1865	74.2857	-0.289199	0.22747	-1.27137	0.203596	0.883701
ScKx7SY_16	2913895	2914632	peak1866	72.8143	0.233965	0.25165	0.929725	0.352514	0.960531
ScKx7SY_16	2917868	2919090	peak1867	186.527	-0.0705294	0.335492	-0.210227	0.833491	0.999687
ScKx7SY_16	2920600	2920883	peak1868	37.5656	0.206335	0.328542	0.628032	0.529983	0.999687
ScKx7SY_16	2921523	2921993	peak1869	109.547	-0.111342	0.437877	-0.254277	0.799281	0.999687
ScKx7SY_16	2924716	2925036	peak1870	47.4576	0.207387	0.32273	0.642603	0.520482	0.999587
ScKx7SY_16	2925726	2925919	peak1871	18.732	-0.62773	0.40158	-1.56315	0.118017	0.784921
ScKx7SY_16	2926376	2927219	peak1872	118.947	-0.704057	0.260121	-2.70665	0.00679662	0.298078
ScKx7SY_16	2927469	2927793	peak1873	48.0196	-0.860718	0.382515	-2.25016	0.024439	0.486876
ScKx7SY_16	2930069	2930301	peak1874	28.5292	0.212129	0.567408	0.373855	0.708512	0.999687
ScKx7SY_16	2930512	2931434	peak1875	143.56	-0.21004	0.332815	-0.631101	0.527975	0.999687
ScKx7SY_16	2934136	2934437	peak1876	60.8102	-0.3427	0.433082	-0.791305	0.428766	0.98267
ScKx7SY_16	2934931	2935642	peak1877	57.7763	0.808217	0.403146	2.00478	0.044987	0.60068
ScKx7SY_16	2936489	2936891	peak1878	35.0819	0.736801	0.330487	2.22944	0.0257847	0.4987
ScKx7SY_16	2937111	2937902	peak1879	67.1216	-0.0172244	0.388252	-0.0443641	0.964614	0.999687
ScKx7SY_16	2942708	2943930	peak1881	231.4	0.0303986	0.247733	0.122707	0.902339	0.999687
ScKx7SY_16	2947841	2948677	peak1882	96.9149	0.225468	0.243815	0.924749	0.355096	0.961182
ScKx7SY_16	2952775	2953072	peak1883	26.2908	-0.0951339	0.420836	-0.226059	0.821156	0.999687
ScKx7SY_16	2953529	2953779	peak1884	24.1977	0.426468	0.355327	1.20021	0.230057	0.906312
ScKx7SY_16	2955128	2955899	peak1886	60.3758	0.219468	0.330165	0.664722	0.506228	0.998201
ScKx7SY_16	2956565	2957304	peak1888	54.4169	0.106136	0.299851	0.353964	0.723366	0.999687
ScKx7SY_16	2959935	2960503	peak1889	60.8294	-0.157885	0.332491	-0.474853	0.634892	0.999687
ScKx7SY_16	2961030	2961238	peak1890	25.3608	0.532571	0.340815	1.56264	0.118138	0.78497
ScKx7SY_16	2966324	2967513	peak1891	120.899	-0.159263	0.27601	-0.577019	0.563926	0.999687
ScKx7SY_16	2971828	2972480	peak1893	64.9906	0.119594	0.302536	0.395304	0.692619	0.999687
ScKx7SY_16	2973628	2974288	peak1894	126.45	-0.0323614	0.284153	-0.113887	0.909327	0.999687
ScKx7SY_16	2976086	2976370	peak1895	71.3524	-0.130505	0.298176	-0.437678	0.661619	0.999687
ScKx7SY_16	2977995	2978982	peak1896	436.77	0.0286979	0.406103	0.0706664	0.943663	0.999687
ScKx7SY_16	2980603	2980818	peak1898	37.8306	0.19111	0.395273	0.483489	0.628748	0.999687
ScKx7SY_16	2982179	2982697	peak1899	80.3091	0.0627846	0.275531	0.227867	0.819749	0.999687
ScKx7SY_16	2986292	2986570	peak1901	44.6325	0.0623436	0.355468	0.175385	0.860778	0.999687
ScKx7SY_16	2988294	2988564	peak1903	14.4775	0.421925	0.423731	0.995739	0.319377	0.950293
ScKx7SY_16	2989018	2989940	peak1905	119.147	0.229372	0.241979	0.947901	0.34318	0.955455
ScKx7SY_16	2992227	2992748	peak1906	59.6604	0.0382119	0.29544	0.129339	0.897089	0.999687
ScKx7SY_16	2993343	2994222	peak1907	104.807	0.207517	0.228154	0.90955	0.36306	0.964534
ScKx7SY_16	2999659	3000474	peak1908	110.237	-0.0770268	0.270591	-0.284661	0.775903	0.999687
ScKx7SY_16	3001618	3002289	peak1909	162.517	-0.0140106	0.296735	-0.0472159	0.962341	0.999687
ScKx7SY_16	3006822	3007249	peak1911	81.8025	0.0857915	0.496162	0.17291	0.862722	0.999687
ScKx7SY_16	3007891	3009274	peak1912	459.771	-0.0253329	0.395778	-0.0640078	0.948964	0.999687
ScKx7SY_16	3010001	3010278	peak1913	32.1993	0.135945	0.341152	0.398488	0.690271	0.999687
ScKx7SY_16	3011527	3011737	peak1914	38.7243	0.523808	0.3625	1.44499	0.148462	0.826184
ScKx7SY_16	3016552	3016749	peak1916	18.6217	-0.742585	0.368866	-2.01316	0.044098	0.596421
ScKx7SY_16	3016856	3017999	peak1917	74.8387	0.166324	0.429144	0.387571	0.698334	0.999687
ScKx7SY_16	3018649	3018901	peak1918	31.1928	-0.256779	0.346248	-0.741603	0.458328	0.99102
ScKx7SY_16	3019849	3020082	peak1919	24.9225	0.207642	0.388109	0.53501	0.592643	0.999687
ScKx7SY_16	3020764	3021468	peak1920	65.788	-0.0858247	0.286659	-0.299396	0.764638	0.999687
ScKx7SY_16	3025143	3025545	peak1921	34.432	-0.514314	0.365858	-1.40577	0.159791	0.838859
ScKx7SY_16	3026822	3027909	peak1922	101.248	0.143914	0.266652	0.539707	0.589399	0.999687
ScKx7SY_16	3030443	3030960	peak1924	61.9017	0.07724	0.415057	0.186095	0.85237	0.999687
ScKx7SY_16	3031456	3031903	peak1925	48.2707	0.237654	0.318767	0.745541	0.455945	0.990401
ScKx7SY_16	3033137	3033406	peak1926	45.3739	-0.088162	0.557738	-0.158071	0.874401	0.999687
ScKx7SY_16	3035652	3036998	peak1928	130.579	-0.107282	0.222624	-0.481897	0.629879	0.999687
ScKx7SY_16	3039347	3040036	peak1929	66.9803	0.0197689	0.281814	0.0701486	0.944075	0.999687
ScKx7SY_16	3040598	3040858	peak1930	29.4755	0.167659	0.388033	0.432073	0.665688	0.999687
ScKx7SY_16	3042859	3043675	peak1931	92.1165	-0.0143362	0.338915	-0.0423001	0.966259	0.999687
ScKx7SY_16	3044831	3045273	peak1932	44.3716	0.369032	0.366458	1.00702	0.313923	0.9479
ScKx7SY_16	3047395	3047681	peak1934	27.7165	-0.717273	0.309522	-2.31736	0.0204843	0.460013
ScKx7SY_16	3047751	3048332	peak1935	58.8093	-0.211998	0.266925	-0.794224	0.427065	0.982325
ScKx7SY_16	3049177	3049377	peak1936	25.9537	0.0724696	0.41144	0.176136	0.860187	0.999687
ScKx7SY_16	3050128	3050467	peak1937	35.9737	0.194403	0.348936	0.557131	0.577438	0.999687
ScKx7SY_16	3051543	3052281	peak1938	69.437	0.374276	0.442604	0.845622	0.397764	0.974238
ScKx7SY_16	3053838	3053970	peak1939	19.2895	0.485801	0.381099	1.27474	0.202402	0.883213
ScKx7SY_16	3056648	3058187	peak1940	273.125	-0.0904354	0.292094	-0.309611	0.756857	0.999687
ScKx7SY_16	3061999	3063487	peak1941	358.036	0.0491542	0.387785	0.126756	0.899133	0.999687
ScKx7SY_16	3068725	3069158	peak1942	192.175	-0.565813	0.385321	-1.46842	0.14199	0.81747
ScKx7SY_16	3071983	3073326	peak1943	629.069	-0.0193886	0.456819	-0.0424426	0.966146	0.999687
ScKx7SY_16	3078669	3079077	peak1944	61.9169	-0.170337	0.392148	-0.434368	0.664021	0.999687
ScKx7SY_16	3084934	3085221	peak1946	19.4652	0.42081	0.458379	0.918039	0.358599	0.961632
ScKx7SY_16	3085294	3085687	peak1947	20.3641	-0.026029	0.419667	-0.062023	0.950545	0.999687
ScKx7SY_16	3090135	3091214	peak1949	116.545	-0.183619	0.216759	-0.847108	0.396935	0.974238
ScKx7SY_16	3092522	3093927	peak1950	206.407	0.0170306	0.323168	0.052699	0.957972	0.999687
ScKx7SY_16	3095016	3095439	peak1951	61.8151	-0.0788519	0.454001	-0.173682	0.862115	0.999687
ScKx7SY_16	3099401	3100434	peak1952	154.947	0.177885	0.267922	0.663941	0.506728	0.998201
ScKx7SY_16	3103006	3103195	peak1954	23.9061	-0.192482	0.365783	-0.526219	0.598736	0.999687
ScKx7SY_16	3103807	3103992	peak1955	17.9409	0.623826	0.411533	1.51586	0.129555	0.80097
ScKx7SY_16	3106738	3106930	peak1956	19.5104	0.271793	0.460015	0.590834	0.554632	0.999687
ScKx7SY_16	3107519	3107691	peak1957	19.4064	-0.0742872	0.360005	-0.206351	0.836517	0.999687
ScKx7SY_16	3109403	3109868	peak1958	36.4582	0.333505	0.458939	0.726688	0.467417	0.991389
ScKx7SY_16	3110300	3110567	peak1959	25.3987	0.600905	0.371784	1.61627	0.106035	0.764463
ScKx7SY_16	3110758	3111076	peak1960	28.2333	0.00142853	0.31885	0.00448025	0.996425	0.999687
ScKx7SY_16	3111276	3111477	peak1961	18.6524	0.323044	0.372682	0.86681	0.386046	0.971088
ScKx7SY_16	3115314	3115842	peak1963	70.2596	-0.0844449	0.352401	-0.239628	0.810619	0.999687
ScKx7SY_16	3119099	3119629	peak1964	104.099	-0.389081	0.292601	-1.32973	0.183606	0.8659
ScKx7SY_16	3120440	3121232	peak1965	298.737	0.00333338	0.324595	0.0102693	0.991806	0.999687
ScKx7SY_16	3124385	3125679	peak1966	203.927	0.0552702	0.275725	0.200454	0.841126	0.999687
ScKx7SY_16	3129573	3129735	peak1967	15.135	-0.900131	0.536641	-1.67734	0.0934755	0.739099
ScKx7SY_16	3131430	3131959	peak1969	63.4989	-0.12781	0.352191	-0.362901	0.716679	0.999687
ScKx7SY_16	3132666	3132849	peak1971	15.7488	-0.209597	0.447786	-0.468075	0.639731	0.999687
ScKx7SY_16	3132867	3133087	peak1972	20.1294	0.981139	0.403551	2.43127	0.0150461	0.413235
ScKx7SY_16	3133309	3133490	peak1973	22.5045	0.325511	0.374709	0.868703	0.385009	0.970362
ScKx7SY_16	3136666	3136939	peak1974	32.0366	-0.528225	0.387491	-1.36319	0.172821	0.855914
ScKx7SY_16	3137728	3138355	peak1975	89.8145	0.117532	0.23497	0.500202	0.616933	0.999687
ScKx7SY_16	3139161	3139549	peak1976	52.4538	0.698776	0.32495	2.15041	0.0315231	0.534045
ScKx7SY_16	3139984	3140527	peak1977	71.248	-0.976449	0.266186	-3.6683	0.000244173	0.0643765
ScKx7SY_16	3143896	3144473	peak1978	97.8912	0.09622	0.335625	0.286689	0.77435	0.999687
ScKx7SY_16	3144656	3144787	peak1979	27.1634	0.261319	0.357169	0.731639	0.464389	0.991287
ScKx7SY_16	3146598	3147820	peak1980	811.127	-0.145008	0.4473	-0.324185	0.745798	0.999687
ScKx7SY_16	3152034	3152258	peak1981	51.0691	-0.0147153	0.413731	-0.0355673	0.971627	0.999687
ScKx7SY_16	3152476	3152917	peak1982	47.8694	0.135084	0.273067	0.494694	0.620816	0.999687
ScKx7SY_16	3153650	3153990	peak1983	32.2167	0.334403	0.393511	0.849792	0.395441	0.973989
ScKx7SY_16	3154700	3155263	peak1984	57.373	0.0523224	0.241586	0.216579	0.828537	0.999687
ScKx7SY_16	3157856	3158075	peak1986	25.1254	0.127277	0.345444	0.368444	0.712542	0.999687
ScKx7SY_16	3159771	3160402	peak1989	53.7213	-0.0470728	0.269124	-0.174911	0.861149	0.999687
ScKx7SY_16	3162668	3162997	peak1990	22.9879	-0.147768	0.433749	-0.340676	0.733348	0.999687
ScKx7SY_16	3163261	3164031	peak1991	67.6018	0.37074	0.378375	0.979822	0.327174	0.95242
ScKx7SY_16	3164399	3164668	peak1992	31.3029	-0.487238	0.326292	-1.49326	0.135369	0.80834
ScKx7SY_16	3167913	3168173	peak1993	23.9413	0.555399	0.380071	1.4613	0.143933	0.81977
ScKx7SY_16	3176031	3176696	peak1994	387.018	-0.0989177	0.497879	-0.198678	0.842514	0.999687
ScKx7SY_16	3177640	3177922	peak1995	52.9706	-0.137218	0.338966	-0.404814	0.685614	0.999687
ScKx7SY_16	3180455	3180616	peak1996	24.4318	0.384606	0.326429	1.17822	0.238707	0.912878
ScKx7SY_16	3181182	3181396	peak1997	38.1607	0.398676	0.329565	1.20971	0.226392	0.903894
ScKx7SY_16	3182722	3183002	peak1998	37.7352	0.14576	0.297338	0.490217	0.62398	0.999687
ScKx7SY_16	3184587	3185745	peak1999	255.17	0.0994539	0.301193	0.3302	0.741249	0.999687
ScKx7SY_16	3190436	3191205	peak2000	247.782	0.158693	0.382992	0.414351	0.678617	0.999687
ScKx7SY_16	3194863	3195315	peak2001	63.721	0.10854	0.295847	0.366878	0.71371	0.999687
ScKx7SY_16	3196156	3196788	peak2002	82.2569	-0.0633806	0.379436	-0.167039	0.867339	0.999687
ScKx7SY_16	3198793	3199401	peak2004	75.8993	0.231088	0.293029	0.788621	0.430334	0.982902
ScKx7SY_16	3201355	3202073	peak2005	66.7998	-0.0863087	0.331851	-0.260082	0.7948	0.999687
ScKx7SY_16	3202490	3203780	peak2006	126.384	0.22793	0.22751	1.00185	0.316417	0.948806
ScKx7SY_16	3207174	3207907	peak2007	170.578	-0.552981	0.534103	-1.03534	0.300508	0.940267
ScKx7SY_16	3212073	3212780	peak2009	76.5851	-0.262921	0.307494	-0.855044	0.392527	0.972982
ScKx7SY_16	3213157	3213452	peak2010	27.8173	-0.0876844	0.454332	-0.192996	0.846962	0.999687
ScKx7SY_16	3214415	3215014	peak2011	92.6766	0.172305	0.26964	0.639021	0.522809	0.999591
ScKx7SY_16	3215811	3216172	peak2012	56.0003	-0.054596	0.292288	-0.186789	0.851826	0.999687
ScKx7SY_16	3218211	3219331	peak2013	62.6617	0.325363	0.351687	0.92515	0.354888	0.961182
ScKx7SY_19	524561	529029	peak2018	3254.05	0.218731	0.301788	0.724784	0.468585	0.991389
ScKx7SY_19	529220	529464	peak2019	130.789	0.707633	0.496564	1.42506	0.15414	0.832719
ScKx7SY_19	562701	563069	peak2020	162.153	0.357259	0.30308	1.17876	0.238492	0.912545
ScKx7SY_19	579911	580488	peak2023	74.3934	-0.203384	0.348734	-0.583205	0.559755	0.999687
ScKx7SY_19	580620	580772	peak2024	25.029	-0.12507	0.444956	-0.281085	0.778645	0.999687
ScKx7SY_20	48612	49235	peak2026	55.1087	-0.311073	0.393947	-0.789632	0.429743	0.982837
ScKx7SY_20	78272	78607	peak2027	33.2369	-0.258889	0.379837	-0.681577	0.495506	0.996744
ScKx7SY_20	81435	81698	peak2028	18.8107	0.261226	0.643419	0.405996	0.684745	0.999687
ScKx7SY_20	142626	143496	peak2030	89.8438	0.677828	1.317	0.514677	0.606779	0.999687
ScKx7SY_22	534389	535475	peak2032	76.1391	-0.778313	0.581532	-1.33838	0.180772	0.863884
ScKx7SY_22	536031	536202	peak2033	16.9367	0.709752	0.475406	1.49294	0.135453	0.808582
ScKx7SY_22	546690	547482	peak2037	199.388	-2.88183	1.11072	-2.59457	NA	NA
ScKx7SY_22	548460	549107	peak2038	37.5197	-0.731207	1.01516	-0.720285	NA	NA
ScKx7SY_22	568187	569141	peak2040	111.481	-0.446101	0.993159	-0.449173	0.653307	0.999687
ScKx7SY_22	572015	572262	peak2041	17.3736	0.396746	0.480686	0.825374	0.409159	0.978363
ScKx7SY_22	577720	577957	peak2042	18.2383	0.289835	0.570522	0.508017	0.611441	0.999687
ScKx7SY_22	578602	579188	peak2043	45.1617	-0.0742917	0.464002	-0.160111	0.872794	0.999687
ScKx7SY_22	579642	580116	peak2044	36.0583	0.159695	0.491871	0.324668	0.745432	0.999687
ScKx7SY_22	593816	594681	peak2046	94.9153	0.340424	0.308897	1.10206	0.270433	0.929635
ScKx7SY_22	595285	596698	peak2047	159.529	-0.0198937	0.352542	-0.0564294	0.955	0.999687
ScKx7SY_22	597113	597397	peak2048	21.9813	0.230651	0.422413	0.546032	0.585044	0.999687
ScKx7SY_22	597703	597878	peak2049	25.7184	0.334196	0.539048	0.619975	0.535274	0.999687
ScKx7SY_22	602720	603026	peak2050	26.1408	0.643506	0.404478	1.59096	0.11162	0.775521
ScKx7SY_22	608936	609114	peak2051	17.7844	0.493301	0.480667	1.02628	0.304758	0.942485
ScKx7SY_22	610704	610836	peak2052	14.6795	0.0393168	0.564071	0.0697019	0.944431	0.999687
ScKx7SY_22	617521	617793	peak2053	25.008	0.0142389	0.529038	0.0269146	0.978528	0.999687
ScKx7SY_22	621047	622778	peak2054	284.722	0.0859915	0.37292	0.23059	0.817634	0.999687
ScKx7SY_22	624222	624928	peak2055	91.8988	0.104467	0.355861	0.293561	0.769093	0.999687
ScKx7SY_22	626077	626699	peak2056	91.2189	-0.00233316	0.350181	-0.00666273	0.994684	0.999687
ScKx7SY_22	627280	628066	peak2057	108.267	0.215085	0.38685	0.55599	0.578217	0.999687
ScKx7SY_22	633084	634750	peak2058	259.594	0.159035	0.390885	0.406858	0.684112	0.999687
ScKx7SY_22	641094	641802	peak2059	80.5831	-0.502875	0.324803	-1.54825	0.121563	0.789347
ScKx7SY_22	641914	642181	peak2060	22.5204	0.102812	0.456314	0.225309	0.821739	0.999687
ScKx7SY_22	642565	643501	peak2061	77.4266	-0.0455037	0.460373	-0.0988409	0.921265	0.999687
ScKx7SY_22	648647	649002	peak2062	39.6105	-0.494683	0.53758	-0.920203	NA	NA
ScKx7SY_22	649938	652418	peak2063	702.628	-0.218647	0.340414	-0.642298	0.520679	0.999591
ScKx7SY_22	653709	653841	peak2064	32.9481	0.272809	0.325608	0.837843	0.402119	0.97525
ScKx7SY_22	665042	665336	peak2065	17.9497	0.698248	0.427379	1.63379	0.102303	0.7554
ScKx7SY_22	666073	666928	peak2066	91.1358	-0.481109	0.311897	-1.54253	0.122946	0.791533
ScKx7SY_22	671819	672060	peak2067	27.2153	0.0486534	0.435472	0.111726	0.911041	0.999687
ScKx7SY_22	674347	674563	peak2068	32.0038	0.953767	0.399968	2.38461	0.0170973	0.43444
ScKx7SY_22	674697	675267	peak2069	121.325	0.311272	0.435986	0.713951	0.475258	0.992793
ScKx7SY_22	675720	675857	peak2070	26.6779	0.522356	0.430282	1.21398	0.224754	0.902272
ScKx7SY_22	676918	677074	peak2071	25.0865	0.66295	0.485033	1.36681	0.171684	0.854809
ScKx7SY_22	677215	678574	peak2072	212.244	-0.0313255	0.341728	-0.0916679	0.926962	0.999687
ScKx7SY_22	680798	681155	peak2073	42.7102	0.0244444	0.383561	0.0637301	0.949185	0.999687
ScKx7SY_22	688251	688750	peak2074	56.4811	-0.241555	0.375262	-0.643695	0.519773	0.999587
ScKx7SY_22	699256	699417	peak2075	15.4615	0.581752	0.594044	0.979309	0.327427	0.95244
ScKx7SY_22	702642	703236	peak2076	38.5601	0.378253	0.408005	0.92708	0.353885	0.96086
ScKx7SY_22	704148	704340	peak2077	15.4112	0.236055	0.614975	0.383845	0.701093	0.999687
ScKx7SY_22	705386	705686	peak2078	23.4662	0.301224	0.501461	0.600694	0.548044	0.999687
ScKx7SY_22	713272	713506	peak2079	15.7169	0.0343127	0.58355	0.0588	0.953111	0.999687
ScKx7SY_22	714162	714400	peak2080	17.6205	0.457312	0.636601	0.718366	0.472532	0.991949
ScKx7SY_22	714720	714993	peak2081	20.8698	0.680326	0.580164	1.17264	0.240939	0.914273
ScKx7SY_22	715621	716388	peak2082	68.066	-0.244272	0.447389	-0.545994	0.58507	0.999687
ScKx7SY_24	747415	748064	peak2088	526.021	0.695002	0.772191	0.90004	0.368099	0.965707
ScKx7SY_25	4351	4538	peak2090	18.3128	0.032469	1.10464	0.0293933	0.976551	0.999687
ScKx7SY_25	5313	5946	peak2091	60.3343	0.500373	0.504031	0.992743	0.320835	0.950599
ScKx7SY_25	6883	7445	peak2092	54.7145	0.709233	1.35452	0.523606	0.600553	0.999687
ScKx7SY_25	7713	8073	peak2093	37.8265	0.203452	1.07329	0.18956	0.849654	0.999687
ScKx7SY_25	89678	90158	peak2094	55.6307	1.81985	0.500563	3.63561	0.000277327	0.0681022
ScKx7SY_25	205310	205515	peak2096	16.5159	0.505434	1.2615	0.400663	0.688668	0.999687
ScKx7SY_25	238706	238942	peak2097	20.6124	0.233539	0.551099	0.42377	0.671733	0.999687
ScKx7SY_25	263028	263531	peak2099	40.8794	0.0486683	0.962354	0.0505721	0.959666	0.999687
ScKx7SY_25	316079	316311	peak2100	27.2596	0.596241	0.548595	1.08685	0.277102	0.932152
ScKx7SY_25	341539	341971	peak2101	37.8071	-0.762213	0.417222	-1.82688	0.0677184	0.676095
ScKx7SY_25	349849	350032	peak2103	45.793	-0.410116	0.643514	-0.637307	0.523925	0.999591
ScKx7SY_25	351337	351558	peak2105	21.6656	-0.384752	0.39903	-0.96422	0.334936	0.953049
ScKx7SY_25	351708	351881	peak2106	25.0193	-0.368612	0.454661	-0.810741	0.417515	0.980471
ScKx7SY_26	22638	22860	peak2110	23.9593	0.00189558	1.05296	0.00180024	0.998564	0.999828
ScKx7SY_26	23355	23531	peak2111	22.8067	-0.219711	0.557717	-0.393947	0.69362	0.999687
ScKx7SY_26	24371	24624	peak2112	37.8845	-0.365696	0.950146	-0.384884	0.700323	0.999687
ScKx7SY_26	24820	25174	peak2113	55.1254	0.0133132	0.487664	0.0272999	0.978221	0.999687
ScKx7SY_26	25372	25876	peak2114	70.1783	-0.0993464	0.243055	-0.408741	0.68273	0.999687
ScKx7SY_27	44366	44988	peak2115	26.4985	0.637186	0.54301	1.17343	0.240622	0.914206
ScKx7SY_29	1614	1844	peak2118	14.5061	-1.35937	1.31191	-1.03618	0.300118	0.940267
ScKx7SY_29	57057	57505	peak2119	32.3441	1.302	0.622847	2.0904	0.0365823	0.564979
ScKx7SY_30	14167	16266	peak2120	1010.25	0.210961	0.337638	0.624812	0.532094	0.999687
ScKx7SY_30	16588	16811	peak2121	46.1347	0.286934	0.402308	0.713221	0.475709	0.99285
ScKx7SY_30	30943	32040	peak2122	293.045	0.400069	0.332806	1.20211	0.229321	0.906312
ScKx7SY_31	7602	10408	peak2123	377.076	0.732436	0.495022	1.4796	0.138979	0.813284
ScKx7SY_31	10508	10895	peak2124	41.4137	1.17125	0.597008	1.96186	0.0497784	0.620265
ScKx7SY_32	1543	2100	peak2125	112.092	-3.58044	1.40426	-2.54971	NA	NA
Schr6	6836	7453	peak2127	72.1154	-0.0660102	0.324632	-0.203339	0.83887	0.999687
Schr6	8819	9021	peak2128	18.0737	-0.851386	0.461066	-1.84656	0.064811	0.667124
Schr6	10346	10637	peak2130	25.8459	0.361183	0.462854	0.780339	0.435191	0.985073
Schr6	11368	11702	peak2131	39.4345	-0.178018	0.311356	-0.571751	0.567491	0.999687
Schr6	14146	14319	peak2133	23.5993	-0.344152	0.399475	-0.861511	0.388957	0.972082
Schr6	14484	14839	peak2134	46.7892	0.333615	0.337853	0.987455	0.32342	0.951029
Schr6	19800	20120	peak2136	34.3565	0.0694432	0.300158	0.231355	0.817039	0.999687
Schr6	26439	27368	peak2139	135.546	0.36247	0.303631	1.19378	0.232563	0.909005
Schr6	27867	29459	peak2140	195.601	-0.130952	0.253478	-0.516621	0.605421	0.999687
Schr6	38255	38571	peak2144	23.8616	0.15298	0.368545	0.415092	0.678074	0.999687
Schr6	39589	40281	peak2145	64.1526	-0.311397	0.297098	-1.04813	0.294579	0.938376
Schr6	41876	42974	peak2146	98.4892	-0.39877	0.241132	-1.65374	0.0981803	0.747515
Schr6	43159	43482	peak2147	34.1722	0.00942335	0.403996	0.0233254	0.981391	0.999687
Schr6	45720	45965	peak2148	34.6946	-0.165284	0.289095	-0.571729	0.567506	0.999687
Schr6	46103	46468	peak2149	49.2916	-0.306537	0.337807	-0.90743	0.364179	0.964534
Schr6	48516	49127	peak2150	55.6371	0.16895	0.263823	0.640393	0.521917	0.999591
Schr6	50249	50410	peak2151	23.644	-0.046438	0.436135	-0.106476	0.915205	0.999687
Schr6	51029	51221	peak2152	22.8293	0.00210476	0.440675	0.00477622	0.996189	0.999687
Schr6	52083	52554	peak2153	45.9469	-0.245186	0.287753	-0.85207	0.394175	0.973793
Schr6	53428	53753	peak2154	54.654	-0.111118	0.243406	-0.456514	0.64802	0.999687
Schr6	56444	56706	peak2155	30.297	0.639229	0.421753	1.51565	0.129608	0.80097
Schr6	59623	60065	peak2158	45.3789	-0.091086	0.380238	-0.23955	0.810679	0.999687
Schr6	61360	61505	peak2159	23.504	-0.656317	0.408486	-1.60671	0.108119	0.769741
Schr6	61767	63375	peak2160	187.308	-0.136956	0.260492	-0.525758	0.599056	0.999687
Schr6	69250	69454	peak2162	20.121	-0.367324	0.367753	-0.998832	0.317876	0.949024
Schr6	69875	70513	peak2163	63.4314	0.166091	0.426737	0.389212	0.697119	0.999687
Schr6	72219	73048	peak2164	153.214	0.0526344	0.202929	0.259374	0.795347	0.999687
Schr6	73915	74321	peak2165	35.9303	0.623722	0.360351	1.73087	0.0834742	0.718621
Schr6	77874	78559	peak2166	45.1942	0.659438	0.393883	1.6742	0.0940912	0.740198
Schr6	79308	79588	peak2167	26.7173	-0.262148	0.365351	-0.717524	0.473051	0.991949
Schr6	79960	80249	peak2168	32.8013	-0.142476	0.299299	-0.476032	0.634051	0.999687
Schr6	80922	81461	peak2169	63.5476	0.3399	0.29105	1.16784	0.24287	0.916113
Schr6	82697	83119	peak2170	41.2377	0.232166	0.325978	0.712213	0.476333	0.992938
Schr6	83886	84202	peak2171	43.983	0.31342	0.284384	1.1021	0.270417	0.929635
Schr6	87247	88087	peak2172	139.588	-0.00279801	0.21437	-0.0130522	0.989586	0.999687
Schr6	88626	89158	peak2173	59.2635	0.502229	0.304529	1.6492	0.0991073	0.748953
Schr6	89432	90247	peak2174	112.85	-0.212542	0.312469	-0.680202	0.496377	0.996744
Schr6	92649	92957	peak2176	46.7369	-0.275287	0.298495	-0.92225	0.356398	0.961182
Schr6	97201	98381	peak2178	137.653	-0.172169	0.218241	-0.788893	0.430175	0.98288
Schr6	99724	100878	peak2179	120.97	0.0347657	0.209312	0.166095	0.868082	0.999687
Schr6	104121	104454	peak2180	74.9007	0.307754	0.33458	0.919821	0.357666	0.961459
Schr6	105995	106246	peak2181	28.4788	-0.261181	0.392901	-0.664751	0.50621	0.998201
Schr6	108855	109238	peak2182	46.7884	-0.246845	0.295182	-0.836245	0.403017	0.975618
Schr6	110509	110765	peak2183	60.2119	-0.161556	0.405341	-0.398567	0.690212	0.999687
Schr6	111528	111792	peak2184	30.6003	-0.109284	0.411346	-0.265674	0.79049	0.999687
Schr6	111930	112381	peak2185	33.5723	0.608671	0.392953	1.54896	0.12139	0.789259
Schr6	113196	113413	peak2186	23.0689	0.198977	0.429343	0.463447	0.643044	0.999687
Schr6	113623	113836	peak2187	20.9643	-0.867872	0.408378	-2.12517	0.0335725	0.549233
Schr6	116518	116694	peak2188	29.8791	-0.171383	0.382631	-0.447907	0.65422	0.999687
Schr6	118803	119347	peak2189	48.7648	-0.153322	0.303538	-0.505118	0.613476	0.999687
Schr6	119891	120101	peak2190	42.5617	-0.476914	0.35482	-1.3441	0.178915	0.862511
Schr6	120966	121632	peak2192	86.9893	0.632706	0.310737	2.03614	0.0417359	0.586198
Schr6	125962	127023	peak2193	131.663	-0.142569	0.32068	-0.444583	0.656621	0.999687
Schr6	128929	129599	peak2194	65.6015	0.127087	0.255736	0.496946	0.619227	0.999687
Schr6	130597	130779	peak2195	26.527	0.164699	0.416363	0.395565	0.692426	0.999687
Schr6	134555	135688	peak2196	133.088	-0.0818706	0.228002	-0.359078	0.719537	0.999687
Schr6	138241	139309	peak2197	166.381	-0.750491	0.327548	-2.29124	0.0219495	0.468186
Schr6	141734	142187	peak2198	38.789	0.51903	0.587986	0.882724	0.377385	0.968386
Schr6	145812	146720	peak2199	84.8562	0.00160745	0.271188	0.00592742	0.995271	0.999687
Schr6	150811	151766	peak2201	79.3844	-0.313737	0.30042	-1.04433	0.296334	0.938985
Schr6	153456	154712	peak2202	165.35	0.112137	0.258313	0.434113	0.664206	0.999687
Schr6	160589	161171	peak2203	39.5072	-0.352662	0.351717	-1.00269	0.316013	0.948675
Schr6	161480	161782	peak2204	21.0779	-0.0986996	0.420719	-0.234597	0.814521	0.999687
Schr6	163184	164762	peak2205	204.55	-0.797506	0.338059	-2.35908	0.0183204	0.443719
Schr6	165548	166425	peak2206	119.897	-0.566819	0.447136	-1.26767	0.204917	0.884907
Schr6	168859	169542	peak2207	60.2914	0.175705	0.319502	0.549936	0.582364	0.999687
Schr6	171130	171504	peak2209	38.138	-0.3256	0.380639	-0.855403	0.392328	0.972927
Schr6	172745	172989	peak2210	24.5042	-0.343217	0.363605	-0.943929	0.345206	0.956966
Schr6	174410	175714	peak2211	123.287	-0.257061	0.270068	-0.951837	0.34118	0.954749
Schr6	176107	176456	peak2212	39.683	-0.491065	0.349434	-1.40531	0.159928	0.838859
Schr6	179204	179421	peak2213	27.2709	0.517997	0.440131	1.17692	0.239229	0.913405
Schr6	180107	180717	peak2214	49.7184	-0.412187	0.309157	-1.33326	0.182446	0.864538
Schr6	182129	182797	peak2216	174.611	-0.6813	0.409604	-1.66331	0.0962494	0.744522
Schr6	188231	188643	peak2217	30.6135	0.0878257	0.416472	0.21088	0.832981	0.999687
Schr6	200242	200702	peak2219	40.0373	0.175643	0.442555	0.396883	0.691454	0.999687
Schr6	203306	203580	peak2222	29.1714	0.00636932	0.373148	0.0170691	0.986381	0.999687
Schr6	203742	203910	peak2223	18.5035	0.000599949	0.450232	0.00133253	0.998937	0.999945
Schr6	208212	208786	peak2225	28.0605	0.0269154	0.347098	0.0775441	0.938191	0.999687
Schr6	214965	215635	peak2228	394.03	0.102699	0.505884	0.203008	0.839129	0.999687
Schr6	224318	224713	peak2231	30.0191	-0.00827135	0.403766	-0.0204855	0.983656	0.999687
Schr6	224791	225064	peak2232	24.2162	0.198804	0.420766	0.472481	0.636583	0.999687
Schr6	225813	226027	peak2233	21.0016	-0.467048	0.463467	-1.00773	0.313585	0.9479
Schr6	226609	226986	peak2234	34.6005	-0.347571	0.361784	-0.960714	0.336696	0.953049
Schr6	229702	229840	peak2235	28.6532	0.296633	0.394086	0.752711	0.451623	0.988951
Schr6	230591	231122	peak2236	41.251	0.212585	0.578819	0.367274	0.713414	0.999687
Schr6	234717	235038	peak2237	25.4879	-0.355566	0.329264	-1.07988	0.280195	0.934393
Schr6	235575	236191	peak2238	83.254	0.149249	0.360869	0.413583	0.67918	0.999687
Schr6	238263	239387	peak2239	151.481	0.00851571	0.356956	0.0238565	0.980967	0.999687
Schr6	241144	241675	peak2241	34.4295	0.276272	1.19497	0.231195	0.817163	0.999687
Schr6	247209	248948	peak2244	221.165	0.320025	0.238669	1.34087	0.179962	0.863154
Schr6	250822	251044	peak2246	37.9324	0.340018	0.342886	0.991635	0.321375	0.950717
Schr6	254939	256344	peak2247	399.29	-0.202191	0.319538	-0.63276	0.52689	0.999687
Schr6	258114	258602	peak2248	60.9146	0.469487	0.366398	1.28136	0.200068	0.881352
Schr6	258957	259235	peak2249	55.2962	0.0453893	0.290764	0.156104	0.875951	0.999687
Schr6	261883	262295	peak2250	51.2024	0.0547097	0.307734	0.177783	0.858894	0.999687
Schr6	262437	263104	peak2251	83.7496	0.128974	0.283355	0.455166	0.64899	0.999687
Schr6	263244	263977	peak2252	115.985	0.179321	0.226906	0.790288	0.42936	0.982758
Schr6	264245	264458	peak2253	35.928	0.556479	0.338812	1.64244	0.100499	0.752214
Schr6	267522	268800	peak2254	177.13	0.378801	0.253753	1.49279	0.135492	0.808597
Schr6	272421	272827	peak2255	53.5507	0.419446	0.401216	1.04544	0.295822	0.938985
Schr6	273142	273970	peak2256	86.9952	0.270639	0.266944	1.01384	0.310658	0.946527
Schr6	278824	280277	peak2257	230.602	0.326682	0.223352	1.46263	0.143568	0.81977
Schr6	284437	285003	peak2258	90.1953	0.472645	0.290844	1.62508	0.104146	0.760042
Schr6	290158	291309	peak2259	243.774	-0.16661	0.291186	-0.572177	0.567202	0.999687
Schr6	292357	293437	peak2260	166.143	-0.0700595	0.286162	-0.244825	0.806592	0.999687
Schr6	297737	298627	peak2261	175.178	0.00312835	0.26303	0.0118935	0.990511	0.999687
Schr6	301271	303774	peak2262	327.071	-0.106856	0.20854	-0.512399	0.608372	0.999687
Schr6	308213	310412	peak2263	445.43	-0.103588	0.306964	-0.33746	0.73577	0.999687
Schr6	314344	315310	peak2264	103.037	0.576454	0.309815	1.86064	0.0627951	0.664145
Schr6	319846	320944	peak2265	566.521	-0.243122	0.441239	-0.551	0.581634	0.999687
Schr6	325627	325791	peak2266	23.2627	0.266544	0.314684	0.84702	0.396984	0.974238
Schr6	326026	326578	peak2267	71.0942	0.134477	0.267134	0.503405	0.614679	0.999687
Schr6	327616	328163	peak2268	54.1067	0.313309	0.336709	0.930504	0.35211	0.9603
Schr6	330498	330834	peak2270	29.8461	0.103367	0.332872	0.310531	0.756158	0.999687
Schr6	338760	339410	peak2271	51.6097	-0.124316	0.276651	-0.44936	0.653172	0.999687
Schr6	342259	342749	peak2272	50.9992	-0.163991	0.426749	-0.384279	0.700772	0.999687
Schr6	343783	344673	peak2273	210.836	0.17194	0.314151	0.547315	0.584162	0.999687
Schr6	349289	350568	peak2275	121.672	0.471454	0.21585	2.18417	0.0289496	0.519707
Schr6	354211	354532	peak2276	31.7211	-0.286884	0.446612	-0.642356	0.520642	0.999591
Schr6	358286	358587	peak2277	29.4878	0.57019	0.391285	1.45722	0.145055	0.820675
Schr6	361327	361559	peak2279	23.119	-0.315053	0.417523	-0.754577	0.450503	0.988787
Schr6	367391	367743	peak2282	29.7425	0.304453	0.542916	0.560773	0.574952	0.999687
Schr6	368149	368508	peak2283	31.5759	0.28878	0.400608	0.720853	0.471	0.99161
Schr6	373912	374205	peak2285	37.5793	0.0433179	0.318607	0.13596	0.891853	0.999687
Schr6	379919	381668	peak2286	267.914	0.0812748	0.272792	0.297937	0.765751	0.999687
Schr6	386810	387278	peak2287	38.4099	-0.02283	0.320972	-0.0711278	0.943296	0.999687
Schr6	390858	391116	peak2288	30.7549	-0.487493	0.378981	-1.28633	0.198329	0.879565
Schr6	394203	394525	peak2290	20	-1.65435	0.521999	-3.16926	0.00152826	0.154696
Schr6	401270	401601	peak2292	42.0088	0.395218	0.351448	1.12454	0.260783	0.926883
Schr6	409684	409800	peak2294	16.95	-0.137083	0.490539	-0.279454	0.779896	0.999687
Schr6	410071	411214	peak2295	296.916	-0.0958915	0.336632	-0.284855	0.775755	0.999687
Schr6	412260	412854	peak2296	78.7593	-0.535593	0.248877	-2.15204	0.0313944	0.534045
Schr6	417120	417705	peak2299	37.6783	-0.150668	0.339834	-0.443358	0.657507	0.999687
Schr6	418447	419190	peak2300	116.625	-0.392948	0.229834	-1.7097	0.087321	0.728625
Schr6	423649	424929	peak2301	871.249	-0.248681	0.42744	-0.581792	0.560707	0.999687
Schr6	425543	425654	peak2302	18.5897	-0.506394	0.376903	-1.34357	0.179088	0.862866
Schr6	430085	430876	peak2303	113.358	-0.0598643	0.228828	-0.261612	0.79362	0.999687
Schr6	435426	436827	peak2304	145.848	-0.327912	0.180039	-1.82133	0.0685565	0.677616
Schr6	437259	438373	peak2306	106.923	-0.0935023	0.243748	-0.383602	0.701273	0.999687
Schr6	446027	446879	peak2307	77.8246	0.262022	0.245382	1.06781	0.285607	0.936095
Schr6	447093	447771	peak2308	41.3106	0.124795	0.304893	0.409309	0.682313	0.999687
Schr6	451910	452151	peak2310	30.4595	0.0222813	0.328536	0.0678198	0.945929	0.999687
Schr6	452472	453608	peak2311	189.37	-0.126916	0.340999	-0.372188	0.709753	0.999687
Schr6	456995	457146	peak2312	17.2117	0.237966	0.5585	0.426081	0.670049	0.999687
Schr6	458187	458836	peak2313	201.05	-0.378155	0.377989	-1.00044	0.317099	0.948806
Schr6	462315	462535	peak2314	29.082	0.154919	0.410675	0.377231	0.706002	0.999687
Schr6	462935	463753	peak2315	150.504	-0.302787	0.237935	-1.27256	0.203175	0.883639
Schr6	468677	469230	peak2316	364.991	-0.139205	0.377191	-0.369057	0.712085	0.999687
Schr6	469723	470294	peak2317	127.891	-0.178081	0.19094	-0.932655	0.350998	0.959947
Schr6	470475	471301	peak2318	440.467	-0.223726	0.470685	-0.47532	0.634559	0.999687
Schr6	472312	472428	peak2319	28.8242	-0.208805	0.339746	-0.614591	0.538825	0.999687
Schr6	477817	478226	peak2320	34.6451	-0.183557	0.325884	-0.563258	0.57326	0.999687
Schr6	481445	482484	peak2321	297.598	-0.616582	0.340009	-1.81343	0.0697659	0.68115
Schr6	485716	486301	peak2322	105.84	-0.143584	0.213644	-0.672073	0.501537	0.997389
Schr6	486676	487087	peak2323	50.968	-0.12406	0.43901	-0.28259	0.777491	0.999687
Schr6	490969	492432	peak2324	256.647	-0.148839	0.280693	-0.530255	0.595935	0.999687
Schr6	497264	497782	peak2325	81.1734	-0.372742	0.220744	-1.68857	0.0913017	0.73585
Schr6	498090	498651	peak2326	86.3881	0.379336	0.317969	1.193	0.23287	0.909474
Schr6	498783	499396	peak2327	174.523	-0.186347	0.277274	-0.672066	0.501542	0.997389
Schr6	503006	503846	peak2328	352.08	-0.15668	0.489972	-0.319774	0.74914	0.999687
Schr6	504080	504210	peak2329	30.3032	-0.244061	0.36665	-0.665652	0.505633	0.998201
Schr6	504452	504705	peak2330	37.6076	0.0841331	0.573286	0.146756	0.883325	0.999687
Schr6	514826	515054	peak2334	26.3523	0.374437	0.341343	1.09695	0.272662	0.930588
Schr6	519393	519883	peak2335	59.2994	-0.397858	0.27505	-1.4465	0.148038	0.825871
Schr6	521696	521963	peak2336	35.828	0.344501	0.339837	1.01372	0.310715	0.946527
Schr6	522168	522642	peak2337	48.5246	0.01339	0.335987	0.0398527	0.968211	0.999687
Schr6	523267	523824	peak2338	83.796	-0.0717856	0.252035	-0.284824	0.775779	0.999687
Schr6	526793	527781	peak2339	84.2301	-0.338711	0.272799	-1.24161	0.214379	0.892726
Schr6	531967	532572	peak2340	123.476	-0.449669	0.424388	-1.05957	0.28934	0.937534
Schr6	538382	538644	peak2341	35.6181	0.314074	0.444457	0.706646	0.479786	0.99363
Schr6	543483	543912	peak2342	40.0868	-0.173949	0.385677	-0.451022	0.651973	0.999687
Schr6	555198	555379	peak2343	18.762	-0.0365634	0.441754	-0.0827687	0.934035	0.999687
Schr6	559670	559806	peak2344	20.6113	0.271954	0.439519	0.618755	0.536077	0.999687
Schr6	564794	565259	peak2346	57.1377	-0.451386	0.366166	-1.23274	0.217675	0.89497
Schr6	568180	568607	peak2347	47.178	0.773549	0.371447	2.08253	0.0372945	0.567939
Schr6	572394	573148	peak2348	71.7418	0.124562	0.338531	0.367949	0.712911	0.999687
Schr6	574168	574713	peak2349	47.3654	0.0606478	0.330121	0.183714	0.854238	0.999687
Schr6	579046	579221	peak2351	20.8116	0.490393	0.392325	1.24997	0.211312	0.889801
Schr6	579775	580019	peak2352	26.2472	-0.110734	0.492226	-0.224966	0.822006	0.999687
Schr6	580542	580782	peak2353	21.928	0.406621	0.515697	0.788489	0.43041	0.98295
Schr6	581388	581940	peak2354	53.5272	-0.00103274	0.261102	-0.00395532	0.996844	0.999687
Schr6	586118	586909	peak2357	150.83	-0.0136826	0.271265	-0.0504397	0.959772	0.999687
Schr6	587229	587919	peak2359	66.6799	-0.0966186	0.275238	-0.351036	0.725561	0.999687
Schr6	589598	589939	peak2360	30.3336	0.0252976	0.327411	0.0772654	0.938412	0.999687
Schr6	590287	590497	peak2361	34.7718	-0.185829	0.310397	-0.598681	0.549386	0.999687
Schr6	592097	592561	peak2362	51.7885	-0.521173	0.309671	-1.68299	0.0923771	0.737671
Schr6	595627	596816	peak2364	138.607	0.0782121	0.281051	0.278284	0.780794	0.999687
Schr6	599455	599655	peak2366	20.5874	0.293084	0.589619	0.497073	0.619137	0.999687
Schr6	603776	604644	peak2369	94.2691	0.380795	0.30986	1.22893	0.219099	0.895999
Schr6	605709	606074	peak2370	28.5142	-0.911817	0.328416	-2.77641	0.00549626	0.271155
Schr6	606163	606933	peak2371	86.1849	-0.944511	0.364402	-2.59195	0.00954341	0.342765
Schr6	611963	612994	peak2373	100.307	0.239011	0.296412	0.806348	0.420042	0.981075
Schr6	623644	623844	peak2378	29.8064	0.187002	0.340794	0.548726	0.583194	0.999687
Schr6	624794	625913	peak2379	474.894	-0.0780416	0.465181	-0.167766	0.866767	0.999687
Schr6	627696	628535	peak2380	212.082	0.108124	0.252035	0.429006	0.667919	0.999687
Schr6	629007	629404	peak2381	77.751	-0.523213	0.357283	-1.46442	0.143078	0.819365
Schr6	631869	632249	peak2382	53.3769	-0.0732239	0.359922	-0.203444	0.838788	0.999687
Schr6	632434	633373	peak2383	130.251	-0.59392	0.236894	-2.50712	0.012172	0.379873
Schr6	638056	638358	peak2384	27.3525	-0.486248	0.397872	-1.22212	0.221662	0.898883
Schr6	638526	638717	peak2385	19.21	0.423792	0.432917	0.978922	0.327618	0.952441
Schr6	640269	640565	peak2387	26.987	0.00374152	0.401012	0.00933021	0.992556	0.999687
Schr6	643508	643734	peak2389	17.8975	0.0937501	0.466104	0.201136	0.840592	0.999687
Schr6	645207	645480	peak2391	25.5351	1.05206	0.373665	2.81552	0.00486983	0.260367
Schr6	646017	646222	peak2393	37.2158	0.0386202	0.329652	0.117154	0.906738	0.999687
Schr6	647904	648700	peak2394	87.3192	0.508278	0.353886	1.43628	0.150923	0.829384
Schr6	649601	650618	peak2395	120.923	-0.190746	0.338623	-0.563298	0.573232	0.999687
Schr6	657542	657893	peak2398	23.542	-0.487137	0.47672	-1.02185	0.306851	0.944591
Schr6	660700	661462	peak2399	60.5101	-0.0508701	0.294054	-0.172996	0.862655	0.999687
Schr6	662767	663351	peak2400	84.0761	0.19617	0.267301	0.73389	0.463016	0.9912
Schr6	665198	665424	peak2401	26.7465	-1.1102	0.570975	-1.94439	0.0518483	0.626292
Schr6	669424	669648	peak2402	20.0387	0.281296	0.378015	0.744139	0.456792	0.99041
Schr6	675838	676485	peak2406	53.6067	0.120492	0.261754	0.460325	0.645283	0.999687
Schr6	678183	678615	peak2409	35.6737	-0.152072	0.355202	-0.428127	0.668559	0.999687
Schr6	679696	680759	peak2410	84.9	0.472753	0.370872	1.27471	0.202412	0.883213
Schr6	681968	682401	peak2411	41.6081	-0.0974436	0.457812	-0.212846	0.831447	0.999687
Schr6	682769	683468	peak2412	122.012	0.293261	0.386068	0.759609	0.447489	0.987855
Schr6	684560	685180	peak2413	105.272	0.0950564	0.268297	0.354296	0.723117	0.999687
Schr6	685317	685756	peak2414	51.6123	0.269228	0.300759	0.895164	0.370699	0.966673
Schr6	688804	689619	peak2415	214.379	-0.0695551	0.276283	-0.251753	0.801232	0.999687
Schr6	691922	692191	peak2416	25.4298	-0.409783	0.392767	-1.04333	0.296798	0.938985
Schr6	692261	692541	peak2417	26.5488	-0.317907	0.430457	-0.738532	0.460191	0.99102
Schr6	694135	695081	peak2418	83.785	0.305027	0.296055	1.03031	0.302866	0.942108
Schr6	701591	702174	peak2421	50.7409	-0.408619	0.315333	-1.29584	0.195032	0.876541
Schr6	703832	704140	peak2422	39.0081	-1.33992	0.512788	-2.61301	0.00897492	0.33554
Schr6	706234	706698	peak2423	40.9151	0.521479	0.334448	1.55922	0.118943	0.785893
Schr6	710396	711193	peak2425	167.473	-0.301562	0.306149	-0.985015	0.324616	0.951146
Schr6	713913	714267	peak2426	75.4649	-0.711949	0.500646	-1.42206	0.155008	0.834319
Schr6	715771	716565	peak2427	317.036	-0.758123	0.548977	-1.38097	0.167287	0.848031
Schr6	718380	718568	peak2428	48.3483	0.0644492	0.416344	0.154798	0.876981	0.999687
Schr6	719879	720000	peak2429	100.825	-0.244299	0.474095	-0.515296	0.606346	0.999687
Schr6	720764	721753	peak2430	962.306	-0.25119	0.741258	-0.33887	0.734708	0.999687
Schr6	723892	724495	peak2431	534.042	0.0692976	0.436431	0.158783	0.87384	0.999687
Schr6	725697	726053	peak2432	129.025	-0.0628955	0.34679	-0.181365	0.856081	0.999687
Schr6	727249	727342	peak2433	41.8961	0.499107	0.395055	1.26339	0.206451	0.885587
Schr6	730041	730571	peak2434	98.4032	0.106952	0.452631	0.23629	0.813207	0.999687
Schr6	730683	730830	peak2435	20.1794	-0.96714	0.546385	-1.77007	0.0767155	0.700354
Schr6	731517	732323	peak2436	445.341	0.067741	0.426713	0.158751	0.873865	0.999687
Schr6	734921	735034	peak2437	22.4109	0.0534801	0.408511	0.130915	0.895843	0.999687
Schr6	735462	736368	peak2438	138.219	-0.0537424	0.2834	-0.189634	0.849596	0.999687
Schr6	738656	738982	peak2439	40.6084	-0.0438603	0.335806	-0.130612	0.896082	0.999687
Schr6	740512	740694	peak2440	15.4344	1.18787	0.528266	2.24862	0.0245368	0.487689
Schr6	741097	741639	peak2441	48.1557	0.22029	0.317682	0.69343	0.48804	0.995754
Schr6	743288	744099	peak2442	100.547	0.168327	0.269659	0.624224	0.532481	0.999687
Schr6	751422	751693	peak2444	21.3942	-0.0433455	0.417939	-0.103712	0.917398	0.999687
Schr6	753966	754145	peak2445	16.8583	-0.962581	0.494141	-1.94799	0.0514164	0.624544
Schr6	754668	755581	peak2447	123.539	0.0800257	0.306634	0.260981	0.794107	0.999687
Schr6	757176	757372	peak2448	23.1909	0.241476	0.371186	0.650553	0.515335	0.99876
Schr6	758381	758617	peak2449	15.7135	-0.185663	0.41565	-0.446681	0.655106	0.999687
Schr6	758972	759146	peak2450	13.883	-0.310713	0.643165	-0.483101	0.629024	0.999687
Schr6	761383	761965	peak2451	61.7284	0.301119	0.276876	1.08756	0.27679	0.931794
Schr6	765918	766373	peak2452	235.116	0.147741	0.500419	0.295235	0.767815	0.999687
Schr6	766851	767467	peak2453	94.8001	-0.890773	0.409386	-2.17588	0.0295645	0.522922
Schr6	768167	768377	peak2454	62.7693	-0.509239	0.499229	-1.02005	0.307704	0.945122
Schr6	769224	769424	peak2455	22.6842	0.204697	0.330262	0.619803	0.535388	0.999687
Schr6	770829	772257	peak2456	134.687	-0.222575	0.318072	-0.699762	0.484076	0.995282
Schr6	773282	773783	peak2457	46.7035	-0.217997	0.303736	-0.717719	0.47293	0.991949
Schr6	777804	778592	peak2460	57.2539	0.129579	0.314548	0.411952	0.680375	0.999687
Schr6	778610	779529	peak2461	70.1722	-0.449083	0.316622	-1.41836	0.156087	0.83572
Schr6	779770	780029	peak2462	32.9486	0.129026	0.38427	0.335768	0.737046	0.999687
Schr6	783956	784250	peak2463	50.738	-0.129714	0.281328	-0.461077	0.644743	0.999687
Schr6	785837	787112	peak2464	400.516	0.063882	0.363522	0.175731	0.860506	0.999687
Schr6	792213	792314	peak2465	23.9056	0.0361166	0.356072	0.101431	0.919209	0.999687
Schr6	793175	794386	peak2466	435.918	-0.156532	0.39444	-0.396847	0.69148	0.999687
Schr6	796237	796786	peak2467	120.614	0.000153787	0.304966	0.000504276	0.999598	0.99997
Schr6	797751	798118	peak2468	73.2663	0.185642	0.444619	0.417532	0.676289	0.999687
Schr6	799202	799971	peak2469	118.436	-0.136867	0.265362	-0.515774	0.606012	0.999687
Schr6	801494	801666	peak2470	27.12	-0.463195	0.333437	-1.38915	0.164786	0.845173
Schr6	802319	802943	peak2472	85.8786	0.232053	0.416682	0.556907	0.577591	0.999687
Schr6	814881	815470	peak2478	54.7346	-0.454553	0.340838	-1.33363	0.182324	0.864392
Schr6	815544	816390	peak2479	73.8855	0.103794	0.25986	0.399422	0.689582	0.999687
Schr6	816588	817045	peak2480	37.275	0.380048	0.360012	1.05565	0.291127	0.937823
Schr6	821867	822224	peak2481	39.9758	-0.388649	0.316628	-1.22746	0.219649	0.896716
Schr6	827944	828890	peak2482	97.4275	-0.128189	0.296057	-0.432988	0.665024	0.999687
Schr6	830469	830762	peak2483	31.8121	-0.107214	0.415616	-0.257964	0.796434	0.999687
Schr6	836888	837579	peak2484	103.684	0.252225	0.282647	0.89237	0.372195	0.967077
Schr6	840091	840835	peak2485	93.7041	-0.433375	0.291577	-1.48631	0.137196	0.811367
Schr6	841039	841379	peak2486	62.3929	-0.220123	0.276251	-0.796823	0.425554	0.982325
Schr6	842393	842913	peak2487	68.7812	0.0971585	0.28874	0.336492	0.7365	0.999687
Schr6	844047	844231	peak2488	36.4575	0.109201	0.359232	0.303986	0.761139	0.999687
Schr6	845701	846199	peak2489	60.8572	-0.338157	0.248269	-1.36206	0.17318	0.856668
Schr6	846808	847506	peak2490	123.61	0.0850002	0.313163	0.271425	0.786064	0.999687
Schr6	850981	851537	peak2491	87.4476	0.119352	0.248949	0.479425	0.631636	0.999687
Schr6	852235	852470	peak2492	25.4496	-0.405874	0.517587	-0.784165	0.432943	0.984315
Schr6	856063	856879	peak2494	157.585	0.0216821	0.392555	0.0552332	0.955953	0.999687
Schr6	861315	862235	peak2495	248.647	-0.342092	0.267152	-1.28052	0.200363	0.881743
Schr6	868071	868507	peak2496	185.187	-0.779921	0.52196	-1.49422	0.135119	0.807924
Schr6	870591	870847	peak2497	48.632	-0.154627	0.287716	-0.537428	0.590972	0.999687
Schr6	871414	871518	peak2498	24.1976	-0.559494	0.517443	-1.08127	0.279578	0.934289
Schr6	871633	872582	peak2499	589.434	-0.397624	0.495908	-0.801811	0.422662	0.981676
Schr6	873190	873504	peak2500	64.1292	0.183386	0.540727	0.339148	0.734498	0.999687
Schr6	881502	881858	peak2501	35.0951	0.300946	0.312801	0.962102	0.335998	0.953049
Schr6	882117	882853	peak2502	72.8774	-0.160576	0.256952	-0.624925	0.53202	0.999687
Schr6	885499	886050	peak2503	90.606	-0.118955	0.329484	-0.361033	0.718075	0.999687
Schr6	887671	888228	peak2504	77.9551	0.045723	0.316166	0.144617	0.885013	0.999687
Schr6	888447	889011	peak2505	78.5198	-0.0491642	0.300662	-0.16352	0.870109	0.999687
Schr6	890869	891802	peak2506	137.503	-0.164442	0.268122	-0.613311	0.539671	0.999687
Schr6	892128	892452	peak2507	45.513	0.178312	0.366901	0.485995	0.626971	0.999687
Schr6	892664	892808	peak2508	25.742	0.0326739	0.44881	0.072801	0.941964	0.999687
Schr6	894019	894547	peak2509	77.0216	-0.0093942	0.331848	-0.0283087	0.977416	0.999687
Schr6	896844	898175	peak2510	141.813	0.492097	0.241342	2.039	0.0414503	0.585209
Schr6	898335	898619	peak2511	39.9026	0.171246	0.309908	0.552572	0.580557	0.999687
Schr6	902167	902377	peak2513	27.5667	0.353299	0.407222	0.867584	0.385622	0.970941
Schr6	902541	902829	peak2514	24.9362	0.133685	0.4254	0.314257	0.753326	0.999687
Schr6	903262	903475	peak2515	28.464	-0.378649	0.342362	-1.10599	0.268732	0.929083
Schr6	903772	904086	peak2516	33.9058	0.0717339	0.318002	0.225577	0.82153	0.999687
Schr6	907664	907944	peak2517	26.6066	0.128853	0.387637	0.332407	0.739582	0.999687
Schr6	909244	911092	peak2518	183.59	0.232693	0.244185	0.95294	0.34062	0.954749
Schr6	911294	911698	peak2519	41.6379	0.14956	0.370611	0.403549	0.686545	0.999687
Schr6	915903	916592	peak2520	86.2432	0.0959397	0.341157	0.281219	0.778543	0.999687
Schr6	917494	917654	peak2522	17.633	0.310343	0.414224	0.749215	0.453728	0.989588
Schr6	925720	926091	peak2524	38.2344	0.273754	0.401237	0.682273	0.495066	0.996539
Schr6	926645	928068	peak2525	153.819	-8.3513e-06	0.219741	-3.80053e-05	0.99997	0.999998
Schr6	930342	931115	peak2526	62.2604	0.0988771	0.313861	0.315035	0.752735	0.999687
Schr6	933562	933836	peak2527	28.9913	-0.0492831	0.49077	-0.10042	0.920011	0.999687
Schr6	938088	938518	peak2528	47.3522	-0.951478	0.450277	-2.1131	0.0345926	0.554872
Schr6	938912	939230	peak2529	34.6397	0.0543823	0.476516	0.114125	0.909139	0.999687
Schr6	940829	942304	peak2530	221.267	0.217515	0.297815	0.730369	0.465165	0.991332
Schr6	943936	944870	peak2531	91.3703	-0.00338202	0.307327	-0.0110046	0.99122	0.999687
Schr6	945179	945463	peak2532	37.4973	0.591964	0.357368	1.65646	0.0976296	0.746289
Schr6	951812	953113	peak2534	157.104	0.105565	0.317658	0.332323	0.739645	0.999687
Schr6	957229	957358	peak2535	24.9155	0.229309	0.408433	0.561435	0.574501	0.999687
Schr6	964308	964997	peak2536	61.1178	-0.659331	0.260617	-2.52989	0.01141	0.371446
Schr6	965368	965618	peak2537	24.2183	-0.534324	0.436901	-1.22299	0.221335	0.898503
Schr6	968107	968548	peak2538	49.9832	0.347282	0.282445	1.22956	0.218863	0.895999
Schr6	969075	969753	peak2539	92.7174	-0.132193	0.260969	-0.506547	0.612473	0.999687
Schr6	973240	973590	peak2540	37.275	0.0669667	0.355759	0.188236	0.850692	0.999687
Schr6	974067	974343	peak2541	29.0495	0.418409	0.353074	1.18505	0.235999	0.911335
Schr6	978842	978972	peak2542	20.5641	-0.101267	0.446593	-0.226755	0.820614	0.999687
Schr6	979467	979867	peak2543	46.2258	-0.188698	0.289335	-0.652178	0.514287	0.998708
Schr6	980228	981114	peak2544	269.714	-0.0367921	0.240417	-0.153034	0.878371	0.999687
Schr6	982613	982976	peak2545	61.0043	0.147808	0.319936	0.461994	0.644086	0.999687
Schr6	983432	983964	peak2546	119.893	0.112752	0.451075	0.249962	0.802617	0.999687
Schr6	988872	989093	peak2547	19.8384	0.0752276	0.456966	0.164624	0.86924	0.999687
Schr6	992839	992969	peak2548	18.1306	-0.155886	0.45788	-0.340451	0.733517	0.999687
Schr6	1002641	1002868	peak2549	24.7697	0.274655	0.493072	0.557028	0.577508	0.999687
Schr6	1009380	1010316	peak2550	94.4202	-0.349956	0.227631	-1.53739	0.124199	0.793162
Schr6	1014962	1015288	peak2552	31.9358	-0.0558008	0.368603	-0.151385	0.879672	0.999687
Schr6	1019538	1019982	peak2553	26.6534	-0.318073	0.351206	-0.905658	0.365117	0.964534
Schr6	1022705	1023179	peak2554	48.894	0.425408	0.273081	1.55781	0.119278	0.785949
Schr6	1030907	1031076	peak2555	17.5717	0.15943	0.537031	0.296873	0.766564	0.999687
Schr6	1034806	1035075	peak2556	33.4345	0.294179	0.37741	0.779467	0.435705	0.985073
Schr6	1039691	1040250	peak2557	66.5157	-0.0386039	0.303916	-0.127022	0.898923	0.999687
Schr6	1046954	1047109	peak2558	16.0943	-0.483248	0.420519	-1.14917	0.250486	0.921341
Schr6	1047193	1047517	peak2559	26.3429	0.715088	0.386659	1.8494	0.0643997	0.666644
Schr6	1058379	1058627	peak2561	24.1009	0.0979814	0.501181	0.195501	0.845001	0.999687
Schr6	1071607	1072115	peak2563	55.1048	-0.232563	0.336362	-0.691407	0.48931	0.995844
Schr6	1076121	1076345	peak2564	28.7704	-0.0912176	0.323809	-0.281702	0.778172	0.999687
Schr6	1081295	1081711	peak2566	37.9887	-0.228266	0.308791	-0.739224	0.459771	0.99102
Schr6	1087755	1088065	peak2568	38.4764	-1.15296	0.505375	-2.28139	0.0225254	0.474586
Schr6	1090392	1090595	peak2569	25.3796	0.0460569	0.363243	0.126794	0.899104	0.999687
Schr6	1103224	1103503	peak2572	40.3502	0.164394	0.422042	0.389519	0.696892	0.999687
Schr6	1103766	1104080	peak2573	30.4718	-0.215446	0.399275	-0.539593	0.589478	0.999687
Schr6	1108515	1108749	peak2574	18.2544	0.665976	0.439107	1.51666	0.129353	0.80097
Schr6	1111576	1111913	peak2575	28.6779	-0.123382	0.462038	-0.267038	0.78944	0.999687
Schr6	1136667	1136893	peak2580	27.3092	-1.05951	0.378528	-2.79902	0.00512582	0.264343
Schr6	1137274	1138118	peak2581	139.044	0.0686624	0.250167	0.274467	0.783726	0.999687
Schr6	1140438	1140760	peak2582	55.1247	-0.0415813	0.304262	-0.136663	0.891297	0.999687
Schr6	1142104	1142308	peak2583	22.2121	-0.237809	0.508568	-0.467605	0.640067	0.999687
Schr6	1146837	1147659	peak2584	181.033	0.237603	0.316359	0.751053	0.452621	0.989114
Schr6	1148228	1148840	peak2585	77.9133	-0.324716	0.267963	-1.2118	0.22559	0.90302
Schr6	1152684	1153660	peak2586	222.067	0.270719	0.515236	0.525427	0.599287	0.999687
Schr6	1160473	1162046	peak2588	194.098	-0.403149	0.296379	-1.36025	0.173751	0.857553
Schr6	1173066	1173356	peak2589	29.609	0.433152	0.390804	1.10836	0.267707	0.928959
Schr6	1179649	1179921	peak2592	21.5172	-0.393655	0.369342	-1.06583	0.286502	0.936799
Schr6	1183335	1184192	peak2593	115.899	-0.131777	0.285664	-0.461298	0.644585	0.999687
Schr6	1187688	1187853	peak2594	22.9651	-0.243192	0.350547	-0.693752	0.487838	0.995754
Schr6	1191533	1192069	peak2596	42.6102	0.348449	0.385107	0.904811	0.365565	0.964591
Schr6	1196781	1197065	peak2597	29.2215	0.643529	0.672621	0.956749	0.338694	0.953926
Schr6	1200087	1200947	peak2598	127.569	-0.528752	0.376526	-1.40429	0.160231	0.838959
Schr6	1205679	1206293	peak2601	46.2168	0.395148	0.319899	1.23523	0.216745	0.894641
Schr6	1220300	1221002	peak2603	120.28	0.249794	0.299868	0.833013	0.404838	0.976491
Schr6	1225579	1225749	peak2605	17.3633	-0.262034	0.556788	-0.470616	0.637915	0.999687
Schr6	1229405	1230078	peak2606	122.017	0.137324	0.364442	0.376807	0.706317	0.999687
Schr6	1235336	1236363	peak2608	117.498	-0.35578	0.214161	-1.66128	0.096658	0.744522
[truncated: 66,039 more rows]

## Sheet: SuppData_female_nut_res
chr	start	end	peak	baseMean	log2FoldChange	lfcSE	stat	pvalue	padj
ScKx7SY_12	597225	597574	peak1	17.2491	-0.0801318	0.58641	-0.136648	0.891309	0.999965
ScKx7SY_12	870159	870373	peak2	16.5144	0.460742	0.785376	0.586652	0.557438	0.999965
ScKx7SY_12	1138225	1138672	peak4	21.0239	-1.36745	0.612203	-2.23365	0.025506	0.999965
ScKx7SY_12	1161642	1161868	peak5	16.5272	-0.976063	0.512267	-1.90538	0.0567308	0.999965
ScKx7SY_12	1341359	1341877	peak6	44.3282	-0.197821	0.6194	-0.319375	0.749442	0.999965
ScKx7SY_13	361835	362690	peak8	78.5267	-0.310942	0.568888	-0.546578	0.584669	0.999965
ScKx7SY_13	362736	363043	peak9	34.1358	0.368441	0.735682	0.500816	0.6165	0.999965
ScKx7SY_13	365433	365590	peak10	16.8108	-0.662508	0.676332	-0.97956	0.327303	0.999965
ScKx7SY_13	365801	365993	peak11	20.2373	-0.17279	0.623226	-0.277251	0.781588	0.999965
ScKx7SY_13	375902	376720	peak12	65.7474	0.137873	0.49839	0.276637	0.782059	0.999965
ScKx7SY_13	387679	388375	peak13	143.041	-1.67243	0.753497	-2.21956	0.0264487	0.999965
ScKx7SY_13	393926	395029	peak14	99.5595	-0.702326	0.648871	-1.08238	0.279083	0.999965
ScKx7SY_13	395944	396240	peak15	25.8681	-0.998946	0.658618	-1.51673	0.129335	0.999965
ScKx7SY_13	409630	409798	peak16	20.1024	-1.46509	0.645692	-2.26902	0.0232672	0.999965
ScKx7SY_13	411696	412074	peak17	40.727	-0.743557	0.573362	-1.29684	0.194687	0.999965
ScKx7SY_13	412960	413836	peak18	75.7201	-0.772342	0.551028	-1.40164	0.161023	0.999965
ScKx7SY_13	414139	414903	peak19	61.5644	-1.16557	0.560963	-2.0778	0.0377282	0.999965
ScKx7SY_13	422714	422995	peak21	30.0258	-0.373248	0.62549	-0.596729	0.550688	0.999965
ScKx7SY_13	423757	424111	peak22	26.8544	-0.755136	0.65754	-1.14843	0.250793	0.999965
ScKx7SY_13	425382	425570	peak23	15.3111	-0.270402	0.710351	-0.38066	0.703456	0.999965
ScKx7SY_13	485494	485742	peak25	14.2902	-1.05884	1.77476	-0.596608	0.550769	0.999965
ScKx7SY_13	486477	486652	peak26	4.45864	-0.981238	1.26594	-0.775106	0.438277	0.999965
ScKx7SY_13	487359	487563	peak27	8.48827	-0.59205	1.01561	-0.58295	0.559927	0.999965
ScKx7SY_13	514321	514642	peak28	19.0135	-0.0287133	0.803532	-0.0357338	0.971495	0.999965
ScKx7SY_13	515916	516438	peak29	55.2912	-0.389931	0.440908	-0.884384	0.376489	0.999965
ScKx7SY_14	68403	68890	peak30	40.3441	0.890092	0.588404	1.51272	0.13035	0.999965
ScKx7SY_14	69396	69876	peak31	38.3908	0.772485	0.607127	1.27236	0.203245	0.999965
ScKx7SY_14	71223	71614	peak32	19.31	0.455662	0.988662	0.460888	0.644879	0.999965
ScKx7SY_14	75743	76069	peak34	25.3355	-0.109072	0.610557	-0.178644	0.858217	0.999965
ScKx7SY_14	85020	85193	peak37	10.2982	-0.194334	0.847402	-0.229329	0.818613	0.999965
ScKx7SY_14	85331	85527	peak38	22.365	0.646925	0.667306	0.969458	0.332317	0.999965
ScKx7SY_14	88972	89212	peak39	19.571	-0.650754	0.646649	-1.00635	0.314248	0.999965
ScKx7SY_14	133231	133406	peak43	15.7683	0.755495	0.605159	1.24842	0.211876	0.999965
ScKx7SY_14	134644	135076	peak45	39.616	0.237441	0.509824	0.46573	0.641409	0.999965
ScKx7SY_14	137820	138250	peak46	33.8473	0.348981	0.642765	0.542938	0.587173	0.999965
ScKx7SY_14	142420	142602	peak48	20.3265	0.44645	0.623411	0.716141	0.473905	0.999965
ScKx7SY_14	143038	143635	peak49	37.2465	0.334093	0.763589	0.43753	0.661727	0.999965
ScKx7SY_14	143750	144290	peak50	34.2581	0.17306	0.672572	0.25731	0.796939	0.999965
ScKx7SY_14	148836	149129	peak51	25.3099	1.08414	0.528708	2.05056	0.0403103	0.999965
ScKx7SY_14	154689	154952	peak52	36.0174	1.0005	0.526253	1.90117	0.0572793	0.999965
ScKx7SY_14	163507	163789	peak53	26.113	0.571043	0.486906	1.1728	0.240877	0.999965
ScKx7SY_14	179728	180206	peak54	36.6925	-0.797514	0.622033	-1.28211	0.199805	0.999965
ScKx7SY_14	197136	197472	peak57	31.2569	0.285036	0.52389	0.544076	0.586389	0.999965
ScKx7SY_14	198796	198943	peak58	5.18282	-0.0918129	3.41057	-0.0269201	0.978523	0.999965
ScKx7SY_14	213147	213381	peak59	27.9067	0.587767	0.592226	0.99247	0.320968	0.999965
ScKx7SY_14	213762	214116	peak60	24.3962	0.740398	0.676433	1.09456	0.273709	0.999965
ScKx7SY_14	214332	214479	peak61	12.5013	1.39208	0.693066	2.00859	0.0445808	0.999965
ScKx7SY_14	216145	216518	peak62	43.6076	0.356125	0.516572	0.6894	0.490572	0.999965
ScKx7SY_14	220085	220427	peak64	26.3001	1.12402	0.598683	1.87748	0.060452	0.999965
ScKx7SY_14	220683	221026	peak65	29.1635	0.617807	0.618622	0.998683	0.317948	0.999965
ScKx7SY_14	248249	248661	peak68	27.1185	-0.71091	0.443175	-1.60413	0.108685	0.999965
ScKx7SY_14	249932	250222	peak69	32.7148	-0.235519	0.587641	-0.400787	0.688577	0.999965
ScKx7SY_14	252544	252741	peak71	16.7603	-0.064863	0.636647	-0.101882	0.91885	0.999965
ScKx7SY_14	254268	254583	peak74	24.4978	-0.90168	0.61174	-1.47396	0.140493	0.999965
ScKx7SY_14	271653	272071	peak76	39.0674	-0.00420702	0.448185	-0.00938679	0.992511	0.999965
ScKx7SY_14	281122	281595	peak77	30.0326	0.439897	0.604938	0.727177	0.467118	0.999965
ScKx7SY_14	288029	288227	peak78	18.0063	-0.0562626	0.49704	-0.113195	0.909876	0.999965
ScKx7SY_14	289384	289900	peak79	37.7695	0.600516	0.462522	1.29835	0.194167	0.999965
ScKx7SY_14	294197	294366	peak80	12.3666	0.493341	0.707613	0.697191	0.485683	0.999965
ScKx7SY_14	294790	295425	peak81	39.0474	0.335746	0.557078	0.602691	0.546714	0.999965
ScKx7SY_14	296188	296374	peak82	13.1361	0.171103	0.776321	0.220403	0.825557	0.999965
ScKx7SY_14	307339	310496	peak83	433.666	-0.324734	0.483035	-0.672278	0.501407	0.999965
ScKx7SY_14	317948	319197	peak84	98.593	-0.0278584	0.551767	-0.0504894	0.959732	0.999965
ScKx7SY_14	319236	319533	peak85	24.4781	0.0686919	0.667209	0.102954	0.917999	0.999965
ScKx7SY_14	319695	320752	peak86	96.6462	0.564681	0.509132	1.1091	0.267385	0.999965
ScKx7SY_14	320800	321825	peak87	96.1635	-0.109172	0.436315	-0.250214	0.802422	0.999965
ScKx7SY_14	379000	379203	peak88	20.5976	-1.23172	0.645232	-1.90896	0.0562668	0.999965
ScKx7SY_14	380097	380362	peak89	19.6464	-1.58115	0.564756	-2.79971	0.00511487	0.999965
ScKx7SY_14	381147	381738	peak90	41.9675	0.147769	0.603636	0.244798	0.806613	0.999965
ScKx7SY_14	391273	391466	peak91	14.199	-0.0093345	0.564262	-0.0165429	0.986801	0.999965
ScKx7SY_14	399282	399499	peak92	16.66	-0.524212	0.786592	-0.666434	0.505134	0.999965
ScKx7SY_14	407025	407300	peak94	16.5113	0.400837	0.59797	0.67033	0.502647	0.999965
ScKx7SY_14	465473	465950	peak97	44.6987	0.568381	0.576057	0.986675	0.323802	0.999965
ScKx7SY_14	466507	466720	peak98	20.6851	0.926446	0.553965	1.67239	0.0944471	0.999965
ScKx7SY_14	468331	468649	peak100	32.2695	0.789709	0.492811	1.60246	0.109054	0.999965
ScKx7SY_14	469184	469517	peak101	29.1016	0.653973	0.592192	1.10433	0.269452	0.999965
ScKx7SY_14	469619	469900	peak102	26.0888	-0.0829686	0.750067	-0.110615	0.911922	0.999965
ScKx7SY_14	470943	471533	peak103	50.2562	0.854569	0.555121	1.53943	0.123699	0.999965
ScKx7SY_14	483458	483814	peak104	34.8401	0.477978	0.577384	0.827834	0.407764	0.999965
ScKx7SY_14	484294	484811	peak105	35.8515	0.320258	0.533642	0.600137	0.548415	0.999965
ScKx7SY_14	492615	492883	peak106	9.03983	0.640208	0.834658	0.767031	0.443063	0.999965
ScKx7SY_14	496486	496842	peak109	22.5652	0.251645	0.541386	0.464815	0.642064	0.999965
ScKx7SY_14	505919	506304	peak113	29.996	0.0766226	0.522061	0.146769	0.883314	0.999965
ScKx7SY_14	507982	508359	peak114	26.2389	-0.0151565	0.637088	-0.0237902	0.98102	0.999965
ScKx7SY_14	509953	510400	peak115	26.0404	0.56449	0.469191	1.20311	0.228932	0.999965
ScKx7SY_14	527635	527808	peak116	8.58132	1.1619	0.641723	1.8106	0.0702027	0.999965
ScKx7SY_14	561885	562024	peak118	15.101	0.502226	0.609413	0.824114	0.409875	0.999965
ScKx7SY_14	573319	573731	peak121	28.2176	0.319783	0.500725	0.638641	0.523057	0.999965
ScKx7SY_14	575109	575878	peak122	59.9665	0.448644	0.496467	0.903673	0.366169	0.999965
ScKx7SY_14	595513	595815	peak124	23.3339	0.175867	0.519689	0.338409	0.735055	0.999965
ScKx7SY_14	609277	609465	peak125	20.5991	-0.181038	0.593974	-0.304791	0.760525	0.999965
ScKx7SY_14	628888	629171	peak126	13.3843	0.0429962	0.567996	0.0756981	0.939659	0.999965
ScKx7SY_14	632502	632654	peak128	33.0848	0.124308	0.628544	0.197771	0.843224	0.999965
ScKx7SY_14	635057	635567	peak129	46.4539	0.00950704	0.408204	0.0232899	0.981419	0.999965
ScKx7SY_14	642361	644458	peak130	406.294	1.05534	0.495317	2.13063	0.0331198	0.999965
ScKx7SY_14	644903	645347	peak131	78.379	1.2481	0.520642	2.39723	0.0165197	0.999965
ScKx7SY_14	645987	646283	peak132	55.5993	1.6116	0.500122	3.22241	0.00127116	0.847775
ScKx7SY_14	646624	647698	peak133	248.108	0.887181	0.543464	1.63246	0.102583	0.999965
ScKx7SY_14	648003	648467	peak134	167.654	0.892475	0.613044	1.45581	0.145446	0.999965
ScKx7SY_14	655258	655581	peak136	38.2478	-0.443187	0.490829	-0.902936	0.36656	0.999965
ScKx7SY_14	671962	672115	peak138	11.8994	-0.560095	0.619153	-0.904614	0.36567	0.999965
ScKx7SY_14	679812	680249	peak139	37.1105	0.653839	0.570626	1.14583	0.251866	0.999965
ScKx7SY_14	684052	684362	peak140	24.6075	0.24948	0.64549	0.386496	0.699129	0.999965
ScKx7SY_14	690417	690874	peak141	46.4851	-0.141326	0.414594	-0.340878	0.733195	0.999965
ScKx7SY_14	701789	702034	peak143	19.5491	-0.0859317	0.581224	-0.147846	0.882464	0.999965
ScKx7SY_14	702213	702363	peak144	14.3646	-0.979925	0.703917	-1.3921	0.163891	0.999965
ScKx7SY_14	716057	716312	peak147	24.3218	1.16797	0.577786	2.02146	0.0432325	0.999965
ScKx7SY_14	729636	730199	peak149	39.5402	0.246582	0.547169	0.45065	0.652242	0.999965
ScKx7SY_14	2577714	2578089	peak150	27.4332	-0.695081	0.682495	-1.01844	0.308468	0.999965
ScKx7SY_14	2578323	2578864	peak151	37.0346	-0.649038	0.450188	-1.4417	0.149386	0.999965
ScKx7SY_14	2580192	2580588	peak152	27.9208	0.243553	0.509185	0.47832	0.632422	0.999965
ScKx7SY_14	2891749	2891853	peak155	21.3078	-0.447642	0.576248	-0.776821	0.437265	0.999965
ScKx7SY_15	1040	3166	peak156	157.921	-0.338293	0.384896	-0.87892	0.379445	0.999965
ScKx7SY_15	15592	15903	peak157	20.3266	-0.122414	0.468949	-0.261039	0.794063	0.999965
ScKx7SY_15	16323	18217	peak159	193.703	-0.236312	0.309075	-0.764578	0.444523	0.999965
ScKx7SY_15	20119	21350	peak160	151.308	-1.05457	0.561806	-1.87711	0.060503	0.999965
ScKx7SY_15	21923	22067	peak161	34.1714	-0.994767	0.780078	-1.27521	0.202234	0.999965
ScKx7SY_15	24407	24961	peak162	51.1655	0.237652	0.370139	0.64206	0.520834	0.999965
ScKx7SY_15	25171	25658	peak163	48.0134	0.270035	0.397152	0.679927	0.496551	0.999965
ScKx7SY_15	26080	26746	peak164	52.8288	-0.0240836	0.441896	-0.0545005	0.956536	0.999965
ScKx7SY_15	31955	32234	peak167	17.7982	-0.0889981	0.494612	-0.179935	0.857203	0.999965
ScKx7SY_15	33013	34438	peak168	150.533	-0.194294	0.315918	-0.615014	0.538546	0.999965
ScKx7SY_15	34540	34715	peak169	17.5736	0.953743	0.530547	1.79766	0.0722312	0.999965
ScKx7SY_15	39420	39518	peak171	14.6348	-0.238667	0.785664	-0.303778	0.761297	0.999965
ScKx7SY_15	40907	41712	peak172	56.4992	-0.152147	0.369758	-0.411477	0.680723	0.999965
ScKx7SY_15	43950	44212	peak173	11.0538	-1.12564	0.696076	-1.61712	0.105852	0.999965
ScKx7SY_15	47719	48707	peak174	134.157	-0.0412496	0.291077	-0.141714	0.887306	0.999965
ScKx7SY_15	53451	55107	peak175	159.866	0.26935	0.299101	0.900529	0.367839	0.999965
ScKx7SY_15	59981	60340	peak177	18.176	-1.00062	0.900068	-1.11172	0.266259	0.999965
ScKx7SY_15	60577	61269	peak178	85.4358	-0.842326	0.514361	-1.63761	0.101502	0.999965
ScKx7SY_15	61644	62025	peak179	23.9714	0.0204573	0.736796	0.0277652	0.977849	0.999965
ScKx7SY_15	65426	65873	peak180	38.2395	-0.491181	0.53683	-0.914965	0.36021	0.999965
ScKx7SY_15	66720	67676	peak181	113.241	-0.318115	0.310471	-1.02462	0.305541	0.999965
ScKx7SY_15	72151	72582	peak183	12.2343	-1.21382	0.751809	-1.61454	0.106411	0.999965
ScKx7SY_15	74292	74763	peak184	68.2358	-0.0949966	0.557759	-0.170318	0.86476	0.999965
ScKx7SY_15	75381	75632	peak185	21.7238	0.726451	0.44723	1.62434	0.104304	0.999965
ScKx7SY_15	79249	80819	peak186	161.392	-0.168868	0.373038	-0.452684	0.650776	0.999965
ScKx7SY_15	83370	84525	peak187	153.392	-0.172637	0.307172	-0.562021	0.574102	0.999965
ScKx7SY_15	84979	85174	peak188	24.8805	0.0764598	0.531627	0.143822	0.885641	0.999965
ScKx7SY_15	93248	93536	peak189	17.1837	0.000822452	0.803292	0.00102385	0.999183	0.999965
ScKx7SY_15	97554	99816	peak190	287.663	0.201039	0.339751	0.591724	0.554035	0.999965
ScKx7SY_15	106242	106924	peak191	45.8514	1.68667	0.556086	3.03312	0.00242038	0.999965
ScKx7SY_15	111036	111396	peak192	33.0399	-0.246152	0.441606	-0.557401	0.577253	0.999965
ScKx7SY_15	112531	113007	peak193	37.2336	-0.699526	0.383624	-1.82347	0.0682326	0.999965
ScKx7SY_15	113332	113607	peak194	21.4698	0.720415	0.501211	1.43735	0.150619	0.999965
ScKx7SY_15	114634	115128	peak195	82.5892	-0.532423	1.41986	-0.374982	0.707674	0.999965
ScKx7SY_15	121862	122007	peak197	7.17712	-0.701511	0.811201	-0.864781	0.387159	0.999965
ScKx7SY_15	124289	124436	peak198	11.2063	0.210186	0.89805	0.234047	0.814949	0.999965
ScKx7SY_15	125429	127715	peak199	218.162	0.12711	0.317212	0.40071	0.688634	0.999965
ScKx7SY_15	127971	128329	peak200	30.9113	-0.919303	0.883034	-1.04107	0.297842	0.999965
ScKx7SY_15	138827	139092	peak202	23.7597	-1.49387	1.83233	-0.815283	0.41491	0.999965
ScKx7SY_15	142170	142484	peak203	16.8346	0.013313	0.505313	0.0263461	0.978981	0.999965
ScKx7SY_15	142593	143152	peak204	50.1786	0.340989	0.579199	0.588725	0.556045	0.999965
ScKx7SY_15	150920	151293	peak205	32.5409	0.593529	0.814206	0.728967	0.466022	0.999965
ScKx7SY_15	154244	154812	peak206	81.1892	-0.337952	0.353162	-0.956932	0.338602	0.999965
ScKx7SY_15	174491	174695	peak209	17.2832	0.570015	0.565124	1.00865	0.31314	0.999965
ScKx7SY_15	174953	175111	peak210	11.8532	0.508461	0.614908	0.826889	0.4083	0.999965
ScKx7SY_15	185822	186263	peak211	29.2539	0.406869	0.517314	0.786504	0.431572	0.999965
ScKx7SY_15	195169	195729	peak213	61.4894	0.00440817	0.378758	0.0116385	0.990714	0.999965
ScKx7SY_15	202589	203169	peak214	47.6481	0.447502	0.424541	1.05408	0.291844	0.999965
ScKx7SY_15	203294	204256	peak215	373.514	-0.175239	0.427804	-0.409625	0.682081	0.999965
ScKx7SY_15	214630	215256	peak216	120.361	0.354691	0.395856	0.896011	0.370247	0.999965
ScKx7SY_15	218832	219242	peak217	45.094	-0.491848	0.585874	-0.839511	0.401183	0.999965
ScKx7SY_15	231644	231875	peak218	22.9179	0.403869	0.523125	0.772032	0.440095	0.999965
ScKx7SY_15	235046	235255	peak221	12.616	0.264741	0.539264	0.49093	0.623476	0.999965
ScKx7SY_15	249686	249886	peak222	16.7751	1.1465	0.817307	1.40277	0.160685	0.999965
ScKx7SY_15	250379	250771	peak223	33.049	0.210228	0.777887	0.270256	0.786964	0.999965
ScKx7SY_15	251581	251736	peak224	13.7054	0.70812	0.946758	0.747941	0.454496	0.999965
ScKx7SY_15	252980	253269	peak226	20.7779	0.571761	0.631778	0.905002	0.365464	0.999965
ScKx7SY_15	253441	253641	peak227	13.0158	-0.376325	0.88371	-0.425847	0.67022	0.999965
ScKx7SY_15	253951	254131	peak228	13.8073	0.776844	1.81085	0.428993	0.667928	0.999965
ScKx7SY_15	273953	274232	peak230	36.4575	-0.318075	0.487859	-0.651983	0.514412	0.999965
ScKx7SY_15	280086	280543	peak231	24.6754	0.342458	0.462429	0.740562	0.458959	0.999965
ScKx7SY_15	282102	283266	peak232	157.983	-0.814271	0.439795	-1.85148	0.0641009	0.999965
ScKx7SY_15	290843	291864	peak233	125.662	0.0173472	0.424518	0.0408631	0.967405	0.999965
ScKx7SY_15	293379	293789	peak234	28.5991	-1.31594	0.681721	-1.93032	0.053567	0.999965
ScKx7SY_15	299838	300045	peak235	25.0559	-0.111386	0.457109	-0.243675	0.807482	0.999965
ScKx7SY_15	300600	300762	peak236	14.9862	0.829742	0.568972	1.45832	0.144753	0.999965
ScKx7SY_15	321902	323880	peak237	479.287	-0.253204	0.469015	-0.539864	0.589291	0.999965
ScKx7SY_15	328104	329220	peak238	143.421	-0.717041	0.462452	-1.55052	0.121016	0.999965
ScKx7SY_15	338806	339249	peak239	50.9476	-0.276942	0.404296	-0.684998	0.493345	0.999965
ScKx7SY_15	347093	347625	peak240	34.8521	0.181107	0.528728	0.342534	0.731949	0.999965
ScKx7SY_15	359219	359802	peak241	64.8201	0.0396095	0.353695	0.111988	0.910833	0.999965
ScKx7SY_15	364688	364997	peak242	17.3306	0.740818	0.659	1.12415	0.260948	0.999965
ScKx7SY_15	373363	373766	peak244	30.4806	-0.875322	0.446931	-1.95852	0.0501694	0.999965
ScKx7SY_15	378104	378517	peak245	40.7048	-0.24788	0.430094	-0.576338	0.564387	0.999965
ScKx7SY_15	390510	390781	peak246	19.0124	-0.277572	0.525373	-0.528333	0.597268	0.999965
ScKx7SY_15	402968	403711	peak247	70.2488	0.197211	0.461271	0.427537	0.668988	0.999965
ScKx7SY_15	406264	406577	peak248	20.1211	0.665878	0.527389	1.26259	0.206735	0.999965
ScKx7SY_15	407966	408355	peak249	34.4573	-0.249346	0.500594	-0.4981	0.618413	0.999965
ScKx7SY_15	423489	423866	peak250	28.0835	-0.18017	0.626128	-0.287753	0.773536	0.999965
ScKx7SY_15	431170	432027	peak251	86.4009	0.0450351	0.426762	0.105527	0.915957	0.999965
ScKx7SY_15	458293	458462	peak255	12.7961	-0.684993	0.647725	-1.05754	0.290267	0.999965
ScKx7SY_15	486403	487165	peak259	82.321	-0.574504	0.42131	-1.36361	0.172689	0.999965
ScKx7SY_15	512970	513634	peak261	187.649	-0.278587	0.371563	-0.74977	0.453393	0.999965
ScKx7SY_15	515622	516577	peak262	78.4139	0.0301245	0.522818	0.0576194	0.954052	0.999965
ScKx7SY_15	519638	519858	peak263	20.4197	0.0948644	0.656477	0.144505	0.885102	0.999965
ScKx7SY_15	520242	520495	peak264	17.5804	-0.0216132	0.776452	-0.0278358	0.977793	0.999965
ScKx7SY_15	533908	534778	peak265	106.212	0.0418212	0.481439	0.0868671	0.930777	0.999965
ScKx7SY_15	544045	545154	peak266	399.886	-0.233853	0.297321	-0.786534	0.431555	0.999965
ScKx7SY_15	552233	553368	peak267	183.824	-0.304389	0.458364	-0.664078	0.50664	0.999965
ScKx7SY_15	577433	577839	peak268	30.1229	-0.260209	0.741964	-0.350702	0.725812	0.999965
ScKx7SY_15	578794	578958	peak270	11.4334	-0.159048	0.915459	-0.173735	0.862073	0.999965
ScKx7SY_15	586338	586627	peak271	20.8286	0.986659	0.459024	2.14947	0.0315971	0.999965
ScKx7SY_15	587032	587818	peak272	62.7479	-0.416135	0.372248	-1.1179	0.263611	0.999965
ScKx7SY_15	604661	605355	peak275	47.7372	0.878278	0.569115	1.54323	0.122774	0.999965
ScKx7SY_15	633806	634054	peak276	13.1544	0.413493	0.658496	0.627935	0.530047	0.999965
ScKx7SY_15	634354	634727	peak277	30.433	0.149308	0.407882	0.366058	0.714322	0.999965
ScKx7SY_15	638411	638727	peak278	14.7335	0.197816	0.592548	0.33384	0.7385	0.999965
ScKx7SY_15	639449	640131	peak279	34.4593	0.791709	0.473583	1.67174	0.0945749	0.999965
ScKx7SY_15	654251	654735	peak281	34.3722	0.356975	0.607288	0.587818	0.556654	0.999965
ScKx7SY_15	661203	662878	peak282	134.961	0.397557	0.473828	0.839031	0.401452	0.999965
ScKx7SY_15	663031	663360	peak283	29.4148	0.752344	0.455106	1.65312	0.0983071	0.999965
ScKx7SY_15	671516	671742	peak284	17.7879	-0.0796339	0.71964	-0.110658	0.911888	0.999965
ScKx7SY_15	671887	673811	peak285	173.175	0.344467	0.484544	0.710909	0.477141	0.999965
ScKx7SY_15	699919	701126	peak287	603.058	-0.457397	0.517124	-0.884502	0.376425	0.999965
ScKx7SY_15	702370	702566	peak288	14.0191	-0.600201	0.741774	-0.809142	0.418433	0.999965
ScKx7SY_15	741772	742361	peak292	28.821	-0.886258	0.616264	-1.43811	0.150402	0.999965
ScKx7SY_15	763041	763266	peak293	18.8292	0.558174	0.703924	0.792946	0.427809	0.999965
ScKx7SY_15	763967	764668	peak294	57.0176	-0.0090412	0.436973	-0.0206905	0.983493	0.999965
ScKx7SY_15	790665	791226	peak295	30.5513	0.290312	0.494486	0.587098	0.557138	0.999965
ScKx7SY_15	818590	820049	peak296	119.846	0.168774	0.343169	0.491809	0.622854	0.999965
ScKx7SY_15	823417	823767	peak297	37.2504	-0.112053	0.481039	-0.232939	0.815809	0.999965
ScKx7SY_15	826010	826520	peak298	205.678	-0.195355	0.530796	-0.368041	0.712843	0.999965
ScKx7SY_15	826877	827062	peak299	19.2892	0.0701549	0.569908	0.123099	0.902029	0.999965
ScKx7SY_15	832255	832478	peak300	17.591	-0.527467	0.721806	-0.730761	0.464925	0.999965
ScKx7SY_15	834732	835816	peak301	64.0144	-1.23071	0.519924	-2.36709	0.0179288	0.999965
ScKx7SY_15	841493	842295	peak304	61.3625	-0.831505	0.461959	-1.79996	0.0718675	0.999965
ScKx7SY_15	844519	844673	peak305	14.181	0.738716	0.889114	0.830845	0.406061	0.999965
ScKx7SY_15	845403	845637	peak306	13.7942	1.57918	0.66379	2.37904	0.0173577	0.999965
ScKx7SY_15	848080	848315	peak307	17.4429	-0.0125971	2.71331	-0.00464269	0.996296	0.999965
ScKx7SY_15	850192	851597	peak308	222.825	-0.264184	0.455836	-0.579559	0.562212	0.999965
ScKx7SY_15	860488	860952	peak310	30.8917	-0.291397	0.462319	-0.630294	0.528502	0.999965
ScKx7SY_15	892509	892891	peak311	12.7486	-1.58206	0.775466	-2.04014	0.0413366	0.999965
ScKx7SY_15	894758	895570	peak312	143.548	-0.265102	0.45544	-0.582079	0.560514	0.999965
ScKx7SY_15	896498	896885	peak313	38.8473	-0.182044	0.448107	-0.40625	0.684559	0.999965
ScKx7SY_15	918094	918367	peak315	21.702	-0.0845817	0.492509	-0.171736	0.863645	0.999965
ScKx7SY_15	925715	926514	peak316	124.673	-0.685252	0.391023	-1.75246	0.0796946	0.999965
ScKx7SY_15	945525	946456	peak318	60.9873	-0.0940437	1.79337	-0.0524396	0.958178	0.999965
ScKx7SY_15	948886	950029	peak319	108.493	-0.161369	0.327308	-0.493018	0.622	0.999965
ScKx7SY_15	950444	950818	peak320	42.7199	0.326887	0.498052	0.656332	0.511611	0.999965
ScKx7SY_15	974965	975167	peak321	9.41983	1.15275	0.748166	1.54076	0.123375	0.999965
ScKx7SY_15	976806	977619	peak322	74.0553	-0.2197	0.366131	-0.600059	0.548467	0.999965
ScKx7SY_15	1008029	1008625	peak324	82.7	-0.126659	0.47627	-0.265939	0.790286	0.999965
ScKx7SY_15	1037600	1038241	peak325	57.2574	0.475748	0.540464	0.880259	0.378719	0.999965
ScKx7SY_15	1068463	1068657	peak326	14.7222	0.488933	0.732179	0.667778	0.504275	0.999965
ScKx7SY_15	1070430	1070736	peak327	17.5125	0.316422	0.527797	0.599515	0.548829	0.999965
ScKx7SY_15	1075942	1076456	peak328	50.3598	-0.344477	0.455974	-0.755475	0.449964	0.999965
ScKx7SY_15	1086244	1086717	peak329	34.2754	-0.791267	0.557325	-1.41976	0.155678	0.999965
ScKx7SY_15	1117080	1117241	peak331	13.5493	-0.490644	0.546079	-0.898485	0.368927	0.999965
ScKx7SY_15	1127151	1127585	peak332	32.3505	-0.845172	0.405133	-2.08616	0.0369643	0.999965
ScKx7SY_15	1148619	1148843	peak334	33.6316	-0.0345479	0.419999	-0.0822573	0.934442	0.999965
ScKx7SY_15	1156630	1157031	peak335	28.6052	0.0479998	0.51852	0.0925707	0.926245	0.999965
ScKx7SY_15	1171255	1171678	peak336	50.8191	0.1175	0.387484	0.303238	0.761708	0.999965
ScKx7SY_15	1171956	1172639	peak337	294.799	-0.360802	0.702327	-0.513724	0.607445	0.999965
ScKx7SY_15	1189574	1190908	peak338	343.652	-0.24366	0.43735	-0.557128	0.57744	0.999965
ScKx7SY_15	1194745	1195441	peak340	64.3728	0.168797	0.351987	0.479554	0.631545	0.999965
ScKx7SY_15	1248477	1249023	peak346	48.3584	-0.0718571	0.37872	-0.189737	0.849515	0.999965
ScKx7SY_15	1253936	1254366	peak347	36.479	0.155012	0.392837	0.394595	0.693142	0.999965
ScKx7SY_15	1264737	1265332	peak348	39.8155	0.757974	0.849823	0.891919	0.372436	0.999965
ScKx7SY_15	1267652	1267967	peak349	28.05	0.63906	0.709268	0.901014	0.367581	0.999965
ScKx7SY_15	1277906	1278240	peak350	20.7645	0.40794	0.488922	0.834367	0.404074	0.999965
ScKx7SY_15	1287971	1288850	peak351	47.6164	0.100979	0.398012	0.253709	0.79972	0.999965
ScKx7SY_15	1293738	1293970	peak353	11.9714	-0.22945	0.677642	-0.338601	0.734911	0.999965
ScKx7SY_15	1296810	1297164	peak354	21.3296	-0.843706	0.970251	-0.869575	0.384533	0.999965
ScKx7SY_15	1297486	1299005	peak355	128.605	-0.201087	0.3717	-0.540992	0.588513	0.999965
ScKx7SY_15	1304269	1304475	peak356	15.9684	-0.360138	0.496032	-0.726039	0.467815	0.999965
ScKx7SY_15	1310072	1310575	peak357	61.2611	-0.435167	0.447007	-0.973514	0.330298	0.999965
ScKx7SY_15	1312725	1314090	peak358	98.3755	-0.0960353	0.335774	-0.286012	0.774869	0.999965
ScKx7SY_15	1326069	1326431	peak359	46.432	-0.228584	0.393855	-0.580377	0.561661	0.999965
ScKx7SY_15	1326671	1327037	peak360	31.0274	-0.151966	0.398989	-0.380876	0.703295	0.999965
ScKx7SY_15	1334670	1334948	peak361	24.4346	-0.101509	0.433708	-0.234048	0.814948	0.999965
ScKx7SY_15	1373469	1374539	peak364	78.8503	-0.300537	0.370167	-0.811897	0.416851	0.999965
ScKx7SY_15	1374648	1375012	peak365	22.5754	-0.160178	0.576929	-0.277639	0.781289	0.999965
ScKx7SY_15	1381406	1381936	peak367	36.947	0.23646	0.434769	0.543874	0.586528	0.999965
ScKx7SY_15	1389029	1389332	peak369	17.2777	0.151622	0.68695	0.220718	0.825312	0.999965
ScKx7SY_15	1390553	1390974	peak370	20.5837	-0.0256311	0.698579	-0.0366903	0.970732	0.999965
ScKx7SY_15	1398701	1399844	peak371	142.688	0.285003	0.343703	0.829215	0.406983	0.999965
ScKx7SY_15	1411500	1411744	peak373	19.5233	0.322233	0.462224	0.697136	0.485717	0.999965
ScKx7SY_15	1412710	1413291	peak375	46.5349	-0.388129	0.625499	-0.620512	0.534921	0.999965
ScKx7SY_15	1427893	1428465	peak377	71.0356	-0.366908	0.513224	-0.714909	0.474665	0.999965
ScKx7SY_15	1442830	1443240	peak378	28.6319	0.0229154	0.636099	0.0360248	0.971263	0.999965
ScKx7SY_15	1459923	1460149	peak381	20.2159	-0.641754	0.550625	-1.1655	0.243816	0.999965
ScKx7SY_15	1473594	1474072	peak382	25.3141	-0.572475	0.905042	-0.632539	0.527034	0.999965
ScKx7SY_15	1484030	1484329	peak383	30.0576	-0.159212	0.4471	-0.356099	0.721767	0.999965
ScKx7SY_15	1504773	1505380	peak384	58.8149	-0.490759	0.459628	-1.06773	0.285642	0.999965
ScKx7SY_15	1512260	1512518	peak385	19.7448	-0.532719	0.476034	-1.11908	0.263106	0.999965
ScKx7SY_15	1534473	1535341	peak387	61.7021	0.0696881	0.414452	0.168145	0.866469	0.999965
ScKx7SY_15	1546544	1546755	peak392	34.1327	-0.0619297	0.631069	-0.0981346	0.921825	0.999965
ScKx7SY_15	1571471	1572686	peak395	187.838	-0.0540342	0.416024	-0.129882	0.89666	0.999965
ScKx7SY_15	1575360	1575869	peak397	59.2941	1.31552	0.596987	2.2036	0.0275526	0.999965
ScKx7SY_15	1579256	1579535	peak399	23.6322	-0.107266	0.597463	-0.179536	0.857517	0.999965
ScKx7SY_15	1594741	1595432	peak400	68.2613	0.109102	0.458608	0.237899	0.81196	0.999965
ScKx7SY_15	1619417	1619842	peak401	92.4949	-0.633787	0.619491	-1.02308	0.306272	0.999965
ScKx7SY_15	1623686	1625336	peak402	139.298	-0.449589	0.329768	-1.36335	0.172773	0.999965
ScKx7SY_15	1631560	1631896	peak403	26.3734	0.649866	0.484818	1.34043	0.180105	0.999965
ScKx7SY_15	1648745	1649085	peak404	19.4885	0.043713	0.594652	0.0735102	0.9414	0.999965
ScKx7SY_15	1696978	1697267	peak405	14.0764	-0.156789	0.522182	-0.300258	0.76398	0.999965
ScKx7SY_15	1703401	1703989	peak407	84.7727	0.411156	0.628099	0.654604	0.512723	0.999965
ScKx7SY_15	1732824	1733496	peak408	53.3805	0.66937	0.395282	1.6934	0.0903795	0.999965
ScKx7SY_15	1734485	1735598	peak410	79.0398	-0.216834	0.531024	-0.408331	0.683031	0.999965
ScKx7SY_15	1738726	1739272	peak412	32.1957	-0.107538	0.507194	-0.212025	0.832088	0.999965
ScKx7SY_15	1790640	1790985	peak414	23.4169	0.0768768	0.529118	0.145292	0.88448	0.999965
ScKx7SY_15	1827589	1827936	peak415	17.6643	0.266606	1.64706	0.161868	0.87141	0.999965
ScKx7SY_15	1903119	1903414	peak417	23.0688	-1.32269	0.878984	-1.50479	0.132377	0.999965
ScKx7SY_15	1919091	1919405	peak419	44.8667	-0.152999	0.457599	-0.334351	0.738115	0.999965
ScKx7SY_15	1926333	1926944	peak420	49.2431	-0.1576	0.428449	-0.367838	0.712994	0.999965
ScKx7SY_15	1932750	1933082	peak421	20.6643	-0.162274	1.46071	-0.111093	0.911543	0.999965
ScKx7SY_15	1935117	1935695	peak422	52.0572	0.249157	0.407926	0.610789	0.541339	0.999965
ScKx7SY_15	1938292	1938510	peak423	16.92	-0.115521	0.923165	-0.125136	0.900416	0.999965
ScKx7SY_15	1939520	1939745	peak424	18.3654	-0.719545	0.903967	-0.795986	0.42604	0.999965
ScKx7SY_15	1940611	1940884	peak425	12.1944	0.143337	0.912777	0.157033	0.875218	0.999965
ScKx7SY_15	1945247	1945870	peak426	42.6025	-0.612541	0.449467	-1.36282	0.17294	0.999965
ScKx7SY_15	1949349	1950032	peak427	101.845	0.276961	0.578734	0.478563	0.632249	0.999965
ScKx7SY_15	1954202	1955283	peak428	230.15	-0.569494	0.485253	-1.1736	0.240555	0.999965
ScKx7SY_15	1960334	1961189	peak429	122.917	-0.169269	0.445229	-0.380184	0.703809	0.999965
ScKx7SY_15	1976539	1977490	peak431	112.849	0.189124	0.330959	0.571442	0.5677	0.999965
ScKx7SY_15	1987600	1987940	peak432	36.129	-0.418502	0.448545	-0.933021	0.350809	0.999965
ScKx7SY_15	1989910	1990192	peak435	25.0145	-0.205698	0.716804	-0.286966	0.774139	0.999965
ScKx7SY_15	1997657	1998555	peak436	72.2382	0.297462	0.368688	0.806811	0.419776	0.999965
ScKx7SY_15	2024164	2024498	peak437	19.1229	0.347762	0.609554	0.570519	0.568326	0.999965
ScKx7SY_15	2040103	2040691	peak438	73.9986	0.147875	0.471466	0.313649	0.753788	0.999965
ScKx7SY_15	2040873	2041205	peak439	32.9204	-0.46204	0.659548	-0.700541	0.483589	0.999965
ScKx7SY_15	2041387	2041568	peak440	11.986	0.257447	0.810592	0.317604	0.750785	0.999965
ScKx7SY_15	2041822	2042096	peak441	15.2986	1.24177	0.944923	1.31415	0.188797	0.999965
ScKx7SY_15	2042560	2043729	peak442	95.8346	0.39891	0.712706	0.559711	0.575676	0.999965
ScKx7SY_15	2057678	2058123	peak443	52.9242	-0.268648	0.579101	-0.463905	0.642716	0.999965
ScKx7SY_15	2061531	2062132	peak444	373.922	-0.113403	0.479769	-0.23637	0.813145	0.999965
ScKx7SY_15	2111473	2111785	peak446	31.6847	-0.682646	0.594861	-1.14757	0.251145	0.999965
ScKx7SY_15	2224436	2224718	peak447	13.9709	-0.796867	0.664625	-1.19897	0.230538	0.999965
ScKx7SY_15	2267903	2268945	peak449	174.119	-0.1514	0.504051	-0.300365	0.763898	0.999965
ScKx7SY_15	2275172	2275429	peak450	44.0673	-0.793127	0.391004	-2.02844	0.0425156	0.999965
ScKx7SY_15	2289946	2290656	peak451	49.1422	0.532834	0.527052	1.01097	0.31203	0.999965
ScKx7SY_15	2291023	2291770	peak452	72.0747	0.453578	0.47842	0.948075	0.343091	0.999965
ScKx7SY_15	2299172	2299514	peak453	20.0068	0.393952	0.61747	0.63801	0.523467	0.999965
ScKx7SY_15	2299996	2301127	peak454	89.2394	0.42982	0.39344	1.09247	0.274628	0.999965
ScKx7SY_15	2307284	2307430	peak455	9.69843	6.95351	3.63482	1.91302	NA	NA
ScKx7SY_15	2316706	2317193	peak456	61.3621	0.0957653	0.377202	0.253883	0.799586	0.999965
ScKx7SY_15	2317202	2318504	peak457	202.812	-0.246561	0.409319	-0.602368	0.546929	0.999965
ScKx7SY_15	2334535	2335282	peak458	281.998	-0.338276	0.390432	-0.866414	0.386263	0.999965
ScKx7SY_15	2335609	2336014	peak459	57.4074	-0.00414516	0.472644	-0.00877014	0.993003	0.999965
ScKx7SY_15	2352656	2352750	peak460	28.4554	-0.242162	0.551944	-0.438743	0.660848	0.999965
ScKx7SY_15	2384281	2384515	peak462	35.5736	-0.0786316	0.428754	-0.183396	0.854488	0.999965
ScKx7SY_15	2388073	2388426	peak464	18.1464	-0.348256	0.637315	-0.546442	0.584762	0.999965
ScKx7SY_15	2405911	2406518	peak466	45.8417	0.459328	0.481047	0.954851	0.339653	0.999965
ScKx7SY_15	2422457	2423302	peak467	44.5112	-0.141507	0.356313	-0.397142	0.691263	0.999965
ScKx7SY_15	2451222	2452052	peak469	159.857	0.109681	0.393797	0.278522	0.780612	0.999965
ScKx7SY_15	2456475	2456823	peak470	27.2745	0.603589	0.482021	1.25221	0.210495	0.999965
ScKx7SY_15	2462434	2462677	peak471	16.5417	0.824806	0.570989	1.44452	0.148593	0.999965
ScKx7SY_15	2506388	2506715	peak474	29.2194	0.407463	0.474636	0.858473	0.390631	0.999965
ScKx7SY_15	2507101	2507243	peak475	12.3248	-0.150485	0.712691	-0.211151	0.832769	0.999965
ScKx7SY_15	2511520	2511852	peak476	26.0445	0.538605	0.460441	1.16976	0.242098	0.999965
ScKx7SY_15	2511972	2512329	peak477	22.5359	0.244973	0.425339	0.575948	0.564651	0.999965
ScKx7SY_15	2521903	2522798	peak478	69.0616	0.527334	0.546528	0.964879	0.334605	0.999965
ScKx7SY_15	2523107	2523245	peak479	14.134	0.971186	0.639055	1.51972	0.128581	0.999965
ScKx7SY_15	2523646	2523792	peak480	14.4491	0.394809	0.583592	0.676516	0.498713	0.999965
ScKx7SY_15	2527825	2528175	peak483	22.955	0.1568	0.640754	0.244712	0.806679	0.999965
ScKx7SY_15	2541828	2542117	peak484	17.5525	0.55567	0.536525	1.03568	0.30035	0.999965
ScKx7SY_15	2556186	2556984	peak485	82.8675	-0.0902782	0.450975	-0.200184	0.841336	0.999965
ScKx7SY_15	2566749	2567683	peak486	94.4928	-0.0425945	0.35112	-0.121311	0.903445	0.999965
ScKx7SY_15	2568498	2568886	peak487	29.9405	-2.20232	0.859236	-2.56311	0.0103738	0.999965
ScKx7SY_15	2586005	2586344	peak488	22.5575	0.242022	0.517776	0.467426	0.640195	0.999965
ScKx7SY_15	2586493	2587260	peak489	67.3914	0.0358898	0.44207	0.0811857	0.935294	0.999965
ScKx7SY_15	2601989	2602179	peak492	15.7151	0.223025	0.727512	0.306558	0.75918	0.999965
ScKx7SY_15	2626548	2626927	peak494	25.4621	-0.314748	0.82463	-0.381684	0.702696	0.999965
ScKx7SY_15	2637560	2637716	peak496	14.6588	-0.349239	0.599167	-0.582874	0.559978	0.999965
ScKx7SY_15	2638258	2638479	peak497	13.3255	0.365996	0.648184	0.564648	0.572313	0.999965
ScKx7SY_15	2658498	2658812	peak499	16.1968	-0.447154	0.525428	-0.851028	0.394754	0.999965
ScKx7SY_15	2662346	2662649	peak500	13.4276	-0.60422	0.704696	-0.857419	0.391213	0.999965
ScKx7SY_15	2674242	2674585	peak501	30.1973	-1.02206	0.464102	-2.20223	0.0276488	0.999965
ScKx7SY_15	2690366	2690755	peak502	40.9425	0.313367	0.467741	0.669957	0.502885	0.999965
ScKx7SY_15	2695875	2697170	peak503	190.019	-0.396836	0.375931	-1.05561	0.291147	0.999965
ScKx7SY_15	2699621	2699876	peak505	13.7562	-0.273957	0.630915	-0.434222	0.664127	0.999965
ScKx7SY_15	2701978	2702468	peak507	27.089	-0.938775	0.81272	-1.1551	0.248049	0.999965
ScKx7SY_15	2717425	2717603	peak508	28.2196	0.202025	0.46063	0.438584	0.660963	0.999965
ScKx7SY_15	2729495	2729890	peak510	21.795	-0.173636	0.565914	-0.306824	0.758977	0.999965
ScKx7SY_15	2732178	2732448	peak511	11.6405	-0.319351	0.918324	-0.347754	0.728025	0.999965
ScKx7SY_15	2736324	2736808	peak512	21.3416	0.149402	0.550566	0.271361	0.786114	0.999965
ScKx7SY_15	2752138	2752481	peak514	16.2927	-1.1024	0.672201	-1.63999	0.101008	0.999965
ScKx7SY_15	2752879	2753155	peak515	18.2253	-0.710981	0.626597	-1.13467	0.256514	0.999965
ScKx7SY_15	2754832	2755121	peak516	20.4025	0.550806	0.589882	0.933757	0.350429	0.999965
ScKx7SY_15	2755542	2756308	peak517	49.8539	0.0054004	0.497982	0.0108446	0.991347	0.999965
ScKx7SY_15	2787164	2787486	peak520	21.8165	0.799297	0.528576	1.51217	0.130491	0.999965
ScKx7SY_15	2802869	2803161	peak521	16.5161	0.0951168	0.620646	0.153254	0.878198	0.999965
ScKx7SY_15	2812682	2812892	peak523	22.7058	0.402917	0.551343	0.730792	0.464906	0.999965
ScKx7SY_15	2817087	2817244	peak524	4.65959	-1.33656	1.33022	-1.00477	0.315009	0.999965
ScKx7SY_15	2824125	2824376	peak526	11.7429	-0.930846	0.864864	-1.07629	0.281797	0.999965
ScKx7SY_15	2826959	2827322	peak527	39.4376	0.0487471	0.419989	0.116068	0.907599	0.999965
ScKx7SY_15	2827718	2828262	peak528	44.9371	-0.782778	0.392586	-1.9939	0.0461626	0.999965
ScKx7SY_15	2828714	2829019	peak529	65.5624	-0.221925	0.337656	-0.657251	0.51102	0.999965
ScKx7SY_15	2834097	2834338	peak530	31.939	0.665177	0.456214	1.45804	0.144831	0.999965
ScKx7SY_15	2838181	2838432	peak531	17.2693	-0.56172	0.587672	-0.95584	0.339153	0.999965
ScKx7SY_15	2869185	2869643	peak533	34.7584	-0.244816	0.470941	-0.519843	0.603173	0.999965
ScKx7SY_15	2869964	2870581	peak534	34.4649	-0.2605	0.473431	-0.550238	0.582156	0.999965
ScKx7SY_15	2897322	2898425	peak535	60.5014	0.474794	0.38533	1.23217	0.217884	0.999965
ScKx7SY_15	2898656	2898827	peak536	16.9078	-0.217045	0.625362	-0.347071	0.728538	0.999965
ScKx7SY_15	2909406	2909543	peak539	13.5533	-0.316038	0.661324	-0.477886	0.632731	0.999965
ScKx7SY_15	2909787	2910837	peak540	85.5064	0.0567014	0.450413	0.125888	0.899821	0.999965
ScKx7SY_15	2911839	2912354	peak541	53.4376	0.114433	0.534004	0.214293	0.830318	0.999965
ScKx7SY_15	2915018	2915268	peak542	30.5876	0.533909	0.412492	1.29435	0.195545	0.999965
ScKx7SY_15	2915662	2916385	peak543	60.2058	-0.331896	0.41969	-0.790812	0.429054	0.999965
ScKx7SY_15	2918657	2919021	peak544	29.686	-0.639946	0.475464	-1.34594	0.178322	0.999965
ScKx7SY_15	2919531	2919830	peak545	23.0428	0.0865771	0.457038	0.189431	0.849755	0.999965
ScKx7SY_15	2928727	2929037	peak546	24.9125	-0.419863	0.440598	-0.952939	0.340621	0.999965
ScKx7SY_15	2929703	2929963	peak547	20.0236	-0.244493	0.469679	-0.520552	0.602679	0.999965
ScKx7SY_15	2936756	2937327	peak549	36.959	-0.00692213	0.473087	-0.0146318	0.988326	0.999965
ScKx7SY_15	2937520	2937718	peak550	14.3517	-0.160565	0.512604	-0.313234	0.754103	0.999965
ScKx7SY_15	2942831	2943443	peak551	41.7218	0.29235	0.592687	0.493263	0.621827	0.999965
ScKx7SY_15	2949727	2949961	peak553	16.7653	0.22429	0.688242	0.325889	0.744508	0.999965
ScKx7SY_15	2974148	2974432	peak554	22.1747	1.38567	0.505807	2.73952	0.00615288	0.999965
ScKx7SY_15	2977206	2977362	peak556	13.2366	0.545717	0.952065	0.573193	0.566514	0.999965
ScKx7SY_15	3082406	3082974	peak558	37.2819	-0.106593	0.416221	-0.256097	0.797876	0.999965
ScKx7SY_15	3083167	3083569	peak559	28.8102	-0.052027	0.466472	-0.111533	0.911194	0.999965
ScKx7SY_15	3112662	3113032	peak561	34.5561	0.588984	0.648181	0.908672	0.363523	0.999965
ScKx7SY_15	3116274	3116597	peak563	22.1902	0.239785	0.746215	0.321336	0.747956	0.999965
ScKx7SY_15	3120464	3120861	peak564	39.5837	0.615004	0.677068	0.908335	0.363701	0.999965
ScKx7SY_15	3124838	3125070	peak565	15.7815	0.206098	0.651305	0.316439	0.751669	0.999965
ScKx7SY_15	3142077	3142292	peak566	12.1376	1.09204	0.679025	1.60825	0.107781	0.999965
ScKx7SY_15	3157269	3157457	peak567	14.764	0.745037	0.675087	1.10362	0.26976	0.999965
ScKx7SY_15	3191749	3192181	peak569	83.7944	-0.048817	0.517492	-0.0943338	0.924844	0.999965
ScKx7SY_15	3192722	3192970	peak570	15.0335	0.263136	0.596355	0.44124	0.659039	0.999965
ScKx7SY_15	3193055	3193277	peak571	15.1579	-0.0963855	0.569532	-0.169236	0.865611	0.999965
ScKx7SY_15	3193518	3193796	peak572	24.5692	1.13634	0.587413	1.93447	0.0530548	0.999965
ScKx7SY_15	3203959	3204501	peak573	41.0252	0.0800179	0.483226	0.165591	0.868479	0.999965
ScKx7SY_15	3204709	3204960	peak574	15.6589	-0.34721	0.563112	-0.616591	0.537505	0.999965
ScKx7SY_15	3219894	3219986	peak575	12.6979	0.0630039	0.60076	0.104874	0.916476	0.999965
ScKx7SY_15	3229361	3230048	peak577	51.6625	0.22344	0.384718	0.580788	0.561383	0.999965
ScKx7SY_15	3234280	3234832	peak578	56.5603	0.196474	0.355276	0.553017	0.580252	0.999965
ScKx7SY_15	3245687	3246058	peak580	30.8883	0.236294	0.468569	0.504289	0.614059	0.999965
ScKx7SY_15	3265508	3265646	peak582	20.9146	0.0614103	0.688171	0.089237	0.928894	0.999965
ScKx7SY_15	3270291	3270475	peak583	13.4515	0.124322	0.815968	0.152362	0.878902	0.999965
ScKx7SY_15	3279605	3280708	peak584	79.5923	-0.122595	0.372649	-0.328982	0.742169	0.999965
ScKx7SY_15	3289534	3289897	peak585	25.4796	0.700094	0.553015	1.26596	0.205528	0.999965
ScKx7SY_15	3294828	3295114	peak586	22.0655	0.875654	0.547571	1.59916	0.109785	0.999965
ScKx7SY_15	3302767	3303371	peak587	25.9526	0.105832	0.672309	0.157416	0.874917	0.999965
ScKx7SY_15	3311369	3311868	peak588	24.6852	0.206691	0.584292	0.353747	0.723529	0.999965
ScKx7SY_15	3319420	3319641	peak589	16.959	0.561999	0.477523	1.17691	0.239233	0.999965
ScKx7SY_15	3332357	3332709	peak590	27.7799	0.757287	0.489284	1.54774	0.121684	0.999965
ScKx7SY_15	3337300	3337594	peak591	16.1609	-0.353969	0.814543	-0.434562	0.66388	0.999965
ScKx7SY_15	3343798	3344342	peak592	55.5367	-0.0156116	0.520481	-0.0299947	0.976071	0.999965
ScKx7SY_15	3344591	3344768	peak593	26.4946	0.77114	0.512589	1.5044	0.132478	0.999965
ScKx7SY_15	3376283	3376525	peak595	16.0463	0.834136	0.740165	1.12696	0.259759	0.999965
ScKx7SY_15	3383047	3383399	peak596	17.5057	-0.0695504	0.553041	-0.12576	0.899922	0.999965
ScKx7SY_15	3387734	3388027	peak597	24.2549	-0.837196	0.541228	-1.54684	0.121901	0.999965
ScKx7SY_15	3413442	3413940	peak600	28.3056	0.604277	0.488796	1.23626	0.216363	0.999965
ScKx7SY_15	3427515	3428365	peak601	144.164	0.106327	0.358251	0.296794	0.766624	0.999965
ScKx7SY_15	3436629	3437410	peak602	85.5033	-0.05407	0.36602	-0.147724	0.882561	0.999965
ScKx7SY_15	3462020	3462459	peak604	40.7112	0.24756	0.488424	0.506854	0.612257	0.999965
ScKx7SY_15	3490971	3491508	peak605	117.997	-0.0143742	0.407858	-0.0352432	0.971886	0.999965
ScKx7SY_15	3501607	3502093	peak606	134.126	0.185002	0.503306	0.367574	0.713191	0.999965
ScKx7SY_15	3508413	3508640	peak607	25.5896	-0.434628	0.470682	-0.9234	0.355799	0.999965
ScKx7SY_15	3513785	3515642	peak608	2717.22	-0.271959	0.54809	-0.496193	0.619758	0.999965
ScKx7SY_15	3525004	3526139	peak609	496.34	-0.19625	0.562242	-0.349049	0.727052	0.999965
ScKx7SY_15	3534117	3535076	peak610	776.134	-0.553517	0.838037	-0.660492	0.508938	0.999965
ScKx7SY_15	3541060	3541823	peak611	199.19	-0.00224467	0.411153	-0.00545945	0.995644	0.999965
ScKx7SY_15	3553511	3553673	peak613	11.3423	0.93953	0.686631	1.36832	0.171212	0.999965
ScKx7SY_15	3557824	3558440	peak614	651.324	-0.145711	0.654503	-0.222628	0.823825	0.999965
ScKx7SY_15	3558709	3559741	peak615	199.312	-0.55929	0.526115	-1.06306	0.287756	0.999965
ScKx7SY_15	3568025	3568222	peak616	21.4311	0.428533	0.5834	0.734545	0.462617	0.999965
ScKx7SY_15	3573840	3575542	peak617	320.085	0.181098	0.476094	0.380384	0.70366	0.999965
ScKx7SY_15	3575976	3576288	peak618	27.2676	-0.16606	0.449607	-0.369345	0.711871	0.999965
ScKx7SY_15	3576617	3576762	peak619	13.2475	0.126261	0.591454	0.213476	0.830956	0.999965
ScKx7SY_15	3589027	3589348	peak620	17.739	-0.18221	0.741206	-0.245829	0.805815	0.999965
ScKx7SY_15	3594781	3595816	peak621	211.018	-0.150206	0.409928	-0.366422	0.71405	0.999965
ScKx7SY_15	3601406	3602378	peak622	420.671	-0.167667	0.529201	-0.31683	0.751373	0.999965
ScKx7SY_15	3608690	3609932	peak623	2036.63	-0.221199	0.50593	-0.437213	0.661957	0.999965
ScKx7SY_15	3615022	3615841	peak624	164.537	0.127792	0.488727	0.26148	0.793722	0.999965
ScKx7SY_15	3617499	3618159	peak625	220.388	0.0630284	0.338178	0.186377	0.852149	0.999965
ScKx7SY_15	3620310	3621449	peak626	382.514	-0.0393707	0.318848	-0.123478	0.901729	0.999965
ScKx7SY_15	3626519	3626944	peak627	35.5967	0.131852	0.408556	0.322727	0.746902	0.999965
ScKx7SY_15	3627056	3627466	peak628	48.405	0.172295	0.368219	0.467915	0.639845	0.999965
ScKx7SY_15	3633197	3633689	peak629	132.793	0.157351	0.408877	0.384837	0.700359	0.999965
ScKx7SY_15	3637103	3638590	peak630	133.221	0.265416	0.347423	0.763958	0.444892	0.999965
ScKx7SY_15	3641100	3641678	peak631	99.907	-0.309692	0.532212	-0.581897	0.560636	0.999965
ScKx7SY_15	3644264	3645016	peak632	88.7615	0.507641	0.375605	1.35153	0.176526	0.999965
ScKx7SY_15	3655129	3655421	peak634	38.4007	0.388194	0.414798	0.935862	0.349344	0.999965
ScKx7SY_15	3661885	3662515	peak635	93.2133	0.15256	0.386633	0.394585	0.693149	0.999965
ScKx7SY_15	3663408	3663602	peak636	17.7299	0.563475	0.493306	1.14224	0.253353	0.999965
ScKx7SY_15	3668248	3669009	peak638	75.5392	0.580073	0.445436	1.30226	0.192828	0.999965
ScKx7SY_15	3760115	3760419	peak639	21.6633	0.213255	0.505617	0.421772	0.673191	0.999965
ScKx7SY_15	3764320	3764714	peak640	37.9166	0.332353	0.575805	0.577196	0.563807	0.999965
ScKx7SY_15	3766069	3766473	peak641	23.7609	0.225413	0.590621	0.381654	0.702718	0.999965
ScKx7SY_15	3770302	3770653	peak642	45.8582	0.896718	1.29109	0.694541	0.487343	0.999965
ScKx7SY_15	3781107	3781813	peak643	64.2726	0.0980682	1.4478	0.067736	0.945996	0.999965
ScKx7SY_15	3814872	3815597	peak644	48.9389	0.126246	1.53958	0.0820003	0.934646	0.999965
ScKx7SY_15	3827716	3828079	peak646	22.3099	-0.236181	0.563867	-0.418858	0.67532	0.999965
ScKx7SY_15	3839050	3839603	peak647	33.2723	0.908947	0.584633	1.55473	0.12001	0.999965
ScKx7SY_15	3848753	3849295	peak648	30.5551	0.942871	0.550239	1.71357	0.0866084	0.999965
ScKx7SY_15	3851358	3851563	peak650	14.4373	0.0224395	0.558528	0.0401762	0.967953	0.999965
ScKx7SY_15	3864063	3864386	peak652	20.696	0.652734	0.613234	1.06441	0.287142	0.999965
ScKx7SY_15	3866297	3866758	peak653	30.1406	0.767981	0.452698	1.69645	0.0898004	0.999965
ScKx7SY_15	3869989	3870194	peak654	11.6489	-0.112071	0.777847	-0.144078	0.885439	0.999965
ScKx7SY_15	3871943	3872287	peak655	22.3075	-0.904219	0.567611	-1.59303	0.111155	0.999965
ScKx7SY_15	3884335	3884601	peak656	19.4208	0.91357	0.487043	1.87575	0.0606901	0.999965
ScKx7SY_15	3899103	3899759	peak659	31.294	-0.0230369	0.586694	-0.0392656	0.968679	0.999965
ScKx7SY_15	3899961	3900178	peak660	15.3146	-0.0519393	0.549516	-0.0945183	0.924697	0.999965
ScKx7SY_15	3905852	3906244	peak663	31.8	1.51899	0.556942	2.72738	0.00638402	0.999965
ScKx7SY_15	3919673	3919789	peak664	13.2549	0.386092	0.675712	0.571385	0.567739	0.999965
ScKx7SY_15	3936447	3936688	peak665	15.6782	-0.0290905	0.587053	-0.0495534	0.960478	0.999965
ScKx7SY_15	3937265	3938164	peak666	79.6243	0.00455598	0.435073	0.0104718	0.991645	0.999965
ScKx7SY_15	3946647	3946793	peak669	11.8207	-1.03458	0.83872	-1.23353	0.21738	0.999965
ScKx7SY_15	3994966	3995227	peak674	12.6651	-0.303284	0.589565	-0.51442	0.606958	0.999965
ScKx7SY_15	3995285	3995512	peak675	16.9266	-0.88182	0.608995	-1.44799	0.147619	0.999965
ScKx7SY_15	3995919	3996195	peak676	21.4069	-0.51543	0.614149	-0.839259	0.401324	0.999965
ScKx7SY_15	3996491	3996748	peak677	11.4555	-0.651302	0.732657	-0.888959	0.374025	0.999965
ScKx7SY_15	3997324	3997527	peak678	19.4195	-0.464149	0.473161	-0.980954	0.326615	0.999965
ScKx7SY_15	4013299	4013479	peak681	15.5522	0.603263	0.505625	1.1931	0.232829	0.999965
ScKx7SY_15	4015170	4015368	peak683	19.1518	-0.804115	0.605841	-1.32727	0.184419	0.999965
ScKx7SY_15	4023683	4023860	peak685	23.3893	0.125117	0.414232	0.302045	0.762618	0.999965
ScKx7SY_15	4029018	4029229	peak686	19.2673	-0.680277	0.659912	-1.03086	0.302606	0.999965
ScKx7SY_15	4030704	4030899	peak687	22.5966	-0.399929	0.602927	-0.663312	0.507131	0.999965
ScKx7SY_15	4031055	4033276	peak688	153.078	0.0645094	0.597258	0.108009	0.913988	0.999965
ScKx7SY_15	4035390	4035637	peak689	10.9386	0.335614	0.59683	0.562328	0.573892	0.999965
ScKx7SY_15	4048224	4048670	peak690	19.3198	-0.136183	0.609328	-0.223497	0.823149	0.999965
ScKx7SY_15	4051034	4051261	peak694	14.2475	-0.0989451	0.573343	-0.172576	0.862985	0.999965
ScKx7SY_15	4052520	4052843	peak695	27.6889	0.500527	0.670562	0.74643	0.455408	0.999965
ScKx7SY_15	4056249	4056955	peak696	59.0521	-0.328411	0.807252	-0.406825	0.684136	0.999965
ScKx7SY_15	4067301	4067710	peak697	26.9496	-0.172136	0.584317	-0.294594	0.768304	0.999965
ScKx7SY_15	4067844	4068060	peak698	13.43	0.467407	0.765843	0.610317	0.541652	0.999965
ScKx7SY_15	4094195	4094384	peak700	10.6504	-0.611869	0.663124	-0.922706	0.35616	0.999965
ScKx7SY_15	4094574	4094933	peak701	29.8877	0.165536	0.527794	0.313638	0.753796	0.999965
ScKx7SY_15	4098829	4099145	peak702	25.7236	0.45301	0.492828	0.919206	0.357988	0.999965
ScKx7SY_15	4113203	4114261	peak703	137.473	-0.151696	0.355861	-0.426278	0.669905	0.999965
ScKx7SY_15	4136280	4136498	peak706	15.6228	0.141762	0.559326	0.253451	0.79992	0.999965
ScKx7SY_15	4138174	4138318	peak707	12.1131	0.256498	0.668313	0.383799	0.701127	0.999965
ScKx7SY_15	4162384	4162622	peak709	20.4793	1.75551	0.796222	2.2048	0.0274683	0.999965
ScKx7SY_15	4163575	4164085	peak710	44.7806	-0.614896	0.418025	-1.47096	0.141303	0.999965
ScKx7SY_15	4164424	4164733	peak711	15.5841	0.451068	0.853494	0.528496	0.597155	0.999965
ScKx7SY_15	4176912	4177072	peak713	11.9665	-0.0878758	0.567206	-0.154928	0.876878	0.999965
ScKx7SY_15	4191972	4192717	peak714	61.9614	-0.487511	0.36058	-1.35202	0.176369	0.999965
ScKx7SY_15	4199699	4200006	peak715	13.53	-0.443991	0.748248	-0.593374	0.552931	0.999965
ScKx7SY_15	4214699	4215033	peak718	21.5998	0.355653	0.595444	0.597291	0.550313	0.999965
ScKx7SY_15	4220171	4220408	peak719	15.117	-0.25311	0.631187	-0.401006	0.688416	0.999965
ScKx7SY_15	4221722	4222257	peak720	40.2535	0.177081	0.458861	0.385915	0.699559	0.999965
ScKx7SY_15	4223888	4224197	peak722	43.3489	-0.182582	0.507198	-0.359982	0.718861	0.999965
ScKx7SY_15	4226470	4226771	peak724	24.3601	0.601335	0.468558	1.28337	0.199362	0.999965
ScKx7SY_15	4232929	4235187	peak725	532.47	-0.255503	0.375919	-0.679675	0.49671	0.999965
ScKx7SY_15	4261278	4261799	peak726	41.6081	0.312552	0.557798	0.560331	0.575254	0.999965
ScKx7SY_15	4286663	4287175	peak730	11.8506	7.2295	1.20605	5.99436	2.04288e-09	2.77942e-05
ScKx7SY_15	4313840	4314719	peak732	60.3691	9.59005	1.12827	8.49982	1.89892e-17	1.29178e-12
ScKx7SY_15	4320519	4320807	peak734	10.3793	0.604662	0.907851	0.666037	0.505388	0.999965
ScKx7SY_15	4325288	4325878	peak735	48.899	0.864081	0.481411	1.79489	0.0726707	0.999965
ScKx7SY_15	4331160	4331643	peak737	39.5896	-0.642004	0.503659	-1.27468	0.202423	0.999965
ScKx7SY_15	4334256	4335117	peak738	146.012	-0.180466	0.442734	-0.407618	0.683554	0.999965
ScKx7SY_15	4339056	4339453	peak740	46.887	-0.202803	0.406321	-0.49912	0.617695	0.999965
ScKx7SY_15	4348850	4350236	peak742	196.398	-0.141026	0.368327	-0.382882	0.701807	0.999965
ScKx7SY_15	4354244	4354396	peak743	25.1799	-0.270652	0.691952	-0.391143	0.695692	0.999965
ScKx7SY_15	4357098	4357393	peak744	19.4773	1.04189	0.861769	1.20901	0.226658	0.999965
ScKx7SY_15	4364061	4364720	peak745	56.6078	0.32185	0.461854	0.696865	0.485887	0.999965
ScKx7SY_15	4365375	4365642	peak746	15.379	0.0629818	0.588367	0.107045	0.914753	0.999965
ScKx7SY_15	4371649	4372011	peak749	26.0686	0.335074	0.566455	0.591527	0.554167	0.999965
ScKx7SY_15	4373096	4373435	peak750	21.1551	0.335156	0.588594	0.569417	0.569073	0.999965
ScKx7SY_15	4380591	4381082	peak752	39.9745	0.306899	0.463458	0.662194	0.507847	0.999965
ScKx7SY_15	4393974	4394221	peak756	15.5483	0.916489	0.749184	1.22332	0.22121	0.999965
ScKx7SY_15	4437338	4437599	peak760	14.755	-1.31116	0.638443	-2.05368	0.0400069	0.999965
ScKx7SY_15	4438084	4438362	peak761	13.0941	-1.59084	0.75486	-2.10747	0.0350772	0.999965
ScKx7SY_15	4438853	4439138	peak762	22.2058	-0.698601	0.631111	-1.10694	0.268321	0.999965
ScKx7SY_15	4531027	4532919	peak765	286.563	-0.757535	0.414431	-1.82789	0.0675658	0.999965
ScKx7SY_15	4533026	4533287	peak766	35.3207	-0.263412	0.689105	-0.382253	0.702274	0.999965
ScKx7SY_15	4533436	4533660	peak767	40.8062	-0.532904	0.609155	-0.874825	0.381669	0.999965
ScKx7SY_15	4533953	4534072	peak768	17.5069	-0.0289174	0.809134	-0.0357387	0.971491	0.999965
ScKx7SY_15	4535397	4535725	peak769	29.7275	0.0701454	0.736413	0.0952528	0.924114	0.999965
ScKx7SY_15	4536467	4536615	peak770	13.353	-1.30541	0.725388	-1.7996	0.071924	0.999965
ScKx7SY_15	4560368	4560695	peak772	16.1036	0.787082	1.83378	0.429213	0.667768	0.999965
ScKx7SY_15	4563364	4563876	peak773	48.1418	1.032	1.51877	0.679498	0.496822	0.999965
ScKx7SY_15	4610284	4611052	peak774	92.6579	0.286344	0.429445	0.666776	0.504915	0.999965
ScKx7SY_15	4611265	4612070	peak775	74.1795	-0.263616	0.631712	-0.417304	0.676456	0.999965
ScKx7SY_15	4619757	4620122	peak776	24.7079	0.946477	0.880326	1.07514	0.28231	0.999965
ScKx7SY_15	4636078	4636318	peak777	18.4288	0.153502	0.655411	0.234207	0.814824	0.999965
ScKx7SY_15	4685600	4685804	peak778	16.9841	0.414903	0.660611	0.62806	0.529965	0.999965
ScKx7SY_15	4749076	4749541	peak781	27.8629	0.0122613	0.634692	0.0193185	0.984587	0.999965
ScKx7SY_15	4756439	4756763	peak782	19.3102	0.255368	0.556122	0.459194	0.646095	0.999965
ScKx7SY_15	4790617	4790860	peak783	13.4334	-0.485131	0.815414	-0.59495	0.551877	0.999965
ScKx7SY_15	4807968	4809011	peak784	88.145	0.0425439	0.509229	0.0835456	0.933418	0.999965
ScKx7SY_15	4811269	4812288	peak785	66.9528	0.474916	0.602848	0.787787	0.430821	0.999965
ScKx7SY_15	4812672	4812865	peak786	22.7002	-0.0105324	0.578408	-0.0182093	0.985472	0.999965
ScKx7SY_15	4813146	4813443	peak787	16.6916	-0.170972	0.518011	-0.330055	0.741358	0.999965
ScKx7SY_15	4813873	4814084	peak788	15.5517	0.724973	0.6214	1.16668	0.243341	0.999965
ScKx7SY_15	4814300	4814542	peak789	13.5022	-0.16111	0.705329	-0.228418	0.819321	0.999965
ScKx7SY_15	4823541	4823852	peak791	24.2987	0.485796	0.530668	0.915444	0.359959	0.999965
ScKx7SY_15	4840955	4841209	peak794	16.0392	-0.182753	0.673107	-0.271507	0.786001	0.999965
ScKx7SY_15	4845092	4845280	peak795	14.9199	-0.866483	0.638128	-1.35785	0.174511	0.999965
ScKx7SY_15	4853614	4854328	peak798	59.5594	0.528694	0.563106	0.938889	0.347788	0.999965
ScKx7SY_15	4854789	4854952	peak799	19.9981	-0.096098	0.582753	-0.164904	0.86902	0.999965
ScKx7SY_15	4857991	4858212	peak801	20.5626	-0.0728019	0.511648	-0.142289	0.886852	0.999965
ScKx7SY_15	4859980	4860323	peak802	21.9559	-0.876424	0.538924	-1.62625	0.103897	0.999965
ScKx7SY_15	4867364	4867657	peak804	20.5417	0.0499264	0.473854	0.105362	0.916088	0.999965
ScKx7SY_15	4887868	4889046	peak805	173.623	-0.391795	0.408228	-0.959745	0.337183	0.999965
ScKx7SY_15	4912476	4913307	peak809	67.5916	0.0178164	0.513422	0.0347012	0.972318	0.999965
ScKx7SY_15	4916615	4916842	peak810	18.1916	0.650719	0.499076	1.30385	0.192285	0.999965
ScKx7SY_15	4918636	4918965	peak811	24.637	0.678676	0.603487	1.12459	0.260763	0.999965
ScKx7SY_15	4933317	4933934	peak814	73.9301	-0.0843853	0.359435	-0.234772	0.814386	0.999965
ScKx7SY_15	4948097	4948313	peak816	28.0499	-0.576502	0.46406	-1.2423	0.214125	0.999965
ScKx7SY_15	4950060	4951204	peak817	93.8437	0.312937	0.372842	0.83933	0.401284	0.999965
ScKx7SY_15	4951691	4952021	peak818	23.7602	-0.162942	0.486282	-0.335076	0.737567	0.999965
ScKx7SY_15	4952176	4952487	peak819	32.2715	0.0291654	0.458491	0.0636117	0.949279	0.999965
ScKx7SY_15	4958518	4959122	peak820	35.2543	0.327675	0.53679	0.610434	0.541574	0.999965
ScKx7SY_15	4959145	4959599	peak821	22.4251	1.36427	0.579464	2.35436	0.0185546	0.999965
ScKx7SY_15	4962142	4962378	peak822	17.5846	0.384871	0.514131	0.748585	0.454108	0.999965
ScKx7SY_15	4982666	4982931	peak824	38.4567	-0.993607	0.598903	-1.65905	0.0971064	0.999965
ScKx7SY_15	4991606	4991783	peak827	20.2326	1.06519	0.651895	1.634	0.10226	0.999965
ScKx7SY_15	4995080	4996119	peak829	142.45	-0.215674	0.687502	-0.313707	0.753744	0.999965
ScKx7SY_15	4998752	4999387	peak830	120.97	-0.291112	0.318241	-0.914755	0.36032	0.999965
ScKx7SY_15	5143878	5144478	peak834	33.6862	-0.226276	0.509681	-0.443957	0.657073	0.999965
ScKx7SY_15	5157266	5157364	peak835	10.4416	0.89039	0.658943	1.35124	0.176618	0.999965
ScKx7SY_15	5160971	5161244	peak836	22.0474	0.547416	0.669815	0.817266	0.413777	0.999965
ScKx7SY_15	5188704	5188910	peak839	11.4689	-0.185008	0.738599	-0.250486	0.802212	0.999965
[truncated: 67,431 more rows]

## Sheet: SuppData_MHvF_res
chr	start	end	peak	baseMean	log2FoldChange	lfcSE	stat	pvalue	padj
[truncated: 68,038 more rows]

[truncated: 2 more sheets: SuppData_MLvF_res, SuppData_male_rnaseq_res]
