# Supplementary material for: Genome evolution and divergence in cis-regulatory architecture is associated with condition-responsive development in horned dung beetles
Source: PLoS Genet. 2024 Mar 5;20(3):e1011165. doi: 10.1371/journal.pgen.1011165 (PMC10942260; doi:10.1371/journal.pgen.1011165)
Supplement: S5 Data — (TXT) [file pgen.1011165.s005.txt]

#list of top 10% putative doublesex binding motif hits to open chromatin regions in
#Onthophagus taurus pupal head horn tissue
peak	offset	seq	motif	strand	score
peak2071	-42	GTAATACTAAATAAGGT	dsx	+	5.342385
peak2068	-13	GGGAGACAATGTGGGCT	dsx	+	9.418333
peak2065	-21	ACCTAACTTTTTATTTG	dsx	-	5.023932
peak2041	-28	GCAGTATTATGTAATGT	dsx	+	5.71551
peak2040	36	ATAATAAATTGTACCTG	dsx	-	7.018584
peak2009	44	TCGTGACATTGTGATTA	dsx	-	8.583355
peak2002	-21	TCAATACAAATTCATAA	dsx	+	5.302786
peak1998	-2	TTAACACATTTTGTCAG	dsx	-	7.689393
peak1995	-28	ACATAACATTGTGTTGT	dsx	-	9.724033
peak1994	4	AAAATGGATTGTTTTAA	dsx	-	5.710558
peak1984	7	CAAAAAAAATGTAATTA	dsx	+	6.328566
peak1980	-3	GTAACAAAATTTTTGAT	dsx	+	6.146347
peak1954	2	AACGGAATTTGTGGCAC	dsx	-	5.361728
peak1954	-25	GGGCAAACTTGTGACAA	dsx	-	5.033453
peak1952	-17	TCAATACAAAATAATCA	dsx	+	5.813611
peak1946	18	ATATCACAATTTTTTAC	dsx	+	7.241727
peak1940	9	TTACCACAATATTGTCT	dsx	+	7.46227
peak1940	28	CCACAATATTGTCTCGT	dsx	-	5.61167
peak1940	-29	CAACAATATTGTAATAA	dsx	-	7.190336
peak1894	7	AACAAACATTGTTGGTG	dsx	-	7.526809
peak1890	-30	TTGAAATAATTTTGTTT	dsx	+	5.505316
peak1884	-38	CCGCGATTATGTAACTT	dsx	+	6.763479
peak1884	-8	GTAAAAAAAAGTTTTTC	dsx	+	6.662288
peak1876	31	TTGAAACATTTTTTCCC	dsx	-	6.965474
peak1856	19	GCATTGCATTGTGGGGC	dsx	-	5.976463
peak1845	19	TCGTTAATTTGTTGTTG	dsx	-	5.543948
peak1834	28	TGCTGACTTTGTTGCTG	dsx	-	5.525929
peak1821	-26	GGACTACAAATTTATAT	dsx	+	6.013951
peak1812	-4	AAAAAAATTTGTCACAG	dsx	-	6.648589
peak1808	-43	CTGATAGAAAGTTGTTT	dsx	+	6.678036
peak1797	5	GAGAAACAAATTTACGT	dsx	+	6.224775
peak1790	-16	TAATAACATTGTTCGGA	dsx	-	6.738351
peak1785	25	TGATAACTATGTGGGTC	dsx	+	6.261427
peak1784	-25	ACGTTACAAACTAACCG	dsx	+	5.408146
peak1768	-11	CTGGGACTTTGTTTTTC	dsx	-	6.855653
peak1757	-32	TAACAACATTATTCCCA	dsx	-	5.075803
peak1751	-15	GAATCACATTTTTACGC	dsx	-	6.040884
peak1747	-42	GTATTAAAAAGTAACCT	dsx	+	7.164814
peak1747	-5	TCATTACTTTGTAATAA	dsx	-	9.145816
peak1726	-16	TTATCAAAATCTGACAT	dsx	+	5.193586
peak1716	17	TTGAAACTAAATATCTT	dsx	+	5.610195
peak1715	6	ATAAAATAAAGTGGCCG	dsx	+	5.314214
peak1715	2	ATAAGAAATTGTGATTG	dsx	-	6.193759
peak1693	15	TCCAGAAATTGTATTTA	dsx	-	6.086128
peak1690	-34	AACCCGCTTTGTATCAA	dsx	-	6.169512
peak1689	-33	GCGCGACAATGTTGGCT	dsx	+	9.947177
peak1680	-3	TTGCCACATTTTATTAG	dsx	-	8.033314
peak1673	19	ATACAAAATTGTAAGGA	dsx	-	5.639739
peak1660	46	AACAAACCTTGTGTGTC	dsx	-	5.937092
peak1642	10	TCACGACAAAATGGCCG	dsx	+	5.102115
peak1640	-17	ACCAGAAATTGTTACGG	dsx	-	5.680663
peak1635	7	GAAATAATTTGTTTTAA	dsx	-	7.544677
peak1628	-14	AGAGTACATTTTAATAT	dsx	-	5.453098
peak1624	43	AAATAACATTCTTTTTT	dsx	-	5.140342
peak1615	-41	CGGGGATTATGTAACTT	dsx	+	5.223034
peak1595	19	AAAAAAGATTTTTTTAC	dsx	-	5.623099
peak1591	9	TTAGAAAAATGTTTTTG	dsx	+	6.269726
peak1590	-33	ACGCCACTTTATTTTGA	dsx	-	6.276695
peak1585	15	TTGAGAGAATCTAACTC	dsx	+	6.336865
peak1575	-36	TTCAAAAAATGTTGTAT	dsx	+	5.612946
peak1573	20	AGGATACAATTTCGCAC	dsx	+	5.919971
peak1557	0	AAGCCACAATGTTAGGG	dsx	+	8.050057
peak1552	-43	TAAACACAAAGCTATTT	dsx	+	5.516856
peak1550	-33	AAAAAAAATTTTAACAC	dsx	-	5.440777
peak1516	-21	CCATTATAATGTATGCT	dsx	+	7.783854
peak1516	-30	GTCCAAGTTTGTATTGA	dsx	-	6.465937
peak1498	30	TGAAAAAAATGTTATAT	dsx	+	6.105423
peak1498	29	TTGATAGATTGTGAGAA	dsx	-	7.464871
peak1494	44	TTGCAGCATTGTGTTAA	dsx	-	8.372088
peak1491	8	TCACAACAATCTCTTTC	dsx	+	6.412448
peak1483	-41	GCGTCACAATTTGTTTA	dsx	+	7.562035
peak1441	28	ACGAGATATTGTTTTTA	dsx	-	6.017135
peak1388	44	TCGACAGTTTGTATTTT	dsx	-	5.061624
peak1364	10	ACGAAACATTTTTTCTT	dsx	-	5.777249
peak1350	0	AAACAACATTTTTTTTA	dsx	-	6.238954
peak1347	4	ATATTACAAGGTGAGTA	dsx	+	5.541678
peak1314	-30	ATGTCAAATTGTTTGAG	dsx	-	6.74665
peak1295	-17	ACACAAAAATGTGGCTC	dsx	+	5.653438
peak1277	36	CGCCCAGATTGTAATGC	dsx	-	6.770976
peak1274	-17	TTGTTACTAAGTCAGCG	dsx	+	5.383207
peak1272	-2	ACAACACTTAGTGGGGC	dsx	-	5.567799
peak1261	10	CCAAAAAAAAGTAATTA	dsx	+	5.555377
peak1248	44	AACGCACTTTGTGACGT	dsx	-	6.247247
peak1227	34	AAAAAAGATTTTATTAG	dsx	-	5.910781
peak1220	-28	CAACGACAAATTTTTTT	dsx	+	5.772789
peak1220	46	ACCCAAAATTATTTTAA	dsx	-	5.150494
peak1216	50	AGAAAAAATTGTTTTGG	dsx	-	7.50879
peak1195	-13	CCGTTACATTGTGTGTA	dsx	-	9.30282
peak1191	-47	ACATCAAAATGTTGGTG	dsx	+	5.414129
peak1180	-27	GTGAAACTAATTAAGCT	dsx	+	5.073052
peak1179	-20	AAATAACATTTTCCTTC	dsx	-	5.750601
peak1176	-2	GGGTAACAAATTAACTT	dsx	+	6.283615
peak1174	-3	AAAATAAAATGTTTCCT	dsx	+	6.375086
peak1134	46	CAATAAAATAGTGTTTA	dsx	-	5.509439
peak1132	-43	GTGCAACAAACTGTTTC	dsx	+	6.563848
peak1112	32	TTGGTACTAAGTGGTGA	dsx	+	5.71968
peak1093	23	GGGAAACAATTTTTGGA	dsx	+	6.692264
peak1092	41	ACCTCAATTTGTGGTTA	dsx	-	5.130286
peak1065	13	TTATAACTTTGTTTCTG	dsx	-	7.449367
peak1048	47	TCATCACATTGTTTTCC	dsx	-	8.966347
peak1047	-6	TTATTATATTATAACAC	dsx	-	5.078404
peak1043	11	TTAACACCTTGTCGCGA	dsx	-	6.335006
peak1042	-23	CGAGAACAATGTCCCCC	dsx	+	6.434921
peak1039	-44	ACAATACAAAGTAATCT	dsx	+	8.517207
peak1027	7	GTGGCACTATTTCATAT	dsx	+	5.001215
peak943	6	GTAGCATAATTTTTTTA	dsx	+	5.35789
peak922	-20	GAGTCACTTAATCTCAA	dsx	-	5.374433
peak900	-25	ATAAAACTTATTGTTAG	dsx	-	5.086751
peak889	22	ATAACACAAACTAATAT	dsx	+	6.938541
peak878	31	GAAGTACATTATGTTTC	dsx	-	7.593752
peak867	8	CTGGTACTTTGTTATTA	dsx	-	7.202176
peak809	-7	GACCCACATTTTCTTTC	dsx	-	6.47452
peak782	-40	CCCATACAATATGCCAC	dsx	+	5.026154
peak745	-29	GTGAAGAATTGTATTGG	dsx	-	5.664038
peak740	-34	ATACAACAATTTTTGAA	dsx	+	6.276646
peak714	22	AGATTAAATTGTGTCAA	dsx	-	9.080007
peak714	-26	TTGATAATTTGTTGTGA	dsx	-	6.709699
peak701	-14	TCAGGACAAATTCTCTC	dsx	+	5.197425
peak701	4	AGGACAAATTCTCTCAC	dsx	-	5.877014
peak697	8	AAGTTACATTATATGAT	dsx	-	7.286923
peak641	-18	CAAAGATATTGTATTCG	dsx	-	6.017135
peak634	-27	ATACAACATTTTTTTGG	dsx	-	6.79857
peak630	-9	AAGTTACTTTTTTTCGT	dsx	-	5.532904
peak627	10	TGATTACATTGTTATAT	dsx	-	8.638072
peak622	30	AAATTAATTTGTAGTGA	dsx	-	6.994781
peak544	-12	AACCTACAATGTAACCT	dsx	+	7.7398
peak542	-35	TCCTCAGAATGTAGCAA	dsx	+	5.812043
peak501	6	AAACAAGATTGTAGCGT	dsx	-	6.715878
peak444	45	TACTCACATTTTCGTAT	dsx	-	5.481269
peak420	12	CGGTAACTTTTTCTTCC	dsx	-	5.519009
peak408	-43	ACGAGAGAATGTGTGTA	dsx	+	5.55856
peak405	18	CTAAAAAAATTTAATAG	dsx	+	5.037582
peak399	-20	CACCCACTTTCTGTCAC	dsx	-	6.471769
peak377	-6	GCGTTAAAATGTTACAA	dsx	+	7.244857
peak358	-6	TTATTACAATGTAATTT	dsx	+	11.369839
peak340	-20	TGATAACTTTGTTGTCT	dsx	-	5.649308
peak293	35	AAGTCACATTGTGCTTA	dsx	-	9.523362
peak231	-30	CCGGGACTTTGTGGTGT	dsx	-	6.249518
peak216	4	GGAAGATATTGTGATAT	dsx	-	5.231279
peak199	28	GACAAACATTGTATCGT	dsx	-	9.837692
peak171	-12	TTGATAAAATGCATCAA	dsx	+	5.678068
peak159	41	GTACTAGATTTTTTTAG	dsx	-	5.191733
peak61	37	TTAAAATATTGTGTCGT	dsx	-	6.307418
peak49	-2	AAGTCACATTGTTCTCT	dsx	-	7.61382
peak32	20	TCCTTATTTTGTGATAA	dsx	-	5.777244
peak18	4	CAATTACAATGTCGCAT	dsx	+	9.089726
peak43291	-5	ATCGAACAAAGTGTCCG	dsx	+	5.215774
peak43286	-33	AAAATGCTTTGTTGCTA	dsx	-	5.044999
peak43270	-31	TTAAAAAAATGTTTCAA	dsx	+	7.946303
peak43267	-43	CTGTTAAAATGTGAGCG	dsx	+	6.156397
peak43249	-2	TGAATATTTTGTATTAA	dsx	-	6.738201
peak43240	-35	TGAGAACAATGTCACCG	dsx	+	7.261599
peak43234	-50	TTATTACAATATTTTCC	dsx	+	7.192937
peak43223	-32	AAGATAAATAATCGTAA	dsx	-	5.136022
peak43212	12	GTACAACAAAGTCCTCA	dsx	+	6.49101
peak43211	25	ACACCAGTTTGTAGTGA	dsx	-	5.859801
peak43210	29	ACGTCAAAATGTATTTA	dsx	+	6.177017
peak43203	16	ACGTTAAATTTTGTTTG	dsx	-	5.375908
peak43202	-8	TTGAGAAAATGTCTGAT	dsx	+	6.906633
peak43179	25	GCGTTAAAATGTGATTG	dsx	+	6.579881
peak43171	27	CGACAACTATGTGCGCT	dsx	+	5.280598
peak43161	-15	GCGTTACAATTTTACAC	dsx	+	8.309568
peak43143	31	GTAACAAATTGTATCTC	dsx	-	7.742503
peak43138	-1	ACCATACATAGTGGCCT	dsx	-	7.234807
peak43137	-11	TCACTATAATTTACCTC	dsx	+	5.365756
peak43136	-23	GTGCCATTATGTCGGCG	dsx	+	5.035116
peak43123	-16	CTGCGAAAATGTAATGA	dsx	+	7.206636
peak43118	-31	GTCATAGAAAGTACCGC	dsx	+	5.229473
peak43101	33	ACGGCACTTTGTTGGCG	dsx	-	5.033122
peak43089	-9	TCGTAACTTTGTTTCGC	dsx	-	9.086975
peak43085	-26	TTAGTACAAAATGATTT	dsx	+	5.213174
peak43067	28	TTCATACATTTTAATTC	dsx	-	6.669493
peak43050	-25	CCGAAACAAACTCATTC	dsx	+	4.992631
peak43047	32	GGGGGACAAAGTCACGC	dsx	+	6.855653
peak43010	-14	ATATTATAATTTATTAT	dsx	+	5.142943
peak42998	10	GCCGCGCATTGTTGCAC	dsx	-	5.494139
peak42985	-7	ACGGTAAATTGTTGTTG	dsx	-	6.499459
peak42964	17	TCAACATTTTGTGTTAT	dsx	-	5.092395
peak42960	-46	ACCCGACAAAGTAGCGG	dsx	+	6.573567
peak42954	25	GGATGACAAATTTGGAT	dsx	+	5.235646
peak42916	-13	GGCCCGCATTGTTTTTC	dsx	-	5.53236
peak42913	-41	GAAACACAAACTAATTA	dsx	+	6.806863
peak42862	7	GCAAGACAATGGAGCAC	dsx	+	5.220021
peak42851	-48	CGGAAACTATGTTATCC	dsx	+	6.934702
peak42851	-19	TTGGTACAATGTATGGC	dsx	+	10.515091
peak42851	9	GAACTACAATGTGCTAG	dsx	+	8.563152
peak42850	-22	TTAGGACATAGTTTCAC	dsx	-	6.677792
peak42846	-29	TTAAAAAAAAGTTACAA	dsx	+	6.161512
peak42830	25	AAATTAAATTGTCGTAG	dsx	-	8.779571
peak42825	32	TTAATAGAATTTTCCTT	dsx	+	5.304645
peak42821	45	TAAATAAATTTTAATAA	dsx	-	5.211936
peak42815	-35	GTCATACAAGGTCATAG	dsx	+	5.552247
peak42813	-31	GAGTGAAAATGTTTTAC	dsx	+	6.225807
peak42813	0	TTAAAAAAAAGTAACAA	dsx	+	6.721128
peak42810	-16	TAGAAAAATTATTTTCC	dsx	-	5.240106
peak42806	-7	GTGCAACAAAGTCCTTG	dsx	+	7.056324
peak42764	-44	TTGTTACAATATATTCA	dsx	+	7.329069
peak42763	-3	CTATTACATTCTTACAT	dsx	-	5.702559
peak42756	2	AAACAAGAATGTATCGG	dsx	+	5.684209
peak42743	-23	ATGTTATTATGTTGCGG	dsx	+	5.087232
peak42731	5	TAATAACATTATAATTA	dsx	-	6.366788
peak42721	-8	TTGAAACATTGGGTTAA	dsx	-	5.216774
peak42715	13	CCAACAAAATGTTGGAA	dsx	+	6.985346
peak42702	-11	GCATGAAATTGTTTTCA	dsx	-	5.56515
peak42699	6	GGGAGAAATTGTATGTG	dsx	-	5.295817
peak42694	-9	CAACAATATTGTTCCAC	dsx	-	6.304817
peak42693	27	GGGATAAAAAGTAATTG	dsx	+	6.056152
peak42673	-42	ATATTATAATGTTGTGT	dsx	+	6.74978
peak42670	23	TCGCCACAAAATATGGC	dsx	+	6.075495
peak42640	-35	TAAAGATAATATATCAC	dsx	+	5.309516
peak42585	-13	ATGTTATATTATAGTTC	dsx	-	5.365756
peak42570	-25	AAAAAACTTTTTTGTAA	dsx	-	5.938369
peak42568	21	TCAATAATTTGTTGTAC	dsx	-	6.874002
peak42554	3	TCATTAAAATGTTCTTT	dsx	+	5.855962
peak42546	31	ACGGTACATTGTGTTTC	dsx	-	10.806897
peak42544	17	TTCAAAAATTATAATAC	dsx	-	5.46325
peak42531	-38	GTATCAAAAAGTATTGG	dsx	+	6.802543
peak42530	-47	ACAAAACAATATTTCCA	dsx	+	5.940174
peak42529	17	TTGAGATTAAGTTGCAT	dsx	+	5.662115
peak42525	-21	TTGATACTTTGTCATGT	dsx	-	8.319137
peak42508	-18	ATCCAACAATGTGTCAT	dsx	+	8.153564
peak42505	-8	ATGATACATTTTCACCT	dsx	-	6.108024
peak42490	-18	CAACAACATTCTTTCGC	dsx	-	6.962873
peak42489	19	ATAAAACAAGGTTAGAC	dsx	+	6.127611
peak42485	4	TAAATAAAATGTAATTA	dsx	+	7.021714
peak42467	-32	TTATCACAATTTTTTAT	dsx	+	8.473871
peak42467	-24	GCGCGACTTTATCACAA	dsx	-	5.586148
peak42462	-47	TTGAAAATATGTATCGT	dsx	+	6.753759
peak42459	-9	TCCACACAATATTTTAA	dsx	+	5.701282
peak42454	-23	CAGGAAGATAGTGACAG	dsx	-	5.645572
peak42439	-34	GTAAAAAAAAGTACTTA	dsx	+	5.586148
peak42434	42	ACCCAACATTTTATCTC	dsx	-	6.808722
peak42434	-15	TAAAGAAATTGTTATGA	dsx	-	5.739503
peak42424	-23	GTACAACTATCTATCTT	dsx	+	7.810171
peak42418	-44	GAACCAGAATGTTCGTT	dsx	+	5.868385
peak42394	4	TTGCTACAAGGTCTTCA	dsx	+	6.199204
peak42385	-6	TCAATAAAATGTTGTGG	dsx	+	7.049884
peak42374	-9	GGGGAAAATAGTGATAA	dsx	-	5.41673
peak42370	14	GCATGATAATGTTATTC	dsx	+	7.51419
peak42367	28	TCAAAATAAAGTTTGAG	dsx	+	5.902001
peak42356	32	TTAAGATAATATTTCGC	dsx	+	5.895032
peak42353	50	GACACACTTTATGTTAT	dsx	-	6.220455
peak42340	-39	GAATAAAAATGTGTGAT	dsx	+	5.599052
peak42340	-21	AAAACACTATTTAGGTT	dsx	+	5.103974
peak42300	-23	GTGGGATTATGTTGTGC	dsx	+	5.253805
peak42293	-12	CTAATACTTTCTCGTCG	dsx	-	5.182953
peak42284	7	TCGGTAAAAAGTAGCCT	dsx	+	5.555377
peak42275	3	GTGTAACTTAGTACCTA	dsx	-	5.891849
peak42275	-13	ATGTTACATTGTTGTTG	dsx	-	10.273497
peak42261	11	TAAAAAAAATGTTTGAT	dsx	+	6.269726
peak42259	-1	CCGTCAAAAAGTTCCTT	dsx	+	5.113544
peak42252	-20	CCATTAATTTGTCCTGG	dsx	-	5.284437
peak42221	-13	TGGAAAAAATGTAATAC	dsx	+	6.444496
peak42221	-3	GTAATACAATATAATTT	dsx	+	9.231557
peak42211	-42	GCGGTAGAAAGTAAGTA	dsx	+	5.113544
peak42203	-14	CCACAACAAACTAATGA	dsx	+	5.543948
peak42195	30	ATATCATATTGTATTGC	dsx	-	7.644592
peak42193	-25	GTATTATAAAGTAACTT	dsx	+	8.327965
peak42189	6	TTGGGAAAATGTAATTT	dsx	+	7.117024
peak42153	14	GAACTACAATATTTCGC	dsx	+	7.51106
peak42147	2	ATACTACATATTGCTGC	dsx	-	5.294297
peak42135	2	CCATTAATTTGTATGAG	dsx	-	5.685778
peak42131	14	ACGATAGATAGTTTCGC	dsx	-	7.281327
peak42128	-31	TTATTACTTTATTACAG	dsx	-	5.845659
peak42127	-5	TTCAAACCTTGTAATAT	dsx	-	6.014282
peak42123	-35	ACCAAACAATTTATCCC	dsx	+	5.73765
peak42118	7	AAACGAAATTGTCGCAT	dsx	-	6.053503
peak42113	-37	GAATAACAATTTTTCTT	dsx	+	7.595801
peak42113	19	TAAAAAAAATGTGGGCG	dsx	+	5.039436
peak42113	1	AAAGAACTTTTTTTTAC	dsx	-	5.496536
peak42104	-22	GTGGCAGATTGTTTCTG	dsx	-	6.037754
peak42103	11	GAAAAAGATTGTCGTAG	dsx	-	8.404878
peak42101	19	GTGGCAGATTGTTTCTG	dsx	-	6.037754
peak42097	0	GAAGCACAATGCAGGGA	dsx	+	5.737155
peak42092	8	AAAAAAAAATGTATGTT	dsx	+	5.864261
peak42077	29	CTAAAACATTTTTTTTT	dsx	-	5.037582
peak42077	0	GGGTAACCTTGTCTTTC	dsx	-	7.248696
peak42067	2	AAAACATTTTGTAATGC	dsx	-	5.841782
peak42062	39	AGCGAAAATTGTATTTG	dsx	-	6.055356
peak42062	-6	CGGTAACATTGTTGTAT	dsx	-	9.290397
peak42052	13	ATGGTACTTTATGGCAA	dsx	-	7.175383
peak42046	24	CAACAACTTTGTGATAA	dsx	-	9.173987
peak42020	-20	TCGAAATAATGTTAGAA	dsx	+	6.780552
peak42020	28	TAAATAAATTTTAATAA	dsx	-	5.211936
peak42001	8	GAAGGACAAAGTTATAT	dsx	+	7.518029
peak41984	28	ATGACAGAATGTTTTTG	dsx	+	7.194315
peak41945	15	GTGTTACCTTGTGCGAT	dsx	-	5.254412
peak41930	-3	CGAAAACAATATCGCAA	dsx	+	5.382828
peak41922	-12	TTGGTACAATGTCTTCG	dsx	+	8.792325
peak41893	17	AAGTTACATTTTTTTTT	dsx	-	6.393105
peak41883	-3	TAATTAATTTGTATTCA	dsx	-	6.283615
peak41882	-20	CAACCACAAAGCAATTC	dsx	+	5.490955
peak41878	-44	GCACTACAAATTATCAC	dsx	+	8.144784
peak41876	-17	GCGTAAAAATTTATCGT	dsx	+	5.106575
peak41868	47	TAAATAAATTATATTTG	dsx	-	5.394257
peak41865	-41	GTGCGATAAATTATCCC	dsx	+	5.365605
peak41859	-4	CTACAACAAAATTACAA	dsx	+	5.744619
peak41857	-17	AGAAAACTTTGTACTTT	dsx	-	6.283615
peak41833	-38	GTGCGACTATTTTTTAA	dsx	+	6.272327
peak41806	-10	GTAAGATAAATTATTTT	dsx	+	5.81499
peak41806	8	AAGATAAATTATTTTCG	dsx	-	5.864261
peak41760	36	CCGCTACATTGTCTCGT	dsx	-	10.196638
peak41752	6	TGACCAAATTGTTTTGT	dsx	-	5.334038
peak41751	-22	TTCAAACATTGTCCGCG	dsx	-	6.481441
peak41745	35	GAAAAACTTTTTGACAT	dsx	-	5.093672
peak41731	-47	TAAAAACAATTTTGGTA	dsx	+	6.343038
peak41726	40	AAGCAACATTATAACCT	dsx	-	6.344315
peak41725	-49	CAGCGAGAAAGTTACTG	dsx	+	5.044551
peak41724	33	TACTTACAATATTTCTT	dsx	+	5.398577
peak41707	-28	TTCTAACAATTTATCAC	dsx	+	6.990413
peak41695	3	TCGTCACTATTTCACGT	dsx	+	5.039436
peak41693	18	TAATAAGATTGTGGGCA	dsx	-	5.064375
peak41684	9	AAGCGAAATTATAATAA	dsx	-	5.209335
peak41672	-2	GTGTTAATATGTGTGAA	dsx	+	5.053465
peak41669	25	TCGCAACATAGTTTGGA	dsx	-	6.462098
peak41656	30	GGAGAACAATGCGTCCT	dsx	+	5.53236
peak41652	19	GTATCACCTTGTTGCAG	dsx	-	6.553695
peak41643	-11	CTCATACAAAGTAATCC	dsx	+	8.296664
peak41616	24	CAGAAACATTGTCGGGC	dsx	-	9.590502
peak41612	-1	CGAAGAAAATGTTATAT	dsx	+	6.510888
peak41596	-28	TGATTACATTATACTCC	dsx	-	6.351039
peak41585	-32	GTAAAAGAAAGTGATAA	dsx	+	5.586148
peak41578	-6	CGGTCGCTTTGTCGTGG	dsx	-	5.000332
peak41573	-12	AAAAAACATTATTTTCG	dsx	-	7.250555
peak41568	-6	CCATTATAATCTGTCAA	dsx	+	5.011265
peak41552	-14	AAATAACTTTTTTTTGG	dsx	-	5.465764
peak41525	18	TTGGAACAATGTGAGGA	dsx	+	8.31972
peak41511	13	ATATTATATTGTATGTG	dsx	-	5.601518
peak41475	-33	GCACAACAATATGACGG	dsx	+	6.750774
peak41475	37	GACAAACCTTGTTATCG	dsx	-	5.590468
peak41471	43	AGCAAACTTTATCGTTG	dsx	-	5.113544
peak41466	-11	GTAAAACATTGTTCCTT	dsx	-	7.172734
peak41431	0	CTGAAATAAATTATCTA	dsx	+	5.140192
peak41425	40	TTATTACTTTTTCGTGG	dsx	-	5.375325
peak41400	-37	TTAATACAATATTACTA	dsx	+	8.489619
peak41395	26	CGGTAACATTTTATTAT	dsx	-	7.068234
peak41382	-30	CAAAAACAAATTGACGA	dsx	+	5.148635
peak41358	-26	GCAATACAAATTCTCGA	dsx	+	6.565701
peak41347	-24	TCGGTACATTTTTGTTG	dsx	-	5.301217
peak41343	-6	CGGACAAATTGTCGTCG	dsx	-	6.886906
peak41342	-10	CTCCTACAAAGTCCCTC	dsx	+	6.486556
peak41338	-25	TGAATACAAACTGGTAT	dsx	+	5.772789
peak41294	20	ATATAACAATGCTTTTA	dsx	+	5.432926
peak41287	23	AGGAAAAATTGTACGAC	dsx	-	6.815643
peak41286	0	CACAAACATTTTACCCA	dsx	-	5.422428
peak41283	-13	TTCTAACAATTTTAGGT	dsx	+	5.244426
peak41283	17	GAGAAAAAAAGTAGCAG	dsx	+	5.92262
peak41268	-39	ACAAGAAAAAGTAACGA	dsx	+	5.267694
peak41259	-24	TAGCCACCTTGTCCCAA	dsx	-	6.602069
peak41258	-28	CTAAGAAAAAGTTTTCC	dsx	+	6.192284
peak41242	33	TACCGACAAAGTAATCG	dsx	+	6.103564
peak41214	-5	GGGATATAATGCATCTT	dsx	+	6.080932
peak41182	-24	TGCTTAGATTGTTGCAA	dsx	-	7.192937
peak41178	31	CCGCCACAAGGTTACAC	dsx	+	7.739319
peak41161	-25	TTATTACAATTTTTTTT	dsx	+	8.489619
peak41159	16	TTGAAACATTATTTCAA	dsx	-	8.552439
peak41149	-25	TTGTGAAAAAGTTTGGA	dsx	+	5.008514
peak41147	-35	CAAATACAAATTAATTA	dsx	+	6.283615
peak41134	14	TAGAGACAAGGTTTGAA	dsx	+	6.227375
peak41134	-20	ATCATAAATTTTATCAT	dsx	-	4.997091
peak41130	18	TAAACACATTATATTCA	dsx	-	7.186017
peak41111	-19	ACGACATTTTGTTTCGC	dsx	-	6.255546
peak41111	-21	GCACGACATTTTGTTTC	dsx	-	6.053307
peak41080	-15	ACATAAGATTATGTTAA	dsx	-	6.115575
peak41078	2	GCGGCACATTGTTCTGT	dsx	-	6.904924
peak41059	50	GTGAAAAATTGTGTTTT	dsx	-	7.424049
peak41056	20	GAGATATCTTGTGCTAA	dsx	-	5.264565
peak41019	37	AAACAACTTTTTCTTCC	dsx	-	5.583547
peak41016	4	TCCTTACATTGTATGAA	dsx	-	9.4547
peak41015	27	GGCAAAGATTGTTCTGG	dsx	-	5.921825
peak41015	-7	AACTCAGTTTGTATGAA	dsx	-	5.259694
peak41005	-3	TCAGTATAATGTAACCC	dsx	+	7.668341
peak40958	-18	ATACAACATTATCACAA	dsx	-	7.627849
peak40957	6	TTCAAACAATTTTACCG	dsx	+	6.410178
peak40921	-20	CCGTTACTTTTTTTCTG	dsx	-	5.363005
peak40917	-28	ATGTCACTTTTTGTTTA	dsx	-	5.855481
peak40912	-15	TAGGAACATAATCACAA	dsx	-	5.022694
peak40908	9	TTGACATATTGTACTCG	dsx	-	5.788294
peak40904	47	AAGTCACTTTTTATCAC	dsx	-	7.488966
peak40886	-44	GTAAGATAAATTAATTA	dsx	+	5.026532
peak40881	-17	AAGAAAGATTTTATTAA	dsx	-	6.603928
peak40877	10	TAATAACAAATTATGTG	dsx	+	5.148635
peak40833	34	GAAGAATATTGTAATGG	dsx	-	5.757522
peak40806	8	CTGTAAGTATGTAACAC	dsx	+	5.667467
peak40802	34	GTGATAAAATTTTTCGT	dsx	+	6.6347
peak40795	10	GAGCCACAATATACCAT	dsx	+	7.089847
peak40774	-45	TGGGCAAAATGTTTTAA	dsx	+	5.378509
peak40771	37	TACGAATATTGTATCTG	dsx	-	5.275198
peak40766	-1	TGATTGGATTGTGTTAC	dsx	-	5.668492
peak40759	-47	CGACGACAAAATATCGA	dsx	+	5.574719
peak40759	42	TTAATACATTATATTTA	dsx	-	7.899783
peak40750	8	CTATAACATAATCGCAA	dsx	-	5.695638
peak40705	28	CCAATATAATCTTTTTT	dsx	+	5.997792
peak40703	35	AAGTGAGTTTGTTATGC	dsx	-	5.523329
peak40701	29	CGGATAAAATGTTTGCA	dsx	+	6.069386
peak40686	-34	GAAAAAAATAGTTTTCG	dsx	-	5.171114
peak40673	29	TACAAAAATAGTATTCG	dsx	-	5.373638
peak40669	-14	TGGTTATAAAGTATTCC	dsx	+	5.557977
peak40640	-15	TCAAAAAAAAGTTTCAA	dsx	+	5.87383
peak40629	2	TGAGAACAATATTTCAA	dsx	+	5.382828
peak40621	-8	AAAAAACAAGGTTACCC	dsx	+	5.339153
peak40607	-17	ACGCGATAATGTATTCT	dsx	+	6.801171
peak40601	-2	GCGTAAAATTGTCGCGT	dsx	-	6.70013
peak40578	-5	GTAAAATAAATTATTTT	dsx	+	5.409525
peak40578	13	AAAATAAATTATTTTAA	dsx	-	6.470397
peak40573	34	TGATGACAAATTTATTT	dsx	+	5.117863
peak40570	16	CTAAAACAATTTATCTG	dsx	+	9.55001
peak40553	-18	CCAAAACAAAATTTTGA	dsx	+	5.061624
peak40553	35	TTATTATTTTGTCTCTA	dsx	-	5.082243
peak40538	7	CCCCAACATTATATTAA	dsx	-	8.195017
peak40518	-31	TTACAACAATTTCGGCT	dsx	+	6.209507
peak40511	-36	CAAAAAAAATGTTATGT	dsx	+	5.951272
peak40509	-18	ATCCCACAATTTATTAC	dsx	+	6.346056
peak40482	10	CAACAACATTTTGATTC	dsx	-	6.37921
peak40466	15	GCGTGACAATGTATGCG	dsx	+	10.201092
peak40466	47	GTGACACATTATCTCCG	dsx	-	7.707411
peak40464	-40	TTAGTACAAAGTATGTA	dsx	+	9.086975
peak40459	5	CAGATATATTATGGCAT	dsx	-	5.356036
peak40456	4	ATGAAACAAATTGGCCG	dsx	+	5.262294
peak40442	6	AAAAAAAATTGTTATAA	dsx	-	7.796472
peak40429	48	AAAACACTTTATCTCGT	dsx	-	5.409525
peak40418	-15	GGGATGTATTGTTTTAG	dsx	-	5.107023
peak40389	14	GTAACACAATACCTCAC	dsx	+	5.119446
peak40380	-41	TTATTAATATGTGTTGC	dsx	+	5.071484
peak40374	26	AGGAAACTTTTTATCTA	dsx	-	5.92035
peak40367	32	TCATCATAATTTTTTTT	dsx	+	5.327118
peak40335	28	ATAAAACTTTTTAATTC	dsx	-	5.267694
peak40333	-18	TTGCCACAATATACTTA	dsx	+	6.954045
peak40331	-25	CTCGAATAATGTATCTC	dsx	+	6.578027
peak40310	25	TAGTTACAATTTAACTC	dsx	+	7.904103
peak40305	-37	GCATAAAAATGTTTGTG	dsx	+	6.42573
peak40299	34	GCGCCACTTTGTGTCAC	dsx	-	10.552832
peak40297	29	ATCATACTTTGTAGTTA	dsx	-	8.971463
peak40284	2	AAATTAAAATGTAACGT	dsx	+	6.010113
peak40246	-30	ACAACATTATGTTGGTT	dsx	+	5.202414
peak40246	24	ACGTTACAAATTGGCAT	dsx	+	5.185003
peak40246	-16	TAACAACATTATGTTGG	dsx	-	7.966175
peak40239	37	TTGAAACTTTTTAGCCG	dsx	-	5.334834
peak40209	-32	GCATAACAATATTTCAT	dsx	+	7.46227
peak40208	-21	AGGATAAATTGTGCCGT	dsx	-	7.087577
peak40199	37	GTGGTACATAATCTTGA	dsx	-	6.054583
peak40195	17	GCGGGACTTTGTTGCAT	dsx	-	6.111862
peak40190	-24	ATGGTACAATTTTTTAC	dsx	+	6.526107
peak40171	7	TAACTAATTTGTTGTTG	dsx	-	5.138483
peak40167	-11	TAATAAATTTGTGTTAA	dsx	-	7.141065
peak40160	31	AAACTACTATGTTAGCA	dsx	+	5.67364
peak40126	-23	ATCTTGCTTTGTAGCGA	dsx	-	5.825157
peak40121	-15	GTACTACAAAATTACAA	dsx	+	6.843231
peak40118	-33	AAACAACAAAGTAGTTA	dsx	+	6.678928
peak40118	34	AAATCAATTTGTGCCGG	dsx	-	5.330957
peak40105	-4	TTCAAACAATTTAACCC	dsx	+	7.123944
peak40099	50	GCATAAATTTGTCGTGA	dsx	-	5.726269
peak40074	32	TTAACATTTTGTATTAT	dsx	-	5.128763
peak40025	-3	TAGTTACATTGTTATCG	dsx	-	9.600552
peak40023	4	CAGAAACTAAGTTCTTT	dsx	+	5.091071
peak40021	-12	TCGAAACAATATGTCTT	dsx	+	7.6041
peak40011	33	ATGATACAAGGTAATTT	dsx	+	7.714576
peak40010	-9	TTGCAAAAAAGTTGCTT	dsx	+	6.226051
peak39973	23	TACTTATTTTGTGATCC	dsx	-	5.171108
peak39961	-2	AAATTACATTTTTTTTT	dsx	-	5.699958
peak39952	27	TACGTACAAAGTGTGGT	dsx	+	5.330957
peak39940	-40	AGGGCACAATTTATTAT	dsx	+	6.037754
peak39939	-22	TTGTAACATTATTACTA	dsx	-	6.146245
peak39937	-1	CGGTAACAATGTTTGAA	dsx	+	8.291549
peak39934	-24	GTCAAAGAATGTGATGA	dsx	+	5.106575
peak39929	-50	AGAGCACAATGTCACAA	dsx	+	7.128068
peak39911	27	AGAACAATTTGTAGTAA	dsx	-	6.602069
peak39889	2	TTAAAACATTTTGGTTA	dsx	-	6.312818
peak39880	-6	ATATAACAATTTTTGTA	dsx	+	6.073705
peak39878	-4	TTAACAAAAATTATTTT	dsx	+	5.121843
peak39878	19	AAATTATTTTGTATTGT	dsx	-	5.655006
peak39877	30	CCCCAACATTTTTGCAA	dsx	-	6.269726
peak39853	11	TTAAAATAAAGTTATGT	dsx	+	6.477365
peak39809	-44	TTCCCAAAATGTAATTC	dsx	+	6.531507
peak39781	-7	GAGCAACATTATCGTCG	dsx	-	7.445197
peak39769	-34	ACAAGACAATGCGAGAA	dsx	+	5.126895
peak39760	50	TCATAACATTGTAAGAT	dsx	-	7.162165
peak39751	30	GTAATAGAATTTTTCCT	dsx	+	6.539389
peak39742	6	GGAAGAAAAAGTACTTT	dsx	+	5.162334
peak39729	-32	CAAAAACAATTTTTTTA	dsx	+	6.815643
peak39722	-29	TGAATACAATATTCTGC	dsx	+	5.56515
peak39720	-49	ATATTACAATGTATTGG	dsx	+	10.014316
peak39699	12	AAAGAAAATTGTTGTTC	dsx	-	5.939843
peak39696	39	CCGATAGTTTGTGGGGG	dsx	-	5.757041
peak39662	32	CCAGTAAATAGTCGTAA	dsx	-	5.242377
peak39649	-41	GTAATACTAATTTATCG	dsx	+	5.160064
peak39646	5	AACAAAATTTGTTTTTA	dsx	-	5.665159
peak39645	25	AGCAAACATAGTGACCG	dsx	-	7.25501
peak39641	26	ATGCGAATTTGTTTTTC	dsx	-	5.485107
peak39639	27	TAATTAAATAGTCGCGC	dsx	-	6.040884
peak39632	10	TTGAAATAATATTTTTT	dsx	+	5.130622
peak39626	15	GGCACAGATTGTAATTA	dsx	-	6.144969
peak39624	-10	GAAACGCATTGTGGTTG	dsx	-	6.428448
peak39621	-34	ACACTACTTTTTTTTTG	dsx	-	5.044551
peak39611	-6	GTCGCAATTTGTATCGG	dsx	-	5.110414
peak39587	-22	TCAATAAAATCTAATTG	dsx	+	5.258125
peak39557	11	ACAAAACTTTTTGTTTA	dsx	-	5.614319
peak39549	-14	GTAAGATAAAGTTGCAA	dsx	+	7.66559
peak39509	18	ATCACACATTGTGAGTC	dsx	-	7.985518
peak39496	-23	TCATCAATATGTATGAG	dsx	+	5.276278
peak39484	15	AACCAACTTTATTTCGC	dsx	-	6.323215
peak39468	10	TAATGACAAAGTTTCTC	dsx	+	8.63499
peak39453	2	TCGCAACTTTTTTATGC	dsx	-	5.018234
peak39444	-46	GTATTAAAATATAGCGA	dsx	+	5.011265
peak39444	-5	TCGAAATAATTTATCAC	dsx	+	6.203334
peak39442	50	ACAACAAATTGTATGTG	dsx	-	5.61167
peak39432	6	AAGAAACATTGTTGTTC	dsx	-	10.571331
peak39427	-22	ATGTCACTTTTTGTCGA	dsx	-	6.461617
peak39425	30	TTAAAAAAATGTTTGGA	dsx	+	6.944855
peak39419	-34	ATATTATAATTTTACTT	dsx	+	5.091552
peak39382	-22	GGGACACATATTATTCA	dsx	-	5.071484
peak39360	16	GCAATACATACTTGCAA	dsx	-	5.475095
peak39356	19	CTAAAATAATGTTATGT	dsx	+	7.943702
peak39353	34	CTGCAAGAATTTATCTG	dsx	+	5.643718
peak39347	-30	TTATTATAAGGTTTCAA	dsx	+	5.286044
peak39304	26	GCGTCACAAGGTCGGTT	dsx	+	6.247247
peak39252	-18	TAGATAAATTCTCTTAA	dsx	-	6.405858
peak39249	-45	TCGGTACAATTTTTCGA	dsx	+	7.221108
peak39246	-44	CTACTAAAATGTACCGG	dsx	+	7.475969
peak39204	5	TGATGACTTTGTTGCAT	dsx	-	5.880751
peak39197	-29	TCAGTATAATGTCACTT	dsx	+	6.731431
peak39186	45	AAAACACATTTTCACCC	dsx	-	6.205187
peak39182	-5	CGAACATAATTTATTGT	dsx	+	5.694362
peak39164	-31	ATATAAAAATGTTTTAT	dsx	+	5.83609
peak39161	-20	AGATTGCTTTGTTTCAG	dsx	-	6.00781
peak39159	-31	GTAAAACATTATGGTCG	dsx	-	7.342437
peak39137	31	CTGCAAGAATGTAGCAC	dsx	+	7.984941
peak39127	16	GACCAACATTTTCTCAC	dsx	-	7.974474
peak39122	-36	TTACCACAAGCTTATTC	dsx	+	5.233793
peak39108	48	ACGGTACATTTTGACAG	dsx	-	7.45795
peak39084	-9	GCAAAAAAAAGTGGGTG	dsx	+	5.141715
peak39080	-34	GTAATAAAATATTTTAA	dsx	+	5.019564
peak39068	50	TTAAAAAATTATTTTAC	dsx	-	5.712711
peak39060	27	CACTTACTTTGTAATCT	dsx	-	7.063774
peak39060	1	AGAATATATAGTTTCAC	dsx	-	6.318847
peak39049	33	TAGTTACAATGCATTTA	dsx	+	6.398007
peak39025	40	ACGTTAATTTGTACGAG	dsx	-	5.367324
peak39020	-25	GCGGTACAAGGTTGCTT	dsx	+	7.446766
peak38982	-20	GAAAAACATATTATTGC	dsx	-	6.234635
peak38977	-4	TCACAACAAAGTCCGAC	dsx	+	5.998203
peak38973	-13	AACAAACATAGTTACAC	dsx	-	8.618831
peak38964	35	ATATAAAATTGTTTGAT	dsx	-	5.242573
peak38956	23	AAAAAAAATTTTAATAA	dsx	-	5.122323
peak38943	-8	ATAATAAATTCTTTTGG	dsx	-	5.037582
peak38922	-33	AAAGTATAATGTATTGT	dsx	+	5.817741
peak38908	14	GTACAAGAAAGTAATGA	dsx	+	5.82731
peak38891	-39	TCATCAAAATGTTTTAA	dsx	+	6.669493
peak38886	-48	AAAATAAAATGTAATCT	dsx	+	5.923101
peak38884	-30	GGGATATATTGTATCAA	dsx	-	9.147146
peak38879	-27	TAGATATAATGTTTTTT	dsx	+	7.856691
peak38872	48	ATAGAACATTTTTTTAA	dsx	-	6.423877
peak38868	6	TGACAACAATTTAGGAT	dsx	+	6.787141
peak38864	-26	ATAAAAAATTGTGTTTG	dsx	-	7.963045
peak38855	-45	ATGTGATAATGTAGTAG	dsx	+	6.801171
peak38854	23	TTGTAACATTTTTTTTA	dsx	-	6.328566
peak38851	18	CCAAGACTATTTATTTC	dsx	+	6.829342
peak38831	12	TCAAGATAATCTGACGC	dsx	+	5.375908
peak38824	40	TAAAGAGATTGTCTCGC	dsx	-	7.25188
peak38793	-29	TAGTTACTTTGTGTGCG	dsx	-	7.941843
peak38789	30	TACTCACAAAGTTGCAG	dsx	+	6.64256
peak38788	20	CGATCACTTTGTTGTTG	dsx	-	6.64256
peak38772	-30	TCGAGATAAGGTTTCGT	dsx	+	5.409525
peak38756	-35	GAGAAACAATTTTTCCT	dsx	+	7.827244
peak38755	37	TGAAGACTTTGTGATTG	dsx	-	6.560003
peak38745	5	CTCCAACTTTGTCGTGG	dsx	-	8.211176
peak38744	6	TAGAAAAATTTTATTGG	dsx	-	5.527789
peak38725	-14	AAGGCAGTTTGTAACAA	dsx	-	6.042453
peak38716	5	AAACAACTTTATATCAA	dsx	-	7.371183
peak38708	4	ACACAACATTATTGTTT	dsx	-	5.093822
peak38695	-9	ATAAGAAATTGTGGTGA	dsx	-	7.223378
peak38691	21	TTAGTACAAAATACTTT	dsx	+	5.079642
peak38673	10	AAATAAAATTATTTCAG	dsx	-	5.505316
peak38665	-2	GTAAAATATTGTGATAA	dsx	-	7.647192
peak38656	-32	TTGAAACTAGGTATTCG	dsx	+	5.699807
peak38643	45	CTCTTGAATTGTGTTAC	dsx	-	6.033135
peak38635	12	TAAAAACTTTGTAGCAC	dsx	-	9.847262
peak38629	-30	CCATTATAATGTGTTTT	dsx	+	7.56071
peak38589	-30	TTAACATTATCTATTGT	dsx	+	5.012643
peak38581	-15	TAAACACTATCTAATAT	dsx	+	6.223206
peak38581	44	GACATACATTTTGTTAG	dsx	-	8.939555
peak38581	29	TTATCAAATTGTTTCGA	dsx	-	6.682111
peak38578	9	TCAATACAAACTTGTAC	dsx	+	6.620087
peak38574	15	TCCCCACATTTTTGCGG	dsx	-	5.193586
peak38570	-19	AGGTTACAATCTAACGA	dsx	+	6.181336
peak38552	-33	CTAAGACAATGCCTCAT	dsx	+	7.774251
peak38532	-24	ATATAACATAATCTCTA	dsx	-	5.136022
peak38527	21	GGGTAACAATCTCTTAA	dsx	+	5.231279
peak38525	-26	GGAATAAAATTTAGCCG	dsx	+	5.193586
peak38524	-17	AAGTTACCTTGTTATCA	dsx	-	6.812459
peak38523	16	CAGTCACTTTATCGTGC	dsx	-	6.63564
peak38522	-4	TCGACATAATTTAACCC	dsx	+	6.359338
peak38504	8	GTAGTACTTTTTATCGG	dsx	-	5.383624
peak38499	38	AAACTACATTATGGTTA	dsx	-	7.850662
peak38489	-8	TTAAAAAAATCTAGCTT	dsx	+	6.151943
peak38489	30	ACCTAACAAAGTATTAT	dsx	+	5.898769
peak38489	-33	ACCTCACATTATACGAC	dsx	-	5.509439
peak38463	-3	CAGCTACTATGTTAGTA	dsx	+	7.155245
peak38456	48	ATAGTACATTTTAGTGA	dsx	-	6.618519
peak38443	-8	GCCGTACATTGTACTTT	dsx	-	6.904924
peak38438	-8	CCAGTACTTTATTATAC	dsx	-	5.385477
peak38423	8	AGGACATTATGTTTCGC	dsx	+	5.166794
peak38423	22	CAAGGACATTATGTTTC	dsx	-	5.899156
peak38403	40	GTAATAATTTGTTTTCG	dsx	-	6.111862
peak38402	-17	CGGTTAAATTGTCTCTA	dsx	-	7.780724
peak38348	2	TCGGAACTTTGTAACAA	dsx	-	8.211507
peak38334	14	GAAGGAAATTGTTTCGC	dsx	-	5.883604
peak38322	-32	AAAAAATATTGTAGGAA	dsx	-	6.341185
peak38319	-20	AAGAAAAAATGTAATTA	dsx	+	5.142943
peak38319	10	TTAGTAATTTGTTTTAA	dsx	-	5.77539
peak38312	-16	TTGTTACATTATAATCA	dsx	-	7.486019
peak38307	-9	TAAAGATAAAGTAATAA	dsx	+	5.82731
peak38295	-44	TTAAGACTAAGTTTGAA	dsx	+	7.424428
peak38279	-17	CTCTCACATTATTTTAT	dsx	-	6.269726
peak38222	13	CGATCAGATTGTTATCG	dsx	-	5.133368
peak38218	-36	ATAAAACAAACTTTGTC	dsx	+	5.732298
peak38218	-16	AACAAACTTTGTCGGCG	dsx	-	6.465937
peak38186	-14	GAAGTAGTTTGTGTTTA	dsx	-	5.757041
peak38182	-36	AAGTTACAAAGTATTGC	dsx	+	7.315835
peak38172	-25	AACAGAGATTGTTATAA	dsx	-	6.661492
peak38171	-1	TAGGTATTTTGTATTGA	dsx	-	5.995933
peak38170	-38	CAGACACTAAGTAGTCA	dsx	+	6.502439
peak38156	33	TTGTAACAAATTGTCCT	dsx	+	6.178585
peak38149	-12	TGATAGCATTGTCTTCC	dsx	-	6.043186
peak38149	-34	ACCTCACATTGTTATAC	dsx	-	9.793026
peak38143	15	AACAAACATTTTAACTC	dsx	-	6.626401
peak38132	-26	AAAAAACTATGTAATCT	dsx	+	6.616248
peak38132	3	GAAAAAAAATGTAATTA	dsx	+	6.734032
peak38130	-29	CAAGTACAATGCTTCCG	dsx	+	5.820042
peak38128	-20	TTATAAAATTGTTTTTA	dsx	-	6.363658
peak38075	5	CTAAAAAATTATCGCAA	dsx	-	5.356036
peak38065	6	TACATACTTAATATCGA	dsx	-	5.037961
peak38054	-21	CCACCATAATGTCCTCC	dsx	+	5.419
peak38052	-13	TCGGCAAAATGTTTCAA	dsx	+	6.764803
peak38038	26	AAATTGCATAGTAACAG	dsx	-	5.867839
peak38032	-33	GACTTACAGTGTCTTAC	dsx	-	5.080642
peak38028	-48	TCGTGACAATCTCGCTA	dsx	+	6.432651
peak37964	-6	GTGTAACAATTTACTTG	dsx	+	7.087577
peak37963	14	TACCTACTATGTTTTAA	dsx	+	5.78957
peak37949	22	CTGATGCTTTGTAGCAT	dsx	-	6.21075
peak37939	-24	GTGAAACAAATTTTTCA	dsx	+	6.497039
peak37935	-1	TTCATATAAAGTGTTAG	dsx	+	5.275993
peak37935	34	TACATACTTTATAATCG	dsx	-	5.624369
peak37925	-1	AGAGGACATAGTTTCTA	dsx	-	5.106575
peak37908	25	TAAATAAAATGTCTCCG	dsx	+	6.205187
peak37878	25	AACATAAATAGTTACAA	dsx	-	6.133924
peak37864	-13	AAACTACTTTATTGGAC	dsx	-	5.486384
peak37858	30	GAACAACAAGGTTTTCG	dsx	+	5.862402
peak37855	42	ACGCTACTTTGTACGTG	dsx	-	6.707099
peak37846	-14	TGCATACATTATACTTC	dsx	-	6.515342
peak37839	1	CCAATACAATCTCGTGG	dsx	+	6.797294
peak37828	4	CGGTGGCATTGTGTCGT	dsx	-	5.445349
peak37798	47	ACGTTGCATTGTGCCCC	dsx	-	6.967445
peak37797	-20	GTGGTACAATGCGCTAT	dsx	+	5.781821
peak37784	2	TGGGGACAATTTTGCAA	dsx	+	6.075976
peak37763	-18	GACCTAAATTGTATGTA	dsx	-	6.140514
peak37760	31	TTAATACTTTGTAGGAT	dsx	-	7.064521
peak37747	-11	GCAGCACTATCTACTTC	dsx	+	5.041706
peak37747	10	GGATTACAAACTAATGC	dsx	+	5.949413
peak37726	48	AAGCTGAATTGTATTTG	dsx	-	5.479116
peak37724	-31	AGATTACAATATTTTTT	dsx	+	5.398577
peak37714	-34	AACCAAAATTGTAACTT	dsx	-	5.532108
peak37709	-23	TAATCACTTAGTCATCC	dsx	-	5.423699
peak37704	33	TTAAAAAATTGTGTTTT	dsx	-	6.394429
peak37701	-3	ATAAGACAATTTCGGTG	dsx	+	6.150667
peak37675	33	CAAAAACAAAGTTGCCT	dsx	+	8.363057
peak37673	-34	ATGAGACAAAATTGTAT	dsx	+	5.193302
peak37673	-15	AGACAAAATTGTATTCA	dsx	-	7.190336
peak37667	17	ATGACACATTATTATTA	dsx	-	6.734032
peak37653	-5	CGGGAACTTTGTGTTTT	dsx	-	6.806863
peak37651	-31	GCGATACTAATTTTTGT	dsx	+	5.255374
peak37648	-20	TAGTTACTTTCTTTTCG	dsx	-	5.555377
peak37640	3	ACGTCAAATTTTCTTAC	dsx	-	5.827893
peak37637	-46	ACAGAAAAATGTATCAG	dsx	+	5.684209
peak37632	4	CGGTTACTATGTAGGTT	dsx	+	7.848392
peak37630	42	GAGTAACATTTTTGTGT	dsx	-	5.94112
peak37614	14	TAAAGAATTTGTTTTAA	dsx	-	5.66776
peak37614	-1	AAAGTAGATTGTACTTA	dsx	-	5.939843
peak37588	-3	ATGAGACAATGCCTTCC	dsx	+	5.425477
peak37563	-16	GCGACGAATTGTATCGG	dsx	-	5.135194
peak37554	-27	GTAATACAATTTGCCCC	dsx	+	8.186189
peak37537	47	GACCCACTTTGTTGGGA	dsx	-	6.013951
peak37523	14	AAATTACATTTTTACGT	dsx	-	5.517636
peak37511	-27	TAGAAACAAATTTTCCG	dsx	+	5.66776
peak37491	-19	GAAGGACAAAATGTCTT	dsx	+	5.043275
peak37480	34	TCAGTAAAATGTTTGAA	dsx	+	5.886734
peak37477	-13	AAACGACAAAGTTTTTC	dsx	+	7.179703
peak37454	-31	ATGGTAGATTGTATTGA	dsx	-	8.491889
peak37449	42	ATGAAGAATTGTACTAG	dsx	-	5.104422
peak37445	28	TTATTAAAAAGTTTTCG	dsx	+	5.537358
peak37442	49	AAATCAATTTGTATTGA	dsx	-	6.599468
peak37441	15	CTGAAAATTTATTTCAC	dsx	-	5.034831
peak37426	-12	GGATGATAAAGTTATTC	dsx	+	5.354706
peak37411	3	AAAATAAATTATAATTA	dsx	-	5.075803
peak37401	0	TAACAAAATTGTTTCTA	dsx	-	6.410178
peak37394	25	ACCACGCATTGTTGTAA	dsx	-	6.6085
peak37381	31	ATGAGACATTCTTTTCC	dsx	-	6.54166
peak37370	-11	TGAATACATTATCATCT	dsx	-	5.388559
peak37364	38	TAGAGGCATTGTTTCTG	dsx	-	5.64602
peak37359	-43	ATATGACAATATCACAA	dsx	+	5.200507
peak37356	29	GAGGAAGAATGTTGCTT	dsx	+	5.951272
peak37329	2	ATAAAACAATTTAGTTT	dsx	+	7.727479
peak37321	11	TAAAAAATTTGTAATGG	dsx	-	5.947143
peak37319	25	TTAACACATTGTATTAT	dsx	+	5.553246
peak37319	41	TTAACACATTGTATTAT	dsx	-	9.927305
peak37309	47	CGGTAAGATAGTATTAG	dsx	-	6.914083
peak37308	23	TCGAGACAAAATAATGA	dsx	+	5.621239
peak37305	-2	CGATCACAAATTCTCTT	dsx	+	5.5541
peak37302	-7	GCGTTATATTGTATTAC	dsx	-	9.50349
peak37265	10	CCCTTACAATATTTCAG	dsx	+	5.670511
peak37248	9	TGAAAAAAATGTTTGAG	dsx	+	5.982044
peak37237	2	GTCACACAAAATAAGAA	dsx	+	5.333557
peak37215	40	TACGTAGATAGTGGTAG	dsx	-	5.599052
peak37205	-8	GCGTAACAAATTAATCT	dsx	+	5.813611
peak37204	30	CAATTAGATAGTATTGA	dsx	-	6.644419
peak37204	10	AAATTAGTTTATAATAC	dsx	-	4.995761
peak37186	12	CCGACATTATGTAATTT	dsx	+	6.927782
peak37147	11	TTAAAAAAATGTAATTG	dsx	+	7.810171
peak37117	31	TGGTTACATTTTGTGCG	dsx	-	5.570881
peak37115	23	ATCCTACATAGTTTGGA	dsx	-	6.79857
peak37114	1	GTGCCACATTATTATAG	dsx	-	7.581329
peak37112	-27	AAATTACATTCTTCCCG	dsx	-	5.412276
peak37105	-5	TCACCAAAATGTGTTAC	dsx	+	7.054755
peak37093	9	ACGCTACAATATTACGC	dsx	+	6.294665
peak37086	14	CTCCTACATTGTGGCGG	dsx	-	10.555583
peak37072	-11	CAGATAAAATGTTATAA	dsx	+	6.241555
peak37060	20	TGCTAATAATGTAGCTT	dsx	+	5.604648
peak37043	-13	CTGATACTTTTTAGTGT	dsx	-	5.758317
peak37038	5	GTAAAAAAATGTGATAA	dsx	+	7.052485
peak37017	-14	TGATTACAAAGTTCGAA	dsx	+	6.306088
peak37014	31	AACAAACATTTTAATGT	dsx	-	5.902482
peak37013	-18	TTAACACAAATTTCCTA	dsx	+	6.853383
peak37012	17	CAAAGACAATGCTCCAG	dsx	+	5.868832
peak37001	27	TTGTTATATTGTAGCAT	dsx	-	7.278095
peak36993	29	ATGGGAAAATGTTTTGC	dsx	+	5.356036
peak36986	29	GAAGTAGAATGTGACCG	dsx	+	5.686063
peak36981	-32	TTGTAAAAATGTATTCT	dsx	+	7.070834
peak36980	49	AACCCACATTATGTTAA	dsx	-	8.600482
peak36979	40	ACGCAACTTTGTTTGCA	dsx	-	6.753619
peak36975	-13	TCAACAGATTGTTGCTC	dsx	-	6.106747
peak36970	-44	TAGTGACAAAGTCGGAG	dsx	+	6.113716
peak36933	-32	TCAAGACAATCTCCTTA	dsx	+	5.634143
peak36927	25	TGAATACTTAGTGTGTC	dsx	-	5.52161
peak36924	10	GTAAGACAAGGTGACGC	dsx	+	8.442618
peak36912	26	TCCATACAAGGTCTCTG	dsx	+	5.685778
peak36908	28	TAAGAACAATGCATTTT	dsx	+	5.751049
peak36897	-16	TAAGAACTAAGTAATTC	dsx	+	5.285713
peak36892	6	TCAAAAAATTGTTGTCA	dsx	-	6.075976
peak36888	2	TTGACACTAAATAACAA	dsx	+	5.499137
peak36862	-10	AACAAACTTTGTGTCAT	dsx	-	9.228806
peak36861	-23	ATAATAAATTGTGGCAT	dsx	-	8.184335
peak36825	15	TTGACACTTTGTGCTAC	dsx	-	9.476692
peak36823	-27	GAGAAAAAAAGTAACAA	dsx	+	5.740299
peak36785	-34	GCACTAAAATTTTACTC	dsx	+	5.499287
peak36768	-24	ATGATACATTTTTTTGA	dsx	-	8.369787
peak36760	-7	GGATAACAATCTTTCCC	dsx	+	6.992266
peak36754	-16	CCACAACATTGTTATCT	dsx	-	7.143816
peak36732	12	CCAAAACTTTATGTCCA	dsx	-	5.932773
peak36723	13	TTGACAATATGTTTTAA	dsx	+	5.996073
peak36723	4	CTCACACATTATCTGAA	dsx	-	6.300498
peak36707	-31	GTATTACTTTGTCGGGC	dsx	-	7.692799
peak36706	4	CTCTAACAAAGTCTCTC	dsx	+	6.756219
peak36706	-31	AACATGCATTTTCTTAA	dsx	-	5.233634
peak36705	-44	CGAAAACTAAGTTCCGT	dsx	+	5.583547
peak36702	27	GGACGACAAATTCTCTA	dsx	+	5.420569
peak36693	20	TGCAGACAATGTTTCCT	dsx	+	8.761553
peak36690	-1	TACTAAAATAGTACTAA	dsx	-	5.055184
peak36689	-34	TCGTAACATTTTTTTTT	dsx	-	5.075803
peak36677	28	GTATAAGAAAGTTACCG	dsx	+	5.624369
peak36670	-6	CAATAACAATTTAAGTT	dsx	+	6.5842
peak36660	-8	AAACTGCATTGTCCCAA	dsx	-	7.050332
peak36652	-5	GAAAGACAAAATAACCG	dsx	+	6.113716
peak36643	20	AAAAAACATTTTCTTAC	dsx	-	8.667621
peak36643	-2	GAGATATATTATTATAA	dsx	-	5.548408
peak36639	28	TGAAGATAATTTTTCTC	dsx	+	5.576579
peak36612	-15	GTCAAACTATATAGCTT	dsx	+	5.458796
peak36596	12	GAAAAACAATGTCGTAC	dsx	+	8.763823
peak36591	24	TTATCACAATATGGGTA	dsx	+	6.683965
peak36586	33	TAAAAACATTTTTTTAG	dsx	-	7.386687
peak36583	42	CTGACACATATTATCAT	dsx	-	5.367465
peak36560	-9	GAAATACAATATAACGT	dsx	+	8.337739
peak36549	49	GCATCATATTGTTACGG	dsx	-	5.382828
peak36523	34	GGGCTACAAATTACTTC	dsx	+	5.505727
peak36519	32	GCAATACTTAATCTCAA	dsx	-	5.559356
peak36514	-34	TACTTAGTTTGTATGAA	dsx	-	5.636988
peak36504	25	AGGCTAAATTGTGGTTG	dsx	-	8.108897
peak36464	-26	TTAATAAAAAGTTTCTA	dsx	+	7.306645
peak36463	-20	CTAAAAAATTGTCCCCG	dsx	-	5.883604
peak36461	-33	AAGCGACAATATAGTCC	dsx	+	4.997983
peak36459	-20	AAAACATATTGTCGGAC	dsx	-	6.171286
peak36459	-22	AGAAAACATATTGTCGG	dsx	-	5.523469
peak36403	-11	AAGTGATATTGTATTGA	dsx	-	7.372658
peak36378	30	CTAAAACAATTTTGCTT	dsx	+	8.959623
peak36373	6	AAAAAAGAATGTATTCG	dsx	+	5.260726
peak36360	50	ATGTTACATTGTGTTTC	dsx	-	11.941877
peak36325	35	TAACAACATACTGATAC	dsx	-	5.51517
peak36320	18	TCAAGATAATTTTTTTC	dsx	+	5.576579
peak36299	-23	GAAATACAAACTTACAT	dsx	+	7.159084
peak36268	23	TTAATACATTTTTTCTT	dsx	-	5.327865
peak36262	-2	CAAAAACAATGCAGCAA	dsx	+	6.821491
peak36253	-20	AGATTATATTGTTATGT	dsx	-	5.169735
peak36213	-22	GCGTCACTATCTCTCCA	dsx	+	5.111029
peak36197	39	TAAATAATTTATCTCAC	dsx	-	5.257975
peak36196	11	TCGTTACTATGTTGGTT	dsx	+	7.981924
peak36196	39	TGGTTAGATTGTCCGCC	dsx	-	4.999836
peak36189	-8	ACACGACAATGCATTTA	dsx	+	6.128344
peak36147	38	TCGTTAAATTGTGCGCG	dsx	-	5.182158
peak36141	-20	CTGTTAAAATGTTTGCT	dsx	+	7.050215
peak36123	-36	GAGAAACTATTTGACGC	dsx	+	5.288897
peak36116	0	ATATTGCATTGTTATGC	dsx	-	6.908502
peak36115	17	CAAAAACAATGTATTAA	dsx	+	9.880785
peak36087	1	GTAAGAATATTTATCTG	dsx	+	5.012643
peak36082	14	CTAACACAAATTTGTTT	dsx	+	7.611069
peak36080	23	ATCATAAATTGTCGTGG	dsx	-	8.204207
peak36079	-43	TTGTTATAATCTATCTT	dsx	+	6.981222
peak36047	24	AGGAGATTTTGTGTCGA	dsx	-	5.785543
peak36036	-12	AAACAACAATCTCTCAT	dsx	+	5.313836
peak36035	-41	GGACAACAAAGCTTCAT	dsx	+	5.537475
peak36035	-15	TTCGTATAATGTTTTGA	dsx	+	5.394257
peak36023	-22	ATGGAATAATGTTATTA	dsx	+	5.276474
peak36003	29	CACCTGCTTTGTGTTTG	dsx	-	5.634639
peak35975	-18	TCGTAATATTGTCTCTT	dsx	-	5.429348
peak35968	-22	TAAATAAATTGTTATTA	dsx	-	6.586801
peak35951	-9	ATCTTACATTCTCCTAT	dsx	-	5.817741
peak35948	2	TTGCTGCATTGTTGTGG	dsx	-	7.062653
peak35903	-10	TAGTTACATTTTAACTA	dsx	-	6.839392
peak35896	37	ACATAACATTGTTTGAA	dsx	-	8.826092
peak35817	34	AAAATACAATTTTTGGA	dsx	+	5.968345
peak35770	-39	GTACCAGAATTTTCCTT	dsx	+	5.375908
peak35760	9	ACCAGACAATCTTGTTT	dsx	+	5.175433
peak35749	12	TGAACAGTATGTGTCAC	dsx	+	5.525739
peak35700	-22	TTGAAACTATTTTACAA	dsx	+	6.288075
peak35668	8	CGAAAAAAATGTACTTG	dsx	+	5.530059
peak35663	-18	AAAATACTTTGTGCGAT	dsx	-	6.938541
peak35604	-23	TTGACACAAACTGTGAC	dsx	+	7.133616
peak35604	3	CTGTGACCTTGTATCTA	dsx	-	6.245394
peak35603	8	GTGAAATTTTGTGATGA	dsx	-	6.267867
peak35588	-35	GCGAAATAATGTCTTTA	dsx	+	6.811323
peak35559	47	ATATCACTTTTTAATGC	dsx	-	5.354706
peak35552	-5	CACGAAGATTGTTTGAA	dsx	-	5.052054
peak35528	-2	CCGAAACAAAGCAATCC	dsx	+	5.268142
peak35525	-14	ATGAAACTATTTATTAA	dsx	+	5.374385
peak35504	-3	CAATTACATTATTTTTA	dsx	-	7.204035
peak35494	29	GGGAAACATATTGGTGG	dsx	-	5.718111
peak35479	0	CCGATATATTGTTCTGG	dsx	-	6.663762
peak35458	-47	CAACTACAATCTAGTCT	dsx	+	7.297967
peak35454	27	ACATCACATTGTTGTAT	dsx	-	8.779571
peak35434	33	CACAAACATTCTCCCCA	dsx	-	5.134746
peak35401	-10	TTACCAAAATCTAGTTT	dsx	+	5.817741
peak35390	-5	CGATTACTAAGTTTGTT	dsx	+	6.227904
peak35386	-32	TCATTAAAAAGTGACAA	dsx	+	5.172384
peak35381	7	ACACCAAATTGTCACAG	dsx	-	7.221108
peak35372	-20	ATAATAAATAGTTTTGG	dsx	-	6.423877
peak35370	23	GAGATACAATTTGTGGT	dsx	+	7.567733
peak35354	4	TAGGAAAAATGTTTCCC	dsx	+	5.260726
peak35346	-11	AGAATACATTGTTTCTT	dsx	-	8.828692
peak35324	-43	GCATCATTATGTACCTC	dsx	+	6.210587
peak35319	-26	ATGGAACAAGGTGACGT	dsx	+	5.280313
peak35307	45	GAAAAACTTTTTATTGA	dsx	-	6.343834
peak35300	21	TAACAAAATTGTTACGA	dsx	-	6.314868
peak35277	2	GTAATACATTTTTATTA	dsx	-	6.061504
peak35275	10	GTCAGACATTTTGGCGA	dsx	-	6.120446
peak35248	16	ACCATAAATTTTGTTAA	dsx	-	6.146347
peak35244	21	CAAACACTTTCTCTTCC	dsx	-	5.326637
peak35239	-5	TCATTACTTTGTAAGTC	dsx	-	6.460239
peak35237	14	ACAACAAAATGTTGCAT	dsx	+	7.204035
peak35237	49	TTGACACATTATTTCTT	dsx	-	5.866862
peak35236	10	GAATAATAATGTGTCAT	dsx	+	7.139497
peak35235	14	CTAAAACAATTTACGCC	dsx	+	7.087577
peak35234	-22	TAGTTACTTAATTACAC	dsx	-	5.096802
peak35221	-37	CTAACATAATCTTATTT	dsx	+	6.403257
peak35221	-23	ACCTAACATAATCTTAT	dsx	-	5.115403
peak35187	28	TTACCATAATTTTACAT	dsx	+	6.510888
peak35181	25	TCGGTAAATTGTGTTGT	dsx	-	6.886906
peak35178	-33	CAATTACAAAATATTCT	dsx	+	5.120464
peak35153	-4	CTACTACTAAGTATTTA	dsx	+	8.107422
peak35141	-6	TACTTAGATTCTCTCAA	dsx	-	5.153095
peak35132	-6	CTCGAACAATTTTTTTT	dsx	+	5.493887
peak35129	35	TACGTATATTGTGTCGC	dsx	-	7.051209
peak35126	-4	GAAATAATTTGTCGTCT	dsx	-	5.100261
peak35118	-28	ATCGGACTTTGTGTTCG	dsx	-	6.701503
peak35104	-47	CTAACATAAAGTTTCCG	dsx	+	7.829893
peak35096	-2	AAGCAGCATTGTAGTCA	dsx	-	7.106572
peak35092	3	CCATGACAATTTGTGCG	dsx	+	6.396283
peak35092	21	ATGACAATTTGTGCGAA	dsx	-	5.110414
peak35085	-14	TTGTTAGTTTGTATGAG	dsx	-	6.350754
peak35079	-40	GGGTTACAAAATATCGT	dsx	+	6.314387
peak35047	15	AAATCACAAAGTATTTC	dsx	+	7.808312
peak35005	22	TTAACACAAAATTGGAC	dsx	+	6.496708
peak34993	-23	GAAATACATTTTAAGTC	dsx	-	5.501888
peak34987	36	CCGGTAATTTGTACTTC	dsx	-	4.996755
peak34973	-27	GCAAAAGAATCTTACTT	dsx	+	5.391656
peak34970	30	ACCGTAATTTGTCGTCC	dsx	-	4.996755
peak34970	-21	GGATAACATTGTTGTTA	dsx	-	8.55073
peak34957	23	TACCAACATTGTAATAA	dsx	-	10.186069
peak34939	-40	ATAAGACAATATGTTCA	dsx	+	5.970946
peak34919	-34	TTATAACATATTTTCAC	dsx	-	5.272154
peak34900	26	TAGAGACCTTGTATTTA	dsx	-	6.602069
peak34892	9	CGGAAACTTTATTTTAT	dsx	-	5.92035
peak34881	-20	CAAAAAAAATGTAATCA	dsx	+	5.858563
peak34871	-41	CTATGACAATATGCTCG	dsx	+	5.164139
peak34868	-34	CAGTTACATTGAGATAC	dsx	-	5.390797
peak34829	-27	AAGCGAATTTGTAGCAA	dsx	-	6.666607
peak34780	-25	ACAATAGAATGTTCCAC	dsx	+	5.971891
peak34750	3	GGAATACATAATAATAA	dsx	-	6.429607
peak34747	32	TAAATACAATTTATTTA	dsx	+	8.068406
peak34738	-20	TAATTACAATCTTTTAT	dsx	+	7.056805
peak34731	50	GAATAGCATTGTCTTTT	dsx	-	5.345584
peak34704	21	ACGAAAAATTTTATTTA	dsx	-	5.016963
peak34696	-7	CAGGTACTATGTTCTGG	dsx	+	5.375908
peak34687	-9	CCATTACTAAGTTTTAT	dsx	+	6.941671
peak34681	24	GCATAAAAATGTAATTT	dsx	+	7.108725
peak34680	50	TCAATATTTTGTGACAA	dsx	-	6.162837
peak34650	38	GTAAAATTTTGTATTGA	dsx	-	6.245394
peak34628	39	ATAAAACATTATCATCA	dsx	-	6.734032
peak34606	-7	AAATCATTTTGTATTAG	dsx	-	6.512457
peak34559	-10	ATGACATATTGTCTTGG	dsx	-	7.963045
peak34548	18	ATCAGACTTTTTTTTAG	dsx	-	5.121843
peak34541	4	CTGATATAAAGTGCTAT	dsx	+	5.96914
peak34533	-24	ACAACACATTTTTATTC	dsx	-	5.599052
peak34529	1	GAACAACTATGTACTTT	dsx	+	7.157515
peak34529	49	CTAAAAAATAGTATTAT	dsx	-	5.777249
peak34517	8	TAAATATTATGTAATCA	dsx	+	5.263856
peak34504	12	TGACCAGATTGTAATTA	dsx	-	5.644193
peak34502	-28	CTGCTAAAAGGTATCCG	dsx	+	5.247822
peak34488	14	TTGCCACAATTTTGCGA	dsx	+	8.473871
peak34488	9	TAACTGCATTGTCTGTC	dsx	-	5.281046
peak34476	-41	TAACAATAATGTATTGT	dsx	+	7.070504
peak34465	-36	ACAACACAAATTTTGAA	dsx	+	5.467089
peak34453	44	AAGAAAAATTCTTTTAA	dsx	-	5.910781
peak34442	47	CTACTAGTTTGTGACCC	dsx	-	5.980185
peak34406	2	GGAATACATAATAATAA	dsx	-	6.429607
peak34396	-8	TGGTTAAAATGTAAGTT	dsx	+	6.462098
peak34393	28	ATCTCACAATGTGCTAT	dsx	+	6.635591
peak34378	-37	ATAATACAAGGTTCGGC	dsx	+	5.685778
peak34370	30	GCATCAAAATGTACCAA	dsx	+	7.028438
peak34368	6	TCGCAAAATTGTGGCAA	dsx	-	8.473871
peak34331	-17	GGAAAACAATTTTTTTT	dsx	+	7.691112
peak34330	32	TGAGCAAAATGTTGTTA	dsx	+	5.280598
peak34330	-13	TTGAAAAATTGTTGGGA	dsx	-	5.824661
peak34328	-31	GAAAAACAATATTACAA	dsx	+	6.769123
peak34290	7	GGAGCACAATCTCGTTT	dsx	+	5.903476
peak34279	46	AAAATAGATTTTATCAC	dsx	-	6.78885
peak34272	31	ATAGTACTATGTTCTAT	dsx	+	6.105423
peak34259	22	TTAACATAAATTATCGC	dsx	+	6.086923
peak34259	40	AACATAAATTATCGCAT	dsx	-	5.084102
peak34251	49	TTATAAAATTATTTTAC	dsx	-	5.394257
peak34249	24	GGAATAAATTGTTCTCA	dsx	-	5.942444
peak34248	19	ATGAAACATTTTTTTTT	dsx	-	6.018411
peak34243	-5	CAACAACTTTGTCTTGG	dsx	-	8.950843
peak34223	31	GTAATAAAATTTAAGGT	dsx	+	6.115575
peak34223	10	TAGATACTTTGTAATAA	dsx	-	10.445099
peak34173	-10	GTCATACAAATTTTCAA	dsx	+	6.515057
peak34105	-48	TACGTACAATGTATGAA	dsx	+	7.328739
peak34100	-25	GAACGACAAAGCAAGAC	dsx	+	5.203273
peak34063	43	GGACTACTTAGTTTTGG	dsx	-	6.808139
peak34004	1	GTATTACAATCTTATGC	dsx	+	8.155417
peak33999	-45	GTAATACAAACTTCGAA	dsx	+	6.160236
peak33965	-20	TTGTCACAAAGCTTCAA	dsx	+	6.348736
peak33957	-34	TCGTCACAAAGTCAGTT	dsx	+	7.633542
peak33956	-26	CGACCACAATGTCACTT	dsx	+	9.677513
peak33956	-24	AGAGCATATTGTATCGA	dsx	-	5.834814
peak33906	-33	ACCTTACTTTTTATTAA	dsx	-	6.88283
peak33865	-24	AAACCACAATGTCATAA	dsx	+	7.282219
peak33849	19	CCGTTACAAAATTTCGG	dsx	+	5.754771
peak33841	7	ACAAAACAATATGTTGC	dsx	+	5.478139
peak33829	-42	TTATCATAATGTGGGCC	dsx	+	7.208489
peak33797	9	TAAAAGCATTGTTTTGC	dsx	-	7.119325
peak33776	-14	CTATTATATTGTCTTCT	dsx	-	5.719301
peak33772	4	CACTTATATTGTAGGAA	dsx	-	6.140514
peak33767	-4	TTAAAACATTTTATCAT	dsx	-	6.760679
peak33749	-9	CGAAAACATTTTGATGC	dsx	-	6.920807
peak33748	-27	AGATTAGATTGTAACGT	dsx	-	6.469018
peak33732	19	TAAGAACAATCTTACAA	dsx	+	5.757522
peak33706	8	GGACAACATAGTTGGAA	dsx	-	6.077252
peak33679	-31	ATAATACCTTGTATTTC	dsx	-	8.191304
peak33659	8	GAAGCAGAATGTAATGA	dsx	+	5.957997
peak33642	10	CTGTAACAATATATGCA	dsx	+	6.481771
peak33520	7	GACAAATAATGTAGTTA	dsx	+	5.635419
peak33515	8	CAGCTATATTGTCACGC	dsx	-	7.867735
peak33494	31	AGAATATATTGTATTCT	dsx	-	6.276646
peak33466	26	CTGTTAAAATATATCTG	dsx	+	5.307246
peak33444	-13	GAGCAAAAATGTAAGTT	dsx	+	6.510888
peak33437	-48	GTGTAACTATTTATTGT	dsx	+	6.405858
peak33433	25	GCACAAGTATGTTTTAT	dsx	+	5.089502
peak33432	23	AGAAGACTATGTACCTT	dsx	+	7.204035
peak33421	-13	TCAGAACATTGTTATGA	dsx	-	7.772425
peak33417	-7	CAATCATAATGTTACGC	dsx	+	7.226508
peak33386	-49	GCAATACTAAGTGATTG	dsx	+	7.375307
peak33369	-24	CAACAAAAATGTTACAA	dsx	+	5.876581
peak33335	-28	TTAAAATAATTTTATTT	dsx	+	5.592327
peak33332	28	TAAACAAAATGTAGTAG	dsx	+	7.188287
peak33304	-9	ACGCGACAATCTTCGAT	dsx	+	5.159685
peak33279	4	GAGTGACTATGTGGCGC	dsx	+	7.544962
peak33250	-8	CCAAAACATAGTATGCA	dsx	-	6.269726
peak33249	-19	TTAAAACTATTTTTTTA	dsx	+	6.133924
peak33243	-28	TCCACACAAAATAACAA	dsx	+	5.169254
peak33243	-20	AAATAACAAAGTTATAT	dsx	+	6.119312
peak33237	13	TTATTACATTTTAGCTT	dsx	-	5.250573
peak33185	11	AAGATAAATTCTAGTGT	dsx	-	5.006811
peak33171	25	TCATAACATAGTTTCGA	dsx	-	7.473699
peak33164	1	TTAAAATAATGTGACTA	dsx	+	8.166846
peak33156	5	TACTTAAATTGTACTTA	dsx	-	6.296518
peak33109	-23	TCGATACAAAATTTCTT	dsx	+	7.118592
peak33102	-10	GGGCAAGAATGTAGTTA	dsx	+	6.195035
peak33088	-34	AAATTAGCTTGTAGTGA	dsx	-	5.203021
peak33076	46	CAGTGACATTATATGAC	dsx	-	6.962873
peak33074	28	CTAAGACAAAATGTGAA	dsx	+	5.785543
peak33073	-11	GTGCCACATTGTAGCTC	dsx	+	5.794408
peak33073	5	GTGCCACATTGTAGCTC	dsx	-	10.304268
peak33046	-44	GTATGATAATGCAGCAC	dsx	+	5.80557
peak33042	9	TAATTATAAAGTAGTCT	dsx	+	5.460066
peak33032	-26	ATAATACATTGTTTGGC	dsx	-	9.657641
peak33029	-17	GTGGTACAATATTGCAT	dsx	+	7.845262
peak33020	27	GCAAAACATTTTGATGC	dsx	-	7.25728
peak33006	-5	ATAAAAAATTGTTATTC	dsx	-	6.769123
peak32971	31	CTCTAAAATTGTTTGAC	dsx	-	6.304817
peak32969	18	TCGTCACAAAATTAGTC	dsx	+	5.148635
peak32953	41	AAAACACCTAGTGATGA	dsx	-	5.113544
peak32951	-9	TCACAACAAAGTTAGTG	dsx	+	7.939242
peak32942	-28	AAATAAAATAGTTTTGG	dsx	-	5.679338
peak32940	0	TTGTTACATATTTGTAA	dsx	-	5.754479
peak32922	-2	AAACTACTATGTTTTAT	dsx	+	6.952721
peak32896	32	GCATCATAATGTCAGTG	dsx	+	6.630525
peak32823	-21	AAACAACTTTTTTATAG	dsx	-	5.283443
peak32808	8	TGGAAACAAGGTTATCT	dsx	+	5.791139
peak32805	-38	GTAACAAAATTTAGTTG	dsx	+	6.387509
peak32799	30	ATACAACTATGTTCGTA	dsx	+	5.768951
peak32793	0	TGACTAAAATGTCATTC	dsx	+	5.365756
peak32790	13	TCCATACAAGGTACGTT	dsx	+	5.367324
peak32780	1	TAGTCACATTTTCTTTA	dsx	-	6.579881
peak32760	24	AAGCAACATCGTGTTAA	dsx	-	5.631067
peak32755	13	ATAACAAAATGTCGGGC	dsx	+	5.694362
peak32725	7	GTACGACAATTTAGTCG	dsx	+	8.427351
peak32720	39	TTACTACATACTAATAA	dsx	-	5.418006
peak32703	-34	CGACCACAAATTATGTG	dsx	+	6.296038
peak32700	10	GCCTAAAATTGTGCTTA	dsx	-	5.903476
peak32687	7	CTACTACTAACTATTAA	dsx	+	5.334834
peak32677	-32	TTGCTAAAAAGTCTCTC	dsx	+	6.123291
peak32640	-23	ATAAGAGAATGTGCTGG	dsx	+	5.001215
peak32635	10	GTACGAGAAAGTAACCC	dsx	+	7.080073
peak32633	-24	GTCACAGTTTGTGGGAC	dsx	-	5.382348
peak32629	9	GTATTACAAAGTAATTT	dsx	+	10.308967
peak32614	36	GCCAAACTTTGTTTTTC	dsx	-	8.288468
peak32612	23	GCGGTACAATATCATTT	dsx	+	5.698681
peak32597	-7	GAAACATATTGTCTTTC	dsx	-	6.982216
peak32596	-29	CTCACACTTTATTACAC	dsx	-	5.750451
peak32573	44	CTAATACCTTGTTTGTA	dsx	-	5.01325
peak32459	-22	GTAAAACATTTTCGTTG	dsx	-	6.243825
peak32428	18	TCGAAAAAATGTACCGA	dsx	+	6.359338
peak32425	-2	CAAAAACATTTTGGTCC	dsx	-	7.034136
peak32355	-10	CTGCAACAAATTCACAT	dsx	+	5.839929
peak32322	-1	TAACCACTATCTATGGA	dsx	+	5.31137
peak32316	34	TCGCTAAATAGTTTCGG	dsx	-	6.087404
peak32255	13	AAGATATTTTGTTTTAA	dsx	-	7.678208
peak32247	38	TTCGTACATTTTCTTGT	dsx	-	5.060055
peak32207	-24	TCGCAAAATTGTTTCGA	dsx	-	7.50879
peak32179	14	GAAACAAAATTTATCAA	dsx	+	5.783974
peak32177	31	TCCGAACAATGTAGTGT	dsx	+	7.480289
peak32168	-17	AAATAACTTTGTTACCC	dsx	-	7.669909
peak32162	22	TAGAAGAATTGTGATAA	dsx	-	5.396559
peak32138	31	CTAGTACTATCTAGTTC	dsx	+	6.105423
peak32127	-12	ATCATACCTTGTGAGGG	dsx	-	5.862402
peak32121	6	ATATTACATAATGATAA	dsx	-	6.69894
peak32110	-13	GTGAAACATTTTAATTT	dsx	-	5.78957
peak32099	-16	TTAAAAGAATTTATTCC	dsx	+	5.173714
peak32082	26	GCCCCACATTGTGTTTG	dsx	-	9.554134
peak32075	-13	ATATAACTTTCTCTCAA	dsx	-	6.256822
peak32071	30	CTGTGACAAATTTATTA	dsx	+	5.860131
peak32045	-12	GACATAAATTATAACGC	dsx	-	5.799722
peak32028	-1	GCAATATATTTTATTAC	dsx	-	5.761501
peak32023	48	CAAAAACATTTTTACAA	dsx	-	6.69354
peak32022	-45	CTAATATAATCTTATCA	dsx	+	5.345467
peak32022	-18	TTATCACTTTATGTTAT	dsx	-	5.586148
peak32019	9	GGGCAACATTGTGGGCA	dsx	-	8.263048
peak31983	-19	GACTTAATTTGTAACAA	dsx	-	6.889751
peak31973	-40	AAGAGAAAATGTTTCAC	dsx	+	6.203334
peak31961	0	ATAAAAAAATGTAATAA	dsx	+	6.395706
peak31952	24	GTGGTACATTTTTATAT	dsx	-	5.656039
peak31939	-7	AAATTACTTTTTTTTAC	dsx	-	7.036981
peak31923	-38	AAGCGATAATGTTGTAA	dsx	+	5.096423
peak31923	-27	TTGTAACTAAGTATTCG	dsx	+	6.70311
peak31919	-7	TTGTTAAATTTTATTTC	dsx	-	5.347737
peak31911	-5	AACACACTTTATATCCA	dsx	-	5.948521
peak31870	12	ATGAAGCATTGTCATGT	dsx	-	6.261875
peak31862	-2	ATGTGATATTGTGAGGC	dsx	-	5.182158
peak31860	-23	CAACAACTTTTTGTCCC	dsx	-	5.614319
peak31853	9	GAAAAACTTTTTGTTGT	dsx	-	5.363005
peak31849	12	TGCCCAGATTGTTGTTG	dsx	-	5.133368
peak31830	27	GGACGACATTCTGTCAG	dsx	-	6.677792
peak31819	42	CGACGAATTTGTATCGA	dsx	-	5.061624
peak31775	-2	TCAAAACAAACTTTGTA	dsx	+	5.888302
peak31775	18	AACAAACTTTGTATTTT	dsx	-	7.898751
peak31774	23	AAAGAATTTTGTTTTAG	dsx	-	5.126162
peak31771	-7	GTAAAATAAAGTCCTTT	dsx	+	5.208854
peak31760	-8	TAATAACATTATTTTTC	dsx	-	6.867563
peak31746	11	AAAATAAATTATAACAG	dsx	-	6.288075
peak31727	31	CGACTACTTTCTATTCC	dsx	-	5.67316
peak31727	13	AAGATAGATTTTATTAG	dsx	-	7.163544
peak31678	-17	TTATAACTATGTTACAA	dsx	+	8.225686
peak31631	-21	AGGAGATAATGTGGTAG	dsx	+	5.443047
peak31608	5	CACCGACATTTTCTCAA	dsx	-	6.434029
peak31586	30	ATGCAAAATTGTATTAA	dsx	-	9.519239
peak31564	-17	AAGCTACATTTTTCCAA	dsx	-	7.404706
peak31523	33	GAAAAACTATGTAGTAT	dsx	+	8.456798
peak31519	-17	AAAAAACAAAGTCGCAA	dsx	+	6.150084
peak31518	-4	CGCTAACATTATTATTA	dsx	-	5.231808
peak31494	27	CAAAAACATTTTTTTTC	dsx	-	6.675191
peak31481	-26	CCGCGATTATGTTGTTA	dsx	+	5.040712
peak31470	-26	GGGACACATTCTTGGAG	dsx	-	5.414876
peak31458	-37	GTACCAAAAGGTAGCTT	dsx	+	6.297314
peak31424	-17	TGATGACAAAGTGCTGC	dsx	+	6.067196
peak31415	-33	AGATTAAATTGTAACGG	dsx	-	7.567631
peak31396	-48	TTAAAACAAATTCTGCA	dsx	+	5.043605
peak31384	-28	AGGGAACTTTGTGACCT	dsx	-	6.219076
peak31379	26	GACTTGCATTGTAATTA	dsx	-	6.348886
peak31369	12	AAATTAAATTATAATAA	dsx	-	6.056633
peak31342	49	CGAAGACATTGTTATCA	dsx	-	7.397731
peak31340	19	CGGGAACATTTTAATCA	dsx	-	5.098276
peak31316	-24	TAAAAAGTTTGTGTCTC	dsx	-	6.47869
peak31315	-35	TTAAGAAAATTTTTTTT	dsx	+	5.623099
peak31295	27	CCATTACAATTTATGTA	dsx	+	7.818945
peak31281	9	GTGCTAGATTGTATCGA	dsx	-	9.252176
peak31274	-45	GAGTTATAATGTTATAT	dsx	+	7.021714
peak31273	20	AAAATACATTTTTATGT	dsx	-	5.923101
peak31268	-24	TTAATACTATGCTACCG	dsx	+	6.119153
peak31261	19	ATACTACTTTTTCGCAA	dsx	-	6.364453
peak31248	-16	AAATTACAAAGTGGCCC	dsx	+	6.747921
peak31247	5	AAGCTATATTGTCCTTC	dsx	-	7.038456
peak31229	13	CCAAAACAATTTTCGAA	dsx	+	5.921825
peak31215	-16	AAATCACAAAGTATCGG	dsx	+	8.059626
peak31215	16	TAAAGACAAAGTTCGAC	dsx	+	7.143335
peak31205	-44	CTAACAATAAGTATCGT	dsx	+	6.185364
peak31200	-7	GGAAGACAAACTACCGC	dsx	+	6.162506
peak31177	-9	ACGCCATAAAGTAATTT	dsx	+	5.891849
peak31130	-14	GGGTCAGAAAGTTTCAT	dsx	+	5.991613
peak31127	-7	ATAATACAATTTAACAA	dsx	+	8.510239
peak31126	-22	TTGAGAGAATCTAACAG	dsx	+	6.049183
peak31105	11	ACGGGACTTTGTACTTG	dsx	-	5.977584
peak31101	-34	ATCTCGCATTGTTCCAA	dsx	-	5.509887
peak31100	-18	AAACAACATTGTAACAA	dsx	-	10.723211
peak31097	37	ATAAAAATTTGTACCCA	dsx	-	4.992631
peak31093	39	TAGTAACATAATAACCA	dsx	-	4.991922
peak31076	-37	CAACGACAAACTCGCTT	dsx	+	5.166654
peak31073	19	GCCCGAGATAGTTTTAC	dsx	-	5.134746
peak31069	17	AGCAAAGATAGTGGTGG	dsx	-	5.732583
peak31032	19	TAATTACAAAGTTATAA	dsx	+	7.441068
peak31007	0	ATATCATAATTTATCTT	dsx	+	6.087404
peak31003	-27	AAAAAAATTTGTGTTAA	dsx	-	7.929523
peak31001	-21	AGAAGAGAATGTGTTGT	dsx	+	5.288897
peak30986	6	AGGAAACATTGTAATTC	dsx	-	10.458002
peak30949	-17	TGATGATAATGTGCTAT	dsx	+	5.147066
peak30911	-40	TGATTAAAATGTTTTGG	dsx	+	5.886734
peak30903	-3	CCCTCACATTGTGTCAC	dsx	-	11.01772
peak30899	-34	TAAATAAATTTTATTAA	dsx	-	6.000393
peak30868	8	TTGATAAAATGTACGAT	dsx	+	7.435477
peak30861	15	CCAACACTTTGTTCTCC	dsx	-	6.701503
peak30854	-24	TCACAACAATTTAATAT	dsx	+	7.634439
peak30850	-8	TCCTCAAAATGTTTTCT	dsx	+	5.011265
peak30842	-16	ATAATAGATTGTAATAA	dsx	-	8.915704
peak30836	-33	TTAACATAAATTAATTT	dsx	+	5.496536
peak30821	8	CACTCACAATTTTTTTA	dsx	+	5.046356
peak30821	4	TTGTTACATTATAACGA	dsx	-	8.092155
peak30813	23	CTGCCACTATGTAGGCC	dsx	+	8.998395
peak30796	-22	AAAACAATTTGTATGAA	dsx	-	5.732298
peak30795	-13	GTGCAACAAACTGTGTA	dsx	+	6.073225
peak30785	-18	AACCTACAATGTTGCTA	dsx	+	7.180184
peak30784	25	TTAAAACAATTTTCTAA	dsx	+	6.682111
peak30781	-14	TTAATACTTTATAACAC	dsx	-	7.262725
peak30766	42	TACCGACTTTGTGACCC	dsx	-	6.875856
peak30766	-8	AGGCCAAATTGTACCCC	dsx	-	6.614972
peak30744	18	AAGACACTTTTTTTTCG	dsx	-	5.496536
peak30731	24	ATCAAAAATTGTTTTGA	dsx	-	7.691112
peak30731	-4	AAATAAAATTATTTTAA	dsx	-	5.592327
peak30713	-11	GGGTTACAAACTGATTT	dsx	+	5.436317
peak30711	35	TAGCTAATTAGTGTCAA	dsx	-	6.325815
peak30695	30	CAGCCACTTTGTGCTCT	dsx	-	6.670731
peak30674	2	ACATTAGATTGTCTTGA	dsx	-	8.337739
peak30666	-10	GACACACATTATTGTTC	dsx	-	6.628671
peak30666	-22	CGGGCACTTTGTGACAC	dsx	-	8.447073
peak30652	26	TTAATACAATGTGCTCA	dsx	+	9.390162
peak30647	-6	AGAAGACAAATTTGCTA	dsx	+	5.030852
peak30625	6	CCAATACTAACTAGTGT	dsx	+	5.178082
peak30613	-23	ACAATAAAAAGTAACAC	dsx	+	6.045999
peak30613	5	AACACAAATTGTACCGG	dsx	-	6.843814
peak30608	-8	GCCAAACAATTTAATTG	dsx	+	6.545979
peak30605	12	TTCGCACAATCTCTTTG	dsx	+	5.036306
peak30597	-1	CGGTAACAATATGTTTT	dsx	+	5.429348
peak30597	1	GTAACAATATGTTTTGT	dsx	+	6.804403
peak30585	-3	GGGACACATTCTAATTC	dsx	-	6.669493
peak30584	21	GTAACAATAAGTAGGTG	dsx	+	5.425077
peak30579	43	CAGTAACTTTATGTTCA	dsx	-	6.68216
peak30577	15	GAGCGACAATATCTTTT	dsx	+	5.883604
peak30556	-22	TCCCAACATTTTCTCAA	dsx	-	6.944855
peak30542	6	TTATTACCTTGTCAGAC	dsx	-	5.834231
peak30496	-8	TTCAGAAATTGTGGCCA	dsx	-	5.819065
peak30486	-11	ATACAACATTCTTACAC	dsx	-	6.934702
peak30486	-34	ATAATAAATTATATTAA	dsx	-	7.030012
peak30483	11	CTGAAACAATTCTACTT	dsx	+	5.438624
peak30480	-40	GGACGACTATTTGTCTT	dsx	+	6.069055
peak30457	-30	TTATCACAATCTGTTCT	dsx	+	7.849717
peak30448	-19	AGCATACATTGTATTAA	dsx	-	11.852595
peak30447	10	GTAATACCTTGTTACCG	dsx	-	6.083692
peak30428	-44	GAAGAACAATTTTTCTT	dsx	+	7.084976
peak30427	-18	AAGCCACAAGGTCTCTT	dsx	+	5.552247
peak30423	-5	ATGGAACAATGCAGCCG	dsx	+	5.481716
peak30407	32	TAGTAACATTGTTCGGA	dsx	-	7.431498
peak30379	-29	CTGAAAGTTTGTTGTTG	dsx	-	5.639258
peak30376	-34	CACATATATAGTGTTGC	dsx	-	6.638823
peak30373	-2	GCGGAACAAATTAAGGG	dsx	+	5.043275
peak30365	41	TAGAGAAATTGTAGTCA	dsx	-	6.769123
peak30355	-18	GGAAAACAATGTATAAC	dsx	+	5.064893
peak30352	-11	GCGCAACTTTGTCATCC	dsx	-	8.43432
peak30348	49	CCGCGACATTATACCTG	dsx	-	5.375908
peak30329	-49	AAGACACAAGGTTTTCT	dsx	+	5.82191
peak30320	-7	ACACTAATTTGTCTGAG	dsx	-	5.685778
peak30318	19	TACCAACAATTTATCCC	dsx	+	5.69113
peak30312	-3	TCGATAAAATGTTTCGA	dsx	+	7.792152
peak30312	-18	GCGCTACTTTTTATCCT	dsx	-	5.11169
peak30309	37	ACAAAACATTTTGCCAC	dsx	-	7.39911
peak30301	30	GTGGGATAATTTATGCT	dsx	+	5.270878
peak30283	-2	GGAAGAAAAAGTATCCG	dsx	+	6.397078
peak30281	-7	GGGGTACATTGTGTCCT	dsx	-	8.899955
peak30266	-2	AAATCAGATTGTTTGGA	dsx	-	5.580898
peak30266	-30	TAGGAATATTGTAGCAT	dsx	-	5.871181
peak30264	28	CAATAACAATATATGCA	dsx	+	5.2695
peak30260	-13	GTAATAAAAACTAATTT	dsx	+	5.091071
peak30258	6	CCAGGACAAAGTTTGAA	dsx	+	7.50001
peak30258	-8	GTCGCAGATTGTAACAA	dsx	-	6.394429
peak30244	-33	AAGTAAATTTGTTACAA	dsx	-	6.617817
peak30216	-42	TCAACAAAATTTAATCT	dsx	+	5.193586
peak30215	-33	TTAAAACAATTTGTTGA	dsx	+	7.539562
peak30198	-24	CACCGAAATAGTCTTGC	dsx	-	5.067607
peak30197	10	TAGGCATATTGTGTTTG	dsx	-	6.039608
peak30179	13	GTATTAAATTGTAATAA	dsx	-	8.463719
peak30170	-2	TCACGATAATATATCTT	dsx	+	5.817741
peak30157	8	ATCCCACAATTTTTTTT	dsx	+	6.053503
peak30156	12	ACAATAAATTGTGCGTA	dsx	-	5.277468
peak30153	34	GGAACAAATTGTTCTTA	dsx	-	5.095146
peak30149	-32	GTACCAATTTGTATTAT	dsx	-	5.839929
peak30140	-21	TTATAACAATCTTTTTG	dsx	+	7.50879
peak30133	-47	GTATGAAAATTTATCGT	dsx	+	6.205187
peak30132	9	CAATAAAATTATAATGC	dsx	-	5.008664
peak30093	-6	AGGCTAAATTTTATCAA	dsx	-	6.288075
peak30087	41	GACTAACATTATGGTAA	dsx	-	8.302647
peak30073	-17	AGGTCACATAGTCCTCC	dsx	-	7.072357
peak30071	6	ACGAAACTATGTGCTCG	dsx	+	5.106575
peak30070	-16	ATATAATATTGTTACAT	dsx	-	5.465716
peak30057	49	TTATGACATTTTGGCAA	dsx	-	6.225807
peak30051	36	AGAGGACATTGTCATTT	dsx	-	5.692983
peak30048	-4	CAAATAAAATTTTTCTT	dsx	+	5.304645
peak30016	24	TACGTATATTGTGGTAG	dsx	-	6.886906
peak30015	25	GCAACACAATGCTACGA	dsx	+	8.017267
peak30010	3	TGAATACAATGTAACGG	dsx	+	10.976796
peak29998	-30	GCACTAAAATCTAACGT	dsx	+	5.904752
peak29998	29	ATAAAAAAATGTGGTAC	dsx	+	5.88488
peak29996	39	ACGCCATATTGTGTGCA	dsx	-	5.410999
peak29993	31	ATGCAACATTTTTTGCA	dsx	-	5.006811
peak29985	27	AGAAAACTTTATTATAC	dsx	-	6.230505
peak29983	43	ACGCGAAATTGTAACTT	dsx	-	5.110895
peak29963	-24	GGATTACATTGTTGGGC	dsx	-	8.417199
peak29953	28	TTCCGATAAAGTAATTG	dsx	+	5.198702
peak29953	-2	TAGTTAATTTGTACCCG	dsx	-	5.590468
peak29951	45	GTATTACTTTATGACGG	dsx	-	6.386926
peak29948	7	AAAAAATATTGTCCCCA	dsx	-	5.61167
peak29943	-7	AGGAAGGATTGTGGCGA	dsx	-	5.039884
peak29941	30	GTGAAACAAACTTCCAC	dsx	+	6.563848
peak29936	-30	GCAATACAATTTTACGC	dsx	+	9.030886
peak29901	-41	CCGCAAAAATGTTTCTC	dsx	+	7.271174
peak29895	1	CGGCGACTTTGTAACTG	dsx	-	6.912224
peak29878	30	ATGTTACTATGTCGGGT	dsx	+	6.220936
peak29862	-43	TAGGAATAATGTATTTA	dsx	+	5.953873
peak29838	-22	TAGAGACTATTTAATTT	dsx	+	5.864261
peak29833	34	TCGTTATATTATTTTAG	dsx	-	5.394257
peak29817	-5	TAATTGCATTGTAATGG	dsx	-	6.859712
peak29810	28	TCGAAACAAATTGGTTT	dsx	+	5.819309
peak29791	4	AACTTGCATTGTGTCTG	dsx	-	7.301647
peak29776	9	CGCAAACAAAGTGGGTA	dsx	+	5.436317
peak29770	34	AACCTAAATTATGTTCG	dsx	-	5.509439
peak29760	-11	CACTTACAATCTAGTTG	dsx	+	5.352057
peak29751	-1	TAAACACATTCTGGTTA	dsx	-	6.158667
peak29736	25	GCGAAATAATTTATTGG	dsx	+	5.60735
peak29735	-28	AACTTACAAAGTAGCTC	dsx	+	6.273463
peak29717	7	AACATATATTGTTTCCT	dsx	-	5.812341
peak29705	-16	CTGGGAGAATGTGTTGG	dsx	+	6.012815
peak29687	15	CCGTTAGAAAGTTTTGT	dsx	+	5.314214
peak29647	6	AAGTAACATAGTCACAC	dsx	-	9.55314
peak29637	-29	GTGAGATAATTTAATTT	dsx	+	6.875862
peak29636	20	CCCATACAAGGTATGAT	dsx	+	6.533076
peak29636	-26	GTCTTACTTTTTCTCCA	dsx	-	5.229473
peak29631	42	TTACTACTTTGTTCCAA	dsx	-	8.008982
peak29622	-21	GGAACAATATGTTGTTA	dsx	+	5.004344
peak29598	-49	TCACCATAATGTATTCC	dsx	+	8.258728
peak29589	20	GAATTACAAAGTATCTT	dsx	+	10.021285
peak29584	18	AAGTTACTTTTTTACGC	dsx	-	6.248524
peak29579	-7	CTACAAAAATCTATCTA	dsx	+	5.548408
peak29575	-35	CGGTGACAATGTGCCAG	dsx	+	8.139669
peak29574	47	CTATTGCTTTGTCTTTG	dsx	-	5.249793
peak29518	46	GCGTAACTTTATTATGA	dsx	-	5.642388
peak29514	49	AAATTAAATTATAGTAA	dsx	-	6.393105
peak29499	-19	TAAATACATTGTTCTGA	dsx	-	9.40818
peak29471	8	TTAATATAATTTCGCGA	dsx	+	5.240106
peak29468	32	TTATAACTTTATACTGC	dsx	-	5.354706
peak29459	-19	AAATAACATTTTTACCC	dsx	-	5.768951
peak29450	32	ATACAACATAATAATAA	dsx	-	6.021541
peak29440	-16	AGAATACTTTGTAACTT	dsx	-	7.267045
peak29438	-28	TTAAAACAAGGTGTGTT	dsx	+	7.524057
peak29437	16	CACCAACCTTGTTGTTG	dsx	-	5.454336
peak29435	-32	ATAGTAATTTGTTGCAG	dsx	-	5.706397
peak29431	-26	TAAAAATAATGTAGTAA	dsx	+	6.888182
peak29429	18	ATGAAACAATGTCTTGT	dsx	+	8.769852
peak29428	45	AACGAACTTTGTAAGCG	dsx	-	5.117863
peak29394	10	AACTTACTTTGTTCGAA	dsx	-	6.753619
peak29379	-43	TCATGACAATATAAGGA	dsx	+	6.23198
peak29368	30	AACTAAATTTGTGGTTA	dsx	-	5.70565
peak29364	-22	TCAACAAAATATTTCAC	dsx	+	5.155365
peak29356	-31	CGACGATAAAGTTTCAG	dsx	+	6.009632
peak29339	-34	AGAAGACAAAGTGGCAT	dsx	+	7.7187
peak29325	-10	TTGTTACATTTTAATTA	dsx	-	6.792872
peak29316	50	CGGTAACTTAGTCTGGC	dsx	-	5.806691
peak29310	-46	CAAACACAATTTAAGTG	dsx	+	7.895906
peak29308	31	GTAACATAATTTACGTT	dsx	+	6.233358
peak29297	33	ACAACACAAGGTGATAC	dsx	+	6.198874
peak29265	21	TTAACATAAAGTTACTT	dsx	+	8.269125
peak29255	-3	ACAATACAATCTATTAA	dsx	+	7.529409
peak29231	-41	TTATGACAAACTAACCT	dsx	+	7.199906
peak29220	-7	GGGTCACAATGCATGTT	dsx	+	7.237108
peak29210	-28	TGATAACAAAGTTTTAA	dsx	+	7.066374
peak29188	34	GGCAAACATTTTGTTCG	dsx	-	6.610652
peak29175	12	AGAAGATATTGTCGTTA	dsx	-	5.095146
peak29172	-7	GTAAAAGAATGTTTTAA	dsx	+	7.658621
peak29168	-22	ATGGCACATTTTGTTTT	dsx	-	5.242377
peak29161	-25	GTGGCACAATATGTTTA	dsx	+	6.964198
peak29156	-7	CAGACATTTTGTGTTCG	dsx	-	6.054875
peak29155	-9	AAGTTACAATGTAAGAG	dsx	+	8.309568
peak29150	-45	TAAAAACAAATTAATCA	dsx	+	5.120464
peak29148	6	GTAAAAAAATCTTACCT	dsx	+	5.527789
peak29144	-45	TAAAAATAATGTTATTA	dsx	+	6.462098
peak29143	-6	AAAGAAAATTATCTTAA	dsx	-	5.016963
peak29137	-37	CAATGAGAATGTTTTTG	dsx	+	5.886734
peak29137	44	AAATAACATTTTATTGG	dsx	-	7.625249
peak29124	34	ACACTAAAATGTAATTA	dsx	+	6.164263
peak29122	25	AAATTATTTTGTATTCG	dsx	-	6.060471
peak29102	7	AAACTACATTCTTTTTC	dsx	-	7.204035
peak29098	29	CGGATAGATTATTATAA	dsx	-	5.617401
peak29087	-40	TTGTAACAAAGTGATTT	dsx	+	8.276045
peak29071	-13	CTAAAACAATTTTACAT	dsx	+	8.826092
peak29061	31	TGCATAAATTGTATTTC	dsx	-	7.849717
peak29040	6	GGGGTACAAATTTTCGT	dsx	+	5.937092
peak29039	30	AGAACATATTGTAGTGC	dsx	-	7.174588
peak29024	15	CTGCGACAAAGTTTTTG	dsx	+	9.336436
peak29018	16	AACATACATATTTGCAG	dsx	-	5.742158
peak28996	-13	AGATCACAAAGTGATCA	dsx	+	5.836084
peak28992	2	GAGAGATAATCTTTCAA	dsx	+	5.425029
peak28988	-6	GTAATACATTTTTTTGT	dsx	-	6.444496
peak28966	10	AAAAGATAATGTTATCT	dsx	+	5.768951
peak28964	30	GTATAACATTTTTATTA	dsx	-	5.183434
peak28932	-35	GCACAATAAAGTGAGTT	dsx	+	5.670559
peak28931	4	TTCTTACAAGGTTATTC	dsx	+	5.626835
peak28930	49	GACAAACTTTTTAGTTG	dsx	-	5.044551
peak28925	7	GAGAAAAATTCTGCCGC	dsx	-	5.001215
peak28921	-47	TTAGTACAAAGTTACAT	dsx	+	9.392676
peak28921	-23	AAGTTACATACTCTCGT	dsx	-	5.423704
peak28918	27	CTCTGACTTTGTAACTA	dsx	-	6.401398
peak28915	-2	AAATTACATTTTATTTG	dsx	-	7.491717
peak28908	21	AAATAACTTTATTTTTA	dsx	-	5.465764
peak28903	-45	GCGAAAGAATGTGGCGA	dsx	+	6.898335
peak28897	17	GGGTAATATTGTGGTGG	dsx	-	7.41575
peak28881	-30	TTGCAACCTTATTTTAA	dsx	-	5.0629
peak28875	-29	TCAAAATAATCTTACTA	dsx	+	5.209335
peak28869	6	AAAAAAAATTGTTACAA	dsx	-	7.709461
peak28868	10	AAATAAAATTTTATTAA	dsx	-	5.592327
peak28855	-19	GAAATACTATTTTTGGA	dsx	+	5.491421
peak28850	9	CGGTTAAATTATCGTGG	dsx	-	5.434749
peak28837	-18	ATGTCACAATATGAGGC	dsx	+	5.547132
peak28827	-43	ACAACAAAAAGTGTTAT	dsx	+	5.075323
peak28815	-1	ATAAAACATTTTCTTAG	dsx	-	8.128625
peak28802	-21	TCATTATAATTTATCCG	dsx	+	5.704412
peak28789	-15	TAATCAAAAAGTAGCCC	dsx	+	5.444318
peak28780	-40	CAAAAAAAATGTTTTTA	dsx	+	6.087404
peak28766	33	GAAGAAAAATGTATTCC	dsx	+	5.619671
peak28754	-15	TTATAACATTGTTGTTT	dsx	-	7.452118
peak28753	34	ACAAAATTATGTTTCGT	dsx	+	5.269554
peak28753	48	TAACAAAATTATGTTTC	dsx	-	5.039436
peak28745	-41	TTAAAACAAATTGATTT	dsx	+	6.512457
peak28745	6	ATAAAATAAAGTATTCT	dsx	+	6.074501
peak28696	32	CCATTAAAATGTATGTT	dsx	+	7.56071
peak28686	-26	GGGAAACTTTATCCTAA	dsx	-	6.279295
peak28670	-24	ACAACACAAAGTTTCGT	dsx	+	9.269297
peak28669	2	TTACCATAATCTTTTAA	dsx	+	5.666191
peak28650	24	GTCAAACTATTTTTTAT	dsx	+	5.084102
peak28647	-2	AAGAAAAATTGTTTGAG	dsx	-	7.486317
peak28640	29	ATAAAAATTTGTTTTGC	dsx	-	6.78439
peak28628	18	CCGAGATAAAGTCTGTG	dsx	+	5.373157
peak28590	26	GTGCTAAAATTTAATAA	dsx	+	5.414876
peak28586	-7	TTGCCACAATGTAACCA	dsx	+	11.490222
peak28576	17	TTAATAAAATTTTACAG	dsx	+	5.864261
peak28557	-36	CTGTGACTAATTAACAA	dsx	+	4.998362
peak28541	12	GAACAAGAATGTATGGA	dsx	+	6.158667
peak28541	-23	ATCCAATTTTGTTTCGA	dsx	-	5.126162
peak28539	-28	CCATTACATTGTTCTAT	dsx	-	8.491889
peak28531	9	AGGAGACAATGTTACGG	dsx	+	8.943875
peak28525	13	TCCCGACATTGTTTCTT	dsx	-	6.527961
peak28508	-41	GTCCGACAAATTTATTG	dsx	+	5.079642
peak28502	8	GCGCGAAATTGTTTCAG	dsx	-	7.470569
peak28498	-28	TTCGGAAAATGTTTCGT	dsx	+	5.576579
peak28494	-43	AACCAACAAAGTAGCGC	dsx	+	5.629106
peak28484	8	AAACTACTTTGTGCTAT	dsx	-	8.411847
peak28463	-10	GCGACACAATGCTTCCG	dsx	+	8.248709
peak28461	14	CACAAACATAATTACGC	dsx	-	5.050864
peak28455	-14	ACGATAAATTTTCTCTC	dsx	-	5.60735
peak28431	-38	CCGACACAAAATGAGTA	dsx	+	5.312938
peak28429	18	CCATTATAATGTCGGTT	dsx	+	6.394958
peak28428	39	CAAAGACATTGTGTTGT	dsx	-	9.061658
peak28421	47	TGGAAACTTTTTGTCCG	dsx	-	5.56813
peak28403	35	TGAGTAAATTGTACCAT	dsx	-	5.113496
peak28402	-34	TGAGAACAAAGTCTCGC	dsx	+	6.450188
peak28375	25	CCACTACTATTTGTTAC	dsx	+	5.684209
peak28371	40	GGGTTAAATTGTGATTG	dsx	-	7.638894
peak28320	43	AAAAAAAATTGTCTTAA	dsx	-	8.990395
peak28315	-18	TTAAAAGAATCTAACAA	dsx	+	5.548408
peak28312	5	GCAGGAATTTGTGTTGC	dsx	-	5.027526
peak28303	-19	TGAAGAAAAAGTAGCCA	dsx	+	5.490838
peak28298	8	ACCAAACTTTCTTACAC	dsx	-	5.478518
peak28260	37	ATAACAAATTGTTCCAT	dsx	-	5.678809
peak28256	25	CGAACACAATTCGTCTT	dsx	+	5.068055
peak28253	-20	TCATCACAAAATATTTT	dsx	+	6.401398
peak28245	23	AAAATACATTTTCTTTG	dsx	-	7.522489
peak28237	7	AAAAAAGAATGTGACTA	dsx	+	5.075803
peak28230	-9	AAATTACCTTTTAGTAC	dsx	-	5.486384
peak28199	-42	CTAAAATAATTTATTAA	dsx	+	5.866862
peak28199	-2	GTAGCATAATCTTACCA	dsx	+	5.262579
peak28188	-7	ACATCACAATCTTTTTT	dsx	+	6.902654
peak83911	-9	ACAATACATTATTACAT	dsx	-	6.847691
peak83899	34	ACATTACATTGTATTAT	dsx	-	10.772002
peak83898	-13	CTCATACCTTATGTCAA	dsx	-	5.999912
peak83878	19	TAATTATTTTGTATTAA	dsx	-	6.889751
peak83874	17	TAATGACAAATTTTCTA	dsx	+	5.659461
peak83860	12	TGAAAAAAATGTCTCCG	dsx	+	5.51204
peak83857	16	AGACTACAAGGTACCTT	dsx	+	5.762637
peak83831	50	CCCTAACCTTGTTTTCA	dsx	-	5.618639
peak83804	21	ATCCAACTTTGTTACGC	dsx	-	8.075374
peak83799	-21	GTAAAACAATTTCCGCC	dsx	+	5.952597
peak83799	42	ATATCAAATAGTATCGG	dsx	-	5.864261
peak83798	11	ATGATGCTTTGTTTTCC	dsx	-	6.549076
peak83797	29	GAATCACAAAGCATCCA	dsx	+	5.765073
peak83767	-25	GCCGCACAATTTATGCT	dsx	+	6.039608
peak83737	-3	ATAAAATTATGTAGTTG	dsx	+	5.423704
peak83729	14	TGGTTATATTGTAGTGA	dsx	-	7.521111
peak83723	24	GAGTTACTATGTTATTT	dsx	+	7.848392
peak83722	-37	TTGAAAAAATGTGTGCA	dsx	+	6.38784
peak83722	-7	GCATTAAATAGTTTTTA	dsx	-	5.124594
peak83722	-34	AAATTACTTAATCTTGA	dsx	-	5.142991
peak83721	30	TGAAGACAATTTCTCAG	dsx	+	6.982216
peak83719	-34	TGAAAAAAATGTAACAT	dsx	+	7.358186
peak83717	-14	TAATAACAAAGTACCAG	dsx	+	7.202176
peak83691	19	CGGCCACAATGTTTTGT	dsx	+	9.908955
peak83688	33	TCGCTACATAGTTCGTA	dsx	-	5.029283
peak83679	19	AAGTAAACTTGTGGTGC	dsx	-	5.859801
peak83678	23	TACTTAAATTGTTTTTC	dsx	-	7.308119
peak83632	-45	GCGGTATAATGTGCGTG	dsx	+	5.627222
peak83600	31	GTAACAAAAACTTGCTG	dsx	+	5.054703
peak83501	23	TGACCACAAGGTACTGG	dsx	+	5.710521
peak83495	22	GAGAAACAATATCACAA	dsx	+	5.701282
peak83410	-45	CTATAAAAATGTTACTT	dsx	+	7.442927
peak83395	42	TCGGCGCATTGTGCCAA	dsx	-	5.563132
peak83381	50	CGGAGACTTTGTTTGCC	dsx	-	6.026705
peak83371	-4	GGAACAAAAAGTTATAA	dsx	+	5.385477
peak83357	-43	CGGAGACAATTTGTCTC	dsx	+	7.876034
peak83357	-25	GAGACAATTTGTCTCCT	dsx	-	5.311085
peak83350	-20	GAGGTAAATTATAATAA	dsx	-	5.635419
peak83346	48	CCATTACATTGTCATGT	dsx	-	8.802044
peak83346	-4	ACGGCACATTGTTACAA	dsx	-	9.167018
peak83342	18	GTAAAATAAATTGTCTC	dsx	+	5.121843
peak83342	36	AAAATAAATTGTCTCGC	dsx	-	9.262328
peak83340	-29	CGACAACCTTGTATTAA	dsx	-	7.582898
peak83308	-27	GCGACACAATATTACCT	dsx	+	8.31972
peak83306	-22	TTAACACACTGTATTTT	dsx	+	5.686778
peak83298	-13	AAGAAACAATTTTTTTA	dsx	+	5.630019
peak83294	-7	TAAGCAAAATGTTTTCA	dsx	+	5.129048
peak83287	-6	CGCAAACTTTATTTCAA	dsx	-	6.084653
peak83271	-27	CTCCTACATTTTAGCGT	dsx	-	5.971891
peak83263	-25	TAACCATAAAGTATGTT	dsx	+	6.548628
peak83252	2	TCGCGACATAGTGCCGT	dsx	-	5.599052
peak83250	10	CTATTAGATAGTATCAT	dsx	-	5.9314
peak83246	5	AACTTATTTTGTCACAC	dsx	-	6.447918
peak83200	-10	TTCCGACAATTTAAGAA	dsx	+	6.230126
peak83175	2	TTGTTACAAAGTATTGT	dsx	+	9.847262
peak83174	-34	CTATAACAAATTTACAA	dsx	+	6.101293
peak83174	10	AGAAAGCATTGTATTTT	dsx	-	5.615248
peak83171	11	AAGCCACATTGAATTAA	dsx	-	5.09639
peak83155	-11	GTATCACAAACTGTCAA	dsx	+	7.34846
peak83155	-5	GGGCTACACTGTATCAC	dsx	-	5.658607
peak83108	-10	AACGAAAATTGTATCAA	dsx	-	7.737632
peak83091	-40	TAAAAACAAAGTTTCAT	dsx	+	9.017983
peak83044	27	TTACCACAAATTTGCTT	dsx	+	7.852231
peak83033	-6	ATGACGCATAGTGACAG	dsx	-	6.016393
peak83025	41	TGCTAATATTGTGCCAC	dsx	-	6.309272
peak82980	-11	TGGTAAATTTGTATTCA	dsx	-	5.947143
peak82963	43	TGAAAACATTCTCCCAG	dsx	-	5.935854
peak82957	-7	GGAATACAAATTGTGTT	dsx	+	6.476089
peak82950	21	GTGAAACAATCTTTGTT	dsx	+	8.749233
peak82925	-24	TAAATAAAAAGTATTGC	dsx	+	5.92262
peak82917	33	TCGAGACAAAATCGCGC	dsx	+	5.110414
peak82916	16	ACGCCACATTTTGGCAT	dsx	-	6.829342
peak82911	-3	CAACAACAATATTTTAT	dsx	+	6.006983
peak82910	3	GCAAAACAAATTTACCA	dsx	+	6.352608
peak82902	-34	GAATAACAATTTGGCTA	dsx	+	6.519662
peak82901	32	TCAATAATTTGTAAGAA	dsx	-	5.033453
peak82885	21	TAAAAACAAATTTTTAT	dsx	+	5.685778
peak82884	18	ATAGAAAATTATATTAA	dsx	-	5.171114
peak82884	-26	GTCTAAGCTTGTATTAC	dsx	-	5.685778
peak82836	13	GGCTGACTTTGTTTTCT	dsx	-	5.302786
peak82801	1	ACAAAAGATTGTCGGAA	dsx	-	6.458968
peak82794	3	ACGTGACAATGTCTGAG	dsx	+	7.493042
peak82785	48	GCAAAACATTTTCTTTT	dsx	-	5.443047
peak82779	30	ACAACAGAATTTAACTC	dsx	+	5.124594
peak82766	-14	GTGCTAAAATGTCAGGG	dsx	+	6.387509
peak82751	-18	GAAAGACAAATTTGGTG	dsx	+	5.869953
peak82714	35	GAATAATTTTGTAGCAG	dsx	-	6.127611
peak82670	2	TGATGAGAAAGTAACTT	dsx	+	5.642388
peak82659	5	TACCTACTTAGTATCGC	dsx	-	7.799121
peak82636	19	TTAAGAAAATGTGTGAG	dsx	+	7.39911
peak82635	-36	GCGAAAAAATGTTACCG	dsx	+	7.186017
peak82618	-35	GTAAAATAATATTGGTC	dsx	+	5.016963
peak82591	2	ATGCAACATTTTCATGC	dsx	-	7.51419
peak82582	11	GTATTAAAATGTTTTAT	dsx	+	8.033314
peak82572	-8	AGGGAACATTGTCCGGC	dsx	-	7.261599
peak82566	-32	GTGAGAATATGTAATTG	dsx	+	6.553088
peak82562	-21	CCGATACCTTGTTCGGC	dsx	-	5.351576
peak82560	-45	CAAGAACAATGCATCTT	dsx	+	6.444197
peak82554	-27	AAGTTACATAATATGAT	dsx	-	5.305921
peak82529	29	AAACTAATTTGTGTCCG	dsx	-	6.78439
peak82523	-43	CTGATAAAATTTGTCTT	dsx	+	6.229235
peak82511	-13	AGAATAATTTGTATTAT	dsx	-	6.802739
peak82500	-34	CGGCAACAATGTATTTC	dsx	+	9.811792
peak82495	-8	CACACACAATTTTCCTT	dsx	+	5.698681
peak82476	-19	GCCACGCATTGTGTCGC	dsx	-	7.450202
peak82457	-26	TTGACAAATTGTTTCTT	dsx	-	5.901953
peak82451	21	TAATAAAATTATCTCAA	dsx	-	5.440777
peak82447	-22	GAGAGGCTTTGTTTCAC	dsx	-	6.220903
peak82443	-28	TTGAAAGAAAGTTTTGC	dsx	+	5.882129
peak82433	19	ACAAGACAAAGTACTAA	dsx	+	7.115165
peak82414	-23	CTGTAACATAATCCCAC	dsx	-	5.946953
peak82409	-7	TAATTACTAAGTAATAC	dsx	+	6.356154
peak82403	-50	GGATAACAATATTTTTG	dsx	+	5.921825
peak82401	-34	TTCTGATAATGTTTCAT	dsx	+	6.934702
peak82395	23	AGAATACATATTTTTAC	dsx	-	6.370767
peak82384	-3	TCCCCATATTGTCGCGA	dsx	-	5.634143
peak82372	42	TTAGTACATTTTTTTTA	dsx	-	5.214206
peak82365	-43	AGAAAAAAATGTATCGA	dsx	+	5.953873
peak82354	-16	TTAAAACTTTTTAACGC	dsx	-	5.403827
peak82349	-41	GGAAAATAAAGTGTTAA	dsx	+	5.298466
peak82315	38	AAGTTATATTTTCGCAG	dsx	-	5.325264
peak82288	-34	AGCATAAATTGTTATAC	dsx	-	8.137399
peak82276	0	ACGAAACTATGTCACCA	dsx	+	5.905083
peak82266	-30	TTAATACAAATTCATAT	dsx	+	6.378925
peak82258	-13	ATGCAACAAAGTGGGCA	dsx	+	6.419747
peak82256	20	TTGAAATAAAGTGGGAT	dsx	+	6.102672
peak82256	48	GGGATACATTGTTGGTG	dsx	-	8.330187
peak82245	0	AAGAGACAAAGTAGTAA	dsx	+	7.315835
peak82241	23	GGACAACAAAGTATCCC	dsx	+	9.061075
peak82234	4	ATGAAACATTATTATGT	dsx	-	6.616248
peak82232	21	GAATGACAATTTACGTC	dsx	+	6.28077
peak82221	36	GGAGAAAATTGTGCCGG	dsx	-	5.500612
peak82208	26	TTGTAATTTTGTTTCAG	dsx	-	6.109592
peak82198	-48	TAATTACAATGTTCCCG	dsx	+	8.465572
peak82195	12	GCCTTACATTTTTATGG	dsx	-	6.127896
peak82190	37	AAATGAAATTGTGTCTA	dsx	-	6.710282
peak82190	-7	TACCGACTTTGTTTTGG	dsx	-	7.228077
peak82180	7	TTGAGAAAAAGTTATCT	dsx	+	5.92035
peak82170	-12	ACACTAATTTGTATTTT	dsx	-	5.367324
peak82169	-17	GCGAAATAATGTTTTCG	dsx	+	7.50447
peak82166	18	CAATAACAATCTGATTA	dsx	+	5.42105
peak82150	-39	GAACTACAATATCTCCT	dsx	+	6.481441
peak82134	-26	AAAATATAAAGTGGCTC	dsx	+	5.332233
peak82124	-6	TACACAATTTGTGCCGC	dsx	-	5.430721
peak82123	41	CCATTACATTCTTTCGT	dsx	-	5.730729
peak82109	-11	CTATGACATTGTACTGG	dsx	-	8.291219
peak82104	17	TCGTTAAATTTTTTTGC	dsx	-	5.193586
peak82099	-27	ATGCTACAAGGTGGGGT	dsx	+	5.97346
peak82096	22	ACCACACAATTTGTTTG	dsx	+	5.323988
peak82089	-50	TTGCTACAAATTACGTT	dsx	+	6.378925
peak82087	-21	CCGTCAAAATGTCGTCG	dsx	+	5.129048
peak82075	7	GAACAATAAAGTAATCT	dsx	+	5.508856
peak82062	17	TTAATACTTTATCTCCG	dsx	-	6.058753
peak82035	-8	TTATTATTTTGTGTCCA	dsx	-	5.487708
peak82029	-32	AAATAAAATTGTTTCTC	dsx	-	7.285646
peak82027	17	TTAGGACAAATTAGGAT	dsx	+	6.178254
peak82024	-2	TTCCTACAAGGTAAGGT	dsx	+	6.214622
peak82011	-34	CGACAACAATCTAGTCA	dsx	+	6.134816
peak82010	-33	TAACGACTATCTGTCAG	dsx	+	5.242377
peak82007	-10	ACAATACAATGCGATGG	dsx	+	5.596899
peak81999	-46	AAGTCACAAAGTCACTC	dsx	+	6.555549
peak81985	18	ACATTATATTGTGATAT	dsx	-	6.769123
peak81972	41	TAAACAAATTTTAGCAC	dsx	-	5.019564
peak81959	7	ACACTAATTTGTCAGAC	dsx	-	5.302786
peak81957	-15	AGAGCAAATTGTGTTTG	dsx	-	6.039608
peak81949	-21	TCCGTAATTTGTATCGG	dsx	-	5.467089
peak81909	45	AAATTAATTTGTCGCAC	dsx	-	7.631688
peak81907	5	TAACAACAATGCAACAC	dsx	+	6.705978
peak81891	-13	AAAAAACAATCTGATTT	dsx	+	5.580898
peak81891	4	CAATTACAAATTATTAT	dsx	+	6.150084
peak81847	14	CCGAAACAATCTAACGT	dsx	+	8.538409
peak81846	-20	CCGAGAAAAAGTACCTA	dsx	+	5.586148
peak81844	-20	CTGAAAATTTGTGTTTC	dsx	-	7.307638
peak81822	-12	ACCCCACATAGTGGTAA	dsx	-	8.553962
peak81815	-27	GAGCTACAAATTGGCTT	dsx	+	6.465937
peak81808	1	TGATTATATTGTTACTG	dsx	-	5.018185
peak81800	-7	AGGCCATATTGTCTCCC	dsx	-	6.933426
peak81798	29	GTAAAACAATATTTTAT	dsx	+	8.163716
peak81798	48	AAACAATATTTTATTAC	dsx	-	5.304645
peak81788	13	GACAGACATTTTTGTAT	dsx	-	5.037582
peak81786	47	CTCAAAAATAGTGTGAA	dsx	-	5.047735
peak81781	33	AAATGACATTTTGACGA	dsx	-	5.886734
peak81778	26	TTAATAATTTGTTTTAA	dsx	-	7.074673
peak81769	-4	AACTTACATTGTGGTAG	dsx	-	11.669943
peak81761	36	TTAGAACATTGTACTGA	dsx	-	8.108897
peak81754	-16	TTAACGCATTGTGATAA	dsx	-	6.921255
peak81747	47	CTGCTACTTTTTGATTG	dsx	-	5.62664
peak81734	10	TGGTTATATTTTAGTAC	dsx	-	5.165416
peak81727	-50	GTGTAAAAATTTATCGT	dsx	+	5.712711
peak81726	42	ACCTGATATTGTATTTC	dsx	-	5.949996
peak81717	18	CTCGCACAATGCGTCTT	dsx	+	5.915352
peak81702	10	TCCAGACATTTTTTTAA	dsx	-	5.964025
peak81668	-17	AAAGAACTTTGTTTGAT	dsx	-	5.567995
peak81664	-7	ATGCAACATTTTGTTTA	dsx	-	7.6095
peak81654	-25	TCATCACAATGTTCTCG	dsx	+	8.583355
peak81644	16	AACTTAAATTGTATTTT	dsx	-	6.967193
peak81643	-37	GGGAAACAAAATATTGG	dsx	+	5.428868
peak81640	3	CTAAAATAATGTTACTA	dsx	+	8.454528
peak81631	5	GTCACATAATCTACCAT	dsx	+	5.155365
peak81626	19	GCGAGAGTTTGTCCTAC	dsx	-	5.921344
peak81623	-28	ACAATAGAATGTGTTGA	dsx	+	5.799722
peak81602	-2	GTAATAGAATTTTTTCT	dsx	+	5.846242
peak81595	-36	TTAATATAATTTTTTAT	dsx	+	6.470397
peak81593	36	TAATAACATTATCGGAA	dsx	-	5.923101
peak81587	-13	GGATTACATTTTATTAT	dsx	-	7.088853
peak81583	-19	TAGAGACTTAGTGGTGC	dsx	-	7.177237
peak81560	-11	GAAATAAAAAGTTTGGT	dsx	+	5.74785
peak81550	19	AAATTACAAAGTATTAC	dsx	+	7.556997
peak81543	47	ACGTTGCATTATTGCGC	dsx	-	5.022811
peak81522	18	CTGTTATAAATTATCTC	dsx	+	5.381354
peak81518	31	TGAATACATTCTCGTTG	dsx	-	6.130496
peak81518	-20	TGGCAATATTGTGTGTG	dsx	-	5.046356
peak81515	-15	TTGCTATAAAGTCGCCG	dsx	+	5.87383
peak81506	-50	GAAAGAAAAAGTAATTC	dsx	+	6.009632
peak81506	-2	GTATAATAATGTAGTAT	dsx	+	8.274477
peak81503	29	GAAATACTAAGTTGTGT	dsx	+	6.969842
peak81496	1	CGACGACAATTTCGTCG	dsx	+	5.182158
peak81483	4	TCCCCATAATGTTTTCT	dsx	+	6.040884
peak81471	-25	CCAACACAATTTTATAG	dsx	+	8.050057
peak81462	9	TCACCACTATTTTTGCC	dsx	+	5.599052
peak81459	33	TAGAAAATTTGTTTCAC	dsx	-	7.66019
peak81443	32	CTGATACTAATTGGCTC	dsx	+	5.697207
peak81441	-19	AAGCTACATAATCGGGG	dsx	-	5.058731
peak81437	-16	CTAACACTAACTGATGT	dsx	+	5.054703
peak81419	38	ACGAAATATAGTTTTGC	dsx	-	6.115575
peak81405	-8	TGGTAAAATTATGATAA	dsx	-	5.36794
peak81402	5	CTAAAACAATCTTTTAC	dsx	+	8.317867
peak81394	-48	TCGCAACTATTTTTCAA	dsx	+	5.548408
peak81385	-10	GCAGGAAAATGTTTTTG	dsx	+	6.47452
peak81362	14	GTCAAAGAATGTTTTGT	dsx	+	6.182715
peak81347	15	GTACTACTATCTCTTTC	dsx	+	6.136195
peak81329	-9	TACAAACATTGTGATTT	dsx	-	8.22441
peak81313	23	CACTAACTTTGTAATGA	dsx	-	8.295917
peak81299	20	TTATTAAATTGTGCGAA	dsx	-	5.942444
peak81297	16	ACCGTACAAAGTAACCG	dsx	+	5.83163
peak81289	28	CTATCACAAAGCCTTTC	dsx	+	5.231775
peak81281	-37	TTAAAACAATTTTTCTA	dsx	+	8.808073
peak81279	-20	ATGCAACATTTTTTTGT	dsx	-	6.393105
peak81274	23	TTCTAACTTTGTTACAC	dsx	-	8.211507
peak81273	11	CAGCTACTAAGTCTCAT	dsx	+	6.210302
peak81251	-11	GTAACATATTGTACTCA	dsx	-	5.431619
peak81244	-42	GCGAAATAATTTACCGT	dsx	+	5.288897
peak81238	-15	CTCGGACAAAGTATGCC	dsx	+	6.874002
peak81233	0	AAACTATAAAGTTTCAA	dsx	+	5.01638
peak81221	32	TTACTATAAACTTTCAC	dsx	+	5.11169
peak81219	-31	CAATGATATTGTCATGG	dsx	-	5.315689
peak81217	-7	TTCATACAATTTAATTT	dsx	+	7.727479
peak81214	4	CACCTGCTTTGTGCCAC	dsx	-	5.953093
peak81212	42	AAGAAACATAATTATAT	dsx	-	5.374914
peak81211	25	TCACAACATTGTCAGTA	dsx	-	6.673813
peak81199	-45	TAACGACAATGTTATAA	dsx	+	8.956195
peak81170	4	AGGATACTTTATTCCTG	dsx	-	5.180683
peak81169	-50	GCATTACAAAGTTGCAC	dsx	+	9.5693
peak81121	37	AAATCAAATTTTATTAC	dsx	-	5.71011
peak81115	-26	AGAGAACATTATAACAT	dsx	-	5.499618
peak81080	-23	CGGCCATATTGTGCTGA	dsx	-	6.126619
peak81072	-29	TTATCAAAATATATCTA	dsx	+	5.329719
peak81049	-15	GAATGAAAAAGTATTAA	dsx	+	5.069625
peak81032	0	TAAAGATTATGTTACGC	dsx	+	5.628499
peak81024	44	GTAAGACATTTTTCTGC	dsx	-	5.108845
peak81008	31	TTAATATAATTTTTTTT	dsx	+	6.603928
peak81007	-18	TTGAGAGAAAGTGAGAG	dsx	+	5.527308
peak80968	34	ACGAAGAATTGTATTTC	dsx	-	5.355737
peak80957	17	AAAATAATTTTTGTTAA	dsx	-	5.121843
peak80928	29	CCCTTACATAGTCCCGA	dsx	-	7.167667
peak80925	24	TGAACACTTAGTCTTTG	dsx	-	5.655141
peak80913	-8	CTAATAAAATATATTGC	dsx	+	5.356036
peak80905	-17	GGAATAGTTTGTGCCCC	dsx	-	5.605491
peak80891	-45	GTACAACAAACTACTGT	dsx	+	6.044723
peak80890	-46	GGAAGAAAATGTCGCTC	dsx	+	6.628671
peak80889	-30	TTACCATAAAGTCTGAT	dsx	+	6.173935
peak80851	-13	ACGAAACTTTTTTTTGA	dsx	-	6.189683
peak80842	-33	AGCGTACAATGTGTTTG	dsx	+	5.852832
peak80838	-5	CGACGACATTTTGGCCC	dsx	-	5.177838
peak80823	-9	TTGAAACATTGTCAGCA	dsx	-	7.839564
peak80807	-5	CCAAAAAAATGTTTTTC	dsx	+	7.117024
peak80805	-41	CGAACACTAAGTCGTGT	dsx	+	5.70133
peak80800	-32	TAAAGAAATTGTATTCT	dsx	-	5.429348
peak80788	27	GAGCGACAATTTTTGAA	dsx	+	6.799894
peak80788	-12	ATATTAATTTGTACTAT	dsx	-	5.521475
peak80786	35	CGAATAGTTTGTTACAA	dsx	-	6.045054
peak80767	-12	ATAAAATATTGTCATGT	dsx	-	5.670511
peak80750	-6	GTATTACTTTCTAATAC	dsx	-	6.674608
peak80747	49	TTCCGAGATTGTGCTGC	dsx	-	5.838937
peak80742	17	CCGGGAAATTGTGGCCA	dsx	-	5.395251
peak80737	-2	TGGTGACTTAGTATGAG	dsx	-	5.131893
peak80732	30	ACGTTACAATGTAATTT	dsx	+	9.578079
peak80713	15	TTGGAACAAAGTTATTC	dsx	+	7.91937
peak80694	5	GGAATAACTTGTTGTAC	dsx	-	5.236394
peak80686	-25	GAAAAAGAAAGTGGCGC	dsx	+	5.162334
peak80678	26	TAAAAACATTTTATCGA	dsx	-	7.386687
peak80678	-24	AAAAGAAATTGTTTTAT	dsx	-	6.505488
peak80663	13	ACGGTAAATTGTACCCA	dsx	-	6.258297
peak80662	48	ACACAACATAGTAGTAA	dsx	-	8.878012
peak80657	-26	GGGTTAAATTTTTTTAG	dsx	-	5.548408
peak80644	-24	GAAAAAAAATGTTCGTA	dsx	+	5.039436
peak80644	19	CAGTTACAAGGTTCCGT	dsx	+	5.590468
peak80624	28	CTCAAACTATGTCTGGT	dsx	+	6.028564
peak80622	-5	TTCGAACATTTTGTTTA	dsx	-	5.31137
peak80589	22	GAGTCACATTATCAGAT	dsx	-	5.229954
peak80586	41	CTGAGATATTGTAATAT	dsx	-	5.988964
peak80549	14	TTAACAAAAAGTTTGAT	dsx	+	6.913602
peak80548	-11	CCAACAGAATGTACCTT	dsx	+	8.014965
peak80542	-23	CGCAGACAATGTGTGTC	dsx	+	7.963045
peak80537	14	ATAGTACATAGTGATAG	dsx	-	8.39226
peak80504	0	CAAATACAATGTGGGGT	dsx	+	9.569882
peak80503	-27	GGGTTAAAATGTGGCAA	dsx	+	6.264028
peak80500	32	GCAAAACAAATTACTAA	dsx	+	5.574719
peak80450	-4	GCAGAACTTTGTGGTTT	dsx	-	5.998203
peak80413	3	AAGCTACTTTTTTTTAA	dsx	-	7.324663
peak80384	25	TTGAAACTTTATACTTA	dsx	-	5.267694
peak80331	-22	TTAATACAAATTAACAA	dsx	+	8.142514
peak80330	31	TTATTAAAATTTATTAT	dsx	+	5.548408
peak80327	-11	TAGTTAAATAGTTTTCA	dsx	-	5.768951
peak80320	33	GTGATAAATACTGTTAG	dsx	-	5.033263
peak80317	6	AAGCCAAATTGTATTCG	dsx	-	8.065805
peak80299	43	TCAAAACATTTTCTTGG	dsx	-	6.898335
peak80282	10	ACGCTACAATGCACCAA	dsx	+	5.589347
peak80267	24	ACATGATTTTGTGGTAC	dsx	-	5.60289
peak80259	15	AACAAACATACTGTTAA	dsx	-	6.532469
peak80255	0	CCAAGATAAAGTGTTCT	dsx	+	6.125145
peak80239	32	TAATCACAATGTTATTG	dsx	+	9.341041
peak80237	34	GAAATAGAATGTTGTTG	dsx	+	7.049884
peak80226	-23	TTCGCACAAAGTACGGG	dsx	+	6.008355
peak80220	24	CCAACAAAATGTGTTAA	dsx	+	7.170268
peak80213	28	CAGAGACATATTCTTAA	dsx	-	5.70579
peak80211	-29	CCCCAACAAAGTTCCTC	dsx	+	6.168102
peak80207	-44	GAGAGATAAAGTTACTT	dsx	+	6.88283
peak80207	16	GGAAAAAAAAGTTTCAA	dsx	+	5.586148
peak80204	0	CGGCAAGTTTGTATTCA	dsx	-	6.129464
peak80182	20	TTAACACAATACAACAA	dsx	+	5.5995
peak80158	11	GTAATAAATTGTTTCGC	dsx	-	8.5898
peak80143	24	CTAGCACAAACTGGTAT	dsx	+	5.890572
peak80093	6	CGCTTAGTTTGTAGCCC	dsx	-	5.708251
peak80062	22	AGGTTACTTTCTTTTTG	dsx	-	5.555377
peak80061	22	CACAGATAAAGTAACTT	dsx	+	5.332233
peak80038	11	GCGAAATAATTTAACCC	dsx	+	5.953873
peak80034	-18	TGGAGAAAATGTTTTAT	dsx	+	6.74233
peak80029	5	CTGATATAAAATAACAC	dsx	+	5.024679
peak80018	-13	ATAAAAAAATGTTGGCC	dsx	+	5.681939
peak80010	2	ACAAAACTTTGTTCTAA	dsx	-	8.170685
peak80009	-50	GTAAAATAAATTAACAC	dsx	+	5.517155
peak80008	-9	TAGAGACAAGGTTTGGT	dsx	+	6.543228
peak80004	1	TAAGCACAATTTTCGAC	dsx	+	5.076797
peak80004	29	TCGACAATTTGTTATCC	dsx	-	5.084097
peak79995	5	CCGCGATATTGTCGTTA	dsx	-	5.364479
peak79985	5	CAACTACTTTATTTTAT	dsx	-	5.938369
peak79952	37	TTATTAAATTGTATTAT	dsx	-	7.817091
peak79924	14	GGAGTACAATATTTGAA	dsx	+	5.634143
peak79905	-10	ATATTACAAAGTAATAA	dsx	+	8.201354
peak79884	6	AAAAAAATTTGTTGTAT	dsx	-	5.567995
peak79879	43	AAACTACATTGTGCCAG	dsx	-	10.889785
peak79854	-49	TAATCAAAAAGTATCGA	dsx	+	5.608621
peak79841	-46	AAAATAAAATGTTAGCC	dsx	+	5.075803
peak79831	0	AAATAACATTTTTTTTG	dsx	-	6.238954
peak79829	-32	GCAAAACTTTATTGTAT	dsx	-	5.11169
peak79823	-33	TACAGACAATTTTATTG	dsx	+	5.293216
peak79812	14	AAAAAATATTGTCAGAA	dsx	-	5.717031
peak79788	-22	CGGGTACTTTTTCTCGA	dsx	-	5.298466
peak79751	-5	TTATTATTATGTATTGT	dsx	+	6.74546
peak79739	14	GAAGTATAAAGTAATTT	dsx	+	5.824709
peak79739	30	TAATTATAATGTTTCAA	dsx	+	7.244857
peak79737	-12	AGAAGAGAATGTGTGTT	dsx	+	5.422428
peak79731	-27	GACTCAGTTTGTAATAC	dsx	-	6.534929
peak79730	-43	GTCTCACAATGTTTTTC	dsx	+	9.726634
peak79721	21	TACTTAATTTGTTTTAC	dsx	-	7.141065
peak79711	-31	AAGTAACCTTGTCGTAT	dsx	-	7.195451
peak79703	-11	ACCTTACAAAGTTTTAT	dsx	+	6.032301
peak79703	47	GTATCAAATTGTAAGGA	dsx	-	5.218525
peak79698	6	TAATAAAATTGTTAGAA	dsx	-	5.216255
peak79682	-44	TAGTTACAATTTGAGGT	dsx	+	6.055356
peak79680	-44	TTACCACTATGTTGTTG	dsx	+	8.995795
peak79672	35	AGAATGCATAGTAATAC	dsx	-	6.208765
peak79657	26	GACTGAGATTGTAGTGT	dsx	-	5.534378
peak79653	-9	CCATTACATTATGATGT	dsx	-	6.533361
peak79653	-26	AAGGAACATTATGAGGA	dsx	-	5.56828
peak79648	5	AGAAAAAATTGTGCTTT	dsx	-	5.228678
peak79608	23	TTAACAAATTGTTATAG	dsx	-	6.905255
peak79607	8	TAAACACATTCTAACAT	dsx	-	5.818071
peak79600	32	CGGCCACTTTGTTATCG	dsx	-	6.999235
peak79570	34	GCAGAACTTTCTGTCGC	dsx	-	5.193106
peak79566	5	CACTTGCATTGTAATAG	dsx	-	7.494019
peak79550	-16	AACACATATAGTCTTGA	dsx	-	5.268277
peak79544	-29	TCAACATAAATTATTTC	dsx	+	5.075323
peak79540	0	ATCTTGCTTTGTTGTAC	dsx	-	6.230622
peak79519	24	CAAAAATATTGTCTTGC	dsx	-	7.808895
peak79509	-19	TTAAAACAAGCTTTTAC	dsx	+	5.05977
peak79506	22	TTGTAATATTGTCTCTA	dsx	-	6.682111
peak79501	-27	TCCTCACAATGCGTTTT	dsx	+	5.126895
peak79494	4	GTAAAATTATGTTATAT	dsx	+	6.522317
peak79494	18	TTGTAAAATTATGTTAT	dsx	-	5.394257
peak79478	-18	AAGAAACATAGTGGCCT	dsx	-	7.810171
peak79467	11	CTATTAAATTGTTTTTC	dsx	-	7.51106
peak79451	49	TTCTTAAATTATCTTGA	dsx	-	5.193586
peak79426	-12	TTCTAAAATTGTTTCTT	dsx	-	5.023883
peak79366	20	GTAATATAAATTTATTT	dsx	+	5.224602
peak79337	9	TCGAGACATTATCTTTA	dsx	-	6.610652
peak79314	9	AACAAAAATTTTATCGC	dsx	-	5.468948
peak79311	-29	TTGAAACAATCCTTCCG	dsx	+	4.999392
peak79267	-47	TTGAGACTAGGTGATAG	dsx	+	5.275993
peak79251	-22	ACCGTACTTTATAATAA	dsx	-	5.806691
peak79250	-38	CTGAAACTATGCAGTCT	dsx	+	5.493145
peak79244	-8	AAATCATATAGTTTCAA	dsx	-	5.217634
peak79235	30	GCGCTCCATTGTATTAA	dsx	-	5.554223
peak79233	-46	AAAAGACAAACTGTCTA	dsx	+	5.061624
peak79227	-15	GAAAAACATAATTTTAA	dsx	-	6.435305
peak79205	45	AGCTGAAATTGTTGTTC	dsx	-	5.315689
peak79191	-35	GTGTGACTATCTTAGAT	dsx	+	5.933254
peak79181	-50	AAAACACTATGTGGCTG	dsx	+	7.45535
peak79178	-49	TGACGACAATGTTCTTA	dsx	+	8.108897
peak79167	40	TACATAGATTGTTTCAT	dsx	-	7.334767
peak79167	-3	TTACAACATTGTCTTGC	dsx	-	10.506792
peak79163	8	GAAATACATTTTTGTAA	dsx	-	7.83079
peak79156	-1	GAACTAAATTTTTTTAC	dsx	-	5.730729
peak79143	11	GAAGAATATTGTTTTTG	dsx	-	5.159685
peak79115	45	TGCTAACCTTGTTTCTC	dsx	-	5.572449
peak79111	36	TTAATACATAATATCGC	dsx	-	6.930383
peak79111	26	TCGCTACTTTTTAATAC	dsx	-	6.877132
peak79110	-40	CTGGAATAATGTGGCTA	dsx	+	6.780552
peak79097	-34	GGGGTATAATTTAACTT	dsx	+	5.258125
peak79094	49	GTAGTAGATTGTTTTAT	dsx	-	6.479587
peak79086	0	TTGTTAGTTTGTCTTCA	dsx	-	6.555549
peak79064	-36	TTGATACAAAGTTTCCC	dsx	+	10.453398
peak79063	25	ATAAAAAAATGTTACTT	dsx	+	7.132772
peak79052	27	TAAAAACTTTCTCTTTA	dsx	-	5.026532
peak79052	13	ATCGGACTTAGTTTTAA	dsx	-	5.208854
peak79042	32	GTGCCACAAGGTCCGTA	dsx	+	5.739023
peak79018	34	TGAAGACATAGTCGCTG	dsx	-	5.889334
peak79016	-17	CAGCGAATTTGTCTTAA	dsx	-	6.63024
peak78994	-36	GCACAACAATTTAACAC	dsx	+	8.59952
peak78970	-8	AAGTTACTTTATATGAT	dsx	-	5.820586
peak78969	24	AAATTACATTATCGTCC	dsx	-	7.850662
peak78952	6	TTATTACAAAGTTTTAA	dsx	+	9.058805
peak78945	13	ATGAGAAAATGTCAGAT	dsx	+	5.489567
peak78939	-11	TGCATACTTTTTATTCA	dsx	-	5.249676
peak78937	32	CAACCACATTGTTACCA	dsx	-	8.155417
peak78926	-3	AGGTTATATTGTCTGTG	dsx	-	5.670511
peak78923	-35	CTACTATTATGTACTGT	dsx	+	5.782649
peak78865	-31	TTAGAACTATTTTTCGA	dsx	+	5.240106
peak78856	-48	TTAATAAAATCTCTCGG	dsx	+	5.047735
peak78855	7	ACGGCACATTTTCACTC	dsx	-	5.31137
peak78850	36	CGGCCACATTGTTTCCA	dsx	-	9.167018
peak78837	40	TGGAAAGATAGTCACAC	dsx	-	6.292529
peak78816	47	GAGAGACATTTTCGTGG	dsx	-	6.782822
peak78810	-46	AAATTACAATGTTTTCT	dsx	+	8.260778
peak78805	0	GCAAAACAAAATGATAA	dsx	+	5.015104
peak78795	34	GGGGTACATTTTTGTGG	dsx	-	6.148515
peak78792	7	TACTCACATTTTAGTGA	dsx	-	6.261427
peak78785	31	TCGCCACAAAGTATTGA	dsx	+	9.225378
peak78777	-3	GTAATATAATCTACTGT	dsx	+	5.982044
peak78768	32	AAGAAACTTAATTTTAG	dsx	-	5.795647
peak78752	13	CTATTAAAAAGTTGTTC	dsx	+	5.843059
peak78752	4	TTGATACATTCTGAGAC	dsx	-	7.142097
peak78743	-20	TTACGACTTTGTATGCG	dsx	-	5.456936
peak78724	-21	TTAAAACATTTTTGTAA	dsx	-	6.801171
peak78722	12	TAATAATTTTGTAGTAA	dsx	-	5.87815
peak78714	-7	ATACGACAATGCGTTGG	dsx	+	5.781821
peak78708	38	TGATAAATTTGTTTTGA	dsx	-	5.253996
peak78692	-22	AGCACACATTTTCTCCC	dsx	-	6.36949
peak78678	18	ATGCTGCTTTGTAGTGT	dsx	-	5.660854
peak78669	34	ATCTAACATTATATTTT	dsx	-	6.238954
peak78635	21	GTGCAATAATTTTATTT	dsx	+	5.458796
peak78618	16	TCATTAATTTGTAATCG	dsx	-	5.207476
peak78617	-37	GAAAGACAAAGTCGTCG	dsx	+	7.212328
peak78601	27	GGAATAATTTGTAACGA	dsx	-	6.286216
peak78592	-50	ACGTTACAATGTCCCGA	dsx	+	6.992266
peak78554	-15	TTAAGAGAAAGTAGGTA	dsx	+	6.412827
peak78549	-19	ATATTAAATTGTAACAC	dsx	-	8.915704
peak78536	-38	ATAAAATAAAGTTACTT	dsx	+	6.359582
peak78527	-3	TTATTACAATGCATCCG	dsx	+	8.189767
peak78502	-44	TAAGGACAATATTTGTG	dsx	+	5.256849
peak78502	16	ACAGCACAATTTATGCT	dsx	+	6.32729
peak78501	3	GTAGCATTATGTAACGA	dsx	+	6.662573
peak78490	37	TTATTACATTATCATCA	dsx	-	6.50519
peak78483	-39	ACACAACAATCTTTCTA	dsx	+	6.65134
peak78461	-7	GTCTTACAATGTTTGGT	dsx	+	9.300549
peak78428	-42	TTATCACAAAATATTCT	dsx	+	6.53753
peak78428	6	CAACAACAATTTCTTGA	dsx	+	5.095146
peak78412	28	TTATTACATAATTTCGA	dsx	-	5.513317
peak78394	10	ACCAAACTTTGTAGTTT	dsx	-	7.159084
peak78392	-8	GAATTATTATGTAGTGC	dsx	+	5.399657
peak78370	-21	AAGAAATAATGTATGTA	dsx	+	6.000393
peak78354	-27	CAAAAATATTGTACGAG	dsx	-	5.206205
peak78351	-39	TGGTAACAAGGTTGGTG	dsx	+	5.030852
peak78349	-18	GAATCACAATATATCAA	dsx	+	7.669665
peak78324	-24	CACGTACATTCTGTTTC	dsx	-	6.592303
peak78301	-28	GACGAAAATTGTATTTT	dsx	-	5.293216
peak78253	1	AAAGAAAATTGTTATTA	dsx	-	5.197906
peak78238	37	AACAAAAATTTTATTAG	dsx	-	5.75663
peak78235	-13	CCAGGATAATGTTTTCA	dsx	+	6.109877
peak78231	2	TGAATACATTATAATGT	dsx	-	6.369388
peak78225	29	GGCAAACAATGCAGTGT	dsx	+	5.057902
peak78202	0	TCATTACAATTTCGGGA	dsx	+	5.672364
peak78191	-12	GTAACATTATGTTCTAA	dsx	+	5.882414
peak78191	2	ATGTAACATTATGTTCT	dsx	-	7.204035
peak78184	35	AAAATAGATTCTGTCTC	dsx	-	5.60735
peak78161	-19	TTGCCAATATGTGGTTC	dsx	+	5.407956
peak78153	16	ATATTAAATAGTTATAG	dsx	-	5.923101
peak78149	41	GAGATACATTTTGGCTT	dsx	-	6.849961
peak78149	-4	ACAAAAATTTGTTTTGC	dsx	-	6.63024
peak78139	-8	ACGTTACAATGTTTTAA	dsx	+	8.733382
peak78139	37	CCAACAGTTTGTTACAA	dsx	-	5.380077
peak78119	24	GCGATAAAATCTAGCCC	dsx	+	5.953873
peak78116	-2	CTCGTACAATGTATTTG	dsx	+	9.098025
peak78110	9	GCATTAAAATTTATCAT	dsx	+	6.040884
peak78106	-37	TTATGAAAAAGTAATAA	dsx	+	5.644989
peak78100	25	TAGAAAAATTCTTTCAC	dsx	-	5.759231
peak78099	-5	CCCTGACTTTTTGTTAA	dsx	-	5.172486
peak78058	37	AAAATAAATTATATTTC	dsx	-	6.269726
peak78055	-6	TTATAACAATTTCAGAG	dsx	+	5.921825
peak78041	-16	CGACGAGAATGTGTTCT	dsx	+	5.753202
peak78034	-4	TTAGGACAATCTAATTC	dsx	+	7.798742
peak78007	13	CAAGGACATTGTAATAA	dsx	-	8.560882
peak78007	-29	GAGGAAGATTGTTATCA	dsx	-	5.757522
peak77996	7	CAAACACAAAATAACGT	dsx	+	6.58372
peak77989	27	GAGAAACTTAGTAACAG	dsx	-	8.153942
peak77965	40	TAATTATATTGTTGTAG	dsx	-	7.210956
peak77929	-9	CGACAAGAATGTTTTGC	dsx	+	5.684209
peak77905	13	TCGTTAAAAAGTTACCG	dsx	+	5.218904
peak77898	20	AACAAACTTTATTTCCC	dsx	-	5.948521
peak77893	-25	GCGCAACATTCTCCTCG	dsx	-	5.61707
peak77883	50	TAACCACATTCTTCTAC	dsx	-	5.886734
peak77868	32	GCATGACAATGTACTCA	dsx	+	8.960649
peak77862	15	TAATTACATTTTCGCCG	dsx	-	6.195035
peak77858	7	TTACAAAAATGTAACAA	dsx	+	7.73548
peak77856	-4	AACTGAATTTGTCTCCC	dsx	-	5.089795
peak77842	26	TAAAAAAATAGTGTCTG	dsx	-	5.55856
peak77837	-41	CACAAACAATGCAACTA	dsx	+	5.163263
peak77836	-3	TTATGATAATCTAATGA	dsx	+	5.011265
peak77823	30	AAATAAGTTTGTTTTAC	dsx	-	7.205604
peak77821	6	TCGAAAGTTTGTGTTGT	dsx	-	6.160236
peak77807	6	ATCAAATATTGTAGGGG	dsx	-	5.447367
peak77787	-28	GAATTACAATTTCCTGT	dsx	+	5.028007
peak77781	22	AAGTCACATTATCATTA	dsx	-	6.954574
peak77777	-10	CCATAACTTTGTTTCAA	dsx	-	8.77682
peak77754	28	GACTGACATTCTAGTAA	dsx	-	6.510888
peak77733	-32	TACACACAAATTTTCCT	dsx	+	5.061624
peak77729	22	AGGAAACAATATAGCAA	dsx	+	5.73765
peak77714	26	CAGCTACAAACTCACTT	dsx	+	5.367324
peak77709	-31	ATATTACATTCTTAGAC	dsx	-	5.78957
peak77692	-2	AACGTATATAGTGTCGC	dsx	-	5.540211
peak77681	13	TCATTACAATTTAGGAG	dsx	+	7.549281
peak77676	28	CAAACACAAATTTACAT	dsx	+	6.871402
peak77642	-20	TAAAGACTATTTAATGT	dsx	+	5.66359
peak77629	-20	ATGAAACATACTTTTAT	dsx	-	5.336693
peak77622	-13	GCGAAAGAATGTTGTAT	dsx	+	7.117024
peak77618	16	GAGAAATATTGTTATTG	dsx	-	6.363658
peak77616	6	ATCTCACATTTTTGTTC	dsx	-	5.61707
peak77593	-28	CTATTATAAAGTCTTGA	dsx	+	5.249676
peak77586	40	AAATCAAATAGTTTTGC	dsx	-	5.797121
peak77579	-27	TCATTAAATTGTAATCT	dsx	-	5.5752
peak77557	15	CTCCCACAATTTCTTTT	dsx	+	6.171286
peak77555	-28	TTAATACAAAATAATTA	dsx	+	6.889751
peak77555	-14	TTAAAAAAATTTATTTA	dsx	+	5.307246
peak77551	47	AAACTACTTTATGCCAA	dsx	-	6.749299
peak77541	-25	ATGAAACAATGTAATAG	dsx	+	9.858312
peak77534	-15	CCATTACTAAGTTGCTC	dsx	+	7.316364
peak77524	-38	ATGCAACAATGCATTTT	dsx	+	6.712007
peak77518	2	TTGGTAAAATGTTATGA	dsx	+	6.087404
peak77463	-21	AAAGTATATTGTGTCAC	dsx	-	8.281499
peak77461	33	GAAATAGAATTTATGTC	dsx	+	5.288897
peak77419	-39	TCACTAAAATGTATGCA	dsx	+	6.957175
peak77417	14	AACGTAGATTGTGATAA	dsx	-	7.713584
peak77389	-26	CAACAACTATGTTGGTC	dsx	+	6.885581
peak77378	-13	ATATAACAATCTGGGGT	dsx	+	5.649891
[truncated: 5,565 more rows]
