# Supplementary material for: Genome evolution and divergence in cis-regulatory architecture is associated with condition-responsive development in horned dung beetles
Source: PLoS Genet. 2024 Mar 5;20(3):e1011165. doi: 10.1371/journal.pgen.1011165 (PMC10942260; doi:10.1371/journal.pgen.1011165)
Supplement: S1 Text — (TXT) [file pgen.1011165.s007.txt]

#BUSCO
busco -i ./Osag1.fasta -m genome  -c 8 --augustus --out ./os -f -l insecta_odb10

#BRAKER
braker.pl --species=Otau --prot_seq=ecdy90.fa --workingdir=./otau_braker --threads 8 --genome=Otau_v3.fa.masked --rnaseq_sets_ids=Otau_rna.fa --rnaseq_sets_dirs=./rna/

#RepeatModeler
BuildDatabase -name Otau3 Otau3.fasta
RepeatModeler -database Otau3 -threads 8

#RepeatMasker
RepeatMasker -e ncbi -pa 8 -s -lib output_repeatmodeler.fa -xsmall -gff Otau3.fasta

#Orthofinder
orthofinder -t 16 -a 8 -M msa -A muscle -o output/ -f ./

#IQTREE
iqtree2 -s ./sc_msas -T 40 -B 1000 -o NRIV -msub nuclear -pre all2

##################################################

#ATAC-seq
# 1) Trim reads (Trimmomatic)

java -jar ~/Programs/Trimmomatic-0.39/trimmomatic-0.39.jar PE -threads 2  \
forward_read.fq.gz reverse_read.fq.gz forward_trim.fq.gz forward_trim_unpaired.fq.gz reverse_trim.fq.gz reverse_trim_unpaired.fq.gz \
ILLUMINACLIP:adapters/NexteraPE-PE.fa:2:30:10 LEADING:10 TRAILING:10 SLIDINGWINDOW:4:15 MINLEN:25

# 2) align reads (Bowtie2) and convert to BAM (samtools)

bowtie2 -p 6 -x ~/Desktop/beetle_genome/Otau3.0/Otau3 -1 forward_trim.fq.gz -2reverse_trim.fq.gz | \
samtools view -@ 6 -bS - > sample.bam

# 3) Filter alignments (high quality alignments q20, properly paired reads, sort)

samtools view -@ 4 -bq 20 sample.bam | samtools view -@ 4 -h -f2 - | samtools sort -@ 4 - > sample_filterd.bam

# 4) Remove PCR duplicates

java -Xmx8G -jar ~/Programs/picard.jar MarkDuplicates -I sample_filtered.bam -M ./dedup_res/sample_dup_metrics.txt -O ./dedup_res/sample_filtered_dups.bam --REMOVE_DUPLICATES true

# 5) Call peaks #genome size is for taurus, adjust accordingly for gazella and sagittarius. This example is a single biological replicate

macs2 callpeak -t sample_filtered_dups.bam --nomodel --keep-dup=all --shift 100 --extsize 200 -n sample_peaks -g 2.9e8 -f BAMPE q 0.01

# 6) Merge peaks from different biological replicates

cat sample*.narrowPeak > all_peaks.narrowPeak
cut -f1,2,3 all_peaks.narrowPeak > all_peaks.bed
sort -k1,1 -k2,2n all_peaks.bed > all_peaks_sorted.bed
bedtools merge -i all_peaks_sorted.bed -d 0 > all_peaks_merged.bed
awk -v OFS="\t" '{print $0,"peak"NR}' all_peaks_merged.bed > all_peaks_final.bed

# 7) Quantify accessibility for all biological replicates on merged peak set

bedtools multicov -bams sample_filtered_dups*.bam -bed all_peaks_final.bed > counts.txt

#####################################################

#Homer
findMotifsGenome.pl OCRs_interest.bed Otau3_repeat_masked.fasta ./0utput_dir -bg all_OCRs.bed -mask -size -50,50 -p 8 -mset insects -len 8,10,12
